# Supplementary material for: Spontaneously established syntrophic yeast communities improve bioproduction
Source: Nat Chem Biol. 2023 May 29;19(8):951–61. doi: 10.1038/s41589-023-01341-2 (PMC10374442; doi:10.1038/s41589-023-01341-2)
Supplement: Supplementary file 3 — All growth screen data (monocultures and cocultures) that passed QC thresholds. [file 41589_2023_1341_MOESM3_ESM.xlsx]

## Sheet: SDF1 - All Qcpass data
row	column	OD.tecan	format	plateID	well	condition (deleted ORFs)	batch	file.name	ORF	class	OD600 [48h]	group
O	11	0.0547	384	n1	O11	ADE5,7	1	042619_n1_lib.a1_HIS2_YEA4_001_t48.xls	YGL234W	auxotrophs	0.048879	1
O	12	0.0546	384	n1	O12	ADE5,7	1	042619_n1_lib.a1_HIS2_YEA4_001_t48.xls	YGL234W	auxotrophs	0.0483751	1
O	17	0.0606	384	n2	O17	ADE5,7	1	042619_n2_lib.a2_ARG5,6_BLANK_001_t48.xls	YGL234W	auxotrophs	0.0786096	1
O	18	0.0573	384	n2	O18	ADE5,7	1	042619_n2_lib.a2_ARG5,6_BLANK_001_t48.xls	YGL234W	auxotrophs	0.0619806	1
O	11	0.1395	384	c1	O11	ADE5,7-HIS2	1	042619_c1_HIS2_001_t48.xls	YGL234W	auxotrophs	0.476193	1
O	12	0.115	384	c1	O12	ADE5,7-HIS2	1	042619_c1_HIS2_001_t48.xls	YGL234W	auxotrophs	0.352735	1
P	17	0.2098	384	c1	P17	ADE5,7-HIS2	1	042619_c1_HIS2_001_t48.xls	YGL234W	auxotrophs	0.83044	1
P	18	0.1489	384	c1	P18	ADE5,7-HIS2	1	042619_c1_HIS2_001_t48.xls	YGL234W	auxotrophs	0.52356	1
B	1	0.0529	384	n1	B1	HIS2	1	042619_n1_lib.a1_HIS2_YEA4_001_t48.xls	ORF-ts1	auxotrophs	0.0398087	1
D	1	0.0527	384	n1	D1	HIS2	1	042619_n1_lib.a1_HIS2_YEA4_001_t48.xls	ORF-ts1	auxotrophs	0.0388009	1
F	1	0.0918	384	n1	F1	HIS2	1	042619_n1_lib.a1_HIS2_YEA4_001_t48.xls	ORF-ts1	auxotrophs	0.235829	1
H	1	0.0825	384	n1	H1	HIS2	1	042619_n1_lib.a1_HIS2_YEA4_001_t48.xls	ORF-ts1	auxotrophs	0.188965	1
J	1	0.0922	384	n1	J1	HIS2	1	042619_n1_lib.a1_HIS2_YEA4_001_t48.xls	ORF-ts1	auxotrophs	0.237844	1
L	1	0.0737	384	n1	L1	HIS2	1	042619_n1_lib.a1_HIS2_YEA4_001_t48.xls	ORF-ts1	auxotrophs	0.144622	1
N	1	0.0674	384	n1	N1	HIS2	1	042619_n1_lib.a1_HIS2_YEA4_001_t48.xls	ORF-ts1	auxotrophs	0.112875	1
P	1	0.0511	384	n1	P1	HIS2	1	042619_n1_lib.a1_HIS2_YEA4_001_t48.xls	ORF-ts1	auxotrophs	0.0307384	1
B	3	0.0511	384	n1	B3	HIS2	1	042619_n1_lib.a1_HIS2_YEA4_001_t48.xls	ORF-ts1	auxotrophs	0.0307384	1
D	3	0.0611	384	n1	D3	HIS2	1	042619_n1_lib.a1_HIS2_YEA4_001_t48.xls	ORF-ts1	auxotrophs	0.0811291	1
F	3	0.1769	384	n1	F3	HIS2	1	042619_n1_lib.a1_HIS2_YEA4_001_t48.xls	ORF-ts1	auxotrophs	0.664654	1
H	3	0.095	384	n1	H3	HIS2	1	042619_n1_lib.a1_HIS2_YEA4_001_t48.xls	ORF-ts1	auxotrophs	0.251954	1
J	3	0.1021	384	n1	J3	HIS2	1	042619_n1_lib.a1_HIS2_YEA4_001_t48.xls	ORF-ts1	auxotrophs	0.287731	1
L	3	0.1192	384	n1	L3	HIS2	1	042619_n1_lib.a1_HIS2_YEA4_001_t48.xls	ORF-ts1	auxotrophs	0.3739	1
N	3	0.1213	384	n1	N3	HIS2	1	042619_n1_lib.a1_HIS2_YEA4_001_t48.xls	ORF-ts1	auxotrophs	0.384482	1
P	3	0.0522	384	n1	P3	HIS2	1	042619_n1_lib.a1_HIS2_YEA4_001_t48.xls	ORF-ts1	auxotrophs	0.0362813	1
B	5	0.0667	384	n1	B5	HIS2	1	042619_n1_lib.a1_HIS2_YEA4_001_t48.xls	ORF-ts1	auxotrophs	0.109348	1
D	5	0.073	384	n1	D5	HIS2	1	042619_n1_lib.a1_HIS2_YEA4_001_t48.xls	ORF-ts1	auxotrophs	0.141094	1
F	5	0.094	384	n1	F5	HIS2	1	042619_n1_lib.a1_HIS2_YEA4_001_t48.xls	ORF-ts1	auxotrophs	0.246915	1
H	5	0.1187	384	n1	H5	HIS2	1	042619_n1_lib.a1_HIS2_YEA4_001_t48.xls	ORF-ts1	auxotrophs	0.37138	1
J	5	0.1154	384	n1	J5	HIS2	1	042619_n1_lib.a1_HIS2_YEA4_001_t48.xls	ORF-ts1	auxotrophs	0.354751	1
L	5	0.1199	384	n1	L5	HIS2	1	042619_n1_lib.a1_HIS2_YEA4_001_t48.xls	ORF-ts1	auxotrophs	0.377427	1
N	5	0.1026	384	n1	N5	HIS2	1	042619_n1_lib.a1_HIS2_YEA4_001_t48.xls	ORF-ts1	auxotrophs	0.290251	1
P	5	0.0534	384	n1	P5	HIS2	1	042619_n1_lib.a1_HIS2_YEA4_001_t48.xls	ORF-ts1	auxotrophs	0.0423282	1
B	7	0.068	384	n1	B7	HIS2	1	042619_n1_lib.a1_HIS2_YEA4_001_t48.xls	ORF-ts1	auxotrophs	0.115899	1
D	7	0.0979	384	n1	D7	HIS2	1	042619_n1_lib.a1_HIS2_YEA4_001_t48.xls	ORF-ts1	auxotrophs	0.266567	1
F	7	0.1179	384	n1	F7	HIS2	1	042619_n1_lib.a1_HIS2_YEA4_001_t48.xls	ORF-ts1	auxotrophs	0.367349	1
H	7	0.1404	384	n1	H7	HIS2	1	042619_n1_lib.a1_HIS2_YEA4_001_t48.xls	ORF-ts1	auxotrophs	0.480728	1
J	7	0.2001	384	n1	J7	HIS2	1	042619_n1_lib.a1_HIS2_YEA4_001_t48.xls	ORF-ts1	auxotrophs	0.781561	1
L	7	0.1657	384	n1	L7	HIS2	1	042619_n1_lib.a1_HIS2_YEA4_001_t48.xls	ORF-ts1	auxotrophs	0.608217	1
N	7	0.1827	384	n1	N7	HIS2	1	042619_n1_lib.a1_HIS2_YEA4_001_t48.xls	ORF-ts1	auxotrophs	0.693881	1
P	7	0.0542	384	n1	P7	HIS2	1	042619_n1_lib.a1_HIS2_YEA4_001_t48.xls	ORF-ts1	auxotrophs	0.0463595	1
B	9	0.0566	384	n1	B9	HIS2	1	042619_n1_lib.a1_HIS2_YEA4_001_t48.xls	ORF-ts1	auxotrophs	0.0584533	1
D	9	0.092	384	n1	D9	HIS2	1	042619_n1_lib.a1_HIS2_YEA4_001_t48.xls	ORF-ts1	auxotrophs	0.236837	1
F	9	0.142	384	n1	F9	HIS2	1	042619_n1_lib.a1_HIS2_YEA4_001_t48.xls	ORF-ts1	auxotrophs	0.48879	1
H	9	0.1319	384	n1	H9	HIS2	1	042619_n1_lib.a1_HIS2_YEA4_001_t48.xls	ORF-ts1	auxotrophs	0.437896	1
J	9	0.1014	384	n1	J9	HIS2	1	042619_n1_lib.a1_HIS2_YEA4_001_t48.xls	ORF-ts1	auxotrophs	0.284204	1
L	9	0.1648	384	n1	L9	HIS2	1	042619_n1_lib.a1_HIS2_YEA4_001_t48.xls	ORF-ts1	auxotrophs	0.603681	1
N	9	0.1624	384	n1	N9	HIS2	1	042619_n1_lib.a1_HIS2_YEA4_001_t48.xls	ORF-ts1	auxotrophs	0.591588	1
P	9	0.18	384	n1	P9	HIS2	1	042619_n1_lib.a1_HIS2_YEA4_001_t48.xls	ORF-ts1	auxotrophs	0.680275	1
B	11	0.1018	384	n1	B11	HIS2	1	042619_n1_lib.a1_HIS2_YEA4_001_t48.xls	ORF-ts1	auxotrophs	0.28622	1
D	11	0.0954	384	n1	D11	HIS2	1	042619_n1_lib.a1_HIS2_YEA4_001_t48.xls	ORF-ts1	auxotrophs	0.253969	1
F	11	0.1446	384	n1	F11	HIS2	1	042619_n1_lib.a1_HIS2_YEA4_001_t48.xls	ORF-ts1	auxotrophs	0.501892	1
H	11	0.1744	384	n1	H11	HIS2	1	042619_n1_lib.a1_HIS2_YEA4_001_t48.xls	ORF-ts1	auxotrophs	0.652057	1
J	11	0.239	384	n1	J11	HIS2	1	042619_n1_lib.a1_HIS2_YEA4_001_t48.xls	ORF-ts1	auxotrophs	0.977581	1
L	11	0.2812	384	n1	L11	HIS2	1	042619_n1_lib.a1_HIS2_YEA4_001_t48.xls	ORF-ts1	auxotrophs	1.19023	1
N	11	0.1592	384	n1	N11	HIS2	1	042619_n1_lib.a1_HIS2_YEA4_001_t48.xls	ORF-ts1	auxotrophs	0.575463	1
P	11	0.2375	384	n1	P11	HIS2	1	042619_n1_lib.a1_HIS2_YEA4_001_t48.xls	ORF-ts1	auxotrophs	0.970022	1
B	13	0.0585	384	n1	B13	HIS2	1	042619_n1_lib.a1_HIS2_YEA4_001_t48.xls	ORF-ts1	auxotrophs	0.0680275	1
D	13	0.1545	384	n1	D13	HIS2	1	042619_n1_lib.a1_HIS2_YEA4_001_t48.xls	ORF-ts1	auxotrophs	0.551779	1
F	13	0.1431	384	n1	F13	HIS2	1	042619_n1_lib.a1_HIS2_YEA4_001_t48.xls	ORF-ts1	auxotrophs	0.494333	1
H	13	0.5568	384	n1	H13	HIS2	1	042619_n1_lib.a1_HIS2_YEA4_001_t48.xls	ORF-ts1	auxotrophs	2.579	1
L	13	0.23	384	n1	L13	HIS2	1	042619_n1_lib.a1_HIS2_YEA4_001_t48.xls	ORF-ts1	auxotrophs	0.932229	1
P	13	0.2873	384	n1	P13	HIS2	1	042619_n1_lib.a1_HIS2_YEA4_001_t48.xls	ORF-ts1	auxotrophs	1.22097	1
B	15	0.16	384	n1	B15	HIS2	1	042619_n1_lib.a1_HIS2_YEA4_001_t48.xls	ORF-ts1	auxotrophs	0.579494	1
D	15	0.6044	384	n1	D15	HIS2	1	042619_n1_lib.a1_HIS2_YEA4_001_t48.xls	ORF-ts1	auxotrophs	2.81886	1
H	15	0.6242	384	n1	H15	HIS2	1	042619_n1_lib.a1_HIS2_YEA4_001_t48.xls	ORF-ts1	auxotrophs	2.91863	1
P	15	0.2214	384	n1	P15	HIS2	1	042619_n1_lib.a1_HIS2_YEA4_001_t48.xls	ORF-ts1	auxotrophs	0.888893	1
B	17	0.0455	384	n1	B17	HIS2	1	042619_n1_lib.a1_HIS2_YEA4_001_t48.xls	ORF-ts1	auxotrophs	0.00251953	1
D	17	0.0608	384	n1	D17	HIS2	1	042619_n1_lib.a1_HIS2_YEA4_001_t48.xls	ORF-ts1	auxotrophs	0.0796174	1
F	17	0.7288	384	n1	F17	HIS2	1	042619_n1_lib.a1_HIS2_YEA4_001_t48.xls	ORF-ts1	auxotrophs	3.44572	1
P	17	0.2393	384	n1	P17	HIS2	1	042619_n1_lib.a1_HIS2_YEA4_001_t48.xls	ORF-ts1	auxotrophs	0.979093	1
B	19	0.0438	384	n1	B19	HIS2	1	042619_n1_lib.a1_HIS2_YEA4_001_t48.xls	ORF-ts1	auxotrophs	-0.0060469	1
D	19	0.0527	384	n1	D19	HIS2	1	042619_n1_lib.a1_HIS2_YEA4_001_t48.xls	ORF-ts1	auxotrophs	0.0388009	1
F	19	0.0969	384	n1	F19	HIS2	1	042619_n1_lib.a1_HIS2_YEA4_001_t48.xls	ORF-ts1	auxotrophs	0.261528	1
H	19	0.2312	384	n1	H19	HIS2	1	042619_n1_lib.a1_HIS2_YEA4_001_t48.xls	ORF-ts1	auxotrophs	0.938276	1
J	19	0.5518	384	n1	J19	HIS2	1	042619_n1_lib.a1_HIS2_YEA4_001_t48.xls	ORF-ts1	auxotrophs	2.5538	1
L	19	0.276	384	n1	L19	HIS2	1	042619_n1_lib.a1_HIS2_YEA4_001_t48.xls	ORF-ts1	auxotrophs	1.16403	1
N	19	0.3094	384	n1	N19	HIS2	1	042619_n1_lib.a1_HIS2_YEA4_001_t48.xls	ORF-ts1	auxotrophs	1.33233	1
P	19	0.2516	384	n1	P19	HIS2	1	042619_n1_lib.a1_HIS2_YEA4_001_t48.xls	ORF-ts1	auxotrophs	1.04107	1
B	21	0.0444	384	n1	B21	HIS2	1	042619_n1_lib.a1_HIS2_YEA4_001_t48.xls	ORF-ts1	auxotrophs	-0.00302345	1
D	21	0.0483	384	n1	D21	HIS2	1	042619_n1_lib.a1_HIS2_YEA4_001_t48.xls	ORF-ts1	auxotrophs	0.0166289	1
F	21	0.071	384	n1	F21	HIS2	1	042619_n1_lib.a1_HIS2_YEA4_001_t48.xls	ORF-ts1	auxotrophs	0.131016	1
H	21	0.1834	384	n1	H21	HIS2	1	042619_n1_lib.a1_HIS2_YEA4_001_t48.xls	ORF-ts1	auxotrophs	0.697408	1
J	21	0.1601	384	n1	J21	HIS2	1	042619_n1_lib.a1_HIS2_YEA4_001_t48.xls	ORF-ts1	auxotrophs	0.579998	1
L	21	0.2485	384	n1	L21	HIS2	1	042619_n1_lib.a1_HIS2_YEA4_001_t48.xls	ORF-ts1	auxotrophs	1.02545	1
N	21	0.191	384	n1	N21	HIS2	1	042619_n1_lib.a1_HIS2_YEA4_001_t48.xls	ORF-ts1	auxotrophs	0.735705	1
O	21	0.0556	384	n1	O21	HIS2	1	042619_n1_lib.a1_HIS2_YEA4_001_t48.xls	YFR025C	auxotrophs	0.0534142	1
P	21	0.2993	384	n1	P21	HIS2	1	042619_n1_lib.a1_HIS2_YEA4_001_t48.xls	ORF-ts1	auxotrophs	1.28144	1
O	22	0.0511	384	n1	O22	HIS2	1	042619_n1_lib.a1_HIS2_YEA4_001_t48.xls	YFR025C	auxotrophs	0.0307384	1
B	23	0.0456	384	n1	B23	HIS2	1	042619_n1_lib.a1_HIS2_YEA4_001_t48.xls	ORF-ts1	auxotrophs	0.00302344	1
D	23	0.0452	384	n1	D23	HIS2	1	042619_n1_lib.a1_HIS2_YEA4_001_t48.xls	ORF-ts1	auxotrophs	0.00100781	1
F	23	0.0469	384	n1	F23	HIS2	1	042619_n1_lib.a1_HIS2_YEA4_001_t48.xls	ORF-ts1	auxotrophs	0.00957424	1
H	23	0.0539	384	n1	H23	HIS2	1	042619_n1_lib.a1_HIS2_YEA4_001_t48.xls	ORF-ts1	auxotrophs	0.0448478	1
J	23	0.1871	384	n1	J23	HIS2	1	042619_n1_lib.a1_HIS2_YEA4_001_t48.xls	ORF-ts1	auxotrophs	0.716053	1
L	23	0.2013	384	n1	L23	HIS2	1	042619_n1_lib.a1_HIS2_YEA4_001_t48.xls	ORF-ts1	auxotrophs	0.787608	1
N	23	0.3357	384	n1	N23	HIS2	1	042619_n1_lib.a1_HIS2_YEA4_001_t48.xls	ORF-ts1	auxotrophs	1.46486	1
P	23	0.2952	384	n1	P23	HIS2	1	042619_n1_lib.a1_HIS2_YEA4_001_t48.xls	ORF-ts1	auxotrophs	1.26078	1
G	5	0.0777	384	n2	G5	HIS2	1	042619_n2_lib.a2_ARG5,6_BLANK_001_t48.xls	YFR025C	auxotrophs	0.164778	1
G	6	0.0711	384	n2	G6	HIS2	1	042619_n2_lib.a2_ARG5,6_BLANK_001_t48.xls	YFR025C	auxotrophs	0.13152	1
O	15	0.0514	384	n1	O15	ARG1	1	042619_n1_lib.a1_HIS2_YEA4_001_t48.xls	YOL058W	auxotrophs	0.0322501	2
O	16	0.0493	384	n1	O16	ARG1	1	042619_n1_lib.a1_HIS2_YEA4_001_t48.xls	YOL058W	auxotrophs	0.021668	2
M	19	0.0587	384	n2	M19	ARG1	1	042619_n2_lib.a2_ARG5,6_BLANK_001_t48.xls	YOL058W	auxotrophs	0.0690353	2
M	20	0.0525	384	n2	M20	ARG1	1	042619_n2_lib.a2_ARG5,6_BLANK_001_t48.xls	YOL058W	auxotrophs	0.0377931	2
O	15	0.2063	384	c1	O15	ARG1-HIS2	1	042619_c1_HIS2_001_t48.xls	YOL058W	auxotrophs	0.812803	2
O	16	0.1618	384	c1	O16	ARG1-HIS2	1	042619_c1_HIS2_001_t48.xls	YOL058W	auxotrophs	0.588564	2
N	20	0.2475	384	c1	N20	ARG1-HIS2	1	042619_c1_HIS2_001_t48.xls	YOL058W	auxotrophs	1.02041	2
B	1	0.0529	384	n1	B1	HIS2	1	042619_n1_lib.a1_HIS2_YEA4_001_t48.xls	ORF-ts1	auxotrophs	0.0398087	2
D	1	0.0527	384	n1	D1	HIS2	1	042619_n1_lib.a1_HIS2_YEA4_001_t48.xls	ORF-ts1	auxotrophs	0.0388009	2
F	1	0.0918	384	n1	F1	HIS2	1	042619_n1_lib.a1_HIS2_YEA4_001_t48.xls	ORF-ts1	auxotrophs	0.235829	2
H	1	0.0825	384	n1	H1	HIS2	1	042619_n1_lib.a1_HIS2_YEA4_001_t48.xls	ORF-ts1	auxotrophs	0.188965	2
J	1	0.0922	384	n1	J1	HIS2	1	042619_n1_lib.a1_HIS2_YEA4_001_t48.xls	ORF-ts1	auxotrophs	0.237844	2
L	1	0.0737	384	n1	L1	HIS2	1	042619_n1_lib.a1_HIS2_YEA4_001_t48.xls	ORF-ts1	auxotrophs	0.144622	2
N	1	0.0674	384	n1	N1	HIS2	1	042619_n1_lib.a1_HIS2_YEA4_001_t48.xls	ORF-ts1	auxotrophs	0.112875	2
P	1	0.0511	384	n1	P1	HIS2	1	042619_n1_lib.a1_HIS2_YEA4_001_t48.xls	ORF-ts1	auxotrophs	0.0307384	2
B	3	0.0511	384	n1	B3	HIS2	1	042619_n1_lib.a1_HIS2_YEA4_001_t48.xls	ORF-ts1	auxotrophs	0.0307384	2
D	3	0.0611	384	n1	D3	HIS2	1	042619_n1_lib.a1_HIS2_YEA4_001_t48.xls	ORF-ts1	auxotrophs	0.0811291	2
F	3	0.1769	384	n1	F3	HIS2	1	042619_n1_lib.a1_HIS2_YEA4_001_t48.xls	ORF-ts1	auxotrophs	0.664654	2
H	3	0.095	384	n1	H3	HIS2	1	042619_n1_lib.a1_HIS2_YEA4_001_t48.xls	ORF-ts1	auxotrophs	0.251954	2
J	3	0.1021	384	n1	J3	HIS2	1	042619_n1_lib.a1_HIS2_YEA4_001_t48.xls	ORF-ts1	auxotrophs	0.287731	2
L	3	0.1192	384	n1	L3	HIS2	1	042619_n1_lib.a1_HIS2_YEA4_001_t48.xls	ORF-ts1	auxotrophs	0.3739	2
N	3	0.1213	384	n1	N3	HIS2	1	042619_n1_lib.a1_HIS2_YEA4_001_t48.xls	ORF-ts1	auxotrophs	0.384482	2
P	3	0.0522	384	n1	P3	HIS2	1	042619_n1_lib.a1_HIS2_YEA4_001_t48.xls	ORF-ts1	auxotrophs	0.0362813	2
B	5	0.0667	384	n1	B5	HIS2	1	042619_n1_lib.a1_HIS2_YEA4_001_t48.xls	ORF-ts1	auxotrophs	0.109348	2
D	5	0.073	384	n1	D5	HIS2	1	042619_n1_lib.a1_HIS2_YEA4_001_t48.xls	ORF-ts1	auxotrophs	0.141094	2
F	5	0.094	384	n1	F5	HIS2	1	042619_n1_lib.a1_HIS2_YEA4_001_t48.xls	ORF-ts1	auxotrophs	0.246915	2
H	5	0.1187	384	n1	H5	HIS2	1	042619_n1_lib.a1_HIS2_YEA4_001_t48.xls	ORF-ts1	auxotrophs	0.37138	2
J	5	0.1154	384	n1	J5	HIS2	1	042619_n1_lib.a1_HIS2_YEA4_001_t48.xls	ORF-ts1	auxotrophs	0.354751	2
L	5	0.1199	384	n1	L5	HIS2	1	042619_n1_lib.a1_HIS2_YEA4_001_t48.xls	ORF-ts1	auxotrophs	0.377427	2
N	5	0.1026	384	n1	N5	HIS2	1	042619_n1_lib.a1_HIS2_YEA4_001_t48.xls	ORF-ts1	auxotrophs	0.290251	2
P	5	0.0534	384	n1	P5	HIS2	1	042619_n1_lib.a1_HIS2_YEA4_001_t48.xls	ORF-ts1	auxotrophs	0.0423282	2
B	7	0.068	384	n1	B7	HIS2	1	042619_n1_lib.a1_HIS2_YEA4_001_t48.xls	ORF-ts1	auxotrophs	0.115899	2
D	7	0.0979	384	n1	D7	HIS2	1	042619_n1_lib.a1_HIS2_YEA4_001_t48.xls	ORF-ts1	auxotrophs	0.266567	2
F	7	0.1179	384	n1	F7	HIS2	1	042619_n1_lib.a1_HIS2_YEA4_001_t48.xls	ORF-ts1	auxotrophs	0.367349	2
H	7	0.1404	384	n1	H7	HIS2	1	042619_n1_lib.a1_HIS2_YEA4_001_t48.xls	ORF-ts1	auxotrophs	0.480728	2
J	7	0.2001	384	n1	J7	HIS2	1	042619_n1_lib.a1_HIS2_YEA4_001_t48.xls	ORF-ts1	auxotrophs	0.781561	2
L	7	0.1657	384	n1	L7	HIS2	1	042619_n1_lib.a1_HIS2_YEA4_001_t48.xls	ORF-ts1	auxotrophs	0.608217	2
N	7	0.1827	384	n1	N7	HIS2	1	042619_n1_lib.a1_HIS2_YEA4_001_t48.xls	ORF-ts1	auxotrophs	0.693881	2
P	7	0.0542	384	n1	P7	HIS2	1	042619_n1_lib.a1_HIS2_YEA4_001_t48.xls	ORF-ts1	auxotrophs	0.0463595	2
B	9	0.0566	384	n1	B9	HIS2	1	042619_n1_lib.a1_HIS2_YEA4_001_t48.xls	ORF-ts1	auxotrophs	0.0584533	2
D	9	0.092	384	n1	D9	HIS2	1	042619_n1_lib.a1_HIS2_YEA4_001_t48.xls	ORF-ts1	auxotrophs	0.236837	2
F	9	0.142	384	n1	F9	HIS2	1	042619_n1_lib.a1_HIS2_YEA4_001_t48.xls	ORF-ts1	auxotrophs	0.48879	2
H	9	0.1319	384	n1	H9	HIS2	1	042619_n1_lib.a1_HIS2_YEA4_001_t48.xls	ORF-ts1	auxotrophs	0.437896	2
J	9	0.1014	384	n1	J9	HIS2	1	042619_n1_lib.a1_HIS2_YEA4_001_t48.xls	ORF-ts1	auxotrophs	0.284204	2
L	9	0.1648	384	n1	L9	HIS2	1	042619_n1_lib.a1_HIS2_YEA4_001_t48.xls	ORF-ts1	auxotrophs	0.603681	2
N	9	0.1624	384	n1	N9	HIS2	1	042619_n1_lib.a1_HIS2_YEA4_001_t48.xls	ORF-ts1	auxotrophs	0.591588	2
P	9	0.18	384	n1	P9	HIS2	1	042619_n1_lib.a1_HIS2_YEA4_001_t48.xls	ORF-ts1	auxotrophs	0.680275	2
B	11	0.1018	384	n1	B11	HIS2	1	042619_n1_lib.a1_HIS2_YEA4_001_t48.xls	ORF-ts1	auxotrophs	0.28622	2
D	11	0.0954	384	n1	D11	HIS2	1	042619_n1_lib.a1_HIS2_YEA4_001_t48.xls	ORF-ts1	auxotrophs	0.253969	2
F	11	0.1446	384	n1	F11	HIS2	1	042619_n1_lib.a1_HIS2_YEA4_001_t48.xls	ORF-ts1	auxotrophs	0.501892	2
H	11	0.1744	384	n1	H11	HIS2	1	042619_n1_lib.a1_HIS2_YEA4_001_t48.xls	ORF-ts1	auxotrophs	0.652057	2
J	11	0.239	384	n1	J11	HIS2	1	042619_n1_lib.a1_HIS2_YEA4_001_t48.xls	ORF-ts1	auxotrophs	0.977581	2
L	11	0.2812	384	n1	L11	HIS2	1	042619_n1_lib.a1_HIS2_YEA4_001_t48.xls	ORF-ts1	auxotrophs	1.19023	2
N	11	0.1592	384	n1	N11	HIS2	1	042619_n1_lib.a1_HIS2_YEA4_001_t48.xls	ORF-ts1	auxotrophs	0.575463	2
P	11	0.2375	384	n1	P11	HIS2	1	042619_n1_lib.a1_HIS2_YEA4_001_t48.xls	ORF-ts1	auxotrophs	0.970022	2
B	13	0.0585	384	n1	B13	HIS2	1	042619_n1_lib.a1_HIS2_YEA4_001_t48.xls	ORF-ts1	auxotrophs	0.0680275	2
D	13	0.1545	384	n1	D13	HIS2	1	042619_n1_lib.a1_HIS2_YEA4_001_t48.xls	ORF-ts1	auxotrophs	0.551779	2
F	13	0.1431	384	n1	F13	HIS2	1	042619_n1_lib.a1_HIS2_YEA4_001_t48.xls	ORF-ts1	auxotrophs	0.494333	2
H	13	0.5568	384	n1	H13	HIS2	1	042619_n1_lib.a1_HIS2_YEA4_001_t48.xls	ORF-ts1	auxotrophs	2.579	2
L	13	0.23	384	n1	L13	HIS2	1	042619_n1_lib.a1_HIS2_YEA4_001_t48.xls	ORF-ts1	auxotrophs	0.932229	2
P	13	0.2873	384	n1	P13	HIS2	1	042619_n1_lib.a1_HIS2_YEA4_001_t48.xls	ORF-ts1	auxotrophs	1.22097	2
B	15	0.16	384	n1	B15	HIS2	1	042619_n1_lib.a1_HIS2_YEA4_001_t48.xls	ORF-ts1	auxotrophs	0.579494	2
D	15	0.6044	384	n1	D15	HIS2	1	042619_n1_lib.a1_HIS2_YEA4_001_t48.xls	ORF-ts1	auxotrophs	2.81886	2
H	15	0.6242	384	n1	H15	HIS2	1	042619_n1_lib.a1_HIS2_YEA4_001_t48.xls	ORF-ts1	auxotrophs	2.91863	2
P	15	0.2214	384	n1	P15	HIS2	1	042619_n1_lib.a1_HIS2_YEA4_001_t48.xls	ORF-ts1	auxotrophs	0.888893	2
B	17	0.0455	384	n1	B17	HIS2	1	042619_n1_lib.a1_HIS2_YEA4_001_t48.xls	ORF-ts1	auxotrophs	0.00251953	2
D	17	0.0608	384	n1	D17	HIS2	1	042619_n1_lib.a1_HIS2_YEA4_001_t48.xls	ORF-ts1	auxotrophs	0.0796174	2
F	17	0.7288	384	n1	F17	HIS2	1	042619_n1_lib.a1_HIS2_YEA4_001_t48.xls	ORF-ts1	auxotrophs	3.44572	2
P	17	0.2393	384	n1	P17	HIS2	1	042619_n1_lib.a1_HIS2_YEA4_001_t48.xls	ORF-ts1	auxotrophs	0.979093	2
B	19	0.0438	384	n1	B19	HIS2	1	042619_n1_lib.a1_HIS2_YEA4_001_t48.xls	ORF-ts1	auxotrophs	-0.0060469	2
D	19	0.0527	384	n1	D19	HIS2	1	042619_n1_lib.a1_HIS2_YEA4_001_t48.xls	ORF-ts1	auxotrophs	0.0388009	2
F	19	0.0969	384	n1	F19	HIS2	1	042619_n1_lib.a1_HIS2_YEA4_001_t48.xls	ORF-ts1	auxotrophs	0.261528	2
H	19	0.2312	384	n1	H19	HIS2	1	042619_n1_lib.a1_HIS2_YEA4_001_t48.xls	ORF-ts1	auxotrophs	0.938276	2
J	19	0.5518	384	n1	J19	HIS2	1	042619_n1_lib.a1_HIS2_YEA4_001_t48.xls	ORF-ts1	auxotrophs	2.5538	2
L	19	0.276	384	n1	L19	HIS2	1	042619_n1_lib.a1_HIS2_YEA4_001_t48.xls	ORF-ts1	auxotrophs	1.16403	2
N	19	0.3094	384	n1	N19	HIS2	1	042619_n1_lib.a1_HIS2_YEA4_001_t48.xls	ORF-ts1	auxotrophs	1.33233	2
P	19	0.2516	384	n1	P19	HIS2	1	042619_n1_lib.a1_HIS2_YEA4_001_t48.xls	ORF-ts1	auxotrophs	1.04107	2
B	21	0.0444	384	n1	B21	HIS2	1	042619_n1_lib.a1_HIS2_YEA4_001_t48.xls	ORF-ts1	auxotrophs	-0.00302345	2
D	21	0.0483	384	n1	D21	HIS2	1	042619_n1_lib.a1_HIS2_YEA4_001_t48.xls	ORF-ts1	auxotrophs	0.0166289	2
F	21	0.071	384	n1	F21	HIS2	1	042619_n1_lib.a1_HIS2_YEA4_001_t48.xls	ORF-ts1	auxotrophs	0.131016	2
H	21	0.1834	384	n1	H21	HIS2	1	042619_n1_lib.a1_HIS2_YEA4_001_t48.xls	ORF-ts1	auxotrophs	0.697408	2
J	21	0.1601	384	n1	J21	HIS2	1	042619_n1_lib.a1_HIS2_YEA4_001_t48.xls	ORF-ts1	auxotrophs	0.579998	2
L	21	0.2485	384	n1	L21	HIS2	1	042619_n1_lib.a1_HIS2_YEA4_001_t48.xls	ORF-ts1	auxotrophs	1.02545	2
N	21	0.191	384	n1	N21	HIS2	1	042619_n1_lib.a1_HIS2_YEA4_001_t48.xls	ORF-ts1	auxotrophs	0.735705	2
O	21	0.0556	384	n1	O21	HIS2	1	042619_n1_lib.a1_HIS2_YEA4_001_t48.xls	YFR025C	auxotrophs	0.0534142	2
P	21	0.2993	384	n1	P21	HIS2	1	042619_n1_lib.a1_HIS2_YEA4_001_t48.xls	ORF-ts1	auxotrophs	1.28144	2
O	22	0.0511	384	n1	O22	HIS2	1	042619_n1_lib.a1_HIS2_YEA4_001_t48.xls	YFR025C	auxotrophs	0.0307384	2
B	23	0.0456	384	n1	B23	HIS2	1	042619_n1_lib.a1_HIS2_YEA4_001_t48.xls	ORF-ts1	auxotrophs	0.00302344	2
D	23	0.0452	384	n1	D23	HIS2	1	042619_n1_lib.a1_HIS2_YEA4_001_t48.xls	ORF-ts1	auxotrophs	0.00100781	2
F	23	0.0469	384	n1	F23	HIS2	1	042619_n1_lib.a1_HIS2_YEA4_001_t48.xls	ORF-ts1	auxotrophs	0.00957424	2
H	23	0.0539	384	n1	H23	HIS2	1	042619_n1_lib.a1_HIS2_YEA4_001_t48.xls	ORF-ts1	auxotrophs	0.0448478	2
J	23	0.1871	384	n1	J23	HIS2	1	042619_n1_lib.a1_HIS2_YEA4_001_t48.xls	ORF-ts1	auxotrophs	0.716053	2
L	23	0.2013	384	n1	L23	HIS2	1	042619_n1_lib.a1_HIS2_YEA4_001_t48.xls	ORF-ts1	auxotrophs	0.787608	2
N	23	0.3357	384	n1	N23	HIS2	1	042619_n1_lib.a1_HIS2_YEA4_001_t48.xls	ORF-ts1	auxotrophs	1.46486	2
P	23	0.2952	384	n1	P23	HIS2	1	042619_n1_lib.a1_HIS2_YEA4_001_t48.xls	ORF-ts1	auxotrophs	1.26078	2
G	5	0.0777	384	n2	G5	HIS2	1	042619_n2_lib.a2_ARG5,6_BLANK_001_t48.xls	YFR025C	auxotrophs	0.164778	2
G	6	0.0711	384	n2	G6	HIS2	1	042619_n2_lib.a2_ARG5,6_BLANK_001_t48.xls	YFR025C	auxotrophs	0.13152	2
E	11	0.1189	384	n1	E11	ARG2	1	042619_n1_lib.a1_HIS2_YEA4_001_t48.xls	YJL071W	auxotrophs	0.372388	3
E	12	0.0925	384	n1	E12	ARG2	1	042619_n1_lib.a1_HIS2_YEA4_001_t48.xls	YJL071W	auxotrophs	0.239356	3
I	21	0.106	384	n2	I21	ARG2	1	042619_n2_lib.a2_ARG5,6_BLANK_001_t48.xls	YJL071W	auxotrophs	0.307384	3
I	22	0.0842	384	n2	I22	ARG2	1	042619_n2_lib.a2_ARG5,6_BLANK_001_t48.xls	YJL071W	auxotrophs	0.197532	3
E	11	0.279	384	c1	E11	ARG2-HIS2	1	042619_c1_HIS2_001_t48.xls	YJL071W	auxotrophs	1.17914	3
E	12	0.2188	384	c1	E12	ARG2-HIS2	1	042619_c1_HIS2_001_t48.xls	YJL071W	auxotrophs	0.875792	3
J	21	0.3021	384	c1	J21	ARG2-HIS2	1	042619_c1_HIS2_001_t48.xls	YJL071W	auxotrophs	1.29555	3
B	1	0.0529	384	n1	B1	HIS2	1	042619_n1_lib.a1_HIS2_YEA4_001_t48.xls	ORF-ts1	auxotrophs	0.0398087	3
D	1	0.0527	384	n1	D1	HIS2	1	042619_n1_lib.a1_HIS2_YEA4_001_t48.xls	ORF-ts1	auxotrophs	0.0388009	3
F	1	0.0918	384	n1	F1	HIS2	1	042619_n1_lib.a1_HIS2_YEA4_001_t48.xls	ORF-ts1	auxotrophs	0.235829	3
H	1	0.0825	384	n1	H1	HIS2	1	042619_n1_lib.a1_HIS2_YEA4_001_t48.xls	ORF-ts1	auxotrophs	0.188965	3
J	1	0.0922	384	n1	J1	HIS2	1	042619_n1_lib.a1_HIS2_YEA4_001_t48.xls	ORF-ts1	auxotrophs	0.237844	3
L	1	0.0737	384	n1	L1	HIS2	1	042619_n1_lib.a1_HIS2_YEA4_001_t48.xls	ORF-ts1	auxotrophs	0.144622	3
N	1	0.0674	384	n1	N1	HIS2	1	042619_n1_lib.a1_HIS2_YEA4_001_t48.xls	ORF-ts1	auxotrophs	0.112875	3
P	1	0.0511	384	n1	P1	HIS2	1	042619_n1_lib.a1_HIS2_YEA4_001_t48.xls	ORF-ts1	auxotrophs	0.0307384	3
B	3	0.0511	384	n1	B3	HIS2	1	042619_n1_lib.a1_HIS2_YEA4_001_t48.xls	ORF-ts1	auxotrophs	0.0307384	3
D	3	0.0611	384	n1	D3	HIS2	1	042619_n1_lib.a1_HIS2_YEA4_001_t48.xls	ORF-ts1	auxotrophs	0.0811291	3
F	3	0.1769	384	n1	F3	HIS2	1	042619_n1_lib.a1_HIS2_YEA4_001_t48.xls	ORF-ts1	auxotrophs	0.664654	3
H	3	0.095	384	n1	H3	HIS2	1	042619_n1_lib.a1_HIS2_YEA4_001_t48.xls	ORF-ts1	auxotrophs	0.251954	3
J	3	0.1021	384	n1	J3	HIS2	1	042619_n1_lib.a1_HIS2_YEA4_001_t48.xls	ORF-ts1	auxotrophs	0.287731	3
L	3	0.1192	384	n1	L3	HIS2	1	042619_n1_lib.a1_HIS2_YEA4_001_t48.xls	ORF-ts1	auxotrophs	0.3739	3
N	3	0.1213	384	n1	N3	HIS2	1	042619_n1_lib.a1_HIS2_YEA4_001_t48.xls	ORF-ts1	auxotrophs	0.384482	3
P	3	0.0522	384	n1	P3	HIS2	1	042619_n1_lib.a1_HIS2_YEA4_001_t48.xls	ORF-ts1	auxotrophs	0.0362813	3
B	5	0.0667	384	n1	B5	HIS2	1	042619_n1_lib.a1_HIS2_YEA4_001_t48.xls	ORF-ts1	auxotrophs	0.109348	3
D	5	0.073	384	n1	D5	HIS2	1	042619_n1_lib.a1_HIS2_YEA4_001_t48.xls	ORF-ts1	auxotrophs	0.141094	3
F	5	0.094	384	n1	F5	HIS2	1	042619_n1_lib.a1_HIS2_YEA4_001_t48.xls	ORF-ts1	auxotrophs	0.246915	3
H	5	0.1187	384	n1	H5	HIS2	1	042619_n1_lib.a1_HIS2_YEA4_001_t48.xls	ORF-ts1	auxotrophs	0.37138	3
J	5	0.1154	384	n1	J5	HIS2	1	042619_n1_lib.a1_HIS2_YEA4_001_t48.xls	ORF-ts1	auxotrophs	0.354751	3
L	5	0.1199	384	n1	L5	HIS2	1	042619_n1_lib.a1_HIS2_YEA4_001_t48.xls	ORF-ts1	auxotrophs	0.377427	3
N	5	0.1026	384	n1	N5	HIS2	1	042619_n1_lib.a1_HIS2_YEA4_001_t48.xls	ORF-ts1	auxotrophs	0.290251	3
P	5	0.0534	384	n1	P5	HIS2	1	042619_n1_lib.a1_HIS2_YEA4_001_t48.xls	ORF-ts1	auxotrophs	0.0423282	3
B	7	0.068	384	n1	B7	HIS2	1	042619_n1_lib.a1_HIS2_YEA4_001_t48.xls	ORF-ts1	auxotrophs	0.115899	3
D	7	0.0979	384	n1	D7	HIS2	1	042619_n1_lib.a1_HIS2_YEA4_001_t48.xls	ORF-ts1	auxotrophs	0.266567	3
F	7	0.1179	384	n1	F7	HIS2	1	042619_n1_lib.a1_HIS2_YEA4_001_t48.xls	ORF-ts1	auxotrophs	0.367349	3
H	7	0.1404	384	n1	H7	HIS2	1	042619_n1_lib.a1_HIS2_YEA4_001_t48.xls	ORF-ts1	auxotrophs	0.480728	3
J	7	0.2001	384	n1	J7	HIS2	1	042619_n1_lib.a1_HIS2_YEA4_001_t48.xls	ORF-ts1	auxotrophs	0.781561	3
L	7	0.1657	384	n1	L7	HIS2	1	042619_n1_lib.a1_HIS2_YEA4_001_t48.xls	ORF-ts1	auxotrophs	0.608217	3
N	7	0.1827	384	n1	N7	HIS2	1	042619_n1_lib.a1_HIS2_YEA4_001_t48.xls	ORF-ts1	auxotrophs	0.693881	3
P	7	0.0542	384	n1	P7	HIS2	1	042619_n1_lib.a1_HIS2_YEA4_001_t48.xls	ORF-ts1	auxotrophs	0.0463595	3
B	9	0.0566	384	n1	B9	HIS2	1	042619_n1_lib.a1_HIS2_YEA4_001_t48.xls	ORF-ts1	auxotrophs	0.0584533	3
D	9	0.092	384	n1	D9	HIS2	1	042619_n1_lib.a1_HIS2_YEA4_001_t48.xls	ORF-ts1	auxotrophs	0.236837	3
F	9	0.142	384	n1	F9	HIS2	1	042619_n1_lib.a1_HIS2_YEA4_001_t48.xls	ORF-ts1	auxotrophs	0.48879	3
H	9	0.1319	384	n1	H9	HIS2	1	042619_n1_lib.a1_HIS2_YEA4_001_t48.xls	ORF-ts1	auxotrophs	0.437896	3
J	9	0.1014	384	n1	J9	HIS2	1	042619_n1_lib.a1_HIS2_YEA4_001_t48.xls	ORF-ts1	auxotrophs	0.284204	3
L	9	0.1648	384	n1	L9	HIS2	1	042619_n1_lib.a1_HIS2_YEA4_001_t48.xls	ORF-ts1	auxotrophs	0.603681	3
N	9	0.1624	384	n1	N9	HIS2	1	042619_n1_lib.a1_HIS2_YEA4_001_t48.xls	ORF-ts1	auxotrophs	0.591588	3
P	9	0.18	384	n1	P9	HIS2	1	042619_n1_lib.a1_HIS2_YEA4_001_t48.xls	ORF-ts1	auxotrophs	0.680275	3
B	11	0.1018	384	n1	B11	HIS2	1	042619_n1_lib.a1_HIS2_YEA4_001_t48.xls	ORF-ts1	auxotrophs	0.28622	3
D	11	0.0954	384	n1	D11	HIS2	1	042619_n1_lib.a1_HIS2_YEA4_001_t48.xls	ORF-ts1	auxotrophs	0.253969	3
F	11	0.1446	384	n1	F11	HIS2	1	042619_n1_lib.a1_HIS2_YEA4_001_t48.xls	ORF-ts1	auxotrophs	0.501892	3
H	11	0.1744	384	n1	H11	HIS2	1	042619_n1_lib.a1_HIS2_YEA4_001_t48.xls	ORF-ts1	auxotrophs	0.652057	3
J	11	0.239	384	n1	J11	HIS2	1	042619_n1_lib.a1_HIS2_YEA4_001_t48.xls	ORF-ts1	auxotrophs	0.977581	3
L	11	0.2812	384	n1	L11	HIS2	1	042619_n1_lib.a1_HIS2_YEA4_001_t48.xls	ORF-ts1	auxotrophs	1.19023	3
N	11	0.1592	384	n1	N11	HIS2	1	042619_n1_lib.a1_HIS2_YEA4_001_t48.xls	ORF-ts1	auxotrophs	0.575463	3
P	11	0.2375	384	n1	P11	HIS2	1	042619_n1_lib.a1_HIS2_YEA4_001_t48.xls	ORF-ts1	auxotrophs	0.970022	3
B	13	0.0585	384	n1	B13	HIS2	1	042619_n1_lib.a1_HIS2_YEA4_001_t48.xls	ORF-ts1	auxotrophs	0.0680275	3
D	13	0.1545	384	n1	D13	HIS2	1	042619_n1_lib.a1_HIS2_YEA4_001_t48.xls	ORF-ts1	auxotrophs	0.551779	3
F	13	0.1431	384	n1	F13	HIS2	1	042619_n1_lib.a1_HIS2_YEA4_001_t48.xls	ORF-ts1	auxotrophs	0.494333	3
H	13	0.5568	384	n1	H13	HIS2	1	042619_n1_lib.a1_HIS2_YEA4_001_t48.xls	ORF-ts1	auxotrophs	2.579	3
L	13	0.23	384	n1	L13	HIS2	1	042619_n1_lib.a1_HIS2_YEA4_001_t48.xls	ORF-ts1	auxotrophs	0.932229	3
P	13	0.2873	384	n1	P13	HIS2	1	042619_n1_lib.a1_HIS2_YEA4_001_t48.xls	ORF-ts1	auxotrophs	1.22097	3
B	15	0.16	384	n1	B15	HIS2	1	042619_n1_lib.a1_HIS2_YEA4_001_t48.xls	ORF-ts1	auxotrophs	0.579494	3
D	15	0.6044	384	n1	D15	HIS2	1	042619_n1_lib.a1_HIS2_YEA4_001_t48.xls	ORF-ts1	auxotrophs	2.81886	3
H	15	0.6242	384	n1	H15	HIS2	1	042619_n1_lib.a1_HIS2_YEA4_001_t48.xls	ORF-ts1	auxotrophs	2.91863	3
P	15	0.2214	384	n1	P15	HIS2	1	042619_n1_lib.a1_HIS2_YEA4_001_t48.xls	ORF-ts1	auxotrophs	0.888893	3
B	17	0.0455	384	n1	B17	HIS2	1	042619_n1_lib.a1_HIS2_YEA4_001_t48.xls	ORF-ts1	auxotrophs	0.00251953	3
D	17	0.0608	384	n1	D17	HIS2	1	042619_n1_lib.a1_HIS2_YEA4_001_t48.xls	ORF-ts1	auxotrophs	0.0796174	3
F	17	0.7288	384	n1	F17	HIS2	1	042619_n1_lib.a1_HIS2_YEA4_001_t48.xls	ORF-ts1	auxotrophs	3.44572	3
P	17	0.2393	384	n1	P17	HIS2	1	042619_n1_lib.a1_HIS2_YEA4_001_t48.xls	ORF-ts1	auxotrophs	0.979093	3
B	19	0.0438	384	n1	B19	HIS2	1	042619_n1_lib.a1_HIS2_YEA4_001_t48.xls	ORF-ts1	auxotrophs	-0.0060469	3
D	19	0.0527	384	n1	D19	HIS2	1	042619_n1_lib.a1_HIS2_YEA4_001_t48.xls	ORF-ts1	auxotrophs	0.0388009	3
F	19	0.0969	384	n1	F19	HIS2	1	042619_n1_lib.a1_HIS2_YEA4_001_t48.xls	ORF-ts1	auxotrophs	0.261528	3
H	19	0.2312	384	n1	H19	HIS2	1	042619_n1_lib.a1_HIS2_YEA4_001_t48.xls	ORF-ts1	auxotrophs	0.938276	3
J	19	0.5518	384	n1	J19	HIS2	1	042619_n1_lib.a1_HIS2_YEA4_001_t48.xls	ORF-ts1	auxotrophs	2.5538	3
L	19	0.276	384	n1	L19	HIS2	1	042619_n1_lib.a1_HIS2_YEA4_001_t48.xls	ORF-ts1	auxotrophs	1.16403	3
N	19	0.3094	384	n1	N19	HIS2	1	042619_n1_lib.a1_HIS2_YEA4_001_t48.xls	ORF-ts1	auxotrophs	1.33233	3
P	19	0.2516	384	n1	P19	HIS2	1	042619_n1_lib.a1_HIS2_YEA4_001_t48.xls	ORF-ts1	auxotrophs	1.04107	3
B	21	0.0444	384	n1	B21	HIS2	1	042619_n1_lib.a1_HIS2_YEA4_001_t48.xls	ORF-ts1	auxotrophs	-0.00302345	3
D	21	0.0483	384	n1	D21	HIS2	1	042619_n1_lib.a1_HIS2_YEA4_001_t48.xls	ORF-ts1	auxotrophs	0.0166289	3
F	21	0.071	384	n1	F21	HIS2	1	042619_n1_lib.a1_HIS2_YEA4_001_t48.xls	ORF-ts1	auxotrophs	0.131016	3
H	21	0.1834	384	n1	H21	HIS2	1	042619_n1_lib.a1_HIS2_YEA4_001_t48.xls	ORF-ts1	auxotrophs	0.697408	3
J	21	0.1601	384	n1	J21	HIS2	1	042619_n1_lib.a1_HIS2_YEA4_001_t48.xls	ORF-ts1	auxotrophs	0.579998	3
L	21	0.2485	384	n1	L21	HIS2	1	042619_n1_lib.a1_HIS2_YEA4_001_t48.xls	ORF-ts1	auxotrophs	1.02545	3
N	21	0.191	384	n1	N21	HIS2	1	042619_n1_lib.a1_HIS2_YEA4_001_t48.xls	ORF-ts1	auxotrophs	0.735705	3
O	21	0.0556	384	n1	O21	HIS2	1	042619_n1_lib.a1_HIS2_YEA4_001_t48.xls	YFR025C	auxotrophs	0.0534142	3
P	21	0.2993	384	n1	P21	HIS2	1	042619_n1_lib.a1_HIS2_YEA4_001_t48.xls	ORF-ts1	auxotrophs	1.28144	3
O	22	0.0511	384	n1	O22	HIS2	1	042619_n1_lib.a1_HIS2_YEA4_001_t48.xls	YFR025C	auxotrophs	0.0307384	3
B	23	0.0456	384	n1	B23	HIS2	1	042619_n1_lib.a1_HIS2_YEA4_001_t48.xls	ORF-ts1	auxotrophs	0.00302344	3
D	23	0.0452	384	n1	D23	HIS2	1	042619_n1_lib.a1_HIS2_YEA4_001_t48.xls	ORF-ts1	auxotrophs	0.00100781	3
F	23	0.0469	384	n1	F23	HIS2	1	042619_n1_lib.a1_HIS2_YEA4_001_t48.xls	ORF-ts1	auxotrophs	0.00957424	3
H	23	0.0539	384	n1	H23	HIS2	1	042619_n1_lib.a1_HIS2_YEA4_001_t48.xls	ORF-ts1	auxotrophs	0.0448478	3
J	23	0.1871	384	n1	J23	HIS2	1	042619_n1_lib.a1_HIS2_YEA4_001_t48.xls	ORF-ts1	auxotrophs	0.716053	3
L	23	0.2013	384	n1	L23	HIS2	1	042619_n1_lib.a1_HIS2_YEA4_001_t48.xls	ORF-ts1	auxotrophs	0.787608	3
N	23	0.3357	384	n1	N23	HIS2	1	042619_n1_lib.a1_HIS2_YEA4_001_t48.xls	ORF-ts1	auxotrophs	1.46486	3
P	23	0.2952	384	n1	P23	HIS2	1	042619_n1_lib.a1_HIS2_YEA4_001_t48.xls	ORF-ts1	auxotrophs	1.26078	3
G	5	0.0777	384	n2	G5	HIS2	1	042619_n2_lib.a2_ARG5,6_BLANK_001_t48.xls	YFR025C	auxotrophs	0.164778	3
G	6	0.0711	384	n2	G6	HIS2	1	042619_n2_lib.a2_ARG5,6_BLANK_001_t48.xls	YFR025C	auxotrophs	0.13152	3
A	3	0.8623	384	n1	A3	BY4741	1	042619_n1_lib.a1_HIS2_YEA4_001_t48.xls	no.KO	pos. controls	4.11844	4
A	4	0.8674	384	n1	A4	BY4741	1	042619_n1_lib.a1_HIS2_YEA4_001_t48.xls	no.KO	pos. controls	4.14414	4
K	5	0.9087	384	n2	K5	BY4741	1	042619_n2_lib.a2_ARG5,6_BLANK_001_t48.xls	no.KO	pos. controls	4.35225	4
K	6	0.8734	384	n2	K6	BY4741	1	042619_n2_lib.a2_ARG5,6_BLANK_001_t48.xls	no.KO	pos. controls	4.17437	4
A	3	0.8998	384	c1	A3	BY4741-HIS2	1	042619_c1_HIS2_001_t48.xls	no.KO	pos. controls	4.3074	4
A	4	0.8475	384	c1	A4	BY4741-HIS2	1	042619_c1_HIS2_001_t48.xls	no.KO	pos. controls	4.04386	4
L	6	0.8827	384	c1	L6	BY4741-HIS2	1	042619_c1_HIS2_001_t48.xls	no.KO	pos. controls	4.22123	4
B	1	0.0529	384	n1	B1	HIS2	1	042619_n1_lib.a1_HIS2_YEA4_001_t48.xls	ORF-ts1	auxotrophs	0.0398087	4
D	1	0.0527	384	n1	D1	HIS2	1	042619_n1_lib.a1_HIS2_YEA4_001_t48.xls	ORF-ts1	auxotrophs	0.0388009	4
F	1	0.0918	384	n1	F1	HIS2	1	042619_n1_lib.a1_HIS2_YEA4_001_t48.xls	ORF-ts1	auxotrophs	0.235829	4
H	1	0.0825	384	n1	H1	HIS2	1	042619_n1_lib.a1_HIS2_YEA4_001_t48.xls	ORF-ts1	auxotrophs	0.188965	4
J	1	0.0922	384	n1	J1	HIS2	1	042619_n1_lib.a1_HIS2_YEA4_001_t48.xls	ORF-ts1	auxotrophs	0.237844	4
L	1	0.0737	384	n1	L1	HIS2	1	042619_n1_lib.a1_HIS2_YEA4_001_t48.xls	ORF-ts1	auxotrophs	0.144622	4
N	1	0.0674	384	n1	N1	HIS2	1	042619_n1_lib.a1_HIS2_YEA4_001_t48.xls	ORF-ts1	auxotrophs	0.112875	4
P	1	0.0511	384	n1	P1	HIS2	1	042619_n1_lib.a1_HIS2_YEA4_001_t48.xls	ORF-ts1	auxotrophs	0.0307384	4
B	3	0.0511	384	n1	B3	HIS2	1	042619_n1_lib.a1_HIS2_YEA4_001_t48.xls	ORF-ts1	auxotrophs	0.0307384	4
D	3	0.0611	384	n1	D3	HIS2	1	042619_n1_lib.a1_HIS2_YEA4_001_t48.xls	ORF-ts1	auxotrophs	0.0811291	4
F	3	0.1769	384	n1	F3	HIS2	1	042619_n1_lib.a1_HIS2_YEA4_001_t48.xls	ORF-ts1	auxotrophs	0.664654	4
H	3	0.095	384	n1	H3	HIS2	1	042619_n1_lib.a1_HIS2_YEA4_001_t48.xls	ORF-ts1	auxotrophs	0.251954	4
J	3	0.1021	384	n1	J3	HIS2	1	042619_n1_lib.a1_HIS2_YEA4_001_t48.xls	ORF-ts1	auxotrophs	0.287731	4
L	3	0.1192	384	n1	L3	HIS2	1	042619_n1_lib.a1_HIS2_YEA4_001_t48.xls	ORF-ts1	auxotrophs	0.3739	4
N	3	0.1213	384	n1	N3	HIS2	1	042619_n1_lib.a1_HIS2_YEA4_001_t48.xls	ORF-ts1	auxotrophs	0.384482	4
P	3	0.0522	384	n1	P3	HIS2	1	042619_n1_lib.a1_HIS2_YEA4_001_t48.xls	ORF-ts1	auxotrophs	0.0362813	4
B	5	0.0667	384	n1	B5	HIS2	1	042619_n1_lib.a1_HIS2_YEA4_001_t48.xls	ORF-ts1	auxotrophs	0.109348	4
D	5	0.073	384	n1	D5	HIS2	1	042619_n1_lib.a1_HIS2_YEA4_001_t48.xls	ORF-ts1	auxotrophs	0.141094	4
F	5	0.094	384	n1	F5	HIS2	1	042619_n1_lib.a1_HIS2_YEA4_001_t48.xls	ORF-ts1	auxotrophs	0.246915	4
H	5	0.1187	384	n1	H5	HIS2	1	042619_n1_lib.a1_HIS2_YEA4_001_t48.xls	ORF-ts1	auxotrophs	0.37138	4
J	5	0.1154	384	n1	J5	HIS2	1	042619_n1_lib.a1_HIS2_YEA4_001_t48.xls	ORF-ts1	auxotrophs	0.354751	4
L	5	0.1199	384	n1	L5	HIS2	1	042619_n1_lib.a1_HIS2_YEA4_001_t48.xls	ORF-ts1	auxotrophs	0.377427	4
N	5	0.1026	384	n1	N5	HIS2	1	042619_n1_lib.a1_HIS2_YEA4_001_t48.xls	ORF-ts1	auxotrophs	0.290251	4
P	5	0.0534	384	n1	P5	HIS2	1	042619_n1_lib.a1_HIS2_YEA4_001_t48.xls	ORF-ts1	auxotrophs	0.0423282	4
B	7	0.068	384	n1	B7	HIS2	1	042619_n1_lib.a1_HIS2_YEA4_001_t48.xls	ORF-ts1	auxotrophs	0.115899	4
D	7	0.0979	384	n1	D7	HIS2	1	042619_n1_lib.a1_HIS2_YEA4_001_t48.xls	ORF-ts1	auxotrophs	0.266567	4
F	7	0.1179	384	n1	F7	HIS2	1	042619_n1_lib.a1_HIS2_YEA4_001_t48.xls	ORF-ts1	auxotrophs	0.367349	4
H	7	0.1404	384	n1	H7	HIS2	1	042619_n1_lib.a1_HIS2_YEA4_001_t48.xls	ORF-ts1	auxotrophs	0.480728	4
J	7	0.2001	384	n1	J7	HIS2	1	042619_n1_lib.a1_HIS2_YEA4_001_t48.xls	ORF-ts1	auxotrophs	0.781561	4
L	7	0.1657	384	n1	L7	HIS2	1	042619_n1_lib.a1_HIS2_YEA4_001_t48.xls	ORF-ts1	auxotrophs	0.608217	4
N	7	0.1827	384	n1	N7	HIS2	1	042619_n1_lib.a1_HIS2_YEA4_001_t48.xls	ORF-ts1	auxotrophs	0.693881	4
P	7	0.0542	384	n1	P7	HIS2	1	042619_n1_lib.a1_HIS2_YEA4_001_t48.xls	ORF-ts1	auxotrophs	0.0463595	4
B	9	0.0566	384	n1	B9	HIS2	1	042619_n1_lib.a1_HIS2_YEA4_001_t48.xls	ORF-ts1	auxotrophs	0.0584533	4
D	9	0.092	384	n1	D9	HIS2	1	042619_n1_lib.a1_HIS2_YEA4_001_t48.xls	ORF-ts1	auxotrophs	0.236837	4
F	9	0.142	384	n1	F9	HIS2	1	042619_n1_lib.a1_HIS2_YEA4_001_t48.xls	ORF-ts1	auxotrophs	0.48879	4
H	9	0.1319	384	n1	H9	HIS2	1	042619_n1_lib.a1_HIS2_YEA4_001_t48.xls	ORF-ts1	auxotrophs	0.437896	4
J	9	0.1014	384	n1	J9	HIS2	1	042619_n1_lib.a1_HIS2_YEA4_001_t48.xls	ORF-ts1	auxotrophs	0.284204	4
L	9	0.1648	384	n1	L9	HIS2	1	042619_n1_lib.a1_HIS2_YEA4_001_t48.xls	ORF-ts1	auxotrophs	0.603681	4
N	9	0.1624	384	n1	N9	HIS2	1	042619_n1_lib.a1_HIS2_YEA4_001_t48.xls	ORF-ts1	auxotrophs	0.591588	4
P	9	0.18	384	n1	P9	HIS2	1	042619_n1_lib.a1_HIS2_YEA4_001_t48.xls	ORF-ts1	auxotrophs	0.680275	4
B	11	0.1018	384	n1	B11	HIS2	1	042619_n1_lib.a1_HIS2_YEA4_001_t48.xls	ORF-ts1	auxotrophs	0.28622	4
D	11	0.0954	384	n1	D11	HIS2	1	042619_n1_lib.a1_HIS2_YEA4_001_t48.xls	ORF-ts1	auxotrophs	0.253969	4
F	11	0.1446	384	n1	F11	HIS2	1	042619_n1_lib.a1_HIS2_YEA4_001_t48.xls	ORF-ts1	auxotrophs	0.501892	4
H	11	0.1744	384	n1	H11	HIS2	1	042619_n1_lib.a1_HIS2_YEA4_001_t48.xls	ORF-ts1	auxotrophs	0.652057	4
J	11	0.239	384	n1	J11	HIS2	1	042619_n1_lib.a1_HIS2_YEA4_001_t48.xls	ORF-ts1	auxotrophs	0.977581	4
L	11	0.2812	384	n1	L11	HIS2	1	042619_n1_lib.a1_HIS2_YEA4_001_t48.xls	ORF-ts1	auxotrophs	1.19023	4
N	11	0.1592	384	n1	N11	HIS2	1	042619_n1_lib.a1_HIS2_YEA4_001_t48.xls	ORF-ts1	auxotrophs	0.575463	4
P	11	0.2375	384	n1	P11	HIS2	1	042619_n1_lib.a1_HIS2_YEA4_001_t48.xls	ORF-ts1	auxotrophs	0.970022	4
B	13	0.0585	384	n1	B13	HIS2	1	042619_n1_lib.a1_HIS2_YEA4_001_t48.xls	ORF-ts1	auxotrophs	0.0680275	4
D	13	0.1545	384	n1	D13	HIS2	1	042619_n1_lib.a1_HIS2_YEA4_001_t48.xls	ORF-ts1	auxotrophs	0.551779	4
F	13	0.1431	384	n1	F13	HIS2	1	042619_n1_lib.a1_HIS2_YEA4_001_t48.xls	ORF-ts1	auxotrophs	0.494333	4
H	13	0.5568	384	n1	H13	HIS2	1	042619_n1_lib.a1_HIS2_YEA4_001_t48.xls	ORF-ts1	auxotrophs	2.579	4
L	13	0.23	384	n1	L13	HIS2	1	042619_n1_lib.a1_HIS2_YEA4_001_t48.xls	ORF-ts1	auxotrophs	0.932229	4
P	13	0.2873	384	n1	P13	HIS2	1	042619_n1_lib.a1_HIS2_YEA4_001_t48.xls	ORF-ts1	auxotrophs	1.22097	4
B	15	0.16	384	n1	B15	HIS2	1	042619_n1_lib.a1_HIS2_YEA4_001_t48.xls	ORF-ts1	auxotrophs	0.579494	4
D	15	0.6044	384	n1	D15	HIS2	1	042619_n1_lib.a1_HIS2_YEA4_001_t48.xls	ORF-ts1	auxotrophs	2.81886	4
H	15	0.6242	384	n1	H15	HIS2	1	042619_n1_lib.a1_HIS2_YEA4_001_t48.xls	ORF-ts1	auxotrophs	2.91863	4
P	15	0.2214	384	n1	P15	HIS2	1	042619_n1_lib.a1_HIS2_YEA4_001_t48.xls	ORF-ts1	auxotrophs	0.888893	4
B	17	0.0455	384	n1	B17	HIS2	1	042619_n1_lib.a1_HIS2_YEA4_001_t48.xls	ORF-ts1	auxotrophs	0.00251953	4
D	17	0.0608	384	n1	D17	HIS2	1	042619_n1_lib.a1_HIS2_YEA4_001_t48.xls	ORF-ts1	auxotrophs	0.0796174	4
F	17	0.7288	384	n1	F17	HIS2	1	042619_n1_lib.a1_HIS2_YEA4_001_t48.xls	ORF-ts1	auxotrophs	3.44572	4
P	17	0.2393	384	n1	P17	HIS2	1	042619_n1_lib.a1_HIS2_YEA4_001_t48.xls	ORF-ts1	auxotrophs	0.979093	4
B	19	0.0438	384	n1	B19	HIS2	1	042619_n1_lib.a1_HIS2_YEA4_001_t48.xls	ORF-ts1	auxotrophs	-0.0060469	4
D	19	0.0527	384	n1	D19	HIS2	1	042619_n1_lib.a1_HIS2_YEA4_001_t48.xls	ORF-ts1	auxotrophs	0.0388009	4
F	19	0.0969	384	n1	F19	HIS2	1	042619_n1_lib.a1_HIS2_YEA4_001_t48.xls	ORF-ts1	auxotrophs	0.261528	4
H	19	0.2312	384	n1	H19	HIS2	1	042619_n1_lib.a1_HIS2_YEA4_001_t48.xls	ORF-ts1	auxotrophs	0.938276	4
J	19	0.5518	384	n1	J19	HIS2	1	042619_n1_lib.a1_HIS2_YEA4_001_t48.xls	ORF-ts1	auxotrophs	2.5538	4
L	19	0.276	384	n1	L19	HIS2	1	042619_n1_lib.a1_HIS2_YEA4_001_t48.xls	ORF-ts1	auxotrophs	1.16403	4
N	19	0.3094	384	n1	N19	HIS2	1	042619_n1_lib.a1_HIS2_YEA4_001_t48.xls	ORF-ts1	auxotrophs	1.33233	4
P	19	0.2516	384	n1	P19	HIS2	1	042619_n1_lib.a1_HIS2_YEA4_001_t48.xls	ORF-ts1	auxotrophs	1.04107	4
B	21	0.0444	384	n1	B21	HIS2	1	042619_n1_lib.a1_HIS2_YEA4_001_t48.xls	ORF-ts1	auxotrophs	-0.00302345	4
D	21	0.0483	384	n1	D21	HIS2	1	042619_n1_lib.a1_HIS2_YEA4_001_t48.xls	ORF-ts1	auxotrophs	0.0166289	4
F	21	0.071	384	n1	F21	HIS2	1	042619_n1_lib.a1_HIS2_YEA4_001_t48.xls	ORF-ts1	auxotrophs	0.131016	4
H	21	0.1834	384	n1	H21	HIS2	1	042619_n1_lib.a1_HIS2_YEA4_001_t48.xls	ORF-ts1	auxotrophs	0.697408	4
J	21	0.1601	384	n1	J21	HIS2	1	042619_n1_lib.a1_HIS2_YEA4_001_t48.xls	ORF-ts1	auxotrophs	0.579998	4
L	21	0.2485	384	n1	L21	HIS2	1	042619_n1_lib.a1_HIS2_YEA4_001_t48.xls	ORF-ts1	auxotrophs	1.02545	4
N	21	0.191	384	n1	N21	HIS2	1	042619_n1_lib.a1_HIS2_YEA4_001_t48.xls	ORF-ts1	auxotrophs	0.735705	4
O	21	0.0556	384	n1	O21	HIS2	1	042619_n1_lib.a1_HIS2_YEA4_001_t48.xls	YFR025C	auxotrophs	0.0534142	4
P	21	0.2993	384	n1	P21	HIS2	1	042619_n1_lib.a1_HIS2_YEA4_001_t48.xls	ORF-ts1	auxotrophs	1.28144	4
O	22	0.0511	384	n1	O22	HIS2	1	042619_n1_lib.a1_HIS2_YEA4_001_t48.xls	YFR025C	auxotrophs	0.0307384	4
B	23	0.0456	384	n1	B23	HIS2	1	042619_n1_lib.a1_HIS2_YEA4_001_t48.xls	ORF-ts1	auxotrophs	0.00302344	4
D	23	0.0452	384	n1	D23	HIS2	1	042619_n1_lib.a1_HIS2_YEA4_001_t48.xls	ORF-ts1	auxotrophs	0.00100781	4
F	23	0.0469	384	n1	F23	HIS2	1	042619_n1_lib.a1_HIS2_YEA4_001_t48.xls	ORF-ts1	auxotrophs	0.00957424	4
H	23	0.0539	384	n1	H23	HIS2	1	042619_n1_lib.a1_HIS2_YEA4_001_t48.xls	ORF-ts1	auxotrophs	0.0448478	4
J	23	0.1871	384	n1	J23	HIS2	1	042619_n1_lib.a1_HIS2_YEA4_001_t48.xls	ORF-ts1	auxotrophs	0.716053	4
L	23	0.2013	384	n1	L23	HIS2	1	042619_n1_lib.a1_HIS2_YEA4_001_t48.xls	ORF-ts1	auxotrophs	0.787608	4
N	23	0.3357	384	n1	N23	HIS2	1	042619_n1_lib.a1_HIS2_YEA4_001_t48.xls	ORF-ts1	auxotrophs	1.46486	4
P	23	0.2952	384	n1	P23	HIS2	1	042619_n1_lib.a1_HIS2_YEA4_001_t48.xls	ORF-ts1	auxotrophs	1.26078	4
G	5	0.0777	384	n2	G5	HIS2	1	042619_n2_lib.a2_ARG5,6_BLANK_001_t48.xls	YFR025C	auxotrophs	0.164778	4
G	6	0.0711	384	n2	G6	HIS2	1	042619_n2_lib.a2_ARG5,6_BLANK_001_t48.xls	YFR025C	auxotrophs	0.13152	4
M	11	0.093	384	n1	M11	ECM29	1	042619_n1_lib.a1_HIS2_YEA4_001_t48.xls	YHL030W	auxotrophs	0.241876	5
M	12	0.0785	384	n1	M12	ECM29	1	042619_n1_lib.a1_HIS2_YEA4_001_t48.xls	YHL030W	auxotrophs	0.168809	5
I	19	0.0964	384	n2	I19	ECM29	1	042619_n2_lib.a2_ARG5,6_BLANK_001_t48.xls	YHL030W	auxotrophs	0.259009	5
I	20	0.0882	384	n2	I20	ECM29	1	042619_n2_lib.a2_ARG5,6_BLANK_001_t48.xls	YHL030W	auxotrophs	0.217688	5
M	11	0.8284	384	c1	M11	ECM29-HIS2	1	042619_c1_HIS2_001_t48.xls	YHL030W	auxotrophs	3.94761	5
M	12	0.8061	384	c1	M12	ECM29-HIS2	1	042619_c1_HIS2_001_t48.xls	YHL030W	auxotrophs	3.83524	5
J	20	0.2262	384	c1	J20	ECM29-HIS2	1	042619_c1_HIS2_001_t48.xls	YHL030W	auxotrophs	0.913081	5
B	1	0.0529	384	n1	B1	HIS2	1	042619_n1_lib.a1_HIS2_YEA4_001_t48.xls	ORF-ts1	auxotrophs	0.0398087	5
D	1	0.0527	384	n1	D1	HIS2	1	042619_n1_lib.a1_HIS2_YEA4_001_t48.xls	ORF-ts1	auxotrophs	0.0388009	5
F	1	0.0918	384	n1	F1	HIS2	1	042619_n1_lib.a1_HIS2_YEA4_001_t48.xls	ORF-ts1	auxotrophs	0.235829	5
H	1	0.0825	384	n1	H1	HIS2	1	042619_n1_lib.a1_HIS2_YEA4_001_t48.xls	ORF-ts1	auxotrophs	0.188965	5
J	1	0.0922	384	n1	J1	HIS2	1	042619_n1_lib.a1_HIS2_YEA4_001_t48.xls	ORF-ts1	auxotrophs	0.237844	5
L	1	0.0737	384	n1	L1	HIS2	1	042619_n1_lib.a1_HIS2_YEA4_001_t48.xls	ORF-ts1	auxotrophs	0.144622	5
N	1	0.0674	384	n1	N1	HIS2	1	042619_n1_lib.a1_HIS2_YEA4_001_t48.xls	ORF-ts1	auxotrophs	0.112875	5
P	1	0.0511	384	n1	P1	HIS2	1	042619_n1_lib.a1_HIS2_YEA4_001_t48.xls	ORF-ts1	auxotrophs	0.0307384	5
B	3	0.0511	384	n1	B3	HIS2	1	042619_n1_lib.a1_HIS2_YEA4_001_t48.xls	ORF-ts1	auxotrophs	0.0307384	5
D	3	0.0611	384	n1	D3	HIS2	1	042619_n1_lib.a1_HIS2_YEA4_001_t48.xls	ORF-ts1	auxotrophs	0.0811291	5
F	3	0.1769	384	n1	F3	HIS2	1	042619_n1_lib.a1_HIS2_YEA4_001_t48.xls	ORF-ts1	auxotrophs	0.664654	5
H	3	0.095	384	n1	H3	HIS2	1	042619_n1_lib.a1_HIS2_YEA4_001_t48.xls	ORF-ts1	auxotrophs	0.251954	5
J	3	0.1021	384	n1	J3	HIS2	1	042619_n1_lib.a1_HIS2_YEA4_001_t48.xls	ORF-ts1	auxotrophs	0.287731	5
L	3	0.1192	384	n1	L3	HIS2	1	042619_n1_lib.a1_HIS2_YEA4_001_t48.xls	ORF-ts1	auxotrophs	0.3739	5
N	3	0.1213	384	n1	N3	HIS2	1	042619_n1_lib.a1_HIS2_YEA4_001_t48.xls	ORF-ts1	auxotrophs	0.384482	5
P	3	0.0522	384	n1	P3	HIS2	1	042619_n1_lib.a1_HIS2_YEA4_001_t48.xls	ORF-ts1	auxotrophs	0.0362813	5
B	5	0.0667	384	n1	B5	HIS2	1	042619_n1_lib.a1_HIS2_YEA4_001_t48.xls	ORF-ts1	auxotrophs	0.109348	5
D	5	0.073	384	n1	D5	HIS2	1	042619_n1_lib.a1_HIS2_YEA4_001_t48.xls	ORF-ts1	auxotrophs	0.141094	5
F	5	0.094	384	n1	F5	HIS2	1	042619_n1_lib.a1_HIS2_YEA4_001_t48.xls	ORF-ts1	auxotrophs	0.246915	5
H	5	0.1187	384	n1	H5	HIS2	1	042619_n1_lib.a1_HIS2_YEA4_001_t48.xls	ORF-ts1	auxotrophs	0.37138	5
J	5	0.1154	384	n1	J5	HIS2	1	042619_n1_lib.a1_HIS2_YEA4_001_t48.xls	ORF-ts1	auxotrophs	0.354751	5
L	5	0.1199	384	n1	L5	HIS2	1	042619_n1_lib.a1_HIS2_YEA4_001_t48.xls	ORF-ts1	auxotrophs	0.377427	5
N	5	0.1026	384	n1	N5	HIS2	1	042619_n1_lib.a1_HIS2_YEA4_001_t48.xls	ORF-ts1	auxotrophs	0.290251	5
P	5	0.0534	384	n1	P5	HIS2	1	042619_n1_lib.a1_HIS2_YEA4_001_t48.xls	ORF-ts1	auxotrophs	0.0423282	5
B	7	0.068	384	n1	B7	HIS2	1	042619_n1_lib.a1_HIS2_YEA4_001_t48.xls	ORF-ts1	auxotrophs	0.115899	5
D	7	0.0979	384	n1	D7	HIS2	1	042619_n1_lib.a1_HIS2_YEA4_001_t48.xls	ORF-ts1	auxotrophs	0.266567	5
F	7	0.1179	384	n1	F7	HIS2	1	042619_n1_lib.a1_HIS2_YEA4_001_t48.xls	ORF-ts1	auxotrophs	0.367349	5
H	7	0.1404	384	n1	H7	HIS2	1	042619_n1_lib.a1_HIS2_YEA4_001_t48.xls	ORF-ts1	auxotrophs	0.480728	5
J	7	0.2001	384	n1	J7	HIS2	1	042619_n1_lib.a1_HIS2_YEA4_001_t48.xls	ORF-ts1	auxotrophs	0.781561	5
L	7	0.1657	384	n1	L7	HIS2	1	042619_n1_lib.a1_HIS2_YEA4_001_t48.xls	ORF-ts1	auxotrophs	0.608217	5
N	7	0.1827	384	n1	N7	HIS2	1	042619_n1_lib.a1_HIS2_YEA4_001_t48.xls	ORF-ts1	auxotrophs	0.693881	5
P	7	0.0542	384	n1	P7	HIS2	1	042619_n1_lib.a1_HIS2_YEA4_001_t48.xls	ORF-ts1	auxotrophs	0.0463595	5
B	9	0.0566	384	n1	B9	HIS2	1	042619_n1_lib.a1_HIS2_YEA4_001_t48.xls	ORF-ts1	auxotrophs	0.0584533	5
D	9	0.092	384	n1	D9	HIS2	1	042619_n1_lib.a1_HIS2_YEA4_001_t48.xls	ORF-ts1	auxotrophs	0.236837	5
F	9	0.142	384	n1	F9	HIS2	1	042619_n1_lib.a1_HIS2_YEA4_001_t48.xls	ORF-ts1	auxotrophs	0.48879	5
H	9	0.1319	384	n1	H9	HIS2	1	042619_n1_lib.a1_HIS2_YEA4_001_t48.xls	ORF-ts1	auxotrophs	0.437896	5
J	9	0.1014	384	n1	J9	HIS2	1	042619_n1_lib.a1_HIS2_YEA4_001_t48.xls	ORF-ts1	auxotrophs	0.284204	5
L	9	0.1648	384	n1	L9	HIS2	1	042619_n1_lib.a1_HIS2_YEA4_001_t48.xls	ORF-ts1	auxotrophs	0.603681	5
N	9	0.1624	384	n1	N9	HIS2	1	042619_n1_lib.a1_HIS2_YEA4_001_t48.xls	ORF-ts1	auxotrophs	0.591588	5
P	9	0.18	384	n1	P9	HIS2	1	042619_n1_lib.a1_HIS2_YEA4_001_t48.xls	ORF-ts1	auxotrophs	0.680275	5
B	11	0.1018	384	n1	B11	HIS2	1	042619_n1_lib.a1_HIS2_YEA4_001_t48.xls	ORF-ts1	auxotrophs	0.28622	5
D	11	0.0954	384	n1	D11	HIS2	1	042619_n1_lib.a1_HIS2_YEA4_001_t48.xls	ORF-ts1	auxotrophs	0.253969	5
F	11	0.1446	384	n1	F11	HIS2	1	042619_n1_lib.a1_HIS2_YEA4_001_t48.xls	ORF-ts1	auxotrophs	0.501892	5
H	11	0.1744	384	n1	H11	HIS2	1	042619_n1_lib.a1_HIS2_YEA4_001_t48.xls	ORF-ts1	auxotrophs	0.652057	5
J	11	0.239	384	n1	J11	HIS2	1	042619_n1_lib.a1_HIS2_YEA4_001_t48.xls	ORF-ts1	auxotrophs	0.977581	5
L	11	0.2812	384	n1	L11	HIS2	1	042619_n1_lib.a1_HIS2_YEA4_001_t48.xls	ORF-ts1	auxotrophs	1.19023	5
N	11	0.1592	384	n1	N11	HIS2	1	042619_n1_lib.a1_HIS2_YEA4_001_t48.xls	ORF-ts1	auxotrophs	0.575463	5
P	11	0.2375	384	n1	P11	HIS2	1	042619_n1_lib.a1_HIS2_YEA4_001_t48.xls	ORF-ts1	auxotrophs	0.970022	5
B	13	0.0585	384	n1	B13	HIS2	1	042619_n1_lib.a1_HIS2_YEA4_001_t48.xls	ORF-ts1	auxotrophs	0.0680275	5
D	13	0.1545	384	n1	D13	HIS2	1	042619_n1_lib.a1_HIS2_YEA4_001_t48.xls	ORF-ts1	auxotrophs	0.551779	5
F	13	0.1431	384	n1	F13	HIS2	1	042619_n1_lib.a1_HIS2_YEA4_001_t48.xls	ORF-ts1	auxotrophs	0.494333	5
H	13	0.5568	384	n1	H13	HIS2	1	042619_n1_lib.a1_HIS2_YEA4_001_t48.xls	ORF-ts1	auxotrophs	2.579	5
L	13	0.23	384	n1	L13	HIS2	1	042619_n1_lib.a1_HIS2_YEA4_001_t48.xls	ORF-ts1	auxotrophs	0.932229	5
P	13	0.2873	384	n1	P13	HIS2	1	042619_n1_lib.a1_HIS2_YEA4_001_t48.xls	ORF-ts1	auxotrophs	1.22097	5
B	15	0.16	384	n1	B15	HIS2	1	042619_n1_lib.a1_HIS2_YEA4_001_t48.xls	ORF-ts1	auxotrophs	0.579494	5
D	15	0.6044	384	n1	D15	HIS2	1	042619_n1_lib.a1_HIS2_YEA4_001_t48.xls	ORF-ts1	auxotrophs	2.81886	5
H	15	0.6242	384	n1	H15	HIS2	1	042619_n1_lib.a1_HIS2_YEA4_001_t48.xls	ORF-ts1	auxotrophs	2.91863	5
P	15	0.2214	384	n1	P15	HIS2	1	042619_n1_lib.a1_HIS2_YEA4_001_t48.xls	ORF-ts1	auxotrophs	0.888893	5
B	17	0.0455	384	n1	B17	HIS2	1	042619_n1_lib.a1_HIS2_YEA4_001_t48.xls	ORF-ts1	auxotrophs	0.00251953	5
D	17	0.0608	384	n1	D17	HIS2	1	042619_n1_lib.a1_HIS2_YEA4_001_t48.xls	ORF-ts1	auxotrophs	0.0796174	5
F	17	0.7288	384	n1	F17	HIS2	1	042619_n1_lib.a1_HIS2_YEA4_001_t48.xls	ORF-ts1	auxotrophs	3.44572	5
P	17	0.2393	384	n1	P17	HIS2	1	042619_n1_lib.a1_HIS2_YEA4_001_t48.xls	ORF-ts1	auxotrophs	0.979093	5
B	19	0.0438	384	n1	B19	HIS2	1	042619_n1_lib.a1_HIS2_YEA4_001_t48.xls	ORF-ts1	auxotrophs	-0.0060469	5
D	19	0.0527	384	n1	D19	HIS2	1	042619_n1_lib.a1_HIS2_YEA4_001_t48.xls	ORF-ts1	auxotrophs	0.0388009	5
F	19	0.0969	384	n1	F19	HIS2	1	042619_n1_lib.a1_HIS2_YEA4_001_t48.xls	ORF-ts1	auxotrophs	0.261528	5
H	19	0.2312	384	n1	H19	HIS2	1	042619_n1_lib.a1_HIS2_YEA4_001_t48.xls	ORF-ts1	auxotrophs	0.938276	5
J	19	0.5518	384	n1	J19	HIS2	1	042619_n1_lib.a1_HIS2_YEA4_001_t48.xls	ORF-ts1	auxotrophs	2.5538	5
L	19	0.276	384	n1	L19	HIS2	1	042619_n1_lib.a1_HIS2_YEA4_001_t48.xls	ORF-ts1	auxotrophs	1.16403	5
N	19	0.3094	384	n1	N19	HIS2	1	042619_n1_lib.a1_HIS2_YEA4_001_t48.xls	ORF-ts1	auxotrophs	1.33233	5
P	19	0.2516	384	n1	P19	HIS2	1	042619_n1_lib.a1_HIS2_YEA4_001_t48.xls	ORF-ts1	auxotrophs	1.04107	5
B	21	0.0444	384	n1	B21	HIS2	1	042619_n1_lib.a1_HIS2_YEA4_001_t48.xls	ORF-ts1	auxotrophs	-0.00302345	5
D	21	0.0483	384	n1	D21	HIS2	1	042619_n1_lib.a1_HIS2_YEA4_001_t48.xls	ORF-ts1	auxotrophs	0.0166289	5
F	21	0.071	384	n1	F21	HIS2	1	042619_n1_lib.a1_HIS2_YEA4_001_t48.xls	ORF-ts1	auxotrophs	0.131016	5
H	21	0.1834	384	n1	H21	HIS2	1	042619_n1_lib.a1_HIS2_YEA4_001_t48.xls	ORF-ts1	auxotrophs	0.697408	5
J	21	0.1601	384	n1	J21	HIS2	1	042619_n1_lib.a1_HIS2_YEA4_001_t48.xls	ORF-ts1	auxotrophs	0.579998	5
L	21	0.2485	384	n1	L21	HIS2	1	042619_n1_lib.a1_HIS2_YEA4_001_t48.xls	ORF-ts1	auxotrophs	1.02545	5
N	21	0.191	384	n1	N21	HIS2	1	042619_n1_lib.a1_HIS2_YEA4_001_t48.xls	ORF-ts1	auxotrophs	0.735705	5
O	21	0.0556	384	n1	O21	HIS2	1	042619_n1_lib.a1_HIS2_YEA4_001_t48.xls	YFR025C	auxotrophs	0.0534142	5
P	21	0.2993	384	n1	P21	HIS2	1	042619_n1_lib.a1_HIS2_YEA4_001_t48.xls	ORF-ts1	auxotrophs	1.28144	5
O	22	0.0511	384	n1	O22	HIS2	1	042619_n1_lib.a1_HIS2_YEA4_001_t48.xls	YFR025C	auxotrophs	0.0307384	5
B	23	0.0456	384	n1	B23	HIS2	1	042619_n1_lib.a1_HIS2_YEA4_001_t48.xls	ORF-ts1	auxotrophs	0.00302344	5
D	23	0.0452	384	n1	D23	HIS2	1	042619_n1_lib.a1_HIS2_YEA4_001_t48.xls	ORF-ts1	auxotrophs	0.00100781	5
F	23	0.0469	384	n1	F23	HIS2	1	042619_n1_lib.a1_HIS2_YEA4_001_t48.xls	ORF-ts1	auxotrophs	0.00957424	5
H	23	0.0539	384	n1	H23	HIS2	1	042619_n1_lib.a1_HIS2_YEA4_001_t48.xls	ORF-ts1	auxotrophs	0.0448478	5
J	23	0.1871	384	n1	J23	HIS2	1	042619_n1_lib.a1_HIS2_YEA4_001_t48.xls	ORF-ts1	auxotrophs	0.716053	5
L	23	0.2013	384	n1	L23	HIS2	1	042619_n1_lib.a1_HIS2_YEA4_001_t48.xls	ORF-ts1	auxotrophs	0.787608	5
N	23	0.3357	384	n1	N23	HIS2	1	042619_n1_lib.a1_HIS2_YEA4_001_t48.xls	ORF-ts1	auxotrophs	1.46486	5
P	23	0.2952	384	n1	P23	HIS2	1	042619_n1_lib.a1_HIS2_YEA4_001_t48.xls	ORF-ts1	auxotrophs	1.26078	5
G	5	0.0777	384	n2	G5	HIS2	1	042619_n2_lib.a2_ARG5,6_BLANK_001_t48.xls	YFR025C	auxotrophs	0.164778	5
G	6	0.0711	384	n2	G6	HIS2	1	042619_n2_lib.a2_ARG5,6_BLANK_001_t48.xls	YFR025C	auxotrophs	0.13152	5
I	1	0.0474	384	n1	I1	ERG4	1	042619_n1_lib.a1_HIS2_YEA4_001_t48.xls	YGL012W	auxotrophs	0.0120938	6
I	2	0.0648	384	n1	I2	ERG4	1	042619_n1_lib.a1_HIS2_YEA4_001_t48.xls	YGL012W	auxotrophs	0.0997737	6
O	19	0.048	384	n2	O19	ERG4	1	042619_n2_lib.a2_ARG5,6_BLANK_001_t48.xls	YGL012W	auxotrophs	0.0151172	6
O	20	0.0476	384	n2	O20	ERG4	1	042619_n2_lib.a2_ARG5,6_BLANK_001_t48.xls	YGL012W	auxotrophs	0.0131016	6
I	1	0.0955	384	c1	I1	ERG4-HIS2	1	042619_c1_HIS2_001_t48.xls	YGL012W	auxotrophs	0.254473	6
I	2	0.0676	384	c1	I2	ERG4-HIS2	1	042619_c1_HIS2_001_t48.xls	YGL012W	auxotrophs	0.113883	6
P	19	0.2211	384	c1	P19	ERG4-HIS2	1	042619_c1_HIS2_001_t48.xls	YGL012W	auxotrophs	0.887381	6
P	20	0.124	384	c1	P20	ERG4-HIS2	1	042619_c1_HIS2_001_t48.xls	YGL012W	auxotrophs	0.398087	6
B	1	0.0529	384	n1	B1	HIS2	1	042619_n1_lib.a1_HIS2_YEA4_001_t48.xls	ORF-ts1	auxotrophs	0.0398087	6
D	1	0.0527	384	n1	D1	HIS2	1	042619_n1_lib.a1_HIS2_YEA4_001_t48.xls	ORF-ts1	auxotrophs	0.0388009	6
F	1	0.0918	384	n1	F1	HIS2	1	042619_n1_lib.a1_HIS2_YEA4_001_t48.xls	ORF-ts1	auxotrophs	0.235829	6
H	1	0.0825	384	n1	H1	HIS2	1	042619_n1_lib.a1_HIS2_YEA4_001_t48.xls	ORF-ts1	auxotrophs	0.188965	6
J	1	0.0922	384	n1	J1	HIS2	1	042619_n1_lib.a1_HIS2_YEA4_001_t48.xls	ORF-ts1	auxotrophs	0.237844	6
L	1	0.0737	384	n1	L1	HIS2	1	042619_n1_lib.a1_HIS2_YEA4_001_t48.xls	ORF-ts1	auxotrophs	0.144622	6
N	1	0.0674	384	n1	N1	HIS2	1	042619_n1_lib.a1_HIS2_YEA4_001_t48.xls	ORF-ts1	auxotrophs	0.112875	6
P	1	0.0511	384	n1	P1	HIS2	1	042619_n1_lib.a1_HIS2_YEA4_001_t48.xls	ORF-ts1	auxotrophs	0.0307384	6
B	3	0.0511	384	n1	B3	HIS2	1	042619_n1_lib.a1_HIS2_YEA4_001_t48.xls	ORF-ts1	auxotrophs	0.0307384	6
D	3	0.0611	384	n1	D3	HIS2	1	042619_n1_lib.a1_HIS2_YEA4_001_t48.xls	ORF-ts1	auxotrophs	0.0811291	6
F	3	0.1769	384	n1	F3	HIS2	1	042619_n1_lib.a1_HIS2_YEA4_001_t48.xls	ORF-ts1	auxotrophs	0.664654	6
H	3	0.095	384	n1	H3	HIS2	1	042619_n1_lib.a1_HIS2_YEA4_001_t48.xls	ORF-ts1	auxotrophs	0.251954	6
J	3	0.1021	384	n1	J3	HIS2	1	042619_n1_lib.a1_HIS2_YEA4_001_t48.xls	ORF-ts1	auxotrophs	0.287731	6
L	3	0.1192	384	n1	L3	HIS2	1	042619_n1_lib.a1_HIS2_YEA4_001_t48.xls	ORF-ts1	auxotrophs	0.3739	6
N	3	0.1213	384	n1	N3	HIS2	1	042619_n1_lib.a1_HIS2_YEA4_001_t48.xls	ORF-ts1	auxotrophs	0.384482	6
P	3	0.0522	384	n1	P3	HIS2	1	042619_n1_lib.a1_HIS2_YEA4_001_t48.xls	ORF-ts1	auxotrophs	0.0362813	6
B	5	0.0667	384	n1	B5	HIS2	1	042619_n1_lib.a1_HIS2_YEA4_001_t48.xls	ORF-ts1	auxotrophs	0.109348	6
D	5	0.073	384	n1	D5	HIS2	1	042619_n1_lib.a1_HIS2_YEA4_001_t48.xls	ORF-ts1	auxotrophs	0.141094	6
F	5	0.094	384	n1	F5	HIS2	1	042619_n1_lib.a1_HIS2_YEA4_001_t48.xls	ORF-ts1	auxotrophs	0.246915	6
H	5	0.1187	384	n1	H5	HIS2	1	042619_n1_lib.a1_HIS2_YEA4_001_t48.xls	ORF-ts1	auxotrophs	0.37138	6
J	5	0.1154	384	n1	J5	HIS2	1	042619_n1_lib.a1_HIS2_YEA4_001_t48.xls	ORF-ts1	auxotrophs	0.354751	6
L	5	0.1199	384	n1	L5	HIS2	1	042619_n1_lib.a1_HIS2_YEA4_001_t48.xls	ORF-ts1	auxotrophs	0.377427	6
N	5	0.1026	384	n1	N5	HIS2	1	042619_n1_lib.a1_HIS2_YEA4_001_t48.xls	ORF-ts1	auxotrophs	0.290251	6
P	5	0.0534	384	n1	P5	HIS2	1	042619_n1_lib.a1_HIS2_YEA4_001_t48.xls	ORF-ts1	auxotrophs	0.0423282	6
B	7	0.068	384	n1	B7	HIS2	1	042619_n1_lib.a1_HIS2_YEA4_001_t48.xls	ORF-ts1	auxotrophs	0.115899	6
D	7	0.0979	384	n1	D7	HIS2	1	042619_n1_lib.a1_HIS2_YEA4_001_t48.xls	ORF-ts1	auxotrophs	0.266567	6
F	7	0.1179	384	n1	F7	HIS2	1	042619_n1_lib.a1_HIS2_YEA4_001_t48.xls	ORF-ts1	auxotrophs	0.367349	6
H	7	0.1404	384	n1	H7	HIS2	1	042619_n1_lib.a1_HIS2_YEA4_001_t48.xls	ORF-ts1	auxotrophs	0.480728	6
J	7	0.2001	384	n1	J7	HIS2	1	042619_n1_lib.a1_HIS2_YEA4_001_t48.xls	ORF-ts1	auxotrophs	0.781561	6
L	7	0.1657	384	n1	L7	HIS2	1	042619_n1_lib.a1_HIS2_YEA4_001_t48.xls	ORF-ts1	auxotrophs	0.608217	6
N	7	0.1827	384	n1	N7	HIS2	1	042619_n1_lib.a1_HIS2_YEA4_001_t48.xls	ORF-ts1	auxotrophs	0.693881	6
P	7	0.0542	384	n1	P7	HIS2	1	042619_n1_lib.a1_HIS2_YEA4_001_t48.xls	ORF-ts1	auxotrophs	0.0463595	6
B	9	0.0566	384	n1	B9	HIS2	1	042619_n1_lib.a1_HIS2_YEA4_001_t48.xls	ORF-ts1	auxotrophs	0.0584533	6
D	9	0.092	384	n1	D9	HIS2	1	042619_n1_lib.a1_HIS2_YEA4_001_t48.xls	ORF-ts1	auxotrophs	0.236837	6
F	9	0.142	384	n1	F9	HIS2	1	042619_n1_lib.a1_HIS2_YEA4_001_t48.xls	ORF-ts1	auxotrophs	0.48879	6
H	9	0.1319	384	n1	H9	HIS2	1	042619_n1_lib.a1_HIS2_YEA4_001_t48.xls	ORF-ts1	auxotrophs	0.437896	6
J	9	0.1014	384	n1	J9	HIS2	1	042619_n1_lib.a1_HIS2_YEA4_001_t48.xls	ORF-ts1	auxotrophs	0.284204	6
L	9	0.1648	384	n1	L9	HIS2	1	042619_n1_lib.a1_HIS2_YEA4_001_t48.xls	ORF-ts1	auxotrophs	0.603681	6
N	9	0.1624	384	n1	N9	HIS2	1	042619_n1_lib.a1_HIS2_YEA4_001_t48.xls	ORF-ts1	auxotrophs	0.591588	6
P	9	0.18	384	n1	P9	HIS2	1	042619_n1_lib.a1_HIS2_YEA4_001_t48.xls	ORF-ts1	auxotrophs	0.680275	6
B	11	0.1018	384	n1	B11	HIS2	1	042619_n1_lib.a1_HIS2_YEA4_001_t48.xls	ORF-ts1	auxotrophs	0.28622	6
D	11	0.0954	384	n1	D11	HIS2	1	042619_n1_lib.a1_HIS2_YEA4_001_t48.xls	ORF-ts1	auxotrophs	0.253969	6
F	11	0.1446	384	n1	F11	HIS2	1	042619_n1_lib.a1_HIS2_YEA4_001_t48.xls	ORF-ts1	auxotrophs	0.501892	6
H	11	0.1744	384	n1	H11	HIS2	1	042619_n1_lib.a1_HIS2_YEA4_001_t48.xls	ORF-ts1	auxotrophs	0.652057	6
J	11	0.239	384	n1	J11	HIS2	1	042619_n1_lib.a1_HIS2_YEA4_001_t48.xls	ORF-ts1	auxotrophs	0.977581	6
L	11	0.2812	384	n1	L11	HIS2	1	042619_n1_lib.a1_HIS2_YEA4_001_t48.xls	ORF-ts1	auxotrophs	1.19023	6
N	11	0.1592	384	n1	N11	HIS2	1	042619_n1_lib.a1_HIS2_YEA4_001_t48.xls	ORF-ts1	auxotrophs	0.575463	6
P	11	0.2375	384	n1	P11	HIS2	1	042619_n1_lib.a1_HIS2_YEA4_001_t48.xls	ORF-ts1	auxotrophs	0.970022	6
B	13	0.0585	384	n1	B13	HIS2	1	042619_n1_lib.a1_HIS2_YEA4_001_t48.xls	ORF-ts1	auxotrophs	0.0680275	6
D	13	0.1545	384	n1	D13	HIS2	1	042619_n1_lib.a1_HIS2_YEA4_001_t48.xls	ORF-ts1	auxotrophs	0.551779	6
F	13	0.1431	384	n1	F13	HIS2	1	042619_n1_lib.a1_HIS2_YEA4_001_t48.xls	ORF-ts1	auxotrophs	0.494333	6
H	13	0.5568	384	n1	H13	HIS2	1	042619_n1_lib.a1_HIS2_YEA4_001_t48.xls	ORF-ts1	auxotrophs	2.579	6
L	13	0.23	384	n1	L13	HIS2	1	042619_n1_lib.a1_HIS2_YEA4_001_t48.xls	ORF-ts1	auxotrophs	0.932229	6
P	13	0.2873	384	n1	P13	HIS2	1	042619_n1_lib.a1_HIS2_YEA4_001_t48.xls	ORF-ts1	auxotrophs	1.22097	6
B	15	0.16	384	n1	B15	HIS2	1	042619_n1_lib.a1_HIS2_YEA4_001_t48.xls	ORF-ts1	auxotrophs	0.579494	6
D	15	0.6044	384	n1	D15	HIS2	1	042619_n1_lib.a1_HIS2_YEA4_001_t48.xls	ORF-ts1	auxotrophs	2.81886	6
H	15	0.6242	384	n1	H15	HIS2	1	042619_n1_lib.a1_HIS2_YEA4_001_t48.xls	ORF-ts1	auxotrophs	2.91863	6
P	15	0.2214	384	n1	P15	HIS2	1	042619_n1_lib.a1_HIS2_YEA4_001_t48.xls	ORF-ts1	auxotrophs	0.888893	6
B	17	0.0455	384	n1	B17	HIS2	1	042619_n1_lib.a1_HIS2_YEA4_001_t48.xls	ORF-ts1	auxotrophs	0.00251953	6
D	17	0.0608	384	n1	D17	HIS2	1	042619_n1_lib.a1_HIS2_YEA4_001_t48.xls	ORF-ts1	auxotrophs	0.0796174	6
F	17	0.7288	384	n1	F17	HIS2	1	042619_n1_lib.a1_HIS2_YEA4_001_t48.xls	ORF-ts1	auxotrophs	3.44572	6
P	17	0.2393	384	n1	P17	HIS2	1	042619_n1_lib.a1_HIS2_YEA4_001_t48.xls	ORF-ts1	auxotrophs	0.979093	6
B	19	0.0438	384	n1	B19	HIS2	1	042619_n1_lib.a1_HIS2_YEA4_001_t48.xls	ORF-ts1	auxotrophs	-0.0060469	6
D	19	0.0527	384	n1	D19	HIS2	1	042619_n1_lib.a1_HIS2_YEA4_001_t48.xls	ORF-ts1	auxotrophs	0.0388009	6
F	19	0.0969	384	n1	F19	HIS2	1	042619_n1_lib.a1_HIS2_YEA4_001_t48.xls	ORF-ts1	auxotrophs	0.261528	6
H	19	0.2312	384	n1	H19	HIS2	1	042619_n1_lib.a1_HIS2_YEA4_001_t48.xls	ORF-ts1	auxotrophs	0.938276	6
J	19	0.5518	384	n1	J19	HIS2	1	042619_n1_lib.a1_HIS2_YEA4_001_t48.xls	ORF-ts1	auxotrophs	2.5538	6
L	19	0.276	384	n1	L19	HIS2	1	042619_n1_lib.a1_HIS2_YEA4_001_t48.xls	ORF-ts1	auxotrophs	1.16403	6
N	19	0.3094	384	n1	N19	HIS2	1	042619_n1_lib.a1_HIS2_YEA4_001_t48.xls	ORF-ts1	auxotrophs	1.33233	6
P	19	0.2516	384	n1	P19	HIS2	1	042619_n1_lib.a1_HIS2_YEA4_001_t48.xls	ORF-ts1	auxotrophs	1.04107	6
B	21	0.0444	384	n1	B21	HIS2	1	042619_n1_lib.a1_HIS2_YEA4_001_t48.xls	ORF-ts1	auxotrophs	-0.00302345	6
D	21	0.0483	384	n1	D21	HIS2	1	042619_n1_lib.a1_HIS2_YEA4_001_t48.xls	ORF-ts1	auxotrophs	0.0166289	6
F	21	0.071	384	n1	F21	HIS2	1	042619_n1_lib.a1_HIS2_YEA4_001_t48.xls	ORF-ts1	auxotrophs	0.131016	6
H	21	0.1834	384	n1	H21	HIS2	1	042619_n1_lib.a1_HIS2_YEA4_001_t48.xls	ORF-ts1	auxotrophs	0.697408	6
J	21	0.1601	384	n1	J21	HIS2	1	042619_n1_lib.a1_HIS2_YEA4_001_t48.xls	ORF-ts1	auxotrophs	0.579998	6
L	21	0.2485	384	n1	L21	HIS2	1	042619_n1_lib.a1_HIS2_YEA4_001_t48.xls	ORF-ts1	auxotrophs	1.02545	6
N	21	0.191	384	n1	N21	HIS2	1	042619_n1_lib.a1_HIS2_YEA4_001_t48.xls	ORF-ts1	auxotrophs	0.735705	6
O	21	0.0556	384	n1	O21	HIS2	1	042619_n1_lib.a1_HIS2_YEA4_001_t48.xls	YFR025C	auxotrophs	0.0534142	6
P	21	0.2993	384	n1	P21	HIS2	1	042619_n1_lib.a1_HIS2_YEA4_001_t48.xls	ORF-ts1	auxotrophs	1.28144	6
O	22	0.0511	384	n1	O22	HIS2	1	042619_n1_lib.a1_HIS2_YEA4_001_t48.xls	YFR025C	auxotrophs	0.0307384	6
B	23	0.0456	384	n1	B23	HIS2	1	042619_n1_lib.a1_HIS2_YEA4_001_t48.xls	ORF-ts1	auxotrophs	0.00302344	6
D	23	0.0452	384	n1	D23	HIS2	1	042619_n1_lib.a1_HIS2_YEA4_001_t48.xls	ORF-ts1	auxotrophs	0.00100781	6
F	23	0.0469	384	n1	F23	HIS2	1	042619_n1_lib.a1_HIS2_YEA4_001_t48.xls	ORF-ts1	auxotrophs	0.00957424	6
H	23	0.0539	384	n1	H23	HIS2	1	042619_n1_lib.a1_HIS2_YEA4_001_t48.xls	ORF-ts1	auxotrophs	0.0448478	6
J	23	0.1871	384	n1	J23	HIS2	1	042619_n1_lib.a1_HIS2_YEA4_001_t48.xls	ORF-ts1	auxotrophs	0.716053	6
L	23	0.2013	384	n1	L23	HIS2	1	042619_n1_lib.a1_HIS2_YEA4_001_t48.xls	ORF-ts1	auxotrophs	0.787608	6
N	23	0.3357	384	n1	N23	HIS2	1	042619_n1_lib.a1_HIS2_YEA4_001_t48.xls	ORF-ts1	auxotrophs	1.46486	6
P	23	0.2952	384	n1	P23	HIS2	1	042619_n1_lib.a1_HIS2_YEA4_001_t48.xls	ORF-ts1	auxotrophs	1.26078	6
G	5	0.0777	384	n2	G5	HIS2	1	042619_n2_lib.a2_ARG5,6_BLANK_001_t48.xls	YFR025C	auxotrophs	0.164778	6
G	6	0.0711	384	n2	G6	HIS2	1	042619_n2_lib.a2_ARG5,6_BLANK_001_t48.xls	YFR025C	auxotrophs	0.13152	6
O	19	0.0606	384	n1	O19	HIS1	1	042619_n1_lib.a1_HIS2_YEA4_001_t48.xls	YER055C	auxotrophs	0.0786096	7
O	20	0.0816	384	n1	O20	HIS1	1	042619_n1_lib.a1_HIS2_YEA4_001_t48.xls	YER055C	auxotrophs	0.18443	7
E	7	0.0605	384	n2	E7	HIS1	1	042619_n2_lib.a2_ARG5,6_BLANK_001_t48.xls	YER055C	auxotrophs	0.0781057	7
E	8	0.0656	384	n2	E8	HIS1	1	042619_n2_lib.a2_ARG5,6_BLANK_001_t48.xls	YER055C	auxotrophs	0.103805	7
F	7	0.2101	384	c1	F7	HIS1-HIS2	1	042619_c1_HIS2_001_t48.xls	YER055C	auxotrophs	0.831952	7
F	8	0.1081	384	c1	F8	HIS1-HIS2	1	042619_c1_HIS2_001_t48.xls	YER055C	auxotrophs	0.317966	7
O	19	0.2095	384	c1	O19	HIS1-HIS2	1	042619_c1_HIS2_001_t48.xls	YER055C	auxotrophs	0.828928	7
O	20	0.1136	384	c1	O20	HIS1-HIS2	1	042619_c1_HIS2_001_t48.xls	YER055C	auxotrophs	0.345681	7
B	1	0.0529	384	n1	B1	HIS2	1	042619_n1_lib.a1_HIS2_YEA4_001_t48.xls	ORF-ts1	auxotrophs	0.0398087	7
D	1	0.0527	384	n1	D1	HIS2	1	042619_n1_lib.a1_HIS2_YEA4_001_t48.xls	ORF-ts1	auxotrophs	0.0388009	7
F	1	0.0918	384	n1	F1	HIS2	1	042619_n1_lib.a1_HIS2_YEA4_001_t48.xls	ORF-ts1	auxotrophs	0.235829	7
H	1	0.0825	384	n1	H1	HIS2	1	042619_n1_lib.a1_HIS2_YEA4_001_t48.xls	ORF-ts1	auxotrophs	0.188965	7
J	1	0.0922	384	n1	J1	HIS2	1	042619_n1_lib.a1_HIS2_YEA4_001_t48.xls	ORF-ts1	auxotrophs	0.237844	7
L	1	0.0737	384	n1	L1	HIS2	1	042619_n1_lib.a1_HIS2_YEA4_001_t48.xls	ORF-ts1	auxotrophs	0.144622	7
N	1	0.0674	384	n1	N1	HIS2	1	042619_n1_lib.a1_HIS2_YEA4_001_t48.xls	ORF-ts1	auxotrophs	0.112875	7
P	1	0.0511	384	n1	P1	HIS2	1	042619_n1_lib.a1_HIS2_YEA4_001_t48.xls	ORF-ts1	auxotrophs	0.0307384	7
B	3	0.0511	384	n1	B3	HIS2	1	042619_n1_lib.a1_HIS2_YEA4_001_t48.xls	ORF-ts1	auxotrophs	0.0307384	7
D	3	0.0611	384	n1	D3	HIS2	1	042619_n1_lib.a1_HIS2_YEA4_001_t48.xls	ORF-ts1	auxotrophs	0.0811291	7
F	3	0.1769	384	n1	F3	HIS2	1	042619_n1_lib.a1_HIS2_YEA4_001_t48.xls	ORF-ts1	auxotrophs	0.664654	7
H	3	0.095	384	n1	H3	HIS2	1	042619_n1_lib.a1_HIS2_YEA4_001_t48.xls	ORF-ts1	auxotrophs	0.251954	7
J	3	0.1021	384	n1	J3	HIS2	1	042619_n1_lib.a1_HIS2_YEA4_001_t48.xls	ORF-ts1	auxotrophs	0.287731	7
L	3	0.1192	384	n1	L3	HIS2	1	042619_n1_lib.a1_HIS2_YEA4_001_t48.xls	ORF-ts1	auxotrophs	0.3739	7
N	3	0.1213	384	n1	N3	HIS2	1	042619_n1_lib.a1_HIS2_YEA4_001_t48.xls	ORF-ts1	auxotrophs	0.384482	7
P	3	0.0522	384	n1	P3	HIS2	1	042619_n1_lib.a1_HIS2_YEA4_001_t48.xls	ORF-ts1	auxotrophs	0.0362813	7
B	5	0.0667	384	n1	B5	HIS2	1	042619_n1_lib.a1_HIS2_YEA4_001_t48.xls	ORF-ts1	auxotrophs	0.109348	7
D	5	0.073	384	n1	D5	HIS2	1	042619_n1_lib.a1_HIS2_YEA4_001_t48.xls	ORF-ts1	auxotrophs	0.141094	7
F	5	0.094	384	n1	F5	HIS2	1	042619_n1_lib.a1_HIS2_YEA4_001_t48.xls	ORF-ts1	auxotrophs	0.246915	7
H	5	0.1187	384	n1	H5	HIS2	1	042619_n1_lib.a1_HIS2_YEA4_001_t48.xls	ORF-ts1	auxotrophs	0.37138	7
J	5	0.1154	384	n1	J5	HIS2	1	042619_n1_lib.a1_HIS2_YEA4_001_t48.xls	ORF-ts1	auxotrophs	0.354751	7
L	5	0.1199	384	n1	L5	HIS2	1	042619_n1_lib.a1_HIS2_YEA4_001_t48.xls	ORF-ts1	auxotrophs	0.377427	7
N	5	0.1026	384	n1	N5	HIS2	1	042619_n1_lib.a1_HIS2_YEA4_001_t48.xls	ORF-ts1	auxotrophs	0.290251	7
P	5	0.0534	384	n1	P5	HIS2	1	042619_n1_lib.a1_HIS2_YEA4_001_t48.xls	ORF-ts1	auxotrophs	0.0423282	7
B	7	0.068	384	n1	B7	HIS2	1	042619_n1_lib.a1_HIS2_YEA4_001_t48.xls	ORF-ts1	auxotrophs	0.115899	7
D	7	0.0979	384	n1	D7	HIS2	1	042619_n1_lib.a1_HIS2_YEA4_001_t48.xls	ORF-ts1	auxotrophs	0.266567	7
F	7	0.1179	384	n1	F7	HIS2	1	042619_n1_lib.a1_HIS2_YEA4_001_t48.xls	ORF-ts1	auxotrophs	0.367349	7
H	7	0.1404	384	n1	H7	HIS2	1	042619_n1_lib.a1_HIS2_YEA4_001_t48.xls	ORF-ts1	auxotrophs	0.480728	7
J	7	0.2001	384	n1	J7	HIS2	1	042619_n1_lib.a1_HIS2_YEA4_001_t48.xls	ORF-ts1	auxotrophs	0.781561	7
L	7	0.1657	384	n1	L7	HIS2	1	042619_n1_lib.a1_HIS2_YEA4_001_t48.xls	ORF-ts1	auxotrophs	0.608217	7
N	7	0.1827	384	n1	N7	HIS2	1	042619_n1_lib.a1_HIS2_YEA4_001_t48.xls	ORF-ts1	auxotrophs	0.693881	7
P	7	0.0542	384	n1	P7	HIS2	1	042619_n1_lib.a1_HIS2_YEA4_001_t48.xls	ORF-ts1	auxotrophs	0.0463595	7
B	9	0.0566	384	n1	B9	HIS2	1	042619_n1_lib.a1_HIS2_YEA4_001_t48.xls	ORF-ts1	auxotrophs	0.0584533	7
D	9	0.092	384	n1	D9	HIS2	1	042619_n1_lib.a1_HIS2_YEA4_001_t48.xls	ORF-ts1	auxotrophs	0.236837	7
F	9	0.142	384	n1	F9	HIS2	1	042619_n1_lib.a1_HIS2_YEA4_001_t48.xls	ORF-ts1	auxotrophs	0.48879	7
H	9	0.1319	384	n1	H9	HIS2	1	042619_n1_lib.a1_HIS2_YEA4_001_t48.xls	ORF-ts1	auxotrophs	0.437896	7
J	9	0.1014	384	n1	J9	HIS2	1	042619_n1_lib.a1_HIS2_YEA4_001_t48.xls	ORF-ts1	auxotrophs	0.284204	7
L	9	0.1648	384	n1	L9	HIS2	1	042619_n1_lib.a1_HIS2_YEA4_001_t48.xls	ORF-ts1	auxotrophs	0.603681	7
N	9	0.1624	384	n1	N9	HIS2	1	042619_n1_lib.a1_HIS2_YEA4_001_t48.xls	ORF-ts1	auxotrophs	0.591588	7
P	9	0.18	384	n1	P9	HIS2	1	042619_n1_lib.a1_HIS2_YEA4_001_t48.xls	ORF-ts1	auxotrophs	0.680275	7
B	11	0.1018	384	n1	B11	HIS2	1	042619_n1_lib.a1_HIS2_YEA4_001_t48.xls	ORF-ts1	auxotrophs	0.28622	7
D	11	0.0954	384	n1	D11	HIS2	1	042619_n1_lib.a1_HIS2_YEA4_001_t48.xls	ORF-ts1	auxotrophs	0.253969	7
F	11	0.1446	384	n1	F11	HIS2	1	042619_n1_lib.a1_HIS2_YEA4_001_t48.xls	ORF-ts1	auxotrophs	0.501892	7
H	11	0.1744	384	n1	H11	HIS2	1	042619_n1_lib.a1_HIS2_YEA4_001_t48.xls	ORF-ts1	auxotrophs	0.652057	7
J	11	0.239	384	n1	J11	HIS2	1	042619_n1_lib.a1_HIS2_YEA4_001_t48.xls	ORF-ts1	auxotrophs	0.977581	7
L	11	0.2812	384	n1	L11	HIS2	1	042619_n1_lib.a1_HIS2_YEA4_001_t48.xls	ORF-ts1	auxotrophs	1.19023	7
N	11	0.1592	384	n1	N11	HIS2	1	042619_n1_lib.a1_HIS2_YEA4_001_t48.xls	ORF-ts1	auxotrophs	0.575463	7
P	11	0.2375	384	n1	P11	HIS2	1	042619_n1_lib.a1_HIS2_YEA4_001_t48.xls	ORF-ts1	auxotrophs	0.970022	7
B	13	0.0585	384	n1	B13	HIS2	1	042619_n1_lib.a1_HIS2_YEA4_001_t48.xls	ORF-ts1	auxotrophs	0.0680275	7
D	13	0.1545	384	n1	D13	HIS2	1	042619_n1_lib.a1_HIS2_YEA4_001_t48.xls	ORF-ts1	auxotrophs	0.551779	7
F	13	0.1431	384	n1	F13	HIS2	1	042619_n1_lib.a1_HIS2_YEA4_001_t48.xls	ORF-ts1	auxotrophs	0.494333	7
H	13	0.5568	384	n1	H13	HIS2	1	042619_n1_lib.a1_HIS2_YEA4_001_t48.xls	ORF-ts1	auxotrophs	2.579	7
L	13	0.23	384	n1	L13	HIS2	1	042619_n1_lib.a1_HIS2_YEA4_001_t48.xls	ORF-ts1	auxotrophs	0.932229	7
P	13	0.2873	384	n1	P13	HIS2	1	042619_n1_lib.a1_HIS2_YEA4_001_t48.xls	ORF-ts1	auxotrophs	1.22097	7
B	15	0.16	384	n1	B15	HIS2	1	042619_n1_lib.a1_HIS2_YEA4_001_t48.xls	ORF-ts1	auxotrophs	0.579494	7
D	15	0.6044	384	n1	D15	HIS2	1	042619_n1_lib.a1_HIS2_YEA4_001_t48.xls	ORF-ts1	auxotrophs	2.81886	7
H	15	0.6242	384	n1	H15	HIS2	1	042619_n1_lib.a1_HIS2_YEA4_001_t48.xls	ORF-ts1	auxotrophs	2.91863	7
P	15	0.2214	384	n1	P15	HIS2	1	042619_n1_lib.a1_HIS2_YEA4_001_t48.xls	ORF-ts1	auxotrophs	0.888893	7
B	17	0.0455	384	n1	B17	HIS2	1	042619_n1_lib.a1_HIS2_YEA4_001_t48.xls	ORF-ts1	auxotrophs	0.00251953	7
D	17	0.0608	384	n1	D17	HIS2	1	042619_n1_lib.a1_HIS2_YEA4_001_t48.xls	ORF-ts1	auxotrophs	0.0796174	7
F	17	0.7288	384	n1	F17	HIS2	1	042619_n1_lib.a1_HIS2_YEA4_001_t48.xls	ORF-ts1	auxotrophs	3.44572	7
P	17	0.2393	384	n1	P17	HIS2	1	042619_n1_lib.a1_HIS2_YEA4_001_t48.xls	ORF-ts1	auxotrophs	0.979093	7
B	19	0.0438	384	n1	B19	HIS2	1	042619_n1_lib.a1_HIS2_YEA4_001_t48.xls	ORF-ts1	auxotrophs	-0.0060469	7
D	19	0.0527	384	n1	D19	HIS2	1	042619_n1_lib.a1_HIS2_YEA4_001_t48.xls	ORF-ts1	auxotrophs	0.0388009	7
F	19	0.0969	384	n1	F19	HIS2	1	042619_n1_lib.a1_HIS2_YEA4_001_t48.xls	ORF-ts1	auxotrophs	0.261528	7
H	19	0.2312	384	n1	H19	HIS2	1	042619_n1_lib.a1_HIS2_YEA4_001_t48.xls	ORF-ts1	auxotrophs	0.938276	7
J	19	0.5518	384	n1	J19	HIS2	1	042619_n1_lib.a1_HIS2_YEA4_001_t48.xls	ORF-ts1	auxotrophs	2.5538	7
L	19	0.276	384	n1	L19	HIS2	1	042619_n1_lib.a1_HIS2_YEA4_001_t48.xls	ORF-ts1	auxotrophs	1.16403	7
N	19	0.3094	384	n1	N19	HIS2	1	042619_n1_lib.a1_HIS2_YEA4_001_t48.xls	ORF-ts1	auxotrophs	1.33233	7
P	19	0.2516	384	n1	P19	HIS2	1	042619_n1_lib.a1_HIS2_YEA4_001_t48.xls	ORF-ts1	auxotrophs	1.04107	7
B	21	0.0444	384	n1	B21	HIS2	1	042619_n1_lib.a1_HIS2_YEA4_001_t48.xls	ORF-ts1	auxotrophs	-0.00302345	7
D	21	0.0483	384	n1	D21	HIS2	1	042619_n1_lib.a1_HIS2_YEA4_001_t48.xls	ORF-ts1	auxotrophs	0.0166289	7
F	21	0.071	384	n1	F21	HIS2	1	042619_n1_lib.a1_HIS2_YEA4_001_t48.xls	ORF-ts1	auxotrophs	0.131016	7
H	21	0.1834	384	n1	H21	HIS2	1	042619_n1_lib.a1_HIS2_YEA4_001_t48.xls	ORF-ts1	auxotrophs	0.697408	7
J	21	0.1601	384	n1	J21	HIS2	1	042619_n1_lib.a1_HIS2_YEA4_001_t48.xls	ORF-ts1	auxotrophs	0.579998	7
L	21	0.2485	384	n1	L21	HIS2	1	042619_n1_lib.a1_HIS2_YEA4_001_t48.xls	ORF-ts1	auxotrophs	1.02545	7
N	21	0.191	384	n1	N21	HIS2	1	042619_n1_lib.a1_HIS2_YEA4_001_t48.xls	ORF-ts1	auxotrophs	0.735705	7
O	21	0.0556	384	n1	O21	HIS2	1	042619_n1_lib.a1_HIS2_YEA4_001_t48.xls	YFR025C	auxotrophs	0.0534142	7
P	21	0.2993	384	n1	P21	HIS2	1	042619_n1_lib.a1_HIS2_YEA4_001_t48.xls	ORF-ts1	auxotrophs	1.28144	7
O	22	0.0511	384	n1	O22	HIS2	1	042619_n1_lib.a1_HIS2_YEA4_001_t48.xls	YFR025C	auxotrophs	0.0307384	7
B	23	0.0456	384	n1	B23	HIS2	1	042619_n1_lib.a1_HIS2_YEA4_001_t48.xls	ORF-ts1	auxotrophs	0.00302344	7
D	23	0.0452	384	n1	D23	HIS2	1	042619_n1_lib.a1_HIS2_YEA4_001_t48.xls	ORF-ts1	auxotrophs	0.00100781	7
F	23	0.0469	384	n1	F23	HIS2	1	042619_n1_lib.a1_HIS2_YEA4_001_t48.xls	ORF-ts1	auxotrophs	0.00957424	7
H	23	0.0539	384	n1	H23	HIS2	1	042619_n1_lib.a1_HIS2_YEA4_001_t48.xls	ORF-ts1	auxotrophs	0.0448478	7
J	23	0.1871	384	n1	J23	HIS2	1	042619_n1_lib.a1_HIS2_YEA4_001_t48.xls	ORF-ts1	auxotrophs	0.716053	7
L	23	0.2013	384	n1	L23	HIS2	1	042619_n1_lib.a1_HIS2_YEA4_001_t48.xls	ORF-ts1	auxotrophs	0.787608	7
N	23	0.3357	384	n1	N23	HIS2	1	042619_n1_lib.a1_HIS2_YEA4_001_t48.xls	ORF-ts1	auxotrophs	1.46486	7
P	23	0.2952	384	n1	P23	HIS2	1	042619_n1_lib.a1_HIS2_YEA4_001_t48.xls	ORF-ts1	auxotrophs	1.26078	7
G	5	0.0777	384	n2	G5	HIS2	1	042619_n2_lib.a2_ARG5,6_BLANK_001_t48.xls	YFR025C	auxotrophs	0.164778	7
G	6	0.0711	384	n2	G6	HIS2	1	042619_n2_lib.a2_ARG5,6_BLANK_001_t48.xls	YFR025C	auxotrophs	0.13152	7
K	3	0.8684	384	n1	K3	HIS3	1	042619_n1_lib.a1_HIS2_YEA4_001_t48.xls	YOR202W	pos. controls	4.14918	8
K	4	0.8706	384	n1	K4	HIS3	1	042619_n1_lib.a1_HIS2_YEA4_001_t48.xls	YOR202W	pos. controls	4.16026	8
M	3	0.8743	384	n2	M3	HIS3	1	042619_n2_lib.a2_ARG5,6_BLANK_001_t48.xls	YOR202W	pos. controls	4.17891	8
M	4	0.8565	384	n2	M4	HIS3	1	042619_n2_lib.a2_ARG5,6_BLANK_001_t48.xls	YOR202W	pos. controls	4.08921	8
K	3	0.9057	384	c1	K3	HIS3-HIS2	1	042619_c1_HIS2_001_t48.xls	YOR202W	pos. controls	4.33713	8
N	3	0.8845	384	c1	N3	HIS3-HIS2	1	042619_c1_HIS2_001_t48.xls	YOR202W	pos. controls	4.23031	8
K	4	0.8528	384	c1	K4	HIS3-HIS2	1	042619_c1_HIS2_001_t48.xls	YOR202W	pos. controls	4.07057	8
N	4	0.8614	384	c1	N4	HIS3-HIS2	1	042619_c1_HIS2_001_t48.xls	YOR202W	pos. controls	4.1139	8
B	1	0.0529	384	n1	B1	HIS2	1	042619_n1_lib.a1_HIS2_YEA4_001_t48.xls	ORF-ts1	auxotrophs	0.0398087	8
D	1	0.0527	384	n1	D1	HIS2	1	042619_n1_lib.a1_HIS2_YEA4_001_t48.xls	ORF-ts1	auxotrophs	0.0388009	8
F	1	0.0918	384	n1	F1	HIS2	1	042619_n1_lib.a1_HIS2_YEA4_001_t48.xls	ORF-ts1	auxotrophs	0.235829	8
H	1	0.0825	384	n1	H1	HIS2	1	042619_n1_lib.a1_HIS2_YEA4_001_t48.xls	ORF-ts1	auxotrophs	0.188965	8
J	1	0.0922	384	n1	J1	HIS2	1	042619_n1_lib.a1_HIS2_YEA4_001_t48.xls	ORF-ts1	auxotrophs	0.237844	8
L	1	0.0737	384	n1	L1	HIS2	1	042619_n1_lib.a1_HIS2_YEA4_001_t48.xls	ORF-ts1	auxotrophs	0.144622	8
N	1	0.0674	384	n1	N1	HIS2	1	042619_n1_lib.a1_HIS2_YEA4_001_t48.xls	ORF-ts1	auxotrophs	0.112875	8
P	1	0.0511	384	n1	P1	HIS2	1	042619_n1_lib.a1_HIS2_YEA4_001_t48.xls	ORF-ts1	auxotrophs	0.0307384	8
B	3	0.0511	384	n1	B3	HIS2	1	042619_n1_lib.a1_HIS2_YEA4_001_t48.xls	ORF-ts1	auxotrophs	0.0307384	8
D	3	0.0611	384	n1	D3	HIS2	1	042619_n1_lib.a1_HIS2_YEA4_001_t48.xls	ORF-ts1	auxotrophs	0.0811291	8
F	3	0.1769	384	n1	F3	HIS2	1	042619_n1_lib.a1_HIS2_YEA4_001_t48.xls	ORF-ts1	auxotrophs	0.664654	8
H	3	0.095	384	n1	H3	HIS2	1	042619_n1_lib.a1_HIS2_YEA4_001_t48.xls	ORF-ts1	auxotrophs	0.251954	8
J	3	0.1021	384	n1	J3	HIS2	1	042619_n1_lib.a1_HIS2_YEA4_001_t48.xls	ORF-ts1	auxotrophs	0.287731	8
L	3	0.1192	384	n1	L3	HIS2	1	042619_n1_lib.a1_HIS2_YEA4_001_t48.xls	ORF-ts1	auxotrophs	0.3739	8
N	3	0.1213	384	n1	N3	HIS2	1	042619_n1_lib.a1_HIS2_YEA4_001_t48.xls	ORF-ts1	auxotrophs	0.384482	8
P	3	0.0522	384	n1	P3	HIS2	1	042619_n1_lib.a1_HIS2_YEA4_001_t48.xls	ORF-ts1	auxotrophs	0.0362813	8
B	5	0.0667	384	n1	B5	HIS2	1	042619_n1_lib.a1_HIS2_YEA4_001_t48.xls	ORF-ts1	auxotrophs	0.109348	8
D	5	0.073	384	n1	D5	HIS2	1	042619_n1_lib.a1_HIS2_YEA4_001_t48.xls	ORF-ts1	auxotrophs	0.141094	8
F	5	0.094	384	n1	F5	HIS2	1	042619_n1_lib.a1_HIS2_YEA4_001_t48.xls	ORF-ts1	auxotrophs	0.246915	8
H	5	0.1187	384	n1	H5	HIS2	1	042619_n1_lib.a1_HIS2_YEA4_001_t48.xls	ORF-ts1	auxotrophs	0.37138	8
J	5	0.1154	384	n1	J5	HIS2	1	042619_n1_lib.a1_HIS2_YEA4_001_t48.xls	ORF-ts1	auxotrophs	0.354751	8
L	5	0.1199	384	n1	L5	HIS2	1	042619_n1_lib.a1_HIS2_YEA4_001_t48.xls	ORF-ts1	auxotrophs	0.377427	8
N	5	0.1026	384	n1	N5	HIS2	1	042619_n1_lib.a1_HIS2_YEA4_001_t48.xls	ORF-ts1	auxotrophs	0.290251	8
P	5	0.0534	384	n1	P5	HIS2	1	042619_n1_lib.a1_HIS2_YEA4_001_t48.xls	ORF-ts1	auxotrophs	0.0423282	8
B	7	0.068	384	n1	B7	HIS2	1	042619_n1_lib.a1_HIS2_YEA4_001_t48.xls	ORF-ts1	auxotrophs	0.115899	8
D	7	0.0979	384	n1	D7	HIS2	1	042619_n1_lib.a1_HIS2_YEA4_001_t48.xls	ORF-ts1	auxotrophs	0.266567	8
F	7	0.1179	384	n1	F7	HIS2	1	042619_n1_lib.a1_HIS2_YEA4_001_t48.xls	ORF-ts1	auxotrophs	0.367349	8
H	7	0.1404	384	n1	H7	HIS2	1	042619_n1_lib.a1_HIS2_YEA4_001_t48.xls	ORF-ts1	auxotrophs	0.480728	8
J	7	0.2001	384	n1	J7	HIS2	1	042619_n1_lib.a1_HIS2_YEA4_001_t48.xls	ORF-ts1	auxotrophs	0.781561	8
L	7	0.1657	384	n1	L7	HIS2	1	042619_n1_lib.a1_HIS2_YEA4_001_t48.xls	ORF-ts1	auxotrophs	0.608217	8
N	7	0.1827	384	n1	N7	HIS2	1	042619_n1_lib.a1_HIS2_YEA4_001_t48.xls	ORF-ts1	auxotrophs	0.693881	8
P	7	0.0542	384	n1	P7	HIS2	1	042619_n1_lib.a1_HIS2_YEA4_001_t48.xls	ORF-ts1	auxotrophs	0.0463595	8
B	9	0.0566	384	n1	B9	HIS2	1	042619_n1_lib.a1_HIS2_YEA4_001_t48.xls	ORF-ts1	auxotrophs	0.0584533	8
D	9	0.092	384	n1	D9	HIS2	1	042619_n1_lib.a1_HIS2_YEA4_001_t48.xls	ORF-ts1	auxotrophs	0.236837	8
F	9	0.142	384	n1	F9	HIS2	1	042619_n1_lib.a1_HIS2_YEA4_001_t48.xls	ORF-ts1	auxotrophs	0.48879	8
H	9	0.1319	384	n1	H9	HIS2	1	042619_n1_lib.a1_HIS2_YEA4_001_t48.xls	ORF-ts1	auxotrophs	0.437896	8
J	9	0.1014	384	n1	J9	HIS2	1	042619_n1_lib.a1_HIS2_YEA4_001_t48.xls	ORF-ts1	auxotrophs	0.284204	8
L	9	0.1648	384	n1	L9	HIS2	1	042619_n1_lib.a1_HIS2_YEA4_001_t48.xls	ORF-ts1	auxotrophs	0.603681	8
N	9	0.1624	384	n1	N9	HIS2	1	042619_n1_lib.a1_HIS2_YEA4_001_t48.xls	ORF-ts1	auxotrophs	0.591588	8
P	9	0.18	384	n1	P9	HIS2	1	042619_n1_lib.a1_HIS2_YEA4_001_t48.xls	ORF-ts1	auxotrophs	0.680275	8
B	11	0.1018	384	n1	B11	HIS2	1	042619_n1_lib.a1_HIS2_YEA4_001_t48.xls	ORF-ts1	auxotrophs	0.28622	8
D	11	0.0954	384	n1	D11	HIS2	1	042619_n1_lib.a1_HIS2_YEA4_001_t48.xls	ORF-ts1	auxotrophs	0.253969	8
F	11	0.1446	384	n1	F11	HIS2	1	042619_n1_lib.a1_HIS2_YEA4_001_t48.xls	ORF-ts1	auxotrophs	0.501892	8
H	11	0.1744	384	n1	H11	HIS2	1	042619_n1_lib.a1_HIS2_YEA4_001_t48.xls	ORF-ts1	auxotrophs	0.652057	8
J	11	0.239	384	n1	J11	HIS2	1	042619_n1_lib.a1_HIS2_YEA4_001_t48.xls	ORF-ts1	auxotrophs	0.977581	8
L	11	0.2812	384	n1	L11	HIS2	1	042619_n1_lib.a1_HIS2_YEA4_001_t48.xls	ORF-ts1	auxotrophs	1.19023	8
N	11	0.1592	384	n1	N11	HIS2	1	042619_n1_lib.a1_HIS2_YEA4_001_t48.xls	ORF-ts1	auxotrophs	0.575463	8
P	11	0.2375	384	n1	P11	HIS2	1	042619_n1_lib.a1_HIS2_YEA4_001_t48.xls	ORF-ts1	auxotrophs	0.970022	8
B	13	0.0585	384	n1	B13	HIS2	1	042619_n1_lib.a1_HIS2_YEA4_001_t48.xls	ORF-ts1	auxotrophs	0.0680275	8
D	13	0.1545	384	n1	D13	HIS2	1	042619_n1_lib.a1_HIS2_YEA4_001_t48.xls	ORF-ts1	auxotrophs	0.551779	8
F	13	0.1431	384	n1	F13	HIS2	1	042619_n1_lib.a1_HIS2_YEA4_001_t48.xls	ORF-ts1	auxotrophs	0.494333	8
H	13	0.5568	384	n1	H13	HIS2	1	042619_n1_lib.a1_HIS2_YEA4_001_t48.xls	ORF-ts1	auxotrophs	2.579	8
L	13	0.23	384	n1	L13	HIS2	1	042619_n1_lib.a1_HIS2_YEA4_001_t48.xls	ORF-ts1	auxotrophs	0.932229	8
P	13	0.2873	384	n1	P13	HIS2	1	042619_n1_lib.a1_HIS2_YEA4_001_t48.xls	ORF-ts1	auxotrophs	1.22097	8
B	15	0.16	384	n1	B15	HIS2	1	042619_n1_lib.a1_HIS2_YEA4_001_t48.xls	ORF-ts1	auxotrophs	0.579494	8
D	15	0.6044	384	n1	D15	HIS2	1	042619_n1_lib.a1_HIS2_YEA4_001_t48.xls	ORF-ts1	auxotrophs	2.81886	8
H	15	0.6242	384	n1	H15	HIS2	1	042619_n1_lib.a1_HIS2_YEA4_001_t48.xls	ORF-ts1	auxotrophs	2.91863	8
P	15	0.2214	384	n1	P15	HIS2	1	042619_n1_lib.a1_HIS2_YEA4_001_t48.xls	ORF-ts1	auxotrophs	0.888893	8
B	17	0.0455	384	n1	B17	HIS2	1	042619_n1_lib.a1_HIS2_YEA4_001_t48.xls	ORF-ts1	auxotrophs	0.00251953	8
D	17	0.0608	384	n1	D17	HIS2	1	042619_n1_lib.a1_HIS2_YEA4_001_t48.xls	ORF-ts1	auxotrophs	0.0796174	8
F	17	0.7288	384	n1	F17	HIS2	1	042619_n1_lib.a1_HIS2_YEA4_001_t48.xls	ORF-ts1	auxotrophs	3.44572	8
P	17	0.2393	384	n1	P17	HIS2	1	042619_n1_lib.a1_HIS2_YEA4_001_t48.xls	ORF-ts1	auxotrophs	0.979093	8
B	19	0.0438	384	n1	B19	HIS2	1	042619_n1_lib.a1_HIS2_YEA4_001_t48.xls	ORF-ts1	auxotrophs	-0.0060469	8
D	19	0.0527	384	n1	D19	HIS2	1	042619_n1_lib.a1_HIS2_YEA4_001_t48.xls	ORF-ts1	auxotrophs	0.0388009	8
F	19	0.0969	384	n1	F19	HIS2	1	042619_n1_lib.a1_HIS2_YEA4_001_t48.xls	ORF-ts1	auxotrophs	0.261528	8
H	19	0.2312	384	n1	H19	HIS2	1	042619_n1_lib.a1_HIS2_YEA4_001_t48.xls	ORF-ts1	auxotrophs	0.938276	8
J	19	0.5518	384	n1	J19	HIS2	1	042619_n1_lib.a1_HIS2_YEA4_001_t48.xls	ORF-ts1	auxotrophs	2.5538	8
L	19	0.276	384	n1	L19	HIS2	1	042619_n1_lib.a1_HIS2_YEA4_001_t48.xls	ORF-ts1	auxotrophs	1.16403	8
N	19	0.3094	384	n1	N19	HIS2	1	042619_n1_lib.a1_HIS2_YEA4_001_t48.xls	ORF-ts1	auxotrophs	1.33233	8
P	19	0.2516	384	n1	P19	HIS2	1	042619_n1_lib.a1_HIS2_YEA4_001_t48.xls	ORF-ts1	auxotrophs	1.04107	8
B	21	0.0444	384	n1	B21	HIS2	1	042619_n1_lib.a1_HIS2_YEA4_001_t48.xls	ORF-ts1	auxotrophs	-0.00302345	8
D	21	0.0483	384	n1	D21	HIS2	1	042619_n1_lib.a1_HIS2_YEA4_001_t48.xls	ORF-ts1	auxotrophs	0.0166289	8
F	21	0.071	384	n1	F21	HIS2	1	042619_n1_lib.a1_HIS2_YEA4_001_t48.xls	ORF-ts1	auxotrophs	0.131016	8
H	21	0.1834	384	n1	H21	HIS2	1	042619_n1_lib.a1_HIS2_YEA4_001_t48.xls	ORF-ts1	auxotrophs	0.697408	8
J	21	0.1601	384	n1	J21	HIS2	1	042619_n1_lib.a1_HIS2_YEA4_001_t48.xls	ORF-ts1	auxotrophs	0.579998	8
L	21	0.2485	384	n1	L21	HIS2	1	042619_n1_lib.a1_HIS2_YEA4_001_t48.xls	ORF-ts1	auxotrophs	1.02545	8
N	21	0.191	384	n1	N21	HIS2	1	042619_n1_lib.a1_HIS2_YEA4_001_t48.xls	ORF-ts1	auxotrophs	0.735705	8
O	21	0.0556	384	n1	O21	HIS2	1	042619_n1_lib.a1_HIS2_YEA4_001_t48.xls	YFR025C	auxotrophs	0.0534142	8
P	21	0.2993	384	n1	P21	HIS2	1	042619_n1_lib.a1_HIS2_YEA4_001_t48.xls	ORF-ts1	auxotrophs	1.28144	8
O	22	0.0511	384	n1	O22	HIS2	1	042619_n1_lib.a1_HIS2_YEA4_001_t48.xls	YFR025C	auxotrophs	0.0307384	8
B	23	0.0456	384	n1	B23	HIS2	1	042619_n1_lib.a1_HIS2_YEA4_001_t48.xls	ORF-ts1	auxotrophs	0.00302344	8
D	23	0.0452	384	n1	D23	HIS2	1	042619_n1_lib.a1_HIS2_YEA4_001_t48.xls	ORF-ts1	auxotrophs	0.00100781	8
F	23	0.0469	384	n1	F23	HIS2	1	042619_n1_lib.a1_HIS2_YEA4_001_t48.xls	ORF-ts1	auxotrophs	0.00957424	8
H	23	0.0539	384	n1	H23	HIS2	1	042619_n1_lib.a1_HIS2_YEA4_001_t48.xls	ORF-ts1	auxotrophs	0.0448478	8
J	23	0.1871	384	n1	J23	HIS2	1	042619_n1_lib.a1_HIS2_YEA4_001_t48.xls	ORF-ts1	auxotrophs	0.716053	8
L	23	0.2013	384	n1	L23	HIS2	1	042619_n1_lib.a1_HIS2_YEA4_001_t48.xls	ORF-ts1	auxotrophs	0.787608	8
N	23	0.3357	384	n1	N23	HIS2	1	042619_n1_lib.a1_HIS2_YEA4_001_t48.xls	ORF-ts1	auxotrophs	1.46486	8
P	23	0.2952	384	n1	P23	HIS2	1	042619_n1_lib.a1_HIS2_YEA4_001_t48.xls	ORF-ts1	auxotrophs	1.26078	8
G	5	0.0777	384	n2	G5	HIS2	1	042619_n2_lib.a2_ARG5,6_BLANK_001_t48.xls	YFR025C	auxotrophs	0.164778	8
G	6	0.0711	384	n2	G6	HIS2	1	042619_n2_lib.a2_ARG5,6_BLANK_001_t48.xls	YFR025C	auxotrophs	0.13152	8
M	19	0.0797	384	n1	M19	HIS4	1	042619_n1_lib.a1_HIS2_YEA4_001_t48.xls	YCL030C	auxotrophs	0.174856	9
M	20	0.0736	384	n1	M20	HIS4	1	042619_n1_lib.a1_HIS2_YEA4_001_t48.xls	YCL030C	auxotrophs	0.144118	9
E	5	0.0673	384	n2	E5	HIS4	1	042619_n2_lib.a2_ARG5,6_BLANK_001_t48.xls	YCL030C	auxotrophs	0.112371	9
E	6	0.0629	384	n2	E6	HIS4	1	042619_n2_lib.a2_ARG5,6_BLANK_001_t48.xls	YCL030C	auxotrophs	0.0901995	9
F	6	0.1051	384	c1	F6	HIS4-HIS2	1	042619_c1_HIS2_001_t48.xls	YCL030C	auxotrophs	0.302849	9
M	19	0.1305	384	c1	M19	HIS4-HIS2	1	042619_c1_HIS2_001_t48.xls	YCL030C	auxotrophs	0.430841	9
M	20	0.1054	384	c1	M20	HIS4-HIS2	1	042619_c1_HIS2_001_t48.xls	YCL030C	auxotrophs	0.30436	9
B	1	0.0529	384	n1	B1	HIS2	1	042619_n1_lib.a1_HIS2_YEA4_001_t48.xls	ORF-ts1	auxotrophs	0.0398087	9
D	1	0.0527	384	n1	D1	HIS2	1	042619_n1_lib.a1_HIS2_YEA4_001_t48.xls	ORF-ts1	auxotrophs	0.0388009	9
F	1	0.0918	384	n1	F1	HIS2	1	042619_n1_lib.a1_HIS2_YEA4_001_t48.xls	ORF-ts1	auxotrophs	0.235829	9
H	1	0.0825	384	n1	H1	HIS2	1	042619_n1_lib.a1_HIS2_YEA4_001_t48.xls	ORF-ts1	auxotrophs	0.188965	9
J	1	0.0922	384	n1	J1	HIS2	1	042619_n1_lib.a1_HIS2_YEA4_001_t48.xls	ORF-ts1	auxotrophs	0.237844	9
L	1	0.0737	384	n1	L1	HIS2	1	042619_n1_lib.a1_HIS2_YEA4_001_t48.xls	ORF-ts1	auxotrophs	0.144622	9
N	1	0.0674	384	n1	N1	HIS2	1	042619_n1_lib.a1_HIS2_YEA4_001_t48.xls	ORF-ts1	auxotrophs	0.112875	9
P	1	0.0511	384	n1	P1	HIS2	1	042619_n1_lib.a1_HIS2_YEA4_001_t48.xls	ORF-ts1	auxotrophs	0.0307384	9
B	3	0.0511	384	n1	B3	HIS2	1	042619_n1_lib.a1_HIS2_YEA4_001_t48.xls	ORF-ts1	auxotrophs	0.0307384	9
D	3	0.0611	384	n1	D3	HIS2	1	042619_n1_lib.a1_HIS2_YEA4_001_t48.xls	ORF-ts1	auxotrophs	0.0811291	9
F	3	0.1769	384	n1	F3	HIS2	1	042619_n1_lib.a1_HIS2_YEA4_001_t48.xls	ORF-ts1	auxotrophs	0.664654	9
H	3	0.095	384	n1	H3	HIS2	1	042619_n1_lib.a1_HIS2_YEA4_001_t48.xls	ORF-ts1	auxotrophs	0.251954	9
J	3	0.1021	384	n1	J3	HIS2	1	042619_n1_lib.a1_HIS2_YEA4_001_t48.xls	ORF-ts1	auxotrophs	0.287731	9
L	3	0.1192	384	n1	L3	HIS2	1	042619_n1_lib.a1_HIS2_YEA4_001_t48.xls	ORF-ts1	auxotrophs	0.3739	9
N	3	0.1213	384	n1	N3	HIS2	1	042619_n1_lib.a1_HIS2_YEA4_001_t48.xls	ORF-ts1	auxotrophs	0.384482	9
P	3	0.0522	384	n1	P3	HIS2	1	042619_n1_lib.a1_HIS2_YEA4_001_t48.xls	ORF-ts1	auxotrophs	0.0362813	9
B	5	0.0667	384	n1	B5	HIS2	1	042619_n1_lib.a1_HIS2_YEA4_001_t48.xls	ORF-ts1	auxotrophs	0.109348	9
D	5	0.073	384	n1	D5	HIS2	1	042619_n1_lib.a1_HIS2_YEA4_001_t48.xls	ORF-ts1	auxotrophs	0.141094	9
F	5	0.094	384	n1	F5	HIS2	1	042619_n1_lib.a1_HIS2_YEA4_001_t48.xls	ORF-ts1	auxotrophs	0.246915	9
H	5	0.1187	384	n1	H5	HIS2	1	042619_n1_lib.a1_HIS2_YEA4_001_t48.xls	ORF-ts1	auxotrophs	0.37138	9
J	5	0.1154	384	n1	J5	HIS2	1	042619_n1_lib.a1_HIS2_YEA4_001_t48.xls	ORF-ts1	auxotrophs	0.354751	9
L	5	0.1199	384	n1	L5	HIS2	1	042619_n1_lib.a1_HIS2_YEA4_001_t48.xls	ORF-ts1	auxotrophs	0.377427	9
N	5	0.1026	384	n1	N5	HIS2	1	042619_n1_lib.a1_HIS2_YEA4_001_t48.xls	ORF-ts1	auxotrophs	0.290251	9
P	5	0.0534	384	n1	P5	HIS2	1	042619_n1_lib.a1_HIS2_YEA4_001_t48.xls	ORF-ts1	auxotrophs	0.0423282	9
B	7	0.068	384	n1	B7	HIS2	1	042619_n1_lib.a1_HIS2_YEA4_001_t48.xls	ORF-ts1	auxotrophs	0.115899	9
D	7	0.0979	384	n1	D7	HIS2	1	042619_n1_lib.a1_HIS2_YEA4_001_t48.xls	ORF-ts1	auxotrophs	0.266567	9
F	7	0.1179	384	n1	F7	HIS2	1	042619_n1_lib.a1_HIS2_YEA4_001_t48.xls	ORF-ts1	auxotrophs	0.367349	9
H	7	0.1404	384	n1	H7	HIS2	1	042619_n1_lib.a1_HIS2_YEA4_001_t48.xls	ORF-ts1	auxotrophs	0.480728	9
J	7	0.2001	384	n1	J7	HIS2	1	042619_n1_lib.a1_HIS2_YEA4_001_t48.xls	ORF-ts1	auxotrophs	0.781561	9
L	7	0.1657	384	n1	L7	HIS2	1	042619_n1_lib.a1_HIS2_YEA4_001_t48.xls	ORF-ts1	auxotrophs	0.608217	9
N	7	0.1827	384	n1	N7	HIS2	1	042619_n1_lib.a1_HIS2_YEA4_001_t48.xls	ORF-ts1	auxotrophs	0.693881	9
P	7	0.0542	384	n1	P7	HIS2	1	042619_n1_lib.a1_HIS2_YEA4_001_t48.xls	ORF-ts1	auxotrophs	0.0463595	9
B	9	0.0566	384	n1	B9	HIS2	1	042619_n1_lib.a1_HIS2_YEA4_001_t48.xls	ORF-ts1	auxotrophs	0.0584533	9
D	9	0.092	384	n1	D9	HIS2	1	042619_n1_lib.a1_HIS2_YEA4_001_t48.xls	ORF-ts1	auxotrophs	0.236837	9
F	9	0.142	384	n1	F9	HIS2	1	042619_n1_lib.a1_HIS2_YEA4_001_t48.xls	ORF-ts1	auxotrophs	0.48879	9
H	9	0.1319	384	n1	H9	HIS2	1	042619_n1_lib.a1_HIS2_YEA4_001_t48.xls	ORF-ts1	auxotrophs	0.437896	9
J	9	0.1014	384	n1	J9	HIS2	1	042619_n1_lib.a1_HIS2_YEA4_001_t48.xls	ORF-ts1	auxotrophs	0.284204	9
L	9	0.1648	384	n1	L9	HIS2	1	042619_n1_lib.a1_HIS2_YEA4_001_t48.xls	ORF-ts1	auxotrophs	0.603681	9
N	9	0.1624	384	n1	N9	HIS2	1	042619_n1_lib.a1_HIS2_YEA4_001_t48.xls	ORF-ts1	auxotrophs	0.591588	9
P	9	0.18	384	n1	P9	HIS2	1	042619_n1_lib.a1_HIS2_YEA4_001_t48.xls	ORF-ts1	auxotrophs	0.680275	9
B	11	0.1018	384	n1	B11	HIS2	1	042619_n1_lib.a1_HIS2_YEA4_001_t48.xls	ORF-ts1	auxotrophs	0.28622	9
D	11	0.0954	384	n1	D11	HIS2	1	042619_n1_lib.a1_HIS2_YEA4_001_t48.xls	ORF-ts1	auxotrophs	0.253969	9
F	11	0.1446	384	n1	F11	HIS2	1	042619_n1_lib.a1_HIS2_YEA4_001_t48.xls	ORF-ts1	auxotrophs	0.501892	9
H	11	0.1744	384	n1	H11	HIS2	1	042619_n1_lib.a1_HIS2_YEA4_001_t48.xls	ORF-ts1	auxotrophs	0.652057	9
J	11	0.239	384	n1	J11	HIS2	1	042619_n1_lib.a1_HIS2_YEA4_001_t48.xls	ORF-ts1	auxotrophs	0.977581	9
L	11	0.2812	384	n1	L11	HIS2	1	042619_n1_lib.a1_HIS2_YEA4_001_t48.xls	ORF-ts1	auxotrophs	1.19023	9
N	11	0.1592	384	n1	N11	HIS2	1	042619_n1_lib.a1_HIS2_YEA4_001_t48.xls	ORF-ts1	auxotrophs	0.575463	9
P	11	0.2375	384	n1	P11	HIS2	1	042619_n1_lib.a1_HIS2_YEA4_001_t48.xls	ORF-ts1	auxotrophs	0.970022	9
B	13	0.0585	384	n1	B13	HIS2	1	042619_n1_lib.a1_HIS2_YEA4_001_t48.xls	ORF-ts1	auxotrophs	0.0680275	9
D	13	0.1545	384	n1	D13	HIS2	1	042619_n1_lib.a1_HIS2_YEA4_001_t48.xls	ORF-ts1	auxotrophs	0.551779	9
F	13	0.1431	384	n1	F13	HIS2	1	042619_n1_lib.a1_HIS2_YEA4_001_t48.xls	ORF-ts1	auxotrophs	0.494333	9
H	13	0.5568	384	n1	H13	HIS2	1	042619_n1_lib.a1_HIS2_YEA4_001_t48.xls	ORF-ts1	auxotrophs	2.579	9
L	13	0.23	384	n1	L13	HIS2	1	042619_n1_lib.a1_HIS2_YEA4_001_t48.xls	ORF-ts1	auxotrophs	0.932229	9
P	13	0.2873	384	n1	P13	HIS2	1	042619_n1_lib.a1_HIS2_YEA4_001_t48.xls	ORF-ts1	auxotrophs	1.22097	9
B	15	0.16	384	n1	B15	HIS2	1	042619_n1_lib.a1_HIS2_YEA4_001_t48.xls	ORF-ts1	auxotrophs	0.579494	9
D	15	0.6044	384	n1	D15	HIS2	1	042619_n1_lib.a1_HIS2_YEA4_001_t48.xls	ORF-ts1	auxotrophs	2.81886	9
H	15	0.6242	384	n1	H15	HIS2	1	042619_n1_lib.a1_HIS2_YEA4_001_t48.xls	ORF-ts1	auxotrophs	2.91863	9
P	15	0.2214	384	n1	P15	HIS2	1	042619_n1_lib.a1_HIS2_YEA4_001_t48.xls	ORF-ts1	auxotrophs	0.888893	9
B	17	0.0455	384	n1	B17	HIS2	1	042619_n1_lib.a1_HIS2_YEA4_001_t48.xls	ORF-ts1	auxotrophs	0.00251953	9
D	17	0.0608	384	n1	D17	HIS2	1	042619_n1_lib.a1_HIS2_YEA4_001_t48.xls	ORF-ts1	auxotrophs	0.0796174	9
F	17	0.7288	384	n1	F17	HIS2	1	042619_n1_lib.a1_HIS2_YEA4_001_t48.xls	ORF-ts1	auxotrophs	3.44572	9
P	17	0.2393	384	n1	P17	HIS2	1	042619_n1_lib.a1_HIS2_YEA4_001_t48.xls	ORF-ts1	auxotrophs	0.979093	9
B	19	0.0438	384	n1	B19	HIS2	1	042619_n1_lib.a1_HIS2_YEA4_001_t48.xls	ORF-ts1	auxotrophs	-0.0060469	9
D	19	0.0527	384	n1	D19	HIS2	1	042619_n1_lib.a1_HIS2_YEA4_001_t48.xls	ORF-ts1	auxotrophs	0.0388009	9
F	19	0.0969	384	n1	F19	HIS2	1	042619_n1_lib.a1_HIS2_YEA4_001_t48.xls	ORF-ts1	auxotrophs	0.261528	9
H	19	0.2312	384	n1	H19	HIS2	1	042619_n1_lib.a1_HIS2_YEA4_001_t48.xls	ORF-ts1	auxotrophs	0.938276	9
J	19	0.5518	384	n1	J19	HIS2	1	042619_n1_lib.a1_HIS2_YEA4_001_t48.xls	ORF-ts1	auxotrophs	2.5538	9
L	19	0.276	384	n1	L19	HIS2	1	042619_n1_lib.a1_HIS2_YEA4_001_t48.xls	ORF-ts1	auxotrophs	1.16403	9
N	19	0.3094	384	n1	N19	HIS2	1	042619_n1_lib.a1_HIS2_YEA4_001_t48.xls	ORF-ts1	auxotrophs	1.33233	9
P	19	0.2516	384	n1	P19	HIS2	1	042619_n1_lib.a1_HIS2_YEA4_001_t48.xls	ORF-ts1	auxotrophs	1.04107	9
B	21	0.0444	384	n1	B21	HIS2	1	042619_n1_lib.a1_HIS2_YEA4_001_t48.xls	ORF-ts1	auxotrophs	-0.00302345	9
D	21	0.0483	384	n1	D21	HIS2	1	042619_n1_lib.a1_HIS2_YEA4_001_t48.xls	ORF-ts1	auxotrophs	0.0166289	9
F	21	0.071	384	n1	F21	HIS2	1	042619_n1_lib.a1_HIS2_YEA4_001_t48.xls	ORF-ts1	auxotrophs	0.131016	9
H	21	0.1834	384	n1	H21	HIS2	1	042619_n1_lib.a1_HIS2_YEA4_001_t48.xls	ORF-ts1	auxotrophs	0.697408	9
J	21	0.1601	384	n1	J21	HIS2	1	042619_n1_lib.a1_HIS2_YEA4_001_t48.xls	ORF-ts1	auxotrophs	0.579998	9
L	21	0.2485	384	n1	L21	HIS2	1	042619_n1_lib.a1_HIS2_YEA4_001_t48.xls	ORF-ts1	auxotrophs	1.02545	9
N	21	0.191	384	n1	N21	HIS2	1	042619_n1_lib.a1_HIS2_YEA4_001_t48.xls	ORF-ts1	auxotrophs	0.735705	9
O	21	0.0556	384	n1	O21	HIS2	1	042619_n1_lib.a1_HIS2_YEA4_001_t48.xls	YFR025C	auxotrophs	0.0534142	9
P	21	0.2993	384	n1	P21	HIS2	1	042619_n1_lib.a1_HIS2_YEA4_001_t48.xls	ORF-ts1	auxotrophs	1.28144	9
O	22	0.0511	384	n1	O22	HIS2	1	042619_n1_lib.a1_HIS2_YEA4_001_t48.xls	YFR025C	auxotrophs	0.0307384	9
B	23	0.0456	384	n1	B23	HIS2	1	042619_n1_lib.a1_HIS2_YEA4_001_t48.xls	ORF-ts1	auxotrophs	0.00302344	9
D	23	0.0452	384	n1	D23	HIS2	1	042619_n1_lib.a1_HIS2_YEA4_001_t48.xls	ORF-ts1	auxotrophs	0.00100781	9
F	23	0.0469	384	n1	F23	HIS2	1	042619_n1_lib.a1_HIS2_YEA4_001_t48.xls	ORF-ts1	auxotrophs	0.00957424	9
H	23	0.0539	384	n1	H23	HIS2	1	042619_n1_lib.a1_HIS2_YEA4_001_t48.xls	ORF-ts1	auxotrophs	0.0448478	9
J	23	0.1871	384	n1	J23	HIS2	1	042619_n1_lib.a1_HIS2_YEA4_001_t48.xls	ORF-ts1	auxotrophs	0.716053	9
L	23	0.2013	384	n1	L23	HIS2	1	042619_n1_lib.a1_HIS2_YEA4_001_t48.xls	ORF-ts1	auxotrophs	0.787608	9
N	23	0.3357	384	n1	N23	HIS2	1	042619_n1_lib.a1_HIS2_YEA4_001_t48.xls	ORF-ts1	auxotrophs	1.46486	9
P	23	0.2952	384	n1	P23	HIS2	1	042619_n1_lib.a1_HIS2_YEA4_001_t48.xls	ORF-ts1	auxotrophs	1.26078	9
G	5	0.0777	384	n2	G5	HIS2	1	042619_n2_lib.a2_ARG5,6_BLANK_001_t48.xls	YFR025C	auxotrophs	0.164778	9
G	6	0.0711	384	n2	G6	HIS2	1	042619_n2_lib.a2_ARG5,6_BLANK_001_t48.xls	YFR025C	auxotrophs	0.13152	9
M	21	0.0597	384	n1	M21	HIS6	1	042619_n1_lib.a1_HIS2_YEA4_001_t48.xls	YIL020C	auxotrophs	0.0740744	10
M	22	0.0532	384	n1	M22	HIS6	1	042619_n1_lib.a1_HIS2_YEA4_001_t48.xls	YIL020C	auxotrophs	0.0413204	10
G	7	0.0713	384	n2	G7	HIS6	1	042619_n2_lib.a2_ARG5,6_BLANK_001_t48.xls	YIL020C	auxotrophs	0.132528	10
G	8	0.0639	384	n2	G8	HIS6	1	042619_n2_lib.a2_ARG5,6_BLANK_001_t48.xls	YIL020C	auxotrophs	0.0952386	10
H	7	0.2158	384	c1	H7	HIS6-HIS2	1	042619_c1_HIS2_001_t48.xls	YIL020C	auxotrophs	0.860674	10
H	8	0.1418	384	c1	H8	HIS6-HIS2	1	042619_c1_HIS2_001_t48.xls	YIL020C	auxotrophs	0.487783	10
M	21	0.1038	384	c1	M21	HIS6-HIS2	1	042619_c1_HIS2_001_t48.xls	YIL020C	auxotrophs	0.296298	10
M	22	0.1036	384	c1	M22	HIS6-HIS2	1	042619_c1_HIS2_001_t48.xls	YIL020C	auxotrophs	0.29529	10
B	1	0.0529	384	n1	B1	HIS2	1	042619_n1_lib.a1_HIS2_YEA4_001_t48.xls	ORF-ts1	auxotrophs	0.0398087	10
D	1	0.0527	384	n1	D1	HIS2	1	042619_n1_lib.a1_HIS2_YEA4_001_t48.xls	ORF-ts1	auxotrophs	0.0388009	10
F	1	0.0918	384	n1	F1	HIS2	1	042619_n1_lib.a1_HIS2_YEA4_001_t48.xls	ORF-ts1	auxotrophs	0.235829	10
H	1	0.0825	384	n1	H1	HIS2	1	042619_n1_lib.a1_HIS2_YEA4_001_t48.xls	ORF-ts1	auxotrophs	0.188965	10
J	1	0.0922	384	n1	J1	HIS2	1	042619_n1_lib.a1_HIS2_YEA4_001_t48.xls	ORF-ts1	auxotrophs	0.237844	10
L	1	0.0737	384	n1	L1	HIS2	1	042619_n1_lib.a1_HIS2_YEA4_001_t48.xls	ORF-ts1	auxotrophs	0.144622	10
N	1	0.0674	384	n1	N1	HIS2	1	042619_n1_lib.a1_HIS2_YEA4_001_t48.xls	ORF-ts1	auxotrophs	0.112875	10
P	1	0.0511	384	n1	P1	HIS2	1	042619_n1_lib.a1_HIS2_YEA4_001_t48.xls	ORF-ts1	auxotrophs	0.0307384	10
B	3	0.0511	384	n1	B3	HIS2	1	042619_n1_lib.a1_HIS2_YEA4_001_t48.xls	ORF-ts1	auxotrophs	0.0307384	10
D	3	0.0611	384	n1	D3	HIS2	1	042619_n1_lib.a1_HIS2_YEA4_001_t48.xls	ORF-ts1	auxotrophs	0.0811291	10
F	3	0.1769	384	n1	F3	HIS2	1	042619_n1_lib.a1_HIS2_YEA4_001_t48.xls	ORF-ts1	auxotrophs	0.664654	10
H	3	0.095	384	n1	H3	HIS2	1	042619_n1_lib.a1_HIS2_YEA4_001_t48.xls	ORF-ts1	auxotrophs	0.251954	10
J	3	0.1021	384	n1	J3	HIS2	1	042619_n1_lib.a1_HIS2_YEA4_001_t48.xls	ORF-ts1	auxotrophs	0.287731	10
L	3	0.1192	384	n1	L3	HIS2	1	042619_n1_lib.a1_HIS2_YEA4_001_t48.xls	ORF-ts1	auxotrophs	0.3739	10
N	3	0.1213	384	n1	N3	HIS2	1	042619_n1_lib.a1_HIS2_YEA4_001_t48.xls	ORF-ts1	auxotrophs	0.384482	10
P	3	0.0522	384	n1	P3	HIS2	1	042619_n1_lib.a1_HIS2_YEA4_001_t48.xls	ORF-ts1	auxotrophs	0.0362813	10
B	5	0.0667	384	n1	B5	HIS2	1	042619_n1_lib.a1_HIS2_YEA4_001_t48.xls	ORF-ts1	auxotrophs	0.109348	10
D	5	0.073	384	n1	D5	HIS2	1	042619_n1_lib.a1_HIS2_YEA4_001_t48.xls	ORF-ts1	auxotrophs	0.141094	10
F	5	0.094	384	n1	F5	HIS2	1	042619_n1_lib.a1_HIS2_YEA4_001_t48.xls	ORF-ts1	auxotrophs	0.246915	10
H	5	0.1187	384	n1	H5	HIS2	1	042619_n1_lib.a1_HIS2_YEA4_001_t48.xls	ORF-ts1	auxotrophs	0.37138	10
J	5	0.1154	384	n1	J5	HIS2	1	042619_n1_lib.a1_HIS2_YEA4_001_t48.xls	ORF-ts1	auxotrophs	0.354751	10
L	5	0.1199	384	n1	L5	HIS2	1	042619_n1_lib.a1_HIS2_YEA4_001_t48.xls	ORF-ts1	auxotrophs	0.377427	10
N	5	0.1026	384	n1	N5	HIS2	1	042619_n1_lib.a1_HIS2_YEA4_001_t48.xls	ORF-ts1	auxotrophs	0.290251	10
P	5	0.0534	384	n1	P5	HIS2	1	042619_n1_lib.a1_HIS2_YEA4_001_t48.xls	ORF-ts1	auxotrophs	0.0423282	10
B	7	0.068	384	n1	B7	HIS2	1	042619_n1_lib.a1_HIS2_YEA4_001_t48.xls	ORF-ts1	auxotrophs	0.115899	10
D	7	0.0979	384	n1	D7	HIS2	1	042619_n1_lib.a1_HIS2_YEA4_001_t48.xls	ORF-ts1	auxotrophs	0.266567	10
F	7	0.1179	384	n1	F7	HIS2	1	042619_n1_lib.a1_HIS2_YEA4_001_t48.xls	ORF-ts1	auxotrophs	0.367349	10
H	7	0.1404	384	n1	H7	HIS2	1	042619_n1_lib.a1_HIS2_YEA4_001_t48.xls	ORF-ts1	auxotrophs	0.480728	10
J	7	0.2001	384	n1	J7	HIS2	1	042619_n1_lib.a1_HIS2_YEA4_001_t48.xls	ORF-ts1	auxotrophs	0.781561	10
L	7	0.1657	384	n1	L7	HIS2	1	042619_n1_lib.a1_HIS2_YEA4_001_t48.xls	ORF-ts1	auxotrophs	0.608217	10
N	7	0.1827	384	n1	N7	HIS2	1	042619_n1_lib.a1_HIS2_YEA4_001_t48.xls	ORF-ts1	auxotrophs	0.693881	10
P	7	0.0542	384	n1	P7	HIS2	1	042619_n1_lib.a1_HIS2_YEA4_001_t48.xls	ORF-ts1	auxotrophs	0.0463595	10
B	9	0.0566	384	n1	B9	HIS2	1	042619_n1_lib.a1_HIS2_YEA4_001_t48.xls	ORF-ts1	auxotrophs	0.0584533	10
D	9	0.092	384	n1	D9	HIS2	1	042619_n1_lib.a1_HIS2_YEA4_001_t48.xls	ORF-ts1	auxotrophs	0.236837	10
F	9	0.142	384	n1	F9	HIS2	1	042619_n1_lib.a1_HIS2_YEA4_001_t48.xls	ORF-ts1	auxotrophs	0.48879	10
H	9	0.1319	384	n1	H9	HIS2	1	042619_n1_lib.a1_HIS2_YEA4_001_t48.xls	ORF-ts1	auxotrophs	0.437896	10
J	9	0.1014	384	n1	J9	HIS2	1	042619_n1_lib.a1_HIS2_YEA4_001_t48.xls	ORF-ts1	auxotrophs	0.284204	10
L	9	0.1648	384	n1	L9	HIS2	1	042619_n1_lib.a1_HIS2_YEA4_001_t48.xls	ORF-ts1	auxotrophs	0.603681	10
N	9	0.1624	384	n1	N9	HIS2	1	042619_n1_lib.a1_HIS2_YEA4_001_t48.xls	ORF-ts1	auxotrophs	0.591588	10
P	9	0.18	384	n1	P9	HIS2	1	042619_n1_lib.a1_HIS2_YEA4_001_t48.xls	ORF-ts1	auxotrophs	0.680275	10
B	11	0.1018	384	n1	B11	HIS2	1	042619_n1_lib.a1_HIS2_YEA4_001_t48.xls	ORF-ts1	auxotrophs	0.28622	10
D	11	0.0954	384	n1	D11	HIS2	1	042619_n1_lib.a1_HIS2_YEA4_001_t48.xls	ORF-ts1	auxotrophs	0.253969	10
F	11	0.1446	384	n1	F11	HIS2	1	042619_n1_lib.a1_HIS2_YEA4_001_t48.xls	ORF-ts1	auxotrophs	0.501892	10
H	11	0.1744	384	n1	H11	HIS2	1	042619_n1_lib.a1_HIS2_YEA4_001_t48.xls	ORF-ts1	auxotrophs	0.652057	10
J	11	0.239	384	n1	J11	HIS2	1	042619_n1_lib.a1_HIS2_YEA4_001_t48.xls	ORF-ts1	auxotrophs	0.977581	10
L	11	0.2812	384	n1	L11	HIS2	1	042619_n1_lib.a1_HIS2_YEA4_001_t48.xls	ORF-ts1	auxotrophs	1.19023	10
N	11	0.1592	384	n1	N11	HIS2	1	042619_n1_lib.a1_HIS2_YEA4_001_t48.xls	ORF-ts1	auxotrophs	0.575463	10
P	11	0.2375	384	n1	P11	HIS2	1	042619_n1_lib.a1_HIS2_YEA4_001_t48.xls	ORF-ts1	auxotrophs	0.970022	10
B	13	0.0585	384	n1	B13	HIS2	1	042619_n1_lib.a1_HIS2_YEA4_001_t48.xls	ORF-ts1	auxotrophs	0.0680275	10
D	13	0.1545	384	n1	D13	HIS2	1	042619_n1_lib.a1_HIS2_YEA4_001_t48.xls	ORF-ts1	auxotrophs	0.551779	10
F	13	0.1431	384	n1	F13	HIS2	1	042619_n1_lib.a1_HIS2_YEA4_001_t48.xls	ORF-ts1	auxotrophs	0.494333	10
H	13	0.5568	384	n1	H13	HIS2	1	042619_n1_lib.a1_HIS2_YEA4_001_t48.xls	ORF-ts1	auxotrophs	2.579	10
L	13	0.23	384	n1	L13	HIS2	1	042619_n1_lib.a1_HIS2_YEA4_001_t48.xls	ORF-ts1	auxotrophs	0.932229	10
P	13	0.2873	384	n1	P13	HIS2	1	042619_n1_lib.a1_HIS2_YEA4_001_t48.xls	ORF-ts1	auxotrophs	1.22097	10
B	15	0.16	384	n1	B15	HIS2	1	042619_n1_lib.a1_HIS2_YEA4_001_t48.xls	ORF-ts1	auxotrophs	0.579494	10
D	15	0.6044	384	n1	D15	HIS2	1	042619_n1_lib.a1_HIS2_YEA4_001_t48.xls	ORF-ts1	auxotrophs	2.81886	10
H	15	0.6242	384	n1	H15	HIS2	1	042619_n1_lib.a1_HIS2_YEA4_001_t48.xls	ORF-ts1	auxotrophs	2.91863	10
P	15	0.2214	384	n1	P15	HIS2	1	042619_n1_lib.a1_HIS2_YEA4_001_t48.xls	ORF-ts1	auxotrophs	0.888893	10
B	17	0.0455	384	n1	B17	HIS2	1	042619_n1_lib.a1_HIS2_YEA4_001_t48.xls	ORF-ts1	auxotrophs	0.00251953	10
D	17	0.0608	384	n1	D17	HIS2	1	042619_n1_lib.a1_HIS2_YEA4_001_t48.xls	ORF-ts1	auxotrophs	0.0796174	10
F	17	0.7288	384	n1	F17	HIS2	1	042619_n1_lib.a1_HIS2_YEA4_001_t48.xls	ORF-ts1	auxotrophs	3.44572	10
P	17	0.2393	384	n1	P17	HIS2	1	042619_n1_lib.a1_HIS2_YEA4_001_t48.xls	ORF-ts1	auxotrophs	0.979093	10
B	19	0.0438	384	n1	B19	HIS2	1	042619_n1_lib.a1_HIS2_YEA4_001_t48.xls	ORF-ts1	auxotrophs	-0.0060469	10
D	19	0.0527	384	n1	D19	HIS2	1	042619_n1_lib.a1_HIS2_YEA4_001_t48.xls	ORF-ts1	auxotrophs	0.0388009	10
F	19	0.0969	384	n1	F19	HIS2	1	042619_n1_lib.a1_HIS2_YEA4_001_t48.xls	ORF-ts1	auxotrophs	0.261528	10
H	19	0.2312	384	n1	H19	HIS2	1	042619_n1_lib.a1_HIS2_YEA4_001_t48.xls	ORF-ts1	auxotrophs	0.938276	10
J	19	0.5518	384	n1	J19	HIS2	1	042619_n1_lib.a1_HIS2_YEA4_001_t48.xls	ORF-ts1	auxotrophs	2.5538	10
L	19	0.276	384	n1	L19	HIS2	1	042619_n1_lib.a1_HIS2_YEA4_001_t48.xls	ORF-ts1	auxotrophs	1.16403	10
N	19	0.3094	384	n1	N19	HIS2	1	042619_n1_lib.a1_HIS2_YEA4_001_t48.xls	ORF-ts1	auxotrophs	1.33233	10
P	19	0.2516	384	n1	P19	HIS2	1	042619_n1_lib.a1_HIS2_YEA4_001_t48.xls	ORF-ts1	auxotrophs	1.04107	10
B	21	0.0444	384	n1	B21	HIS2	1	042619_n1_lib.a1_HIS2_YEA4_001_t48.xls	ORF-ts1	auxotrophs	-0.00302345	10
D	21	0.0483	384	n1	D21	HIS2	1	042619_n1_lib.a1_HIS2_YEA4_001_t48.xls	ORF-ts1	auxotrophs	0.0166289	10
F	21	0.071	384	n1	F21	HIS2	1	042619_n1_lib.a1_HIS2_YEA4_001_t48.xls	ORF-ts1	auxotrophs	0.131016	10
H	21	0.1834	384	n1	H21	HIS2	1	042619_n1_lib.a1_HIS2_YEA4_001_t48.xls	ORF-ts1	auxotrophs	0.697408	10
J	21	0.1601	384	n1	J21	HIS2	1	042619_n1_lib.a1_HIS2_YEA4_001_t48.xls	ORF-ts1	auxotrophs	0.579998	10
L	21	0.2485	384	n1	L21	HIS2	1	042619_n1_lib.a1_HIS2_YEA4_001_t48.xls	ORF-ts1	auxotrophs	1.02545	10
N	21	0.191	384	n1	N21	HIS2	1	042619_n1_lib.a1_HIS2_YEA4_001_t48.xls	ORF-ts1	auxotrophs	0.735705	10
O	21	0.0556	384	n1	O21	HIS2	1	042619_n1_lib.a1_HIS2_YEA4_001_t48.xls	YFR025C	auxotrophs	0.0534142	10
P	21	0.2993	384	n1	P21	HIS2	1	042619_n1_lib.a1_HIS2_YEA4_001_t48.xls	ORF-ts1	auxotrophs	1.28144	10
O	22	0.0511	384	n1	O22	HIS2	1	042619_n1_lib.a1_HIS2_YEA4_001_t48.xls	YFR025C	auxotrophs	0.0307384	10
B	23	0.0456	384	n1	B23	HIS2	1	042619_n1_lib.a1_HIS2_YEA4_001_t48.xls	ORF-ts1	auxotrophs	0.00302344	10
D	23	0.0452	384	n1	D23	HIS2	1	042619_n1_lib.a1_HIS2_YEA4_001_t48.xls	ORF-ts1	auxotrophs	0.00100781	10
F	23	0.0469	384	n1	F23	HIS2	1	042619_n1_lib.a1_HIS2_YEA4_001_t48.xls	ORF-ts1	auxotrophs	0.00957424	10
H	23	0.0539	384	n1	H23	HIS2	1	042619_n1_lib.a1_HIS2_YEA4_001_t48.xls	ORF-ts1	auxotrophs	0.0448478	10
J	23	0.1871	384	n1	J23	HIS2	1	042619_n1_lib.a1_HIS2_YEA4_001_t48.xls	ORF-ts1	auxotrophs	0.716053	10
L	23	0.2013	384	n1	L23	HIS2	1	042619_n1_lib.a1_HIS2_YEA4_001_t48.xls	ORF-ts1	auxotrophs	0.787608	10
N	23	0.3357	384	n1	N23	HIS2	1	042619_n1_lib.a1_HIS2_YEA4_001_t48.xls	ORF-ts1	auxotrophs	1.46486	10
P	23	0.2952	384	n1	P23	HIS2	1	042619_n1_lib.a1_HIS2_YEA4_001_t48.xls	ORF-ts1	auxotrophs	1.26078	10
G	5	0.0777	384	n2	G5	HIS2	1	042619_n2_lib.a2_ARG5,6_BLANK_001_t48.xls	YFR025C	auxotrophs	0.164778	10
G	6	0.0711	384	n2	G6	HIS2	1	042619_n2_lib.a2_ARG5,6_BLANK_001_t48.xls	YFR025C	auxotrophs	0.13152	10
E	3	0.0461	384	n1	E3	HMF1	1	042619_n1_lib.a1_HIS2_YEA4_001_t48.xls	YER057C	auxotrophs	0.00554298	11
E	4	0.0453	384	n1	E4	HMF1	1	042619_n1_lib.a1_HIS2_YEA4_001_t48.xls	YER057C	auxotrophs	0.00151172	11
M	1	0.0458	384	n2	M1	HMF1	1	042619_n2_lib.a2_ARG5,6_BLANK_001_t48.xls	YER057C	auxotrophs	0.00403126	11
M	2	0.0436	384	n2	M2	HMF1	1	042619_n2_lib.a2_ARG5,6_BLANK_001_t48.xls	YER057C	auxotrophs	-0.00705471	11
N	1	0.119	384	c1	N1	HMF1-HIS2	1	042619_c1_HIS2_001_t48.xls	YER057C	auxotrophs	0.372892	11
N	2	0.0862	384	c1	N2	HMF1-HIS2	1	042619_c1_HIS2_001_t48.xls	YER057C	auxotrophs	0.20761	11
E	3	0.0886	384	c1	E3	HMF1-HIS2	1	042619_c1_HIS2_001_t48.xls	YER057C	auxotrophs	0.219704	11
E	4	0.0646	384	c1	E4	HMF1-HIS2	1	042619_c1_HIS2_001_t48.xls	YER057C	auxotrophs	0.0987659	11
B	1	0.0529	384	n1	B1	HIS2	1	042619_n1_lib.a1_HIS2_YEA4_001_t48.xls	ORF-ts1	auxotrophs	0.0398087	11
D	1	0.0527	384	n1	D1	HIS2	1	042619_n1_lib.a1_HIS2_YEA4_001_t48.xls	ORF-ts1	auxotrophs	0.0388009	11
F	1	0.0918	384	n1	F1	HIS2	1	042619_n1_lib.a1_HIS2_YEA4_001_t48.xls	ORF-ts1	auxotrophs	0.235829	11
H	1	0.0825	384	n1	H1	HIS2	1	042619_n1_lib.a1_HIS2_YEA4_001_t48.xls	ORF-ts1	auxotrophs	0.188965	11
J	1	0.0922	384	n1	J1	HIS2	1	042619_n1_lib.a1_HIS2_YEA4_001_t48.xls	ORF-ts1	auxotrophs	0.237844	11
L	1	0.0737	384	n1	L1	HIS2	1	042619_n1_lib.a1_HIS2_YEA4_001_t48.xls	ORF-ts1	auxotrophs	0.144622	11
N	1	0.0674	384	n1	N1	HIS2	1	042619_n1_lib.a1_HIS2_YEA4_001_t48.xls	ORF-ts1	auxotrophs	0.112875	11
P	1	0.0511	384	n1	P1	HIS2	1	042619_n1_lib.a1_HIS2_YEA4_001_t48.xls	ORF-ts1	auxotrophs	0.0307384	11
B	3	0.0511	384	n1	B3	HIS2	1	042619_n1_lib.a1_HIS2_YEA4_001_t48.xls	ORF-ts1	auxotrophs	0.0307384	11
D	3	0.0611	384	n1	D3	HIS2	1	042619_n1_lib.a1_HIS2_YEA4_001_t48.xls	ORF-ts1	auxotrophs	0.0811291	11
F	3	0.1769	384	n1	F3	HIS2	1	042619_n1_lib.a1_HIS2_YEA4_001_t48.xls	ORF-ts1	auxotrophs	0.664654	11
H	3	0.095	384	n1	H3	HIS2	1	042619_n1_lib.a1_HIS2_YEA4_001_t48.xls	ORF-ts1	auxotrophs	0.251954	11
J	3	0.1021	384	n1	J3	HIS2	1	042619_n1_lib.a1_HIS2_YEA4_001_t48.xls	ORF-ts1	auxotrophs	0.287731	11
L	3	0.1192	384	n1	L3	HIS2	1	042619_n1_lib.a1_HIS2_YEA4_001_t48.xls	ORF-ts1	auxotrophs	0.3739	11
N	3	0.1213	384	n1	N3	HIS2	1	042619_n1_lib.a1_HIS2_YEA4_001_t48.xls	ORF-ts1	auxotrophs	0.384482	11
P	3	0.0522	384	n1	P3	HIS2	1	042619_n1_lib.a1_HIS2_YEA4_001_t48.xls	ORF-ts1	auxotrophs	0.0362813	11
B	5	0.0667	384	n1	B5	HIS2	1	042619_n1_lib.a1_HIS2_YEA4_001_t48.xls	ORF-ts1	auxotrophs	0.109348	11
D	5	0.073	384	n1	D5	HIS2	1	042619_n1_lib.a1_HIS2_YEA4_001_t48.xls	ORF-ts1	auxotrophs	0.141094	11
F	5	0.094	384	n1	F5	HIS2	1	042619_n1_lib.a1_HIS2_YEA4_001_t48.xls	ORF-ts1	auxotrophs	0.246915	11
H	5	0.1187	384	n1	H5	HIS2	1	042619_n1_lib.a1_HIS2_YEA4_001_t48.xls	ORF-ts1	auxotrophs	0.37138	11
J	5	0.1154	384	n1	J5	HIS2	1	042619_n1_lib.a1_HIS2_YEA4_001_t48.xls	ORF-ts1	auxotrophs	0.354751	11
L	5	0.1199	384	n1	L5	HIS2	1	042619_n1_lib.a1_HIS2_YEA4_001_t48.xls	ORF-ts1	auxotrophs	0.377427	11
N	5	0.1026	384	n1	N5	HIS2	1	042619_n1_lib.a1_HIS2_YEA4_001_t48.xls	ORF-ts1	auxotrophs	0.290251	11
P	5	0.0534	384	n1	P5	HIS2	1	042619_n1_lib.a1_HIS2_YEA4_001_t48.xls	ORF-ts1	auxotrophs	0.0423282	11
B	7	0.068	384	n1	B7	HIS2	1	042619_n1_lib.a1_HIS2_YEA4_001_t48.xls	ORF-ts1	auxotrophs	0.115899	11
D	7	0.0979	384	n1	D7	HIS2	1	042619_n1_lib.a1_HIS2_YEA4_001_t48.xls	ORF-ts1	auxotrophs	0.266567	11
F	7	0.1179	384	n1	F7	HIS2	1	042619_n1_lib.a1_HIS2_YEA4_001_t48.xls	ORF-ts1	auxotrophs	0.367349	11
H	7	0.1404	384	n1	H7	HIS2	1	042619_n1_lib.a1_HIS2_YEA4_001_t48.xls	ORF-ts1	auxotrophs	0.480728	11
J	7	0.2001	384	n1	J7	HIS2	1	042619_n1_lib.a1_HIS2_YEA4_001_t48.xls	ORF-ts1	auxotrophs	0.781561	11
L	7	0.1657	384	n1	L7	HIS2	1	042619_n1_lib.a1_HIS2_YEA4_001_t48.xls	ORF-ts1	auxotrophs	0.608217	11
N	7	0.1827	384	n1	N7	HIS2	1	042619_n1_lib.a1_HIS2_YEA4_001_t48.xls	ORF-ts1	auxotrophs	0.693881	11
P	7	0.0542	384	n1	P7	HIS2	1	042619_n1_lib.a1_HIS2_YEA4_001_t48.xls	ORF-ts1	auxotrophs	0.0463595	11
B	9	0.0566	384	n1	B9	HIS2	1	042619_n1_lib.a1_HIS2_YEA4_001_t48.xls	ORF-ts1	auxotrophs	0.0584533	11
D	9	0.092	384	n1	D9	HIS2	1	042619_n1_lib.a1_HIS2_YEA4_001_t48.xls	ORF-ts1	auxotrophs	0.236837	11
F	9	0.142	384	n1	F9	HIS2	1	042619_n1_lib.a1_HIS2_YEA4_001_t48.xls	ORF-ts1	auxotrophs	0.48879	11
H	9	0.1319	384	n1	H9	HIS2	1	042619_n1_lib.a1_HIS2_YEA4_001_t48.xls	ORF-ts1	auxotrophs	0.437896	11
J	9	0.1014	384	n1	J9	HIS2	1	042619_n1_lib.a1_HIS2_YEA4_001_t48.xls	ORF-ts1	auxotrophs	0.284204	11
L	9	0.1648	384	n1	L9	HIS2	1	042619_n1_lib.a1_HIS2_YEA4_001_t48.xls	ORF-ts1	auxotrophs	0.603681	11
N	9	0.1624	384	n1	N9	HIS2	1	042619_n1_lib.a1_HIS2_YEA4_001_t48.xls	ORF-ts1	auxotrophs	0.591588	11
P	9	0.18	384	n1	P9	HIS2	1	042619_n1_lib.a1_HIS2_YEA4_001_t48.xls	ORF-ts1	auxotrophs	0.680275	11
B	11	0.1018	384	n1	B11	HIS2	1	042619_n1_lib.a1_HIS2_YEA4_001_t48.xls	ORF-ts1	auxotrophs	0.28622	11
D	11	0.0954	384	n1	D11	HIS2	1	042619_n1_lib.a1_HIS2_YEA4_001_t48.xls	ORF-ts1	auxotrophs	0.253969	11
F	11	0.1446	384	n1	F11	HIS2	1	042619_n1_lib.a1_HIS2_YEA4_001_t48.xls	ORF-ts1	auxotrophs	0.501892	11
H	11	0.1744	384	n1	H11	HIS2	1	042619_n1_lib.a1_HIS2_YEA4_001_t48.xls	ORF-ts1	auxotrophs	0.652057	11
J	11	0.239	384	n1	J11	HIS2	1	042619_n1_lib.a1_HIS2_YEA4_001_t48.xls	ORF-ts1	auxotrophs	0.977581	11
L	11	0.2812	384	n1	L11	HIS2	1	042619_n1_lib.a1_HIS2_YEA4_001_t48.xls	ORF-ts1	auxotrophs	1.19023	11
N	11	0.1592	384	n1	N11	HIS2	1	042619_n1_lib.a1_HIS2_YEA4_001_t48.xls	ORF-ts1	auxotrophs	0.575463	11
P	11	0.2375	384	n1	P11	HIS2	1	042619_n1_lib.a1_HIS2_YEA4_001_t48.xls	ORF-ts1	auxotrophs	0.970022	11
B	13	0.0585	384	n1	B13	HIS2	1	042619_n1_lib.a1_HIS2_YEA4_001_t48.xls	ORF-ts1	auxotrophs	0.0680275	11
D	13	0.1545	384	n1	D13	HIS2	1	042619_n1_lib.a1_HIS2_YEA4_001_t48.xls	ORF-ts1	auxotrophs	0.551779	11
F	13	0.1431	384	n1	F13	HIS2	1	042619_n1_lib.a1_HIS2_YEA4_001_t48.xls	ORF-ts1	auxotrophs	0.494333	11
H	13	0.5568	384	n1	H13	HIS2	1	042619_n1_lib.a1_HIS2_YEA4_001_t48.xls	ORF-ts1	auxotrophs	2.579	11
L	13	0.23	384	n1	L13	HIS2	1	042619_n1_lib.a1_HIS2_YEA4_001_t48.xls	ORF-ts1	auxotrophs	0.932229	11
P	13	0.2873	384	n1	P13	HIS2	1	042619_n1_lib.a1_HIS2_YEA4_001_t48.xls	ORF-ts1	auxotrophs	1.22097	11
B	15	0.16	384	n1	B15	HIS2	1	042619_n1_lib.a1_HIS2_YEA4_001_t48.xls	ORF-ts1	auxotrophs	0.579494	11
D	15	0.6044	384	n1	D15	HIS2	1	042619_n1_lib.a1_HIS2_YEA4_001_t48.xls	ORF-ts1	auxotrophs	2.81886	11
H	15	0.6242	384	n1	H15	HIS2	1	042619_n1_lib.a1_HIS2_YEA4_001_t48.xls	ORF-ts1	auxotrophs	2.91863	11
P	15	0.2214	384	n1	P15	HIS2	1	042619_n1_lib.a1_HIS2_YEA4_001_t48.xls	ORF-ts1	auxotrophs	0.888893	11
B	17	0.0455	384	n1	B17	HIS2	1	042619_n1_lib.a1_HIS2_YEA4_001_t48.xls	ORF-ts1	auxotrophs	0.00251953	11
D	17	0.0608	384	n1	D17	HIS2	1	042619_n1_lib.a1_HIS2_YEA4_001_t48.xls	ORF-ts1	auxotrophs	0.0796174	11
F	17	0.7288	384	n1	F17	HIS2	1	042619_n1_lib.a1_HIS2_YEA4_001_t48.xls	ORF-ts1	auxotrophs	3.44572	11
P	17	0.2393	384	n1	P17	HIS2	1	042619_n1_lib.a1_HIS2_YEA4_001_t48.xls	ORF-ts1	auxotrophs	0.979093	11
B	19	0.0438	384	n1	B19	HIS2	1	042619_n1_lib.a1_HIS2_YEA4_001_t48.xls	ORF-ts1	auxotrophs	-0.0060469	11
D	19	0.0527	384	n1	D19	HIS2	1	042619_n1_lib.a1_HIS2_YEA4_001_t48.xls	ORF-ts1	auxotrophs	0.0388009	11
F	19	0.0969	384	n1	F19	HIS2	1	042619_n1_lib.a1_HIS2_YEA4_001_t48.xls	ORF-ts1	auxotrophs	0.261528	11
H	19	0.2312	384	n1	H19	HIS2	1	042619_n1_lib.a1_HIS2_YEA4_001_t48.xls	ORF-ts1	auxotrophs	0.938276	11
J	19	0.5518	384	n1	J19	HIS2	1	042619_n1_lib.a1_HIS2_YEA4_001_t48.xls	ORF-ts1	auxotrophs	2.5538	11
L	19	0.276	384	n1	L19	HIS2	1	042619_n1_lib.a1_HIS2_YEA4_001_t48.xls	ORF-ts1	auxotrophs	1.16403	11
N	19	0.3094	384	n1	N19	HIS2	1	042619_n1_lib.a1_HIS2_YEA4_001_t48.xls	ORF-ts1	auxotrophs	1.33233	11
P	19	0.2516	384	n1	P19	HIS2	1	042619_n1_lib.a1_HIS2_YEA4_001_t48.xls	ORF-ts1	auxotrophs	1.04107	11
B	21	0.0444	384	n1	B21	HIS2	1	042619_n1_lib.a1_HIS2_YEA4_001_t48.xls	ORF-ts1	auxotrophs	-0.00302345	11
D	21	0.0483	384	n1	D21	HIS2	1	042619_n1_lib.a1_HIS2_YEA4_001_t48.xls	ORF-ts1	auxotrophs	0.0166289	11
F	21	0.071	384	n1	F21	HIS2	1	042619_n1_lib.a1_HIS2_YEA4_001_t48.xls	ORF-ts1	auxotrophs	0.131016	11
H	21	0.1834	384	n1	H21	HIS2	1	042619_n1_lib.a1_HIS2_YEA4_001_t48.xls	ORF-ts1	auxotrophs	0.697408	11
J	21	0.1601	384	n1	J21	HIS2	1	042619_n1_lib.a1_HIS2_YEA4_001_t48.xls	ORF-ts1	auxotrophs	0.579998	11
L	21	0.2485	384	n1	L21	HIS2	1	042619_n1_lib.a1_HIS2_YEA4_001_t48.xls	ORF-ts1	auxotrophs	1.02545	11
N	21	0.191	384	n1	N21	HIS2	1	042619_n1_lib.a1_HIS2_YEA4_001_t48.xls	ORF-ts1	auxotrophs	0.735705	11
O	21	0.0556	384	n1	O21	HIS2	1	042619_n1_lib.a1_HIS2_YEA4_001_t48.xls	YFR025C	auxotrophs	0.0534142	11
P	21	0.2993	384	n1	P21	HIS2	1	042619_n1_lib.a1_HIS2_YEA4_001_t48.xls	ORF-ts1	auxotrophs	1.28144	11
O	22	0.0511	384	n1	O22	HIS2	1	042619_n1_lib.a1_HIS2_YEA4_001_t48.xls	YFR025C	auxotrophs	0.0307384	11
B	23	0.0456	384	n1	B23	HIS2	1	042619_n1_lib.a1_HIS2_YEA4_001_t48.xls	ORF-ts1	auxotrophs	0.00302344	11
D	23	0.0452	384	n1	D23	HIS2	1	042619_n1_lib.a1_HIS2_YEA4_001_t48.xls	ORF-ts1	auxotrophs	0.00100781	11
F	23	0.0469	384	n1	F23	HIS2	1	042619_n1_lib.a1_HIS2_YEA4_001_t48.xls	ORF-ts1	auxotrophs	0.00957424	11
H	23	0.0539	384	n1	H23	HIS2	1	042619_n1_lib.a1_HIS2_YEA4_001_t48.xls	ORF-ts1	auxotrophs	0.0448478	11
J	23	0.1871	384	n1	J23	HIS2	1	042619_n1_lib.a1_HIS2_YEA4_001_t48.xls	ORF-ts1	auxotrophs	0.716053	11
L	23	0.2013	384	n1	L23	HIS2	1	042619_n1_lib.a1_HIS2_YEA4_001_t48.xls	ORF-ts1	auxotrophs	0.787608	11
N	23	0.3357	384	n1	N23	HIS2	1	042619_n1_lib.a1_HIS2_YEA4_001_t48.xls	ORF-ts1	auxotrophs	1.46486	11
P	23	0.2952	384	n1	P23	HIS2	1	042619_n1_lib.a1_HIS2_YEA4_001_t48.xls	ORF-ts1	auxotrophs	1.26078	11
G	5	0.0777	384	n2	G5	HIS2	1	042619_n2_lib.a2_ARG5,6_BLANK_001_t48.xls	YFR025C	auxotrophs	0.164778	11
G	6	0.0711	384	n2	G6	HIS2	1	042619_n2_lib.a2_ARG5,6_BLANK_001_t48.xls	YFR025C	auxotrophs	0.13152	11
C	21	0.8972	384	n1	C21	HO	1	042619_n1_lib.a1_HIS2_YEA4_001_t48.xls	YDL227C	pos. controls	4.2943	12
C	22	0.8925	384	n1	C22	HO	1	042619_n1_lib.a1_HIS2_YEA4_001_t48.xls	YDL227C	pos. controls	4.27062	12
I	7	0.8249	384	n2	I7	HO	1	042619_n2_lib.a2_ARG5,6_BLANK_001_t48.xls	YDL227C	pos. controls	3.92998	12
I	8	0.8149	384	n2	I8	HO	1	042619_n2_lib.a2_ARG5,6_BLANK_001_t48.xls	YDL227C	pos. controls	3.87959	12
J	8	0.8589	384	c1	J8	HO-HIS2	1	042619_c1_HIS2_001_t48.xls	YDL227C	auxotrophs	4.1013	12
C	21	0.8631	384	c1	C21	HO-HIS2	1	042619_c1_HIS2_001_t48.xls	YDL227C	auxotrophs	4.12247	12
C	22	0.8089	384	c1	C22	HO-HIS2	1	042619_c1_HIS2_001_t48.xls	YDL227C	auxotrophs	3.84935	12
B	1	0.0529	384	n1	B1	HIS2	1	042619_n1_lib.a1_HIS2_YEA4_001_t48.xls	ORF-ts1	auxotrophs	0.0398087	12
D	1	0.0527	384	n1	D1	HIS2	1	042619_n1_lib.a1_HIS2_YEA4_001_t48.xls	ORF-ts1	auxotrophs	0.0388009	12
F	1	0.0918	384	n1	F1	HIS2	1	042619_n1_lib.a1_HIS2_YEA4_001_t48.xls	ORF-ts1	auxotrophs	0.235829	12
H	1	0.0825	384	n1	H1	HIS2	1	042619_n1_lib.a1_HIS2_YEA4_001_t48.xls	ORF-ts1	auxotrophs	0.188965	12
J	1	0.0922	384	n1	J1	HIS2	1	042619_n1_lib.a1_HIS2_YEA4_001_t48.xls	ORF-ts1	auxotrophs	0.237844	12
L	1	0.0737	384	n1	L1	HIS2	1	042619_n1_lib.a1_HIS2_YEA4_001_t48.xls	ORF-ts1	auxotrophs	0.144622	12
N	1	0.0674	384	n1	N1	HIS2	1	042619_n1_lib.a1_HIS2_YEA4_001_t48.xls	ORF-ts1	auxotrophs	0.112875	12
P	1	0.0511	384	n1	P1	HIS2	1	042619_n1_lib.a1_HIS2_YEA4_001_t48.xls	ORF-ts1	auxotrophs	0.0307384	12
B	3	0.0511	384	n1	B3	HIS2	1	042619_n1_lib.a1_HIS2_YEA4_001_t48.xls	ORF-ts1	auxotrophs	0.0307384	12
D	3	0.0611	384	n1	D3	HIS2	1	042619_n1_lib.a1_HIS2_YEA4_001_t48.xls	ORF-ts1	auxotrophs	0.0811291	12
F	3	0.1769	384	n1	F3	HIS2	1	042619_n1_lib.a1_HIS2_YEA4_001_t48.xls	ORF-ts1	auxotrophs	0.664654	12
H	3	0.095	384	n1	H3	HIS2	1	042619_n1_lib.a1_HIS2_YEA4_001_t48.xls	ORF-ts1	auxotrophs	0.251954	12
J	3	0.1021	384	n1	J3	HIS2	1	042619_n1_lib.a1_HIS2_YEA4_001_t48.xls	ORF-ts1	auxotrophs	0.287731	12
L	3	0.1192	384	n1	L3	HIS2	1	042619_n1_lib.a1_HIS2_YEA4_001_t48.xls	ORF-ts1	auxotrophs	0.3739	12
N	3	0.1213	384	n1	N3	HIS2	1	042619_n1_lib.a1_HIS2_YEA4_001_t48.xls	ORF-ts1	auxotrophs	0.384482	12
P	3	0.0522	384	n1	P3	HIS2	1	042619_n1_lib.a1_HIS2_YEA4_001_t48.xls	ORF-ts1	auxotrophs	0.0362813	12
B	5	0.0667	384	n1	B5	HIS2	1	042619_n1_lib.a1_HIS2_YEA4_001_t48.xls	ORF-ts1	auxotrophs	0.109348	12
D	5	0.073	384	n1	D5	HIS2	1	042619_n1_lib.a1_HIS2_YEA4_001_t48.xls	ORF-ts1	auxotrophs	0.141094	12
F	5	0.094	384	n1	F5	HIS2	1	042619_n1_lib.a1_HIS2_YEA4_001_t48.xls	ORF-ts1	auxotrophs	0.246915	12
H	5	0.1187	384	n1	H5	HIS2	1	042619_n1_lib.a1_HIS2_YEA4_001_t48.xls	ORF-ts1	auxotrophs	0.37138	12
J	5	0.1154	384	n1	J5	HIS2	1	042619_n1_lib.a1_HIS2_YEA4_001_t48.xls	ORF-ts1	auxotrophs	0.354751	12
L	5	0.1199	384	n1	L5	HIS2	1	042619_n1_lib.a1_HIS2_YEA4_001_t48.xls	ORF-ts1	auxotrophs	0.377427	12
N	5	0.1026	384	n1	N5	HIS2	1	042619_n1_lib.a1_HIS2_YEA4_001_t48.xls	ORF-ts1	auxotrophs	0.290251	12
P	5	0.0534	384	n1	P5	HIS2	1	042619_n1_lib.a1_HIS2_YEA4_001_t48.xls	ORF-ts1	auxotrophs	0.0423282	12
B	7	0.068	384	n1	B7	HIS2	1	042619_n1_lib.a1_HIS2_YEA4_001_t48.xls	ORF-ts1	auxotrophs	0.115899	12
D	7	0.0979	384	n1	D7	HIS2	1	042619_n1_lib.a1_HIS2_YEA4_001_t48.xls	ORF-ts1	auxotrophs	0.266567	12
F	7	0.1179	384	n1	F7	HIS2	1	042619_n1_lib.a1_HIS2_YEA4_001_t48.xls	ORF-ts1	auxotrophs	0.367349	12
H	7	0.1404	384	n1	H7	HIS2	1	042619_n1_lib.a1_HIS2_YEA4_001_t48.xls	ORF-ts1	auxotrophs	0.480728	12
J	7	0.2001	384	n1	J7	HIS2	1	042619_n1_lib.a1_HIS2_YEA4_001_t48.xls	ORF-ts1	auxotrophs	0.781561	12
L	7	0.1657	384	n1	L7	HIS2	1	042619_n1_lib.a1_HIS2_YEA4_001_t48.xls	ORF-ts1	auxotrophs	0.608217	12
N	7	0.1827	384	n1	N7	HIS2	1	042619_n1_lib.a1_HIS2_YEA4_001_t48.xls	ORF-ts1	auxotrophs	0.693881	12
P	7	0.0542	384	n1	P7	HIS2	1	042619_n1_lib.a1_HIS2_YEA4_001_t48.xls	ORF-ts1	auxotrophs	0.0463595	12
B	9	0.0566	384	n1	B9	HIS2	1	042619_n1_lib.a1_HIS2_YEA4_001_t48.xls	ORF-ts1	auxotrophs	0.0584533	12
D	9	0.092	384	n1	D9	HIS2	1	042619_n1_lib.a1_HIS2_YEA4_001_t48.xls	ORF-ts1	auxotrophs	0.236837	12
F	9	0.142	384	n1	F9	HIS2	1	042619_n1_lib.a1_HIS2_YEA4_001_t48.xls	ORF-ts1	auxotrophs	0.48879	12
H	9	0.1319	384	n1	H9	HIS2	1	042619_n1_lib.a1_HIS2_YEA4_001_t48.xls	ORF-ts1	auxotrophs	0.437896	12
J	9	0.1014	384	n1	J9	HIS2	1	042619_n1_lib.a1_HIS2_YEA4_001_t48.xls	ORF-ts1	auxotrophs	0.284204	12
L	9	0.1648	384	n1	L9	HIS2	1	042619_n1_lib.a1_HIS2_YEA4_001_t48.xls	ORF-ts1	auxotrophs	0.603681	12
N	9	0.1624	384	n1	N9	HIS2	1	042619_n1_lib.a1_HIS2_YEA4_001_t48.xls	ORF-ts1	auxotrophs	0.591588	12
P	9	0.18	384	n1	P9	HIS2	1	042619_n1_lib.a1_HIS2_YEA4_001_t48.xls	ORF-ts1	auxotrophs	0.680275	12
B	11	0.1018	384	n1	B11	HIS2	1	042619_n1_lib.a1_HIS2_YEA4_001_t48.xls	ORF-ts1	auxotrophs	0.28622	12
D	11	0.0954	384	n1	D11	HIS2	1	042619_n1_lib.a1_HIS2_YEA4_001_t48.xls	ORF-ts1	auxotrophs	0.253969	12
F	11	0.1446	384	n1	F11	HIS2	1	042619_n1_lib.a1_HIS2_YEA4_001_t48.xls	ORF-ts1	auxotrophs	0.501892	12
H	11	0.1744	384	n1	H11	HIS2	1	042619_n1_lib.a1_HIS2_YEA4_001_t48.xls	ORF-ts1	auxotrophs	0.652057	12
J	11	0.239	384	n1	J11	HIS2	1	042619_n1_lib.a1_HIS2_YEA4_001_t48.xls	ORF-ts1	auxotrophs	0.977581	12
L	11	0.2812	384	n1	L11	HIS2	1	042619_n1_lib.a1_HIS2_YEA4_001_t48.xls	ORF-ts1	auxotrophs	1.19023	12
N	11	0.1592	384	n1	N11	HIS2	1	042619_n1_lib.a1_HIS2_YEA4_001_t48.xls	ORF-ts1	auxotrophs	0.575463	12
P	11	0.2375	384	n1	P11	HIS2	1	042619_n1_lib.a1_HIS2_YEA4_001_t48.xls	ORF-ts1	auxotrophs	0.970022	12
B	13	0.0585	384	n1	B13	HIS2	1	042619_n1_lib.a1_HIS2_YEA4_001_t48.xls	ORF-ts1	auxotrophs	0.0680275	12
D	13	0.1545	384	n1	D13	HIS2	1	042619_n1_lib.a1_HIS2_YEA4_001_t48.xls	ORF-ts1	auxotrophs	0.551779	12
F	13	0.1431	384	n1	F13	HIS2	1	042619_n1_lib.a1_HIS2_YEA4_001_t48.xls	ORF-ts1	auxotrophs	0.494333	12
H	13	0.5568	384	n1	H13	HIS2	1	042619_n1_lib.a1_HIS2_YEA4_001_t48.xls	ORF-ts1	auxotrophs	2.579	12
L	13	0.23	384	n1	L13	HIS2	1	042619_n1_lib.a1_HIS2_YEA4_001_t48.xls	ORF-ts1	auxotrophs	0.932229	12
P	13	0.2873	384	n1	P13	HIS2	1	042619_n1_lib.a1_HIS2_YEA4_001_t48.xls	ORF-ts1	auxotrophs	1.22097	12
B	15	0.16	384	n1	B15	HIS2	1	042619_n1_lib.a1_HIS2_YEA4_001_t48.xls	ORF-ts1	auxotrophs	0.579494	12
D	15	0.6044	384	n1	D15	HIS2	1	042619_n1_lib.a1_HIS2_YEA4_001_t48.xls	ORF-ts1	auxotrophs	2.81886	12
H	15	0.6242	384	n1	H15	HIS2	1	042619_n1_lib.a1_HIS2_YEA4_001_t48.xls	ORF-ts1	auxotrophs	2.91863	12
P	15	0.2214	384	n1	P15	HIS2	1	042619_n1_lib.a1_HIS2_YEA4_001_t48.xls	ORF-ts1	auxotrophs	0.888893	12
B	17	0.0455	384	n1	B17	HIS2	1	042619_n1_lib.a1_HIS2_YEA4_001_t48.xls	ORF-ts1	auxotrophs	0.00251953	12
D	17	0.0608	384	n1	D17	HIS2	1	042619_n1_lib.a1_HIS2_YEA4_001_t48.xls	ORF-ts1	auxotrophs	0.0796174	12
F	17	0.7288	384	n1	F17	HIS2	1	042619_n1_lib.a1_HIS2_YEA4_001_t48.xls	ORF-ts1	auxotrophs	3.44572	12
P	17	0.2393	384	n1	P17	HIS2	1	042619_n1_lib.a1_HIS2_YEA4_001_t48.xls	ORF-ts1	auxotrophs	0.979093	12
B	19	0.0438	384	n1	B19	HIS2	1	042619_n1_lib.a1_HIS2_YEA4_001_t48.xls	ORF-ts1	auxotrophs	-0.0060469	12
D	19	0.0527	384	n1	D19	HIS2	1	042619_n1_lib.a1_HIS2_YEA4_001_t48.xls	ORF-ts1	auxotrophs	0.0388009	12
F	19	0.0969	384	n1	F19	HIS2	1	042619_n1_lib.a1_HIS2_YEA4_001_t48.xls	ORF-ts1	auxotrophs	0.261528	12
H	19	0.2312	384	n1	H19	HIS2	1	042619_n1_lib.a1_HIS2_YEA4_001_t48.xls	ORF-ts1	auxotrophs	0.938276	12
J	19	0.5518	384	n1	J19	HIS2	1	042619_n1_lib.a1_HIS2_YEA4_001_t48.xls	ORF-ts1	auxotrophs	2.5538	12
L	19	0.276	384	n1	L19	HIS2	1	042619_n1_lib.a1_HIS2_YEA4_001_t48.xls	ORF-ts1	auxotrophs	1.16403	12
N	19	0.3094	384	n1	N19	HIS2	1	042619_n1_lib.a1_HIS2_YEA4_001_t48.xls	ORF-ts1	auxotrophs	1.33233	12
P	19	0.2516	384	n1	P19	HIS2	1	042619_n1_lib.a1_HIS2_YEA4_001_t48.xls	ORF-ts1	auxotrophs	1.04107	12
B	21	0.0444	384	n1	B21	HIS2	1	042619_n1_lib.a1_HIS2_YEA4_001_t48.xls	ORF-ts1	auxotrophs	-0.00302345	12
D	21	0.0483	384	n1	D21	HIS2	1	042619_n1_lib.a1_HIS2_YEA4_001_t48.xls	ORF-ts1	auxotrophs	0.0166289	12
F	21	0.071	384	n1	F21	HIS2	1	042619_n1_lib.a1_HIS2_YEA4_001_t48.xls	ORF-ts1	auxotrophs	0.131016	12
H	21	0.1834	384	n1	H21	HIS2	1	042619_n1_lib.a1_HIS2_YEA4_001_t48.xls	ORF-ts1	auxotrophs	0.697408	12
J	21	0.1601	384	n1	J21	HIS2	1	042619_n1_lib.a1_HIS2_YEA4_001_t48.xls	ORF-ts1	auxotrophs	0.579998	12
L	21	0.2485	384	n1	L21	HIS2	1	042619_n1_lib.a1_HIS2_YEA4_001_t48.xls	ORF-ts1	auxotrophs	1.02545	12
N	21	0.191	384	n1	N21	HIS2	1	042619_n1_lib.a1_HIS2_YEA4_001_t48.xls	ORF-ts1	auxotrophs	0.735705	12
O	21	0.0556	384	n1	O21	HIS2	1	042619_n1_lib.a1_HIS2_YEA4_001_t48.xls	YFR025C	auxotrophs	0.0534142	12
P	21	0.2993	384	n1	P21	HIS2	1	042619_n1_lib.a1_HIS2_YEA4_001_t48.xls	ORF-ts1	auxotrophs	1.28144	12
O	22	0.0511	384	n1	O22	HIS2	1	042619_n1_lib.a1_HIS2_YEA4_001_t48.xls	YFR025C	auxotrophs	0.0307384	12
B	23	0.0456	384	n1	B23	HIS2	1	042619_n1_lib.a1_HIS2_YEA4_001_t48.xls	ORF-ts1	auxotrophs	0.00302344	12
D	23	0.0452	384	n1	D23	HIS2	1	042619_n1_lib.a1_HIS2_YEA4_001_t48.xls	ORF-ts1	auxotrophs	0.00100781	12
F	23	0.0469	384	n1	F23	HIS2	1	042619_n1_lib.a1_HIS2_YEA4_001_t48.xls	ORF-ts1	auxotrophs	0.00957424	12
H	23	0.0539	384	n1	H23	HIS2	1	042619_n1_lib.a1_HIS2_YEA4_001_t48.xls	ORF-ts1	auxotrophs	0.0448478	12
J	23	0.1871	384	n1	J23	HIS2	1	042619_n1_lib.a1_HIS2_YEA4_001_t48.xls	ORF-ts1	auxotrophs	0.716053	12
L	23	0.2013	384	n1	L23	HIS2	1	042619_n1_lib.a1_HIS2_YEA4_001_t48.xls	ORF-ts1	auxotrophs	0.787608	12
N	23	0.3357	384	n1	N23	HIS2	1	042619_n1_lib.a1_HIS2_YEA4_001_t48.xls	ORF-ts1	auxotrophs	1.46486	12
P	23	0.2952	384	n1	P23	HIS2	1	042619_n1_lib.a1_HIS2_YEA4_001_t48.xls	ORF-ts1	auxotrophs	1.26078	12
G	5	0.0777	384	n2	G5	HIS2	1	042619_n2_lib.a2_ARG5,6_BLANK_001_t48.xls	YFR025C	auxotrophs	0.164778	12
G	6	0.0711	384	n2	G6	HIS2	1	042619_n2_lib.a2_ARG5,6_BLANK_001_t48.xls	YFR025C	auxotrophs	0.13152	12
C	19	0.0665	384	n1	C19	IBA57	1	042619_n1_lib.a1_HIS2_YEA4_001_t48.xls	YJR122W	auxotrophs	0.10834	13
C	20	0.069	384	n1	C20	IBA57	1	042619_n1_lib.a1_HIS2_YEA4_001_t48.xls	YJR122W	auxotrophs	0.120938	13
I	1	0.046	384	n2	I1	IBA57	1	042619_n2_lib.a2_ARG5,6_BLANK_001_t48.xls	YJR122W	auxotrophs	0.00503907	13
I	2	0.0497	384	n2	I2	IBA57	1	042619_n2_lib.a2_ARG5,6_BLANK_001_t48.xls	YJR122W	auxotrophs	0.0236837	13
J	1	0.1853	384	c1	J1	IBA57-HIS2	1	042619_c1_HIS2_001_t48.xls	YJR122W	auxotrophs	0.706982	13
J	2	0.074	384	c1	J2	IBA57-HIS2	1	042619_c1_HIS2_001_t48.xls	YJR122W	auxotrophs	0.146133	13
C	19	0.0462	384	c1	C19	IBA57-HIS2	1	042619_c1_HIS2_001_t48.xls	YJR122W	auxotrophs	0.00604689	13
C	20	0.8844	384	c1	C20	IBA57-HIS2	1	042619_c1_HIS2_001_t48.xls	YJR122W	auxotrophs	4.2298	13
B	1	0.0529	384	n1	B1	HIS2	1	042619_n1_lib.a1_HIS2_YEA4_001_t48.xls	ORF-ts1	auxotrophs	0.0398087	13
D	1	0.0527	384	n1	D1	HIS2	1	042619_n1_lib.a1_HIS2_YEA4_001_t48.xls	ORF-ts1	auxotrophs	0.0388009	13
F	1	0.0918	384	n1	F1	HIS2	1	042619_n1_lib.a1_HIS2_YEA4_001_t48.xls	ORF-ts1	auxotrophs	0.235829	13
H	1	0.0825	384	n1	H1	HIS2	1	042619_n1_lib.a1_HIS2_YEA4_001_t48.xls	ORF-ts1	auxotrophs	0.188965	13
J	1	0.0922	384	n1	J1	HIS2	1	042619_n1_lib.a1_HIS2_YEA4_001_t48.xls	ORF-ts1	auxotrophs	0.237844	13
L	1	0.0737	384	n1	L1	HIS2	1	042619_n1_lib.a1_HIS2_YEA4_001_t48.xls	ORF-ts1	auxotrophs	0.144622	13
N	1	0.0674	384	n1	N1	HIS2	1	042619_n1_lib.a1_HIS2_YEA4_001_t48.xls	ORF-ts1	auxotrophs	0.112875	13
P	1	0.0511	384	n1	P1	HIS2	1	042619_n1_lib.a1_HIS2_YEA4_001_t48.xls	ORF-ts1	auxotrophs	0.0307384	13
B	3	0.0511	384	n1	B3	HIS2	1	042619_n1_lib.a1_HIS2_YEA4_001_t48.xls	ORF-ts1	auxotrophs	0.0307384	13
D	3	0.0611	384	n1	D3	HIS2	1	042619_n1_lib.a1_HIS2_YEA4_001_t48.xls	ORF-ts1	auxotrophs	0.0811291	13
F	3	0.1769	384	n1	F3	HIS2	1	042619_n1_lib.a1_HIS2_YEA4_001_t48.xls	ORF-ts1	auxotrophs	0.664654	13
H	3	0.095	384	n1	H3	HIS2	1	042619_n1_lib.a1_HIS2_YEA4_001_t48.xls	ORF-ts1	auxotrophs	0.251954	13
J	3	0.1021	384	n1	J3	HIS2	1	042619_n1_lib.a1_HIS2_YEA4_001_t48.xls	ORF-ts1	auxotrophs	0.287731	13
L	3	0.1192	384	n1	L3	HIS2	1	042619_n1_lib.a1_HIS2_YEA4_001_t48.xls	ORF-ts1	auxotrophs	0.3739	13
N	3	0.1213	384	n1	N3	HIS2	1	042619_n1_lib.a1_HIS2_YEA4_001_t48.xls	ORF-ts1	auxotrophs	0.384482	13
P	3	0.0522	384	n1	P3	HIS2	1	042619_n1_lib.a1_HIS2_YEA4_001_t48.xls	ORF-ts1	auxotrophs	0.0362813	13
B	5	0.0667	384	n1	B5	HIS2	1	042619_n1_lib.a1_HIS2_YEA4_001_t48.xls	ORF-ts1	auxotrophs	0.109348	13
D	5	0.073	384	n1	D5	HIS2	1	042619_n1_lib.a1_HIS2_YEA4_001_t48.xls	ORF-ts1	auxotrophs	0.141094	13
F	5	0.094	384	n1	F5	HIS2	1	042619_n1_lib.a1_HIS2_YEA4_001_t48.xls	ORF-ts1	auxotrophs	0.246915	13
H	5	0.1187	384	n1	H5	HIS2	1	042619_n1_lib.a1_HIS2_YEA4_001_t48.xls	ORF-ts1	auxotrophs	0.37138	13
J	5	0.1154	384	n1	J5	HIS2	1	042619_n1_lib.a1_HIS2_YEA4_001_t48.xls	ORF-ts1	auxotrophs	0.354751	13
L	5	0.1199	384	n1	L5	HIS2	1	042619_n1_lib.a1_HIS2_YEA4_001_t48.xls	ORF-ts1	auxotrophs	0.377427	13
N	5	0.1026	384	n1	N5	HIS2	1	042619_n1_lib.a1_HIS2_YEA4_001_t48.xls	ORF-ts1	auxotrophs	0.290251	13
P	5	0.0534	384	n1	P5	HIS2	1	042619_n1_lib.a1_HIS2_YEA4_001_t48.xls	ORF-ts1	auxotrophs	0.0423282	13
B	7	0.068	384	n1	B7	HIS2	1	042619_n1_lib.a1_HIS2_YEA4_001_t48.xls	ORF-ts1	auxotrophs	0.115899	13
D	7	0.0979	384	n1	D7	HIS2	1	042619_n1_lib.a1_HIS2_YEA4_001_t48.xls	ORF-ts1	auxotrophs	0.266567	13
F	7	0.1179	384	n1	F7	HIS2	1	042619_n1_lib.a1_HIS2_YEA4_001_t48.xls	ORF-ts1	auxotrophs	0.367349	13
H	7	0.1404	384	n1	H7	HIS2	1	042619_n1_lib.a1_HIS2_YEA4_001_t48.xls	ORF-ts1	auxotrophs	0.480728	13
J	7	0.2001	384	n1	J7	HIS2	1	042619_n1_lib.a1_HIS2_YEA4_001_t48.xls	ORF-ts1	auxotrophs	0.781561	13
L	7	0.1657	384	n1	L7	HIS2	1	042619_n1_lib.a1_HIS2_YEA4_001_t48.xls	ORF-ts1	auxotrophs	0.608217	13
N	7	0.1827	384	n1	N7	HIS2	1	042619_n1_lib.a1_HIS2_YEA4_001_t48.xls	ORF-ts1	auxotrophs	0.693881	13
P	7	0.0542	384	n1	P7	HIS2	1	042619_n1_lib.a1_HIS2_YEA4_001_t48.xls	ORF-ts1	auxotrophs	0.0463595	13
B	9	0.0566	384	n1	B9	HIS2	1	042619_n1_lib.a1_HIS2_YEA4_001_t48.xls	ORF-ts1	auxotrophs	0.0584533	13
D	9	0.092	384	n1	D9	HIS2	1	042619_n1_lib.a1_HIS2_YEA4_001_t48.xls	ORF-ts1	auxotrophs	0.236837	13
F	9	0.142	384	n1	F9	HIS2	1	042619_n1_lib.a1_HIS2_YEA4_001_t48.xls	ORF-ts1	auxotrophs	0.48879	13
H	9	0.1319	384	n1	H9	HIS2	1	042619_n1_lib.a1_HIS2_YEA4_001_t48.xls	ORF-ts1	auxotrophs	0.437896	13
J	9	0.1014	384	n1	J9	HIS2	1	042619_n1_lib.a1_HIS2_YEA4_001_t48.xls	ORF-ts1	auxotrophs	0.284204	13
L	9	0.1648	384	n1	L9	HIS2	1	042619_n1_lib.a1_HIS2_YEA4_001_t48.xls	ORF-ts1	auxotrophs	0.603681	13
N	9	0.1624	384	n1	N9	HIS2	1	042619_n1_lib.a1_HIS2_YEA4_001_t48.xls	ORF-ts1	auxotrophs	0.591588	13
P	9	0.18	384	n1	P9	HIS2	1	042619_n1_lib.a1_HIS2_YEA4_001_t48.xls	ORF-ts1	auxotrophs	0.680275	13
B	11	0.1018	384	n1	B11	HIS2	1	042619_n1_lib.a1_HIS2_YEA4_001_t48.xls	ORF-ts1	auxotrophs	0.28622	13
D	11	0.0954	384	n1	D11	HIS2	1	042619_n1_lib.a1_HIS2_YEA4_001_t48.xls	ORF-ts1	auxotrophs	0.253969	13
F	11	0.1446	384	n1	F11	HIS2	1	042619_n1_lib.a1_HIS2_YEA4_001_t48.xls	ORF-ts1	auxotrophs	0.501892	13
H	11	0.1744	384	n1	H11	HIS2	1	042619_n1_lib.a1_HIS2_YEA4_001_t48.xls	ORF-ts1	auxotrophs	0.652057	13
J	11	0.239	384	n1	J11	HIS2	1	042619_n1_lib.a1_HIS2_YEA4_001_t48.xls	ORF-ts1	auxotrophs	0.977581	13
L	11	0.2812	384	n1	L11	HIS2	1	042619_n1_lib.a1_HIS2_YEA4_001_t48.xls	ORF-ts1	auxotrophs	1.19023	13
N	11	0.1592	384	n1	N11	HIS2	1	042619_n1_lib.a1_HIS2_YEA4_001_t48.xls	ORF-ts1	auxotrophs	0.575463	13
P	11	0.2375	384	n1	P11	HIS2	1	042619_n1_lib.a1_HIS2_YEA4_001_t48.xls	ORF-ts1	auxotrophs	0.970022	13
B	13	0.0585	384	n1	B13	HIS2	1	042619_n1_lib.a1_HIS2_YEA4_001_t48.xls	ORF-ts1	auxotrophs	0.0680275	13
D	13	0.1545	384	n1	D13	HIS2	1	042619_n1_lib.a1_HIS2_YEA4_001_t48.xls	ORF-ts1	auxotrophs	0.551779	13
F	13	0.1431	384	n1	F13	HIS2	1	042619_n1_lib.a1_HIS2_YEA4_001_t48.xls	ORF-ts1	auxotrophs	0.494333	13
H	13	0.5568	384	n1	H13	HIS2	1	042619_n1_lib.a1_HIS2_YEA4_001_t48.xls	ORF-ts1	auxotrophs	2.579	13
L	13	0.23	384	n1	L13	HIS2	1	042619_n1_lib.a1_HIS2_YEA4_001_t48.xls	ORF-ts1	auxotrophs	0.932229	13
P	13	0.2873	384	n1	P13	HIS2	1	042619_n1_lib.a1_HIS2_YEA4_001_t48.xls	ORF-ts1	auxotrophs	1.22097	13
B	15	0.16	384	n1	B15	HIS2	1	042619_n1_lib.a1_HIS2_YEA4_001_t48.xls	ORF-ts1	auxotrophs	0.579494	13
D	15	0.6044	384	n1	D15	HIS2	1	042619_n1_lib.a1_HIS2_YEA4_001_t48.xls	ORF-ts1	auxotrophs	2.81886	13
H	15	0.6242	384	n1	H15	HIS2	1	042619_n1_lib.a1_HIS2_YEA4_001_t48.xls	ORF-ts1	auxotrophs	2.91863	13
P	15	0.2214	384	n1	P15	HIS2	1	042619_n1_lib.a1_HIS2_YEA4_001_t48.xls	ORF-ts1	auxotrophs	0.888893	13
B	17	0.0455	384	n1	B17	HIS2	1	042619_n1_lib.a1_HIS2_YEA4_001_t48.xls	ORF-ts1	auxotrophs	0.00251953	13
D	17	0.0608	384	n1	D17	HIS2	1	042619_n1_lib.a1_HIS2_YEA4_001_t48.xls	ORF-ts1	auxotrophs	0.0796174	13
F	17	0.7288	384	n1	F17	HIS2	1	042619_n1_lib.a1_HIS2_YEA4_001_t48.xls	ORF-ts1	auxotrophs	3.44572	13
P	17	0.2393	384	n1	P17	HIS2	1	042619_n1_lib.a1_HIS2_YEA4_001_t48.xls	ORF-ts1	auxotrophs	0.979093	13
B	19	0.0438	384	n1	B19	HIS2	1	042619_n1_lib.a1_HIS2_YEA4_001_t48.xls	ORF-ts1	auxotrophs	-0.0060469	13
D	19	0.0527	384	n1	D19	HIS2	1	042619_n1_lib.a1_HIS2_YEA4_001_t48.xls	ORF-ts1	auxotrophs	0.0388009	13
F	19	0.0969	384	n1	F19	HIS2	1	042619_n1_lib.a1_HIS2_YEA4_001_t48.xls	ORF-ts1	auxotrophs	0.261528	13
H	19	0.2312	384	n1	H19	HIS2	1	042619_n1_lib.a1_HIS2_YEA4_001_t48.xls	ORF-ts1	auxotrophs	0.938276	13
J	19	0.5518	384	n1	J19	HIS2	1	042619_n1_lib.a1_HIS2_YEA4_001_t48.xls	ORF-ts1	auxotrophs	2.5538	13
L	19	0.276	384	n1	L19	HIS2	1	042619_n1_lib.a1_HIS2_YEA4_001_t48.xls	ORF-ts1	auxotrophs	1.16403	13
N	19	0.3094	384	n1	N19	HIS2	1	042619_n1_lib.a1_HIS2_YEA4_001_t48.xls	ORF-ts1	auxotrophs	1.33233	13
P	19	0.2516	384	n1	P19	HIS2	1	042619_n1_lib.a1_HIS2_YEA4_001_t48.xls	ORF-ts1	auxotrophs	1.04107	13
B	21	0.0444	384	n1	B21	HIS2	1	042619_n1_lib.a1_HIS2_YEA4_001_t48.xls	ORF-ts1	auxotrophs	-0.00302345	13
D	21	0.0483	384	n1	D21	HIS2	1	042619_n1_lib.a1_HIS2_YEA4_001_t48.xls	ORF-ts1	auxotrophs	0.0166289	13
F	21	0.071	384	n1	F21	HIS2	1	042619_n1_lib.a1_HIS2_YEA4_001_t48.xls	ORF-ts1	auxotrophs	0.131016	13
H	21	0.1834	384	n1	H21	HIS2	1	042619_n1_lib.a1_HIS2_YEA4_001_t48.xls	ORF-ts1	auxotrophs	0.697408	13
J	21	0.1601	384	n1	J21	HIS2	1	042619_n1_lib.a1_HIS2_YEA4_001_t48.xls	ORF-ts1	auxotrophs	0.579998	13
L	21	0.2485	384	n1	L21	HIS2	1	042619_n1_lib.a1_HIS2_YEA4_001_t48.xls	ORF-ts1	auxotrophs	1.02545	13
N	21	0.191	384	n1	N21	HIS2	1	042619_n1_lib.a1_HIS2_YEA4_001_t48.xls	ORF-ts1	auxotrophs	0.735705	13
O	21	0.0556	384	n1	O21	HIS2	1	042619_n1_lib.a1_HIS2_YEA4_001_t48.xls	YFR025C	auxotrophs	0.0534142	13
P	21	0.2993	384	n1	P21	HIS2	1	042619_n1_lib.a1_HIS2_YEA4_001_t48.xls	ORF-ts1	auxotrophs	1.28144	13
O	22	0.0511	384	n1	O22	HIS2	1	042619_n1_lib.a1_HIS2_YEA4_001_t48.xls	YFR025C	auxotrophs	0.0307384	13
B	23	0.0456	384	n1	B23	HIS2	1	042619_n1_lib.a1_HIS2_YEA4_001_t48.xls	ORF-ts1	auxotrophs	0.00302344	13
D	23	0.0452	384	n1	D23	HIS2	1	042619_n1_lib.a1_HIS2_YEA4_001_t48.xls	ORF-ts1	auxotrophs	0.00100781	13
F	23	0.0469	384	n1	F23	HIS2	1	042619_n1_lib.a1_HIS2_YEA4_001_t48.xls	ORF-ts1	auxotrophs	0.00957424	13
H	23	0.0539	384	n1	H23	HIS2	1	042619_n1_lib.a1_HIS2_YEA4_001_t48.xls	ORF-ts1	auxotrophs	0.0448478	13
J	23	0.1871	384	n1	J23	HIS2	1	042619_n1_lib.a1_HIS2_YEA4_001_t48.xls	ORF-ts1	auxotrophs	0.716053	13
L	23	0.2013	384	n1	L23	HIS2	1	042619_n1_lib.a1_HIS2_YEA4_001_t48.xls	ORF-ts1	auxotrophs	0.787608	13
N	23	0.3357	384	n1	N23	HIS2	1	042619_n1_lib.a1_HIS2_YEA4_001_t48.xls	ORF-ts1	auxotrophs	1.46486	13
P	23	0.2952	384	n1	P23	HIS2	1	042619_n1_lib.a1_HIS2_YEA4_001_t48.xls	ORF-ts1	auxotrophs	1.26078	13
G	5	0.0777	384	n2	G5	HIS2	1	042619_n2_lib.a2_ARG5,6_BLANK_001_t48.xls	YFR025C	auxotrophs	0.164778	13
G	6	0.0711	384	n2	G6	HIS2	1	042619_n2_lib.a2_ARG5,6_BLANK_001_t48.xls	YFR025C	auxotrophs	0.13152	13
O	9	0.0614	384	n1	O9	ISA1	1	042619_n1_lib.a1_HIS2_YEA4_001_t48.xls	YLL027W	auxotrophs	0.0826409	14
O	10	0.0568	384	n1	O10	ISA1	1	042619_n1_lib.a1_HIS2_YEA4_001_t48.xls	YLL027W	auxotrophs	0.0594611	14
G	9	0.0576	384	n2	G9	ISA1	1	042619_n2_lib.a2_ARG5,6_BLANK_001_t48.xls	YLL027W	auxotrophs	0.0634924	14
G	10	0.0527	384	n2	G10	ISA1	1	042619_n2_lib.a2_ARG5,6_BLANK_001_t48.xls	YLL027W	auxotrophs	0.0388009	14
H	9	0.1634	384	c1	H9	ISA1-HIS2	1	042619_c1_HIS2_001_t48.xls	YLL027W	auxotrophs	0.596627	14
O	9	0.4756	384	c1	O9	ISA1-HIS2	1	042619_c1_HIS2_001_t48.xls	YLL027W	auxotrophs	2.16983	14
H	10	0.0911	384	c1	H10	ISA1-HIS2	1	042619_c1_HIS2_001_t48.xls	YLL027W	auxotrophs	0.232301	14
O	10	0.4564	384	c1	O10	ISA1-HIS2	1	042619_c1_HIS2_001_t48.xls	YLL027W	auxotrophs	2.07308	14
B	1	0.0529	384	n1	B1	HIS2	1	042619_n1_lib.a1_HIS2_YEA4_001_t48.xls	ORF-ts1	auxotrophs	0.0398087	14
D	1	0.0527	384	n1	D1	HIS2	1	042619_n1_lib.a1_HIS2_YEA4_001_t48.xls	ORF-ts1	auxotrophs	0.0388009	14
F	1	0.0918	384	n1	F1	HIS2	1	042619_n1_lib.a1_HIS2_YEA4_001_t48.xls	ORF-ts1	auxotrophs	0.235829	14
H	1	0.0825	384	n1	H1	HIS2	1	042619_n1_lib.a1_HIS2_YEA4_001_t48.xls	ORF-ts1	auxotrophs	0.188965	14
J	1	0.0922	384	n1	J1	HIS2	1	042619_n1_lib.a1_HIS2_YEA4_001_t48.xls	ORF-ts1	auxotrophs	0.237844	14
L	1	0.0737	384	n1	L1	HIS2	1	042619_n1_lib.a1_HIS2_YEA4_001_t48.xls	ORF-ts1	auxotrophs	0.144622	14
N	1	0.0674	384	n1	N1	HIS2	1	042619_n1_lib.a1_HIS2_YEA4_001_t48.xls	ORF-ts1	auxotrophs	0.112875	14
P	1	0.0511	384	n1	P1	HIS2	1	042619_n1_lib.a1_HIS2_YEA4_001_t48.xls	ORF-ts1	auxotrophs	0.0307384	14
B	3	0.0511	384	n1	B3	HIS2	1	042619_n1_lib.a1_HIS2_YEA4_001_t48.xls	ORF-ts1	auxotrophs	0.0307384	14
D	3	0.0611	384	n1	D3	HIS2	1	042619_n1_lib.a1_HIS2_YEA4_001_t48.xls	ORF-ts1	auxotrophs	0.0811291	14
F	3	0.1769	384	n1	F3	HIS2	1	042619_n1_lib.a1_HIS2_YEA4_001_t48.xls	ORF-ts1	auxotrophs	0.664654	14
H	3	0.095	384	n1	H3	HIS2	1	042619_n1_lib.a1_HIS2_YEA4_001_t48.xls	ORF-ts1	auxotrophs	0.251954	14
J	3	0.1021	384	n1	J3	HIS2	1	042619_n1_lib.a1_HIS2_YEA4_001_t48.xls	ORF-ts1	auxotrophs	0.287731	14
L	3	0.1192	384	n1	L3	HIS2	1	042619_n1_lib.a1_HIS2_YEA4_001_t48.xls	ORF-ts1	auxotrophs	0.3739	14
N	3	0.1213	384	n1	N3	HIS2	1	042619_n1_lib.a1_HIS2_YEA4_001_t48.xls	ORF-ts1	auxotrophs	0.384482	14
P	3	0.0522	384	n1	P3	HIS2	1	042619_n1_lib.a1_HIS2_YEA4_001_t48.xls	ORF-ts1	auxotrophs	0.0362813	14
B	5	0.0667	384	n1	B5	HIS2	1	042619_n1_lib.a1_HIS2_YEA4_001_t48.xls	ORF-ts1	auxotrophs	0.109348	14
D	5	0.073	384	n1	D5	HIS2	1	042619_n1_lib.a1_HIS2_YEA4_001_t48.xls	ORF-ts1	auxotrophs	0.141094	14
F	5	0.094	384	n1	F5	HIS2	1	042619_n1_lib.a1_HIS2_YEA4_001_t48.xls	ORF-ts1	auxotrophs	0.246915	14
H	5	0.1187	384	n1	H5	HIS2	1	042619_n1_lib.a1_HIS2_YEA4_001_t48.xls	ORF-ts1	auxotrophs	0.37138	14
J	5	0.1154	384	n1	J5	HIS2	1	042619_n1_lib.a1_HIS2_YEA4_001_t48.xls	ORF-ts1	auxotrophs	0.354751	14
L	5	0.1199	384	n1	L5	HIS2	1	042619_n1_lib.a1_HIS2_YEA4_001_t48.xls	ORF-ts1	auxotrophs	0.377427	14
N	5	0.1026	384	n1	N5	HIS2	1	042619_n1_lib.a1_HIS2_YEA4_001_t48.xls	ORF-ts1	auxotrophs	0.290251	14
P	5	0.0534	384	n1	P5	HIS2	1	042619_n1_lib.a1_HIS2_YEA4_001_t48.xls	ORF-ts1	auxotrophs	0.0423282	14
B	7	0.068	384	n1	B7	HIS2	1	042619_n1_lib.a1_HIS2_YEA4_001_t48.xls	ORF-ts1	auxotrophs	0.115899	14
D	7	0.0979	384	n1	D7	HIS2	1	042619_n1_lib.a1_HIS2_YEA4_001_t48.xls	ORF-ts1	auxotrophs	0.266567	14
F	7	0.1179	384	n1	F7	HIS2	1	042619_n1_lib.a1_HIS2_YEA4_001_t48.xls	ORF-ts1	auxotrophs	0.367349	14
H	7	0.1404	384	n1	H7	HIS2	1	042619_n1_lib.a1_HIS2_YEA4_001_t48.xls	ORF-ts1	auxotrophs	0.480728	14
J	7	0.2001	384	n1	J7	HIS2	1	042619_n1_lib.a1_HIS2_YEA4_001_t48.xls	ORF-ts1	auxotrophs	0.781561	14
L	7	0.1657	384	n1	L7	HIS2	1	042619_n1_lib.a1_HIS2_YEA4_001_t48.xls	ORF-ts1	auxotrophs	0.608217	14
N	7	0.1827	384	n1	N7	HIS2	1	042619_n1_lib.a1_HIS2_YEA4_001_t48.xls	ORF-ts1	auxotrophs	0.693881	14
P	7	0.0542	384	n1	P7	HIS2	1	042619_n1_lib.a1_HIS2_YEA4_001_t48.xls	ORF-ts1	auxotrophs	0.0463595	14
B	9	0.0566	384	n1	B9	HIS2	1	042619_n1_lib.a1_HIS2_YEA4_001_t48.xls	ORF-ts1	auxotrophs	0.0584533	14
D	9	0.092	384	n1	D9	HIS2	1	042619_n1_lib.a1_HIS2_YEA4_001_t48.xls	ORF-ts1	auxotrophs	0.236837	14
F	9	0.142	384	n1	F9	HIS2	1	042619_n1_lib.a1_HIS2_YEA4_001_t48.xls	ORF-ts1	auxotrophs	0.48879	14
H	9	0.1319	384	n1	H9	HIS2	1	042619_n1_lib.a1_HIS2_YEA4_001_t48.xls	ORF-ts1	auxotrophs	0.437896	14
J	9	0.1014	384	n1	J9	HIS2	1	042619_n1_lib.a1_HIS2_YEA4_001_t48.xls	ORF-ts1	auxotrophs	0.284204	14
L	9	0.1648	384	n1	L9	HIS2	1	042619_n1_lib.a1_HIS2_YEA4_001_t48.xls	ORF-ts1	auxotrophs	0.603681	14
N	9	0.1624	384	n1	N9	HIS2	1	042619_n1_lib.a1_HIS2_YEA4_001_t48.xls	ORF-ts1	auxotrophs	0.591588	14
P	9	0.18	384	n1	P9	HIS2	1	042619_n1_lib.a1_HIS2_YEA4_001_t48.xls	ORF-ts1	auxotrophs	0.680275	14
B	11	0.1018	384	n1	B11	HIS2	1	042619_n1_lib.a1_HIS2_YEA4_001_t48.xls	ORF-ts1	auxotrophs	0.28622	14
D	11	0.0954	384	n1	D11	HIS2	1	042619_n1_lib.a1_HIS2_YEA4_001_t48.xls	ORF-ts1	auxotrophs	0.253969	14
F	11	0.1446	384	n1	F11	HIS2	1	042619_n1_lib.a1_HIS2_YEA4_001_t48.xls	ORF-ts1	auxotrophs	0.501892	14
H	11	0.1744	384	n1	H11	HIS2	1	042619_n1_lib.a1_HIS2_YEA4_001_t48.xls	ORF-ts1	auxotrophs	0.652057	14
J	11	0.239	384	n1	J11	HIS2	1	042619_n1_lib.a1_HIS2_YEA4_001_t48.xls	ORF-ts1	auxotrophs	0.977581	14
L	11	0.2812	384	n1	L11	HIS2	1	042619_n1_lib.a1_HIS2_YEA4_001_t48.xls	ORF-ts1	auxotrophs	1.19023	14
N	11	0.1592	384	n1	N11	HIS2	1	042619_n1_lib.a1_HIS2_YEA4_001_t48.xls	ORF-ts1	auxotrophs	0.575463	14
P	11	0.2375	384	n1	P11	HIS2	1	042619_n1_lib.a1_HIS2_YEA4_001_t48.xls	ORF-ts1	auxotrophs	0.970022	14
B	13	0.0585	384	n1	B13	HIS2	1	042619_n1_lib.a1_HIS2_YEA4_001_t48.xls	ORF-ts1	auxotrophs	0.0680275	14
D	13	0.1545	384	n1	D13	HIS2	1	042619_n1_lib.a1_HIS2_YEA4_001_t48.xls	ORF-ts1	auxotrophs	0.551779	14
F	13	0.1431	384	n1	F13	HIS2	1	042619_n1_lib.a1_HIS2_YEA4_001_t48.xls	ORF-ts1	auxotrophs	0.494333	14
H	13	0.5568	384	n1	H13	HIS2	1	042619_n1_lib.a1_HIS2_YEA4_001_t48.xls	ORF-ts1	auxotrophs	2.579	14
L	13	0.23	384	n1	L13	HIS2	1	042619_n1_lib.a1_HIS2_YEA4_001_t48.xls	ORF-ts1	auxotrophs	0.932229	14
P	13	0.2873	384	n1	P13	HIS2	1	042619_n1_lib.a1_HIS2_YEA4_001_t48.xls	ORF-ts1	auxotrophs	1.22097	14
B	15	0.16	384	n1	B15	HIS2	1	042619_n1_lib.a1_HIS2_YEA4_001_t48.xls	ORF-ts1	auxotrophs	0.579494	14
D	15	0.6044	384	n1	D15	HIS2	1	042619_n1_lib.a1_HIS2_YEA4_001_t48.xls	ORF-ts1	auxotrophs	2.81886	14
H	15	0.6242	384	n1	H15	HIS2	1	042619_n1_lib.a1_HIS2_YEA4_001_t48.xls	ORF-ts1	auxotrophs	2.91863	14
P	15	0.2214	384	n1	P15	HIS2	1	042619_n1_lib.a1_HIS2_YEA4_001_t48.xls	ORF-ts1	auxotrophs	0.888893	14
B	17	0.0455	384	n1	B17	HIS2	1	042619_n1_lib.a1_HIS2_YEA4_001_t48.xls	ORF-ts1	auxotrophs	0.00251953	14
D	17	0.0608	384	n1	D17	HIS2	1	042619_n1_lib.a1_HIS2_YEA4_001_t48.xls	ORF-ts1	auxotrophs	0.0796174	14
F	17	0.7288	384	n1	F17	HIS2	1	042619_n1_lib.a1_HIS2_YEA4_001_t48.xls	ORF-ts1	auxotrophs	3.44572	14
P	17	0.2393	384	n1	P17	HIS2	1	042619_n1_lib.a1_HIS2_YEA4_001_t48.xls	ORF-ts1	auxotrophs	0.979093	14
B	19	0.0438	384	n1	B19	HIS2	1	042619_n1_lib.a1_HIS2_YEA4_001_t48.xls	ORF-ts1	auxotrophs	-0.0060469	14
D	19	0.0527	384	n1	D19	HIS2	1	042619_n1_lib.a1_HIS2_YEA4_001_t48.xls	ORF-ts1	auxotrophs	0.0388009	14
F	19	0.0969	384	n1	F19	HIS2	1	042619_n1_lib.a1_HIS2_YEA4_001_t48.xls	ORF-ts1	auxotrophs	0.261528	14
H	19	0.2312	384	n1	H19	HIS2	1	042619_n1_lib.a1_HIS2_YEA4_001_t48.xls	ORF-ts1	auxotrophs	0.938276	14
J	19	0.5518	384	n1	J19	HIS2	1	042619_n1_lib.a1_HIS2_YEA4_001_t48.xls	ORF-ts1	auxotrophs	2.5538	14
L	19	0.276	384	n1	L19	HIS2	1	042619_n1_lib.a1_HIS2_YEA4_001_t48.xls	ORF-ts1	auxotrophs	1.16403	14
N	19	0.3094	384	n1	N19	HIS2	1	042619_n1_lib.a1_HIS2_YEA4_001_t48.xls	ORF-ts1	auxotrophs	1.33233	14
P	19	0.2516	384	n1	P19	HIS2	1	042619_n1_lib.a1_HIS2_YEA4_001_t48.xls	ORF-ts1	auxotrophs	1.04107	14
B	21	0.0444	384	n1	B21	HIS2	1	042619_n1_lib.a1_HIS2_YEA4_001_t48.xls	ORF-ts1	auxotrophs	-0.00302345	14
D	21	0.0483	384	n1	D21	HIS2	1	042619_n1_lib.a1_HIS2_YEA4_001_t48.xls	ORF-ts1	auxotrophs	0.0166289	14
F	21	0.071	384	n1	F21	HIS2	1	042619_n1_lib.a1_HIS2_YEA4_001_t48.xls	ORF-ts1	auxotrophs	0.131016	14
H	21	0.1834	384	n1	H21	HIS2	1	042619_n1_lib.a1_HIS2_YEA4_001_t48.xls	ORF-ts1	auxotrophs	0.697408	14
J	21	0.1601	384	n1	J21	HIS2	1	042619_n1_lib.a1_HIS2_YEA4_001_t48.xls	ORF-ts1	auxotrophs	0.579998	14
L	21	0.2485	384	n1	L21	HIS2	1	042619_n1_lib.a1_HIS2_YEA4_001_t48.xls	ORF-ts1	auxotrophs	1.02545	14
N	21	0.191	384	n1	N21	HIS2	1	042619_n1_lib.a1_HIS2_YEA4_001_t48.xls	ORF-ts1	auxotrophs	0.735705	14
O	21	0.0556	384	n1	O21	HIS2	1	042619_n1_lib.a1_HIS2_YEA4_001_t48.xls	YFR025C	auxotrophs	0.0534142	14
P	21	0.2993	384	n1	P21	HIS2	1	042619_n1_lib.a1_HIS2_YEA4_001_t48.xls	ORF-ts1	auxotrophs	1.28144	14
O	22	0.0511	384	n1	O22	HIS2	1	042619_n1_lib.a1_HIS2_YEA4_001_t48.xls	YFR025C	auxotrophs	0.0307384	14
B	23	0.0456	384	n1	B23	HIS2	1	042619_n1_lib.a1_HIS2_YEA4_001_t48.xls	ORF-ts1	auxotrophs	0.00302344	14
D	23	0.0452	384	n1	D23	HIS2	1	042619_n1_lib.a1_HIS2_YEA4_001_t48.xls	ORF-ts1	auxotrophs	0.00100781	14
F	23	0.0469	384	n1	F23	HIS2	1	042619_n1_lib.a1_HIS2_YEA4_001_t48.xls	ORF-ts1	auxotrophs	0.00957424	14
H	23	0.0539	384	n1	H23	HIS2	1	042619_n1_lib.a1_HIS2_YEA4_001_t48.xls	ORF-ts1	auxotrophs	0.0448478	14
J	23	0.1871	384	n1	J23	HIS2	1	042619_n1_lib.a1_HIS2_YEA4_001_t48.xls	ORF-ts1	auxotrophs	0.716053	14
L	23	0.2013	384	n1	L23	HIS2	1	042619_n1_lib.a1_HIS2_YEA4_001_t48.xls	ORF-ts1	auxotrophs	0.787608	14
N	23	0.3357	384	n1	N23	HIS2	1	042619_n1_lib.a1_HIS2_YEA4_001_t48.xls	ORF-ts1	auxotrophs	1.46486	14
P	23	0.2952	384	n1	P23	HIS2	1	042619_n1_lib.a1_HIS2_YEA4_001_t48.xls	ORF-ts1	auxotrophs	1.26078	14
G	5	0.0777	384	n2	G5	HIS2	1	042619_n2_lib.a2_ARG5,6_BLANK_001_t48.xls	YFR025C	auxotrophs	0.164778	14
G	6	0.0711	384	n2	G6	HIS2	1	042619_n2_lib.a2_ARG5,6_BLANK_001_t48.xls	YFR025C	auxotrophs	0.13152	14
A	7	0.0454	384	n1	A7	LYS1	1	042619_n1_lib.a1_HIS2_YEA4_001_t48.xls	YIR034C	auxotrophs	0.00201563	15
A	8	0.0448	384	n1	A8	LYS1	1	042619_n1_lib.a1_HIS2_YEA4_001_t48.xls	YIR034C	auxotrophs	-0.00100783	15
E	21	0.0786	384	n2	E21	LYS1	1	042619_n2_lib.a2_ARG5,6_BLANK_001_t48.xls	YIR034C	auxotrophs	0.169313	15
E	22	0.2331	384	n2	E22	LYS1	1	042619_n2_lib.a2_ARG5,6_BLANK_001_t48.xls	YIR034C	auxotrophs	0.94785	15
A	7	0.1005	384	c1	A7	LYS1-HIS2	1	042619_c1_HIS2_001_t48.xls	YIR034C	auxotrophs	0.279669	15
A	8	0.0692	384	c1	A8	LYS1-HIS2	1	042619_c1_HIS2_001_t48.xls	YIR034C	auxotrophs	0.121946	15
F	21	0.06	384	c1	F21	LYS1-HIS2	1	042619_c1_HIS2_001_t48.xls	YIR034C	auxotrophs	0.0755862	15
F	22	0.0972	384	c1	F22	LYS1-HIS2	1	042619_c1_HIS2_001_t48.xls	YIR034C	auxotrophs	0.26304	15
B	1	0.0529	384	n1	B1	HIS2	1	042619_n1_lib.a1_HIS2_YEA4_001_t48.xls	ORF-ts1	auxotrophs	0.0398087	15
D	1	0.0527	384	n1	D1	HIS2	1	042619_n1_lib.a1_HIS2_YEA4_001_t48.xls	ORF-ts1	auxotrophs	0.0388009	15
F	1	0.0918	384	n1	F1	HIS2	1	042619_n1_lib.a1_HIS2_YEA4_001_t48.xls	ORF-ts1	auxotrophs	0.235829	15
H	1	0.0825	384	n1	H1	HIS2	1	042619_n1_lib.a1_HIS2_YEA4_001_t48.xls	ORF-ts1	auxotrophs	0.188965	15
J	1	0.0922	384	n1	J1	HIS2	1	042619_n1_lib.a1_HIS2_YEA4_001_t48.xls	ORF-ts1	auxotrophs	0.237844	15
L	1	0.0737	384	n1	L1	HIS2	1	042619_n1_lib.a1_HIS2_YEA4_001_t48.xls	ORF-ts1	auxotrophs	0.144622	15
N	1	0.0674	384	n1	N1	HIS2	1	042619_n1_lib.a1_HIS2_YEA4_001_t48.xls	ORF-ts1	auxotrophs	0.112875	15
P	1	0.0511	384	n1	P1	HIS2	1	042619_n1_lib.a1_HIS2_YEA4_001_t48.xls	ORF-ts1	auxotrophs	0.0307384	15
B	3	0.0511	384	n1	B3	HIS2	1	042619_n1_lib.a1_HIS2_YEA4_001_t48.xls	ORF-ts1	auxotrophs	0.0307384	15
D	3	0.0611	384	n1	D3	HIS2	1	042619_n1_lib.a1_HIS2_YEA4_001_t48.xls	ORF-ts1	auxotrophs	0.0811291	15
F	3	0.1769	384	n1	F3	HIS2	1	042619_n1_lib.a1_HIS2_YEA4_001_t48.xls	ORF-ts1	auxotrophs	0.664654	15
H	3	0.095	384	n1	H3	HIS2	1	042619_n1_lib.a1_HIS2_YEA4_001_t48.xls	ORF-ts1	auxotrophs	0.251954	15
J	3	0.1021	384	n1	J3	HIS2	1	042619_n1_lib.a1_HIS2_YEA4_001_t48.xls	ORF-ts1	auxotrophs	0.287731	15
L	3	0.1192	384	n1	L3	HIS2	1	042619_n1_lib.a1_HIS2_YEA4_001_t48.xls	ORF-ts1	auxotrophs	0.3739	15
N	3	0.1213	384	n1	N3	HIS2	1	042619_n1_lib.a1_HIS2_YEA4_001_t48.xls	ORF-ts1	auxotrophs	0.384482	15
P	3	0.0522	384	n1	P3	HIS2	1	042619_n1_lib.a1_HIS2_YEA4_001_t48.xls	ORF-ts1	auxotrophs	0.0362813	15
B	5	0.0667	384	n1	B5	HIS2	1	042619_n1_lib.a1_HIS2_YEA4_001_t48.xls	ORF-ts1	auxotrophs	0.109348	15
D	5	0.073	384	n1	D5	HIS2	1	042619_n1_lib.a1_HIS2_YEA4_001_t48.xls	ORF-ts1	auxotrophs	0.141094	15
F	5	0.094	384	n1	F5	HIS2	1	042619_n1_lib.a1_HIS2_YEA4_001_t48.xls	ORF-ts1	auxotrophs	0.246915	15
H	5	0.1187	384	n1	H5	HIS2	1	042619_n1_lib.a1_HIS2_YEA4_001_t48.xls	ORF-ts1	auxotrophs	0.37138	15
J	5	0.1154	384	n1	J5	HIS2	1	042619_n1_lib.a1_HIS2_YEA4_001_t48.xls	ORF-ts1	auxotrophs	0.354751	15
L	5	0.1199	384	n1	L5	HIS2	1	042619_n1_lib.a1_HIS2_YEA4_001_t48.xls	ORF-ts1	auxotrophs	0.377427	15
N	5	0.1026	384	n1	N5	HIS2	1	042619_n1_lib.a1_HIS2_YEA4_001_t48.xls	ORF-ts1	auxotrophs	0.290251	15
P	5	0.0534	384	n1	P5	HIS2	1	042619_n1_lib.a1_HIS2_YEA4_001_t48.xls	ORF-ts1	auxotrophs	0.0423282	15
B	7	0.068	384	n1	B7	HIS2	1	042619_n1_lib.a1_HIS2_YEA4_001_t48.xls	ORF-ts1	auxotrophs	0.115899	15
D	7	0.0979	384	n1	D7	HIS2	1	042619_n1_lib.a1_HIS2_YEA4_001_t48.xls	ORF-ts1	auxotrophs	0.266567	15
F	7	0.1179	384	n1	F7	HIS2	1	042619_n1_lib.a1_HIS2_YEA4_001_t48.xls	ORF-ts1	auxotrophs	0.367349	15
H	7	0.1404	384	n1	H7	HIS2	1	042619_n1_lib.a1_HIS2_YEA4_001_t48.xls	ORF-ts1	auxotrophs	0.480728	15
J	7	0.2001	384	n1	J7	HIS2	1	042619_n1_lib.a1_HIS2_YEA4_001_t48.xls	ORF-ts1	auxotrophs	0.781561	15
L	7	0.1657	384	n1	L7	HIS2	1	042619_n1_lib.a1_HIS2_YEA4_001_t48.xls	ORF-ts1	auxotrophs	0.608217	15
N	7	0.1827	384	n1	N7	HIS2	1	042619_n1_lib.a1_HIS2_YEA4_001_t48.xls	ORF-ts1	auxotrophs	0.693881	15
P	7	0.0542	384	n1	P7	HIS2	1	042619_n1_lib.a1_HIS2_YEA4_001_t48.xls	ORF-ts1	auxotrophs	0.0463595	15
B	9	0.0566	384	n1	B9	HIS2	1	042619_n1_lib.a1_HIS2_YEA4_001_t48.xls	ORF-ts1	auxotrophs	0.0584533	15
D	9	0.092	384	n1	D9	HIS2	1	042619_n1_lib.a1_HIS2_YEA4_001_t48.xls	ORF-ts1	auxotrophs	0.236837	15
F	9	0.142	384	n1	F9	HIS2	1	042619_n1_lib.a1_HIS2_YEA4_001_t48.xls	ORF-ts1	auxotrophs	0.48879	15
H	9	0.1319	384	n1	H9	HIS2	1	042619_n1_lib.a1_HIS2_YEA4_001_t48.xls	ORF-ts1	auxotrophs	0.437896	15
J	9	0.1014	384	n1	J9	HIS2	1	042619_n1_lib.a1_HIS2_YEA4_001_t48.xls	ORF-ts1	auxotrophs	0.284204	15
L	9	0.1648	384	n1	L9	HIS2	1	042619_n1_lib.a1_HIS2_YEA4_001_t48.xls	ORF-ts1	auxotrophs	0.603681	15
N	9	0.1624	384	n1	N9	HIS2	1	042619_n1_lib.a1_HIS2_YEA4_001_t48.xls	ORF-ts1	auxotrophs	0.591588	15
P	9	0.18	384	n1	P9	HIS2	1	042619_n1_lib.a1_HIS2_YEA4_001_t48.xls	ORF-ts1	auxotrophs	0.680275	15
B	11	0.1018	384	n1	B11	HIS2	1	042619_n1_lib.a1_HIS2_YEA4_001_t48.xls	ORF-ts1	auxotrophs	0.28622	15
D	11	0.0954	384	n1	D11	HIS2	1	042619_n1_lib.a1_HIS2_YEA4_001_t48.xls	ORF-ts1	auxotrophs	0.253969	15
F	11	0.1446	384	n1	F11	HIS2	1	042619_n1_lib.a1_HIS2_YEA4_001_t48.xls	ORF-ts1	auxotrophs	0.501892	15
H	11	0.1744	384	n1	H11	HIS2	1	042619_n1_lib.a1_HIS2_YEA4_001_t48.xls	ORF-ts1	auxotrophs	0.652057	15
J	11	0.239	384	n1	J11	HIS2	1	042619_n1_lib.a1_HIS2_YEA4_001_t48.xls	ORF-ts1	auxotrophs	0.977581	15
L	11	0.2812	384	n1	L11	HIS2	1	042619_n1_lib.a1_HIS2_YEA4_001_t48.xls	ORF-ts1	auxotrophs	1.19023	15
N	11	0.1592	384	n1	N11	HIS2	1	042619_n1_lib.a1_HIS2_YEA4_001_t48.xls	ORF-ts1	auxotrophs	0.575463	15
P	11	0.2375	384	n1	P11	HIS2	1	042619_n1_lib.a1_HIS2_YEA4_001_t48.xls	ORF-ts1	auxotrophs	0.970022	15
B	13	0.0585	384	n1	B13	HIS2	1	042619_n1_lib.a1_HIS2_YEA4_001_t48.xls	ORF-ts1	auxotrophs	0.0680275	15
D	13	0.1545	384	n1	D13	HIS2	1	042619_n1_lib.a1_HIS2_YEA4_001_t48.xls	ORF-ts1	auxotrophs	0.551779	15
F	13	0.1431	384	n1	F13	HIS2	1	042619_n1_lib.a1_HIS2_YEA4_001_t48.xls	ORF-ts1	auxotrophs	0.494333	15
H	13	0.5568	384	n1	H13	HIS2	1	042619_n1_lib.a1_HIS2_YEA4_001_t48.xls	ORF-ts1	auxotrophs	2.579	15
L	13	0.23	384	n1	L13	HIS2	1	042619_n1_lib.a1_HIS2_YEA4_001_t48.xls	ORF-ts1	auxotrophs	0.932229	15
P	13	0.2873	384	n1	P13	HIS2	1	042619_n1_lib.a1_HIS2_YEA4_001_t48.xls	ORF-ts1	auxotrophs	1.22097	15
B	15	0.16	384	n1	B15	HIS2	1	042619_n1_lib.a1_HIS2_YEA4_001_t48.xls	ORF-ts1	auxotrophs	0.579494	15
D	15	0.6044	384	n1	D15	HIS2	1	042619_n1_lib.a1_HIS2_YEA4_001_t48.xls	ORF-ts1	auxotrophs	2.81886	15
H	15	0.6242	384	n1	H15	HIS2	1	042619_n1_lib.a1_HIS2_YEA4_001_t48.xls	ORF-ts1	auxotrophs	2.91863	15
P	15	0.2214	384	n1	P15	HIS2	1	042619_n1_lib.a1_HIS2_YEA4_001_t48.xls	ORF-ts1	auxotrophs	0.888893	15
B	17	0.0455	384	n1	B17	HIS2	1	042619_n1_lib.a1_HIS2_YEA4_001_t48.xls	ORF-ts1	auxotrophs	0.00251953	15
D	17	0.0608	384	n1	D17	HIS2	1	042619_n1_lib.a1_HIS2_YEA4_001_t48.xls	ORF-ts1	auxotrophs	0.0796174	15
F	17	0.7288	384	n1	F17	HIS2	1	042619_n1_lib.a1_HIS2_YEA4_001_t48.xls	ORF-ts1	auxotrophs	3.44572	15
P	17	0.2393	384	n1	P17	HIS2	1	042619_n1_lib.a1_HIS2_YEA4_001_t48.xls	ORF-ts1	auxotrophs	0.979093	15
B	19	0.0438	384	n1	B19	HIS2	1	042619_n1_lib.a1_HIS2_YEA4_001_t48.xls	ORF-ts1	auxotrophs	-0.0060469	15
D	19	0.0527	384	n1	D19	HIS2	1	042619_n1_lib.a1_HIS2_YEA4_001_t48.xls	ORF-ts1	auxotrophs	0.0388009	15
F	19	0.0969	384	n1	F19	HIS2	1	042619_n1_lib.a1_HIS2_YEA4_001_t48.xls	ORF-ts1	auxotrophs	0.261528	15
H	19	0.2312	384	n1	H19	HIS2	1	042619_n1_lib.a1_HIS2_YEA4_001_t48.xls	ORF-ts1	auxotrophs	0.938276	15
J	19	0.5518	384	n1	J19	HIS2	1	042619_n1_lib.a1_HIS2_YEA4_001_t48.xls	ORF-ts1	auxotrophs	2.5538	15
L	19	0.276	384	n1	L19	HIS2	1	042619_n1_lib.a1_HIS2_YEA4_001_t48.xls	ORF-ts1	auxotrophs	1.16403	15
N	19	0.3094	384	n1	N19	HIS2	1	042619_n1_lib.a1_HIS2_YEA4_001_t48.xls	ORF-ts1	auxotrophs	1.33233	15
P	19	0.2516	384	n1	P19	HIS2	1	042619_n1_lib.a1_HIS2_YEA4_001_t48.xls	ORF-ts1	auxotrophs	1.04107	15
B	21	0.0444	384	n1	B21	HIS2	1	042619_n1_lib.a1_HIS2_YEA4_001_t48.xls	ORF-ts1	auxotrophs	-0.00302345	15
D	21	0.0483	384	n1	D21	HIS2	1	042619_n1_lib.a1_HIS2_YEA4_001_t48.xls	ORF-ts1	auxotrophs	0.0166289	15
F	21	0.071	384	n1	F21	HIS2	1	042619_n1_lib.a1_HIS2_YEA4_001_t48.xls	ORF-ts1	auxotrophs	0.131016	15
H	21	0.1834	384	n1	H21	HIS2	1	042619_n1_lib.a1_HIS2_YEA4_001_t48.xls	ORF-ts1	auxotrophs	0.697408	15
J	21	0.1601	384	n1	J21	HIS2	1	042619_n1_lib.a1_HIS2_YEA4_001_t48.xls	ORF-ts1	auxotrophs	0.579998	15
L	21	0.2485	384	n1	L21	HIS2	1	042619_n1_lib.a1_HIS2_YEA4_001_t48.xls	ORF-ts1	auxotrophs	1.02545	15
N	21	0.191	384	n1	N21	HIS2	1	042619_n1_lib.a1_HIS2_YEA4_001_t48.xls	ORF-ts1	auxotrophs	0.735705	15
O	21	0.0556	384	n1	O21	HIS2	1	042619_n1_lib.a1_HIS2_YEA4_001_t48.xls	YFR025C	auxotrophs	0.0534142	15
P	21	0.2993	384	n1	P21	HIS2	1	042619_n1_lib.a1_HIS2_YEA4_001_t48.xls	ORF-ts1	auxotrophs	1.28144	15
O	22	0.0511	384	n1	O22	HIS2	1	042619_n1_lib.a1_HIS2_YEA4_001_t48.xls	YFR025C	auxotrophs	0.0307384	15
B	23	0.0456	384	n1	B23	HIS2	1	042619_n1_lib.a1_HIS2_YEA4_001_t48.xls	ORF-ts1	auxotrophs	0.00302344	15
D	23	0.0452	384	n1	D23	HIS2	1	042619_n1_lib.a1_HIS2_YEA4_001_t48.xls	ORF-ts1	auxotrophs	0.00100781	15
F	23	0.0469	384	n1	F23	HIS2	1	042619_n1_lib.a1_HIS2_YEA4_001_t48.xls	ORF-ts1	auxotrophs	0.00957424	15
H	23	0.0539	384	n1	H23	HIS2	1	042619_n1_lib.a1_HIS2_YEA4_001_t48.xls	ORF-ts1	auxotrophs	0.0448478	15
J	23	0.1871	384	n1	J23	HIS2	1	042619_n1_lib.a1_HIS2_YEA4_001_t48.xls	ORF-ts1	auxotrophs	0.716053	15
L	23	0.2013	384	n1	L23	HIS2	1	042619_n1_lib.a1_HIS2_YEA4_001_t48.xls	ORF-ts1	auxotrophs	0.787608	15
N	23	0.3357	384	n1	N23	HIS2	1	042619_n1_lib.a1_HIS2_YEA4_001_t48.xls	ORF-ts1	auxotrophs	1.46486	15
P	23	0.2952	384	n1	P23	HIS2	1	042619_n1_lib.a1_HIS2_YEA4_001_t48.xls	ORF-ts1	auxotrophs	1.26078	15
G	5	0.0777	384	n2	G5	HIS2	1	042619_n2_lib.a2_ARG5,6_BLANK_001_t48.xls	YFR025C	auxotrophs	0.164778	15
G	6	0.0711	384	n2	G6	HIS2	1	042619_n2_lib.a2_ARG5,6_BLANK_001_t48.xls	YFR025C	auxotrophs	0.13152	15
K	17	0.0728	384	n1	K17	MET10	1	042619_n1_lib.a1_HIS2_YEA4_001_t48.xls	YFR030W	auxotrophs	0.140086	16
K	18	0.0597	384	n1	K18	MET10	1	042619_n1_lib.a1_HIS2_YEA4_001_t48.xls	YFR030W	auxotrophs	0.0740744	16
I	5	0.0613	384	n2	I5	MET10	1	042619_n2_lib.a2_ARG5,6_BLANK_001_t48.xls	YFR030W	auxotrophs	0.0821369	16
I	6	0.0562	384	n2	I6	MET10	1	042619_n2_lib.a2_ARG5,6_BLANK_001_t48.xls	YFR030W	auxotrophs	0.0564377	16
J	5	0.7914	384	c1	J5	MET10-HIS2	1	042619_c1_HIS2_001_t48.xls	YFR030W	auxotrophs	3.76117	16
J	6	0.7091	384	c1	J6	MET10-HIS2	1	042619_c1_HIS2_001_t48.xls	YFR030W	auxotrophs	3.34645	16
K	17	0.7776	384	c1	K17	MET10-HIS2	1	042619_c1_HIS2_001_t48.xls	YFR030W	auxotrophs	3.69163	16
K	18	0.7035	384	c1	K18	MET10-HIS2	1	042619_c1_HIS2_001_t48.xls	YFR030W	auxotrophs	3.31823	16
B	1	0.0529	384	n1	B1	HIS2	1	042619_n1_lib.a1_HIS2_YEA4_001_t48.xls	ORF-ts1	auxotrophs	0.0398087	16
D	1	0.0527	384	n1	D1	HIS2	1	042619_n1_lib.a1_HIS2_YEA4_001_t48.xls	ORF-ts1	auxotrophs	0.0388009	16
F	1	0.0918	384	n1	F1	HIS2	1	042619_n1_lib.a1_HIS2_YEA4_001_t48.xls	ORF-ts1	auxotrophs	0.235829	16
H	1	0.0825	384	n1	H1	HIS2	1	042619_n1_lib.a1_HIS2_YEA4_001_t48.xls	ORF-ts1	auxotrophs	0.188965	16
J	1	0.0922	384	n1	J1	HIS2	1	042619_n1_lib.a1_HIS2_YEA4_001_t48.xls	ORF-ts1	auxotrophs	0.237844	16
L	1	0.0737	384	n1	L1	HIS2	1	042619_n1_lib.a1_HIS2_YEA4_001_t48.xls	ORF-ts1	auxotrophs	0.144622	16
N	1	0.0674	384	n1	N1	HIS2	1	042619_n1_lib.a1_HIS2_YEA4_001_t48.xls	ORF-ts1	auxotrophs	0.112875	16
P	1	0.0511	384	n1	P1	HIS2	1	042619_n1_lib.a1_HIS2_YEA4_001_t48.xls	ORF-ts1	auxotrophs	0.0307384	16
B	3	0.0511	384	n1	B3	HIS2	1	042619_n1_lib.a1_HIS2_YEA4_001_t48.xls	ORF-ts1	auxotrophs	0.0307384	16
D	3	0.0611	384	n1	D3	HIS2	1	042619_n1_lib.a1_HIS2_YEA4_001_t48.xls	ORF-ts1	auxotrophs	0.0811291	16
F	3	0.1769	384	n1	F3	HIS2	1	042619_n1_lib.a1_HIS2_YEA4_001_t48.xls	ORF-ts1	auxotrophs	0.664654	16
H	3	0.095	384	n1	H3	HIS2	1	042619_n1_lib.a1_HIS2_YEA4_001_t48.xls	ORF-ts1	auxotrophs	0.251954	16
J	3	0.1021	384	n1	J3	HIS2	1	042619_n1_lib.a1_HIS2_YEA4_001_t48.xls	ORF-ts1	auxotrophs	0.287731	16
L	3	0.1192	384	n1	L3	HIS2	1	042619_n1_lib.a1_HIS2_YEA4_001_t48.xls	ORF-ts1	auxotrophs	0.3739	16
N	3	0.1213	384	n1	N3	HIS2	1	042619_n1_lib.a1_HIS2_YEA4_001_t48.xls	ORF-ts1	auxotrophs	0.384482	16
P	3	0.0522	384	n1	P3	HIS2	1	042619_n1_lib.a1_HIS2_YEA4_001_t48.xls	ORF-ts1	auxotrophs	0.0362813	16
B	5	0.0667	384	n1	B5	HIS2	1	042619_n1_lib.a1_HIS2_YEA4_001_t48.xls	ORF-ts1	auxotrophs	0.109348	16
D	5	0.073	384	n1	D5	HIS2	1	042619_n1_lib.a1_HIS2_YEA4_001_t48.xls	ORF-ts1	auxotrophs	0.141094	16
F	5	0.094	384	n1	F5	HIS2	1	042619_n1_lib.a1_HIS2_YEA4_001_t48.xls	ORF-ts1	auxotrophs	0.246915	16
H	5	0.1187	384	n1	H5	HIS2	1	042619_n1_lib.a1_HIS2_YEA4_001_t48.xls	ORF-ts1	auxotrophs	0.37138	16
J	5	0.1154	384	n1	J5	HIS2	1	042619_n1_lib.a1_HIS2_YEA4_001_t48.xls	ORF-ts1	auxotrophs	0.354751	16
L	5	0.1199	384	n1	L5	HIS2	1	042619_n1_lib.a1_HIS2_YEA4_001_t48.xls	ORF-ts1	auxotrophs	0.377427	16
N	5	0.1026	384	n1	N5	HIS2	1	042619_n1_lib.a1_HIS2_YEA4_001_t48.xls	ORF-ts1	auxotrophs	0.290251	16
P	5	0.0534	384	n1	P5	HIS2	1	042619_n1_lib.a1_HIS2_YEA4_001_t48.xls	ORF-ts1	auxotrophs	0.0423282	16
B	7	0.068	384	n1	B7	HIS2	1	042619_n1_lib.a1_HIS2_YEA4_001_t48.xls	ORF-ts1	auxotrophs	0.115899	16
D	7	0.0979	384	n1	D7	HIS2	1	042619_n1_lib.a1_HIS2_YEA4_001_t48.xls	ORF-ts1	auxotrophs	0.266567	16
F	7	0.1179	384	n1	F7	HIS2	1	042619_n1_lib.a1_HIS2_YEA4_001_t48.xls	ORF-ts1	auxotrophs	0.367349	16
H	7	0.1404	384	n1	H7	HIS2	1	042619_n1_lib.a1_HIS2_YEA4_001_t48.xls	ORF-ts1	auxotrophs	0.480728	16
J	7	0.2001	384	n1	J7	HIS2	1	042619_n1_lib.a1_HIS2_YEA4_001_t48.xls	ORF-ts1	auxotrophs	0.781561	16
L	7	0.1657	384	n1	L7	HIS2	1	042619_n1_lib.a1_HIS2_YEA4_001_t48.xls	ORF-ts1	auxotrophs	0.608217	16
N	7	0.1827	384	n1	N7	HIS2	1	042619_n1_lib.a1_HIS2_YEA4_001_t48.xls	ORF-ts1	auxotrophs	0.693881	16
P	7	0.0542	384	n1	P7	HIS2	1	042619_n1_lib.a1_HIS2_YEA4_001_t48.xls	ORF-ts1	auxotrophs	0.0463595	16
B	9	0.0566	384	n1	B9	HIS2	1	042619_n1_lib.a1_HIS2_YEA4_001_t48.xls	ORF-ts1	auxotrophs	0.0584533	16
D	9	0.092	384	n1	D9	HIS2	1	042619_n1_lib.a1_HIS2_YEA4_001_t48.xls	ORF-ts1	auxotrophs	0.236837	16
F	9	0.142	384	n1	F9	HIS2	1	042619_n1_lib.a1_HIS2_YEA4_001_t48.xls	ORF-ts1	auxotrophs	0.48879	16
H	9	0.1319	384	n1	H9	HIS2	1	042619_n1_lib.a1_HIS2_YEA4_001_t48.xls	ORF-ts1	auxotrophs	0.437896	16
J	9	0.1014	384	n1	J9	HIS2	1	042619_n1_lib.a1_HIS2_YEA4_001_t48.xls	ORF-ts1	auxotrophs	0.284204	16
L	9	0.1648	384	n1	L9	HIS2	1	042619_n1_lib.a1_HIS2_YEA4_001_t48.xls	ORF-ts1	auxotrophs	0.603681	16
N	9	0.1624	384	n1	N9	HIS2	1	042619_n1_lib.a1_HIS2_YEA4_001_t48.xls	ORF-ts1	auxotrophs	0.591588	16
P	9	0.18	384	n1	P9	HIS2	1	042619_n1_lib.a1_HIS2_YEA4_001_t48.xls	ORF-ts1	auxotrophs	0.680275	16
B	11	0.1018	384	n1	B11	HIS2	1	042619_n1_lib.a1_HIS2_YEA4_001_t48.xls	ORF-ts1	auxotrophs	0.28622	16
D	11	0.0954	384	n1	D11	HIS2	1	042619_n1_lib.a1_HIS2_YEA4_001_t48.xls	ORF-ts1	auxotrophs	0.253969	16
F	11	0.1446	384	n1	F11	HIS2	1	042619_n1_lib.a1_HIS2_YEA4_001_t48.xls	ORF-ts1	auxotrophs	0.501892	16
H	11	0.1744	384	n1	H11	HIS2	1	042619_n1_lib.a1_HIS2_YEA4_001_t48.xls	ORF-ts1	auxotrophs	0.652057	16
J	11	0.239	384	n1	J11	HIS2	1	042619_n1_lib.a1_HIS2_YEA4_001_t48.xls	ORF-ts1	auxotrophs	0.977581	16
L	11	0.2812	384	n1	L11	HIS2	1	042619_n1_lib.a1_HIS2_YEA4_001_t48.xls	ORF-ts1	auxotrophs	1.19023	16
N	11	0.1592	384	n1	N11	HIS2	1	042619_n1_lib.a1_HIS2_YEA4_001_t48.xls	ORF-ts1	auxotrophs	0.575463	16
P	11	0.2375	384	n1	P11	HIS2	1	042619_n1_lib.a1_HIS2_YEA4_001_t48.xls	ORF-ts1	auxotrophs	0.970022	16
B	13	0.0585	384	n1	B13	HIS2	1	042619_n1_lib.a1_HIS2_YEA4_001_t48.xls	ORF-ts1	auxotrophs	0.0680275	16
D	13	0.1545	384	n1	D13	HIS2	1	042619_n1_lib.a1_HIS2_YEA4_001_t48.xls	ORF-ts1	auxotrophs	0.551779	16
F	13	0.1431	384	n1	F13	HIS2	1	042619_n1_lib.a1_HIS2_YEA4_001_t48.xls	ORF-ts1	auxotrophs	0.494333	16
H	13	0.5568	384	n1	H13	HIS2	1	042619_n1_lib.a1_HIS2_YEA4_001_t48.xls	ORF-ts1	auxotrophs	2.579	16
L	13	0.23	384	n1	L13	HIS2	1	042619_n1_lib.a1_HIS2_YEA4_001_t48.xls	ORF-ts1	auxotrophs	0.932229	16
P	13	0.2873	384	n1	P13	HIS2	1	042619_n1_lib.a1_HIS2_YEA4_001_t48.xls	ORF-ts1	auxotrophs	1.22097	16
B	15	0.16	384	n1	B15	HIS2	1	042619_n1_lib.a1_HIS2_YEA4_001_t48.xls	ORF-ts1	auxotrophs	0.579494	16
D	15	0.6044	384	n1	D15	HIS2	1	042619_n1_lib.a1_HIS2_YEA4_001_t48.xls	ORF-ts1	auxotrophs	2.81886	16
H	15	0.6242	384	n1	H15	HIS2	1	042619_n1_lib.a1_HIS2_YEA4_001_t48.xls	ORF-ts1	auxotrophs	2.91863	16
P	15	0.2214	384	n1	P15	HIS2	1	042619_n1_lib.a1_HIS2_YEA4_001_t48.xls	ORF-ts1	auxotrophs	0.888893	16
B	17	0.0455	384	n1	B17	HIS2	1	042619_n1_lib.a1_HIS2_YEA4_001_t48.xls	ORF-ts1	auxotrophs	0.00251953	16
D	17	0.0608	384	n1	D17	HIS2	1	042619_n1_lib.a1_HIS2_YEA4_001_t48.xls	ORF-ts1	auxotrophs	0.0796174	16
F	17	0.7288	384	n1	F17	HIS2	1	042619_n1_lib.a1_HIS2_YEA4_001_t48.xls	ORF-ts1	auxotrophs	3.44572	16
P	17	0.2393	384	n1	P17	HIS2	1	042619_n1_lib.a1_HIS2_YEA4_001_t48.xls	ORF-ts1	auxotrophs	0.979093	16
B	19	0.0438	384	n1	B19	HIS2	1	042619_n1_lib.a1_HIS2_YEA4_001_t48.xls	ORF-ts1	auxotrophs	-0.0060469	16
D	19	0.0527	384	n1	D19	HIS2	1	042619_n1_lib.a1_HIS2_YEA4_001_t48.xls	ORF-ts1	auxotrophs	0.0388009	16
F	19	0.0969	384	n1	F19	HIS2	1	042619_n1_lib.a1_HIS2_YEA4_001_t48.xls	ORF-ts1	auxotrophs	0.261528	16
H	19	0.2312	384	n1	H19	HIS2	1	042619_n1_lib.a1_HIS2_YEA4_001_t48.xls	ORF-ts1	auxotrophs	0.938276	16
J	19	0.5518	384	n1	J19	HIS2	1	042619_n1_lib.a1_HIS2_YEA4_001_t48.xls	ORF-ts1	auxotrophs	2.5538	16
L	19	0.276	384	n1	L19	HIS2	1	042619_n1_lib.a1_HIS2_YEA4_001_t48.xls	ORF-ts1	auxotrophs	1.16403	16
N	19	0.3094	384	n1	N19	HIS2	1	042619_n1_lib.a1_HIS2_YEA4_001_t48.xls	ORF-ts1	auxotrophs	1.33233	16
P	19	0.2516	384	n1	P19	HIS2	1	042619_n1_lib.a1_HIS2_YEA4_001_t48.xls	ORF-ts1	auxotrophs	1.04107	16
B	21	0.0444	384	n1	B21	HIS2	1	042619_n1_lib.a1_HIS2_YEA4_001_t48.xls	ORF-ts1	auxotrophs	-0.00302345	16
D	21	0.0483	384	n1	D21	HIS2	1	042619_n1_lib.a1_HIS2_YEA4_001_t48.xls	ORF-ts1	auxotrophs	0.0166289	16
F	21	0.071	384	n1	F21	HIS2	1	042619_n1_lib.a1_HIS2_YEA4_001_t48.xls	ORF-ts1	auxotrophs	0.131016	16
H	21	0.1834	384	n1	H21	HIS2	1	042619_n1_lib.a1_HIS2_YEA4_001_t48.xls	ORF-ts1	auxotrophs	0.697408	16
J	21	0.1601	384	n1	J21	HIS2	1	042619_n1_lib.a1_HIS2_YEA4_001_t48.xls	ORF-ts1	auxotrophs	0.579998	16
L	21	0.2485	384	n1	L21	HIS2	1	042619_n1_lib.a1_HIS2_YEA4_001_t48.xls	ORF-ts1	auxotrophs	1.02545	16
N	21	0.191	384	n1	N21	HIS2	1	042619_n1_lib.a1_HIS2_YEA4_001_t48.xls	ORF-ts1	auxotrophs	0.735705	16
O	21	0.0556	384	n1	O21	HIS2	1	042619_n1_lib.a1_HIS2_YEA4_001_t48.xls	YFR025C	auxotrophs	0.0534142	16
P	21	0.2993	384	n1	P21	HIS2	1	042619_n1_lib.a1_HIS2_YEA4_001_t48.xls	ORF-ts1	auxotrophs	1.28144	16
O	22	0.0511	384	n1	O22	HIS2	1	042619_n1_lib.a1_HIS2_YEA4_001_t48.xls	YFR025C	auxotrophs	0.0307384	16
B	23	0.0456	384	n1	B23	HIS2	1	042619_n1_lib.a1_HIS2_YEA4_001_t48.xls	ORF-ts1	auxotrophs	0.00302344	16
D	23	0.0452	384	n1	D23	HIS2	1	042619_n1_lib.a1_HIS2_YEA4_001_t48.xls	ORF-ts1	auxotrophs	0.00100781	16
F	23	0.0469	384	n1	F23	HIS2	1	042619_n1_lib.a1_HIS2_YEA4_001_t48.xls	ORF-ts1	auxotrophs	0.00957424	16
H	23	0.0539	384	n1	H23	HIS2	1	042619_n1_lib.a1_HIS2_YEA4_001_t48.xls	ORF-ts1	auxotrophs	0.0448478	16
J	23	0.1871	384	n1	J23	HIS2	1	042619_n1_lib.a1_HIS2_YEA4_001_t48.xls	ORF-ts1	auxotrophs	0.716053	16
L	23	0.2013	384	n1	L23	HIS2	1	042619_n1_lib.a1_HIS2_YEA4_001_t48.xls	ORF-ts1	auxotrophs	0.787608	16
N	23	0.3357	384	n1	N23	HIS2	1	042619_n1_lib.a1_HIS2_YEA4_001_t48.xls	ORF-ts1	auxotrophs	1.46486	16
P	23	0.2952	384	n1	P23	HIS2	1	042619_n1_lib.a1_HIS2_YEA4_001_t48.xls	ORF-ts1	auxotrophs	1.26078	16
G	5	0.0777	384	n2	G5	HIS2	1	042619_n2_lib.a2_ARG5,6_BLANK_001_t48.xls	YFR025C	auxotrophs	0.164778	16
G	6	0.0711	384	n2	G6	HIS2	1	042619_n2_lib.a2_ARG5,6_BLANK_001_t48.xls	YFR025C	auxotrophs	0.13152	16
C	11	0.0468	384	n1	C11	MET13	1	042619_n1_lib.a1_HIS2_YEA4_001_t48.xls	YGL125W	auxotrophs	0.00907033	17
C	12	0.0459	384	n1	C12	MET13	1	042619_n1_lib.a1_HIS2_YEA4_001_t48.xls	YGL125W	auxotrophs	0.00453516	17
O	15	0.0519	384	n2	O15	MET13	1	042619_n2_lib.a2_ARG5,6_BLANK_001_t48.xls	YGL125W	auxotrophs	0.0347696	17
O	16	0.0496	384	n2	O16	MET13	1	042619_n2_lib.a2_ARG5,6_BLANK_001_t48.xls	YGL125W	auxotrophs	0.0231797	17
C	11	0.073	384	c1	C11	MET13-HIS2	1	042619_c1_HIS2_001_t48.xls	YGL125W	auxotrophs	0.141094	17
C	12	0.0638	384	c1	C12	MET13-HIS2	1	042619_c1_HIS2_001_t48.xls	YGL125W	auxotrophs	0.0947346	17
P	16	0.1421	384	c1	P16	MET13-HIS2	1	042619_c1_HIS2_001_t48.xls	YGL125W	auxotrophs	0.489294	17
B	1	0.0529	384	n1	B1	HIS2	1	042619_n1_lib.a1_HIS2_YEA4_001_t48.xls	ORF-ts1	auxotrophs	0.0398087	17
D	1	0.0527	384	n1	D1	HIS2	1	042619_n1_lib.a1_HIS2_YEA4_001_t48.xls	ORF-ts1	auxotrophs	0.0388009	17
F	1	0.0918	384	n1	F1	HIS2	1	042619_n1_lib.a1_HIS2_YEA4_001_t48.xls	ORF-ts1	auxotrophs	0.235829	17
H	1	0.0825	384	n1	H1	HIS2	1	042619_n1_lib.a1_HIS2_YEA4_001_t48.xls	ORF-ts1	auxotrophs	0.188965	17
J	1	0.0922	384	n1	J1	HIS2	1	042619_n1_lib.a1_HIS2_YEA4_001_t48.xls	ORF-ts1	auxotrophs	0.237844	17
L	1	0.0737	384	n1	L1	HIS2	1	042619_n1_lib.a1_HIS2_YEA4_001_t48.xls	ORF-ts1	auxotrophs	0.144622	17
N	1	0.0674	384	n1	N1	HIS2	1	042619_n1_lib.a1_HIS2_YEA4_001_t48.xls	ORF-ts1	auxotrophs	0.112875	17
P	1	0.0511	384	n1	P1	HIS2	1	042619_n1_lib.a1_HIS2_YEA4_001_t48.xls	ORF-ts1	auxotrophs	0.0307384	17
B	3	0.0511	384	n1	B3	HIS2	1	042619_n1_lib.a1_HIS2_YEA4_001_t48.xls	ORF-ts1	auxotrophs	0.0307384	17
D	3	0.0611	384	n1	D3	HIS2	1	042619_n1_lib.a1_HIS2_YEA4_001_t48.xls	ORF-ts1	auxotrophs	0.0811291	17
F	3	0.1769	384	n1	F3	HIS2	1	042619_n1_lib.a1_HIS2_YEA4_001_t48.xls	ORF-ts1	auxotrophs	0.664654	17
H	3	0.095	384	n1	H3	HIS2	1	042619_n1_lib.a1_HIS2_YEA4_001_t48.xls	ORF-ts1	auxotrophs	0.251954	17
J	3	0.1021	384	n1	J3	HIS2	1	042619_n1_lib.a1_HIS2_YEA4_001_t48.xls	ORF-ts1	auxotrophs	0.287731	17
L	3	0.1192	384	n1	L3	HIS2	1	042619_n1_lib.a1_HIS2_YEA4_001_t48.xls	ORF-ts1	auxotrophs	0.3739	17
N	3	0.1213	384	n1	N3	HIS2	1	042619_n1_lib.a1_HIS2_YEA4_001_t48.xls	ORF-ts1	auxotrophs	0.384482	17
P	3	0.0522	384	n1	P3	HIS2	1	042619_n1_lib.a1_HIS2_YEA4_001_t48.xls	ORF-ts1	auxotrophs	0.0362813	17
B	5	0.0667	384	n1	B5	HIS2	1	042619_n1_lib.a1_HIS2_YEA4_001_t48.xls	ORF-ts1	auxotrophs	0.109348	17
D	5	0.073	384	n1	D5	HIS2	1	042619_n1_lib.a1_HIS2_YEA4_001_t48.xls	ORF-ts1	auxotrophs	0.141094	17
F	5	0.094	384	n1	F5	HIS2	1	042619_n1_lib.a1_HIS2_YEA4_001_t48.xls	ORF-ts1	auxotrophs	0.246915	17
H	5	0.1187	384	n1	H5	HIS2	1	042619_n1_lib.a1_HIS2_YEA4_001_t48.xls	ORF-ts1	auxotrophs	0.37138	17
J	5	0.1154	384	n1	J5	HIS2	1	042619_n1_lib.a1_HIS2_YEA4_001_t48.xls	ORF-ts1	auxotrophs	0.354751	17
L	5	0.1199	384	n1	L5	HIS2	1	042619_n1_lib.a1_HIS2_YEA4_001_t48.xls	ORF-ts1	auxotrophs	0.377427	17
N	5	0.1026	384	n1	N5	HIS2	1	042619_n1_lib.a1_HIS2_YEA4_001_t48.xls	ORF-ts1	auxotrophs	0.290251	17
P	5	0.0534	384	n1	P5	HIS2	1	042619_n1_lib.a1_HIS2_YEA4_001_t48.xls	ORF-ts1	auxotrophs	0.0423282	17
B	7	0.068	384	n1	B7	HIS2	1	042619_n1_lib.a1_HIS2_YEA4_001_t48.xls	ORF-ts1	auxotrophs	0.115899	17
D	7	0.0979	384	n1	D7	HIS2	1	042619_n1_lib.a1_HIS2_YEA4_001_t48.xls	ORF-ts1	auxotrophs	0.266567	17
F	7	0.1179	384	n1	F7	HIS2	1	042619_n1_lib.a1_HIS2_YEA4_001_t48.xls	ORF-ts1	auxotrophs	0.367349	17
H	7	0.1404	384	n1	H7	HIS2	1	042619_n1_lib.a1_HIS2_YEA4_001_t48.xls	ORF-ts1	auxotrophs	0.480728	17
J	7	0.2001	384	n1	J7	HIS2	1	042619_n1_lib.a1_HIS2_YEA4_001_t48.xls	ORF-ts1	auxotrophs	0.781561	17
L	7	0.1657	384	n1	L7	HIS2	1	042619_n1_lib.a1_HIS2_YEA4_001_t48.xls	ORF-ts1	auxotrophs	0.608217	17
N	7	0.1827	384	n1	N7	HIS2	1	042619_n1_lib.a1_HIS2_YEA4_001_t48.xls	ORF-ts1	auxotrophs	0.693881	17
P	7	0.0542	384	n1	P7	HIS2	1	042619_n1_lib.a1_HIS2_YEA4_001_t48.xls	ORF-ts1	auxotrophs	0.0463595	17
B	9	0.0566	384	n1	B9	HIS2	1	042619_n1_lib.a1_HIS2_YEA4_001_t48.xls	ORF-ts1	auxotrophs	0.0584533	17
D	9	0.092	384	n1	D9	HIS2	1	042619_n1_lib.a1_HIS2_YEA4_001_t48.xls	ORF-ts1	auxotrophs	0.236837	17
F	9	0.142	384	n1	F9	HIS2	1	042619_n1_lib.a1_HIS2_YEA4_001_t48.xls	ORF-ts1	auxotrophs	0.48879	17
H	9	0.1319	384	n1	H9	HIS2	1	042619_n1_lib.a1_HIS2_YEA4_001_t48.xls	ORF-ts1	auxotrophs	0.437896	17
J	9	0.1014	384	n1	J9	HIS2	1	042619_n1_lib.a1_HIS2_YEA4_001_t48.xls	ORF-ts1	auxotrophs	0.284204	17
L	9	0.1648	384	n1	L9	HIS2	1	042619_n1_lib.a1_HIS2_YEA4_001_t48.xls	ORF-ts1	auxotrophs	0.603681	17
N	9	0.1624	384	n1	N9	HIS2	1	042619_n1_lib.a1_HIS2_YEA4_001_t48.xls	ORF-ts1	auxotrophs	0.591588	17
P	9	0.18	384	n1	P9	HIS2	1	042619_n1_lib.a1_HIS2_YEA4_001_t48.xls	ORF-ts1	auxotrophs	0.680275	17
B	11	0.1018	384	n1	B11	HIS2	1	042619_n1_lib.a1_HIS2_YEA4_001_t48.xls	ORF-ts1	auxotrophs	0.28622	17
D	11	0.0954	384	n1	D11	HIS2	1	042619_n1_lib.a1_HIS2_YEA4_001_t48.xls	ORF-ts1	auxotrophs	0.253969	17
F	11	0.1446	384	n1	F11	HIS2	1	042619_n1_lib.a1_HIS2_YEA4_001_t48.xls	ORF-ts1	auxotrophs	0.501892	17
H	11	0.1744	384	n1	H11	HIS2	1	042619_n1_lib.a1_HIS2_YEA4_001_t48.xls	ORF-ts1	auxotrophs	0.652057	17
J	11	0.239	384	n1	J11	HIS2	1	042619_n1_lib.a1_HIS2_YEA4_001_t48.xls	ORF-ts1	auxotrophs	0.977581	17
L	11	0.2812	384	n1	L11	HIS2	1	042619_n1_lib.a1_HIS2_YEA4_001_t48.xls	ORF-ts1	auxotrophs	1.19023	17
N	11	0.1592	384	n1	N11	HIS2	1	042619_n1_lib.a1_HIS2_YEA4_001_t48.xls	ORF-ts1	auxotrophs	0.575463	17
P	11	0.2375	384	n1	P11	HIS2	1	042619_n1_lib.a1_HIS2_YEA4_001_t48.xls	ORF-ts1	auxotrophs	0.970022	17
B	13	0.0585	384	n1	B13	HIS2	1	042619_n1_lib.a1_HIS2_YEA4_001_t48.xls	ORF-ts1	auxotrophs	0.0680275	17
D	13	0.1545	384	n1	D13	HIS2	1	042619_n1_lib.a1_HIS2_YEA4_001_t48.xls	ORF-ts1	auxotrophs	0.551779	17
F	13	0.1431	384	n1	F13	HIS2	1	042619_n1_lib.a1_HIS2_YEA4_001_t48.xls	ORF-ts1	auxotrophs	0.494333	17
H	13	0.5568	384	n1	H13	HIS2	1	042619_n1_lib.a1_HIS2_YEA4_001_t48.xls	ORF-ts1	auxotrophs	2.579	17
L	13	0.23	384	n1	L13	HIS2	1	042619_n1_lib.a1_HIS2_YEA4_001_t48.xls	ORF-ts1	auxotrophs	0.932229	17
P	13	0.2873	384	n1	P13	HIS2	1	042619_n1_lib.a1_HIS2_YEA4_001_t48.xls	ORF-ts1	auxotrophs	1.22097	17
B	15	0.16	384	n1	B15	HIS2	1	042619_n1_lib.a1_HIS2_YEA4_001_t48.xls	ORF-ts1	auxotrophs	0.579494	17
D	15	0.6044	384	n1	D15	HIS2	1	042619_n1_lib.a1_HIS2_YEA4_001_t48.xls	ORF-ts1	auxotrophs	2.81886	17
H	15	0.6242	384	n1	H15	HIS2	1	042619_n1_lib.a1_HIS2_YEA4_001_t48.xls	ORF-ts1	auxotrophs	2.91863	17
P	15	0.2214	384	n1	P15	HIS2	1	042619_n1_lib.a1_HIS2_YEA4_001_t48.xls	ORF-ts1	auxotrophs	0.888893	17
B	17	0.0455	384	n1	B17	HIS2	1	042619_n1_lib.a1_HIS2_YEA4_001_t48.xls	ORF-ts1	auxotrophs	0.00251953	17
D	17	0.0608	384	n1	D17	HIS2	1	042619_n1_lib.a1_HIS2_YEA4_001_t48.xls	ORF-ts1	auxotrophs	0.0796174	17
F	17	0.7288	384	n1	F17	HIS2	1	042619_n1_lib.a1_HIS2_YEA4_001_t48.xls	ORF-ts1	auxotrophs	3.44572	17
P	17	0.2393	384	n1	P17	HIS2	1	042619_n1_lib.a1_HIS2_YEA4_001_t48.xls	ORF-ts1	auxotrophs	0.979093	17
B	19	0.0438	384	n1	B19	HIS2	1	042619_n1_lib.a1_HIS2_YEA4_001_t48.xls	ORF-ts1	auxotrophs	-0.0060469	17
D	19	0.0527	384	n1	D19	HIS2	1	042619_n1_lib.a1_HIS2_YEA4_001_t48.xls	ORF-ts1	auxotrophs	0.0388009	17
F	19	0.0969	384	n1	F19	HIS2	1	042619_n1_lib.a1_HIS2_YEA4_001_t48.xls	ORF-ts1	auxotrophs	0.261528	17
H	19	0.2312	384	n1	H19	HIS2	1	042619_n1_lib.a1_HIS2_YEA4_001_t48.xls	ORF-ts1	auxotrophs	0.938276	17
J	19	0.5518	384	n1	J19	HIS2	1	042619_n1_lib.a1_HIS2_YEA4_001_t48.xls	ORF-ts1	auxotrophs	2.5538	17
L	19	0.276	384	n1	L19	HIS2	1	042619_n1_lib.a1_HIS2_YEA4_001_t48.xls	ORF-ts1	auxotrophs	1.16403	17
N	19	0.3094	384	n1	N19	HIS2	1	042619_n1_lib.a1_HIS2_YEA4_001_t48.xls	ORF-ts1	auxotrophs	1.33233	17
P	19	0.2516	384	n1	P19	HIS2	1	042619_n1_lib.a1_HIS2_YEA4_001_t48.xls	ORF-ts1	auxotrophs	1.04107	17
B	21	0.0444	384	n1	B21	HIS2	1	042619_n1_lib.a1_HIS2_YEA4_001_t48.xls	ORF-ts1	auxotrophs	-0.00302345	17
D	21	0.0483	384	n1	D21	HIS2	1	042619_n1_lib.a1_HIS2_YEA4_001_t48.xls	ORF-ts1	auxotrophs	0.0166289	17
F	21	0.071	384	n1	F21	HIS2	1	042619_n1_lib.a1_HIS2_YEA4_001_t48.xls	ORF-ts1	auxotrophs	0.131016	17
H	21	0.1834	384	n1	H21	HIS2	1	042619_n1_lib.a1_HIS2_YEA4_001_t48.xls	ORF-ts1	auxotrophs	0.697408	17
J	21	0.1601	384	n1	J21	HIS2	1	042619_n1_lib.a1_HIS2_YEA4_001_t48.xls	ORF-ts1	auxotrophs	0.579998	17
L	21	0.2485	384	n1	L21	HIS2	1	042619_n1_lib.a1_HIS2_YEA4_001_t48.xls	ORF-ts1	auxotrophs	1.02545	17
N	21	0.191	384	n1	N21	HIS2	1	042619_n1_lib.a1_HIS2_YEA4_001_t48.xls	ORF-ts1	auxotrophs	0.735705	17
O	21	0.0556	384	n1	O21	HIS2	1	042619_n1_lib.a1_HIS2_YEA4_001_t48.xls	YFR025C	auxotrophs	0.0534142	17
P	21	0.2993	384	n1	P21	HIS2	1	042619_n1_lib.a1_HIS2_YEA4_001_t48.xls	ORF-ts1	auxotrophs	1.28144	17
O	22	0.0511	384	n1	O22	HIS2	1	042619_n1_lib.a1_HIS2_YEA4_001_t48.xls	YFR025C	auxotrophs	0.0307384	17
B	23	0.0456	384	n1	B23	HIS2	1	042619_n1_lib.a1_HIS2_YEA4_001_t48.xls	ORF-ts1	auxotrophs	0.00302344	17
D	23	0.0452	384	n1	D23	HIS2	1	042619_n1_lib.a1_HIS2_YEA4_001_t48.xls	ORF-ts1	auxotrophs	0.00100781	17
F	23	0.0469	384	n1	F23	HIS2	1	042619_n1_lib.a1_HIS2_YEA4_001_t48.xls	ORF-ts1	auxotrophs	0.00957424	17
H	23	0.0539	384	n1	H23	HIS2	1	042619_n1_lib.a1_HIS2_YEA4_001_t48.xls	ORF-ts1	auxotrophs	0.0448478	17
J	23	0.1871	384	n1	J23	HIS2	1	042619_n1_lib.a1_HIS2_YEA4_001_t48.xls	ORF-ts1	auxotrophs	0.716053	17
L	23	0.2013	384	n1	L23	HIS2	1	042619_n1_lib.a1_HIS2_YEA4_001_t48.xls	ORF-ts1	auxotrophs	0.787608	17
N	23	0.3357	384	n1	N23	HIS2	1	042619_n1_lib.a1_HIS2_YEA4_001_t48.xls	ORF-ts1	auxotrophs	1.46486	17
P	23	0.2952	384	n1	P23	HIS2	1	042619_n1_lib.a1_HIS2_YEA4_001_t48.xls	ORF-ts1	auxotrophs	1.26078	17
G	5	0.0777	384	n2	G5	HIS2	1	042619_n2_lib.a2_ARG5,6_BLANK_001_t48.xls	YFR025C	auxotrophs	0.164778	17
G	6	0.0711	384	n2	G6	HIS2	1	042619_n2_lib.a2_ARG5,6_BLANK_001_t48.xls	YFR025C	auxotrophs	0.13152	17
A	19	0.8276	384	n2	A19	MET17	1	042619_n2_lib.a2_ARG5,6_BLANK_001_t48.xls	YLR303W	pos. controls	3.94358	18
A	20	0.8498	384	n2	A20	MET17	1	042619_n2_lib.a2_ARG5,6_BLANK_001_t48.xls	YLR303W	pos. controls	4.05545	18
K	23	0.8979	384	n1	K23	MET17	1	042619_n1_lib.a1_HIS2_YEA4_001_t48.xls	YLR303W	pos. controls	4.29783	18
K	24	0.8672	384	n1	K24	MET17	1	042619_n1_lib.a1_HIS2_YEA4_001_t48.xls	YLR303W	pos. controls	4.14313	18
B	19	0.9036	384	c1	B19	MET17-HIS2	1	042619_c1_HIS2_001_t48.xls	YLR303W	pos. controls	4.32655	18
B	20	0.8891	384	c1	B20	MET17-HIS2	1	042619_c1_HIS2_001_t48.xls	YLR303W	pos. controls	4.25348	18
K	23	0.9439	384	c1	K23	MET17-HIS2	1	042619_c1_HIS2_001_t48.xls	YLR303W	pos. controls	4.52963	18
K	24	0.8412	384	c1	K24	MET17-HIS2	1	042619_c1_HIS2_001_t48.xls	YLR303W	pos. controls	4.01211	18
B	1	0.0529	384	n1	B1	HIS2	1	042619_n1_lib.a1_HIS2_YEA4_001_t48.xls	ORF-ts1	auxotrophs	0.0398087	18
D	1	0.0527	384	n1	D1	HIS2	1	042619_n1_lib.a1_HIS2_YEA4_001_t48.xls	ORF-ts1	auxotrophs	0.0388009	18
F	1	0.0918	384	n1	F1	HIS2	1	042619_n1_lib.a1_HIS2_YEA4_001_t48.xls	ORF-ts1	auxotrophs	0.235829	18
H	1	0.0825	384	n1	H1	HIS2	1	042619_n1_lib.a1_HIS2_YEA4_001_t48.xls	ORF-ts1	auxotrophs	0.188965	18
J	1	0.0922	384	n1	J1	HIS2	1	042619_n1_lib.a1_HIS2_YEA4_001_t48.xls	ORF-ts1	auxotrophs	0.237844	18
L	1	0.0737	384	n1	L1	HIS2	1	042619_n1_lib.a1_HIS2_YEA4_001_t48.xls	ORF-ts1	auxotrophs	0.144622	18
N	1	0.0674	384	n1	N1	HIS2	1	042619_n1_lib.a1_HIS2_YEA4_001_t48.xls	ORF-ts1	auxotrophs	0.112875	18
P	1	0.0511	384	n1	P1	HIS2	1	042619_n1_lib.a1_HIS2_YEA4_001_t48.xls	ORF-ts1	auxotrophs	0.0307384	18
B	3	0.0511	384	n1	B3	HIS2	1	042619_n1_lib.a1_HIS2_YEA4_001_t48.xls	ORF-ts1	auxotrophs	0.0307384	18
D	3	0.0611	384	n1	D3	HIS2	1	042619_n1_lib.a1_HIS2_YEA4_001_t48.xls	ORF-ts1	auxotrophs	0.0811291	18
F	3	0.1769	384	n1	F3	HIS2	1	042619_n1_lib.a1_HIS2_YEA4_001_t48.xls	ORF-ts1	auxotrophs	0.664654	18
H	3	0.095	384	n1	H3	HIS2	1	042619_n1_lib.a1_HIS2_YEA4_001_t48.xls	ORF-ts1	auxotrophs	0.251954	18
J	3	0.1021	384	n1	J3	HIS2	1	042619_n1_lib.a1_HIS2_YEA4_001_t48.xls	ORF-ts1	auxotrophs	0.287731	18
L	3	0.1192	384	n1	L3	HIS2	1	042619_n1_lib.a1_HIS2_YEA4_001_t48.xls	ORF-ts1	auxotrophs	0.3739	18
N	3	0.1213	384	n1	N3	HIS2	1	042619_n1_lib.a1_HIS2_YEA4_001_t48.xls	ORF-ts1	auxotrophs	0.384482	18
P	3	0.0522	384	n1	P3	HIS2	1	042619_n1_lib.a1_HIS2_YEA4_001_t48.xls	ORF-ts1	auxotrophs	0.0362813	18
B	5	0.0667	384	n1	B5	HIS2	1	042619_n1_lib.a1_HIS2_YEA4_001_t48.xls	ORF-ts1	auxotrophs	0.109348	18
D	5	0.073	384	n1	D5	HIS2	1	042619_n1_lib.a1_HIS2_YEA4_001_t48.xls	ORF-ts1	auxotrophs	0.141094	18
F	5	0.094	384	n1	F5	HIS2	1	042619_n1_lib.a1_HIS2_YEA4_001_t48.xls	ORF-ts1	auxotrophs	0.246915	18
H	5	0.1187	384	n1	H5	HIS2	1	042619_n1_lib.a1_HIS2_YEA4_001_t48.xls	ORF-ts1	auxotrophs	0.37138	18
J	5	0.1154	384	n1	J5	HIS2	1	042619_n1_lib.a1_HIS2_YEA4_001_t48.xls	ORF-ts1	auxotrophs	0.354751	18
L	5	0.1199	384	n1	L5	HIS2	1	042619_n1_lib.a1_HIS2_YEA4_001_t48.xls	ORF-ts1	auxotrophs	0.377427	18
N	5	0.1026	384	n1	N5	HIS2	1	042619_n1_lib.a1_HIS2_YEA4_001_t48.xls	ORF-ts1	auxotrophs	0.290251	18
P	5	0.0534	384	n1	P5	HIS2	1	042619_n1_lib.a1_HIS2_YEA4_001_t48.xls	ORF-ts1	auxotrophs	0.0423282	18
B	7	0.068	384	n1	B7	HIS2	1	042619_n1_lib.a1_HIS2_YEA4_001_t48.xls	ORF-ts1	auxotrophs	0.115899	18
D	7	0.0979	384	n1	D7	HIS2	1	042619_n1_lib.a1_HIS2_YEA4_001_t48.xls	ORF-ts1	auxotrophs	0.266567	18
F	7	0.1179	384	n1	F7	HIS2	1	042619_n1_lib.a1_HIS2_YEA4_001_t48.xls	ORF-ts1	auxotrophs	0.367349	18
H	7	0.1404	384	n1	H7	HIS2	1	042619_n1_lib.a1_HIS2_YEA4_001_t48.xls	ORF-ts1	auxotrophs	0.480728	18
J	7	0.2001	384	n1	J7	HIS2	1	042619_n1_lib.a1_HIS2_YEA4_001_t48.xls	ORF-ts1	auxotrophs	0.781561	18
L	7	0.1657	384	n1	L7	HIS2	1	042619_n1_lib.a1_HIS2_YEA4_001_t48.xls	ORF-ts1	auxotrophs	0.608217	18
N	7	0.1827	384	n1	N7	HIS2	1	042619_n1_lib.a1_HIS2_YEA4_001_t48.xls	ORF-ts1	auxotrophs	0.693881	18
P	7	0.0542	384	n1	P7	HIS2	1	042619_n1_lib.a1_HIS2_YEA4_001_t48.xls	ORF-ts1	auxotrophs	0.0463595	18
B	9	0.0566	384	n1	B9	HIS2	1	042619_n1_lib.a1_HIS2_YEA4_001_t48.xls	ORF-ts1	auxotrophs	0.0584533	18
D	9	0.092	384	n1	D9	HIS2	1	042619_n1_lib.a1_HIS2_YEA4_001_t48.xls	ORF-ts1	auxotrophs	0.236837	18
F	9	0.142	384	n1	F9	HIS2	1	042619_n1_lib.a1_HIS2_YEA4_001_t48.xls	ORF-ts1	auxotrophs	0.48879	18
H	9	0.1319	384	n1	H9	HIS2	1	042619_n1_lib.a1_HIS2_YEA4_001_t48.xls	ORF-ts1	auxotrophs	0.437896	18
J	9	0.1014	384	n1	J9	HIS2	1	042619_n1_lib.a1_HIS2_YEA4_001_t48.xls	ORF-ts1	auxotrophs	0.284204	18
L	9	0.1648	384	n1	L9	HIS2	1	042619_n1_lib.a1_HIS2_YEA4_001_t48.xls	ORF-ts1	auxotrophs	0.603681	18
N	9	0.1624	384	n1	N9	HIS2	1	042619_n1_lib.a1_HIS2_YEA4_001_t48.xls	ORF-ts1	auxotrophs	0.591588	18
P	9	0.18	384	n1	P9	HIS2	1	042619_n1_lib.a1_HIS2_YEA4_001_t48.xls	ORF-ts1	auxotrophs	0.680275	18
B	11	0.1018	384	n1	B11	HIS2	1	042619_n1_lib.a1_HIS2_YEA4_001_t48.xls	ORF-ts1	auxotrophs	0.28622	18
D	11	0.0954	384	n1	D11	HIS2	1	042619_n1_lib.a1_HIS2_YEA4_001_t48.xls	ORF-ts1	auxotrophs	0.253969	18
F	11	0.1446	384	n1	F11	HIS2	1	042619_n1_lib.a1_HIS2_YEA4_001_t48.xls	ORF-ts1	auxotrophs	0.501892	18
H	11	0.1744	384	n1	H11	HIS2	1	042619_n1_lib.a1_HIS2_YEA4_001_t48.xls	ORF-ts1	auxotrophs	0.652057	18
J	11	0.239	384	n1	J11	HIS2	1	042619_n1_lib.a1_HIS2_YEA4_001_t48.xls	ORF-ts1	auxotrophs	0.977581	18
L	11	0.2812	384	n1	L11	HIS2	1	042619_n1_lib.a1_HIS2_YEA4_001_t48.xls	ORF-ts1	auxotrophs	1.19023	18
N	11	0.1592	384	n1	N11	HIS2	1	042619_n1_lib.a1_HIS2_YEA4_001_t48.xls	ORF-ts1	auxotrophs	0.575463	18
P	11	0.2375	384	n1	P11	HIS2	1	042619_n1_lib.a1_HIS2_YEA4_001_t48.xls	ORF-ts1	auxotrophs	0.970022	18
B	13	0.0585	384	n1	B13	HIS2	1	042619_n1_lib.a1_HIS2_YEA4_001_t48.xls	ORF-ts1	auxotrophs	0.0680275	18
D	13	0.1545	384	n1	D13	HIS2	1	042619_n1_lib.a1_HIS2_YEA4_001_t48.xls	ORF-ts1	auxotrophs	0.551779	18
F	13	0.1431	384	n1	F13	HIS2	1	042619_n1_lib.a1_HIS2_YEA4_001_t48.xls	ORF-ts1	auxotrophs	0.494333	18
H	13	0.5568	384	n1	H13	HIS2	1	042619_n1_lib.a1_HIS2_YEA4_001_t48.xls	ORF-ts1	auxotrophs	2.579	18
L	13	0.23	384	n1	L13	HIS2	1	042619_n1_lib.a1_HIS2_YEA4_001_t48.xls	ORF-ts1	auxotrophs	0.932229	18
P	13	0.2873	384	n1	P13	HIS2	1	042619_n1_lib.a1_HIS2_YEA4_001_t48.xls	ORF-ts1	auxotrophs	1.22097	18
B	15	0.16	384	n1	B15	HIS2	1	042619_n1_lib.a1_HIS2_YEA4_001_t48.xls	ORF-ts1	auxotrophs	0.579494	18
D	15	0.6044	384	n1	D15	HIS2	1	042619_n1_lib.a1_HIS2_YEA4_001_t48.xls	ORF-ts1	auxotrophs	2.81886	18
H	15	0.6242	384	n1	H15	HIS2	1	042619_n1_lib.a1_HIS2_YEA4_001_t48.xls	ORF-ts1	auxotrophs	2.91863	18
P	15	0.2214	384	n1	P15	HIS2	1	042619_n1_lib.a1_HIS2_YEA4_001_t48.xls	ORF-ts1	auxotrophs	0.888893	18
B	17	0.0455	384	n1	B17	HIS2	1	042619_n1_lib.a1_HIS2_YEA4_001_t48.xls	ORF-ts1	auxotrophs	0.00251953	18
D	17	0.0608	384	n1	D17	HIS2	1	042619_n1_lib.a1_HIS2_YEA4_001_t48.xls	ORF-ts1	auxotrophs	0.0796174	18
F	17	0.7288	384	n1	F17	HIS2	1	042619_n1_lib.a1_HIS2_YEA4_001_t48.xls	ORF-ts1	auxotrophs	3.44572	18
P	17	0.2393	384	n1	P17	HIS2	1	042619_n1_lib.a1_HIS2_YEA4_001_t48.xls	ORF-ts1	auxotrophs	0.979093	18
B	19	0.0438	384	n1	B19	HIS2	1	042619_n1_lib.a1_HIS2_YEA4_001_t48.xls	ORF-ts1	auxotrophs	-0.0060469	18
D	19	0.0527	384	n1	D19	HIS2	1	042619_n1_lib.a1_HIS2_YEA4_001_t48.xls	ORF-ts1	auxotrophs	0.0388009	18
F	19	0.0969	384	n1	F19	HIS2	1	042619_n1_lib.a1_HIS2_YEA4_001_t48.xls	ORF-ts1	auxotrophs	0.261528	18
H	19	0.2312	384	n1	H19	HIS2	1	042619_n1_lib.a1_HIS2_YEA4_001_t48.xls	ORF-ts1	auxotrophs	0.938276	18
J	19	0.5518	384	n1	J19	HIS2	1	042619_n1_lib.a1_HIS2_YEA4_001_t48.xls	ORF-ts1	auxotrophs	2.5538	18
L	19	0.276	384	n1	L19	HIS2	1	042619_n1_lib.a1_HIS2_YEA4_001_t48.xls	ORF-ts1	auxotrophs	1.16403	18
N	19	0.3094	384	n1	N19	HIS2	1	042619_n1_lib.a1_HIS2_YEA4_001_t48.xls	ORF-ts1	auxotrophs	1.33233	18
P	19	0.2516	384	n1	P19	HIS2	1	042619_n1_lib.a1_HIS2_YEA4_001_t48.xls	ORF-ts1	auxotrophs	1.04107	18
B	21	0.0444	384	n1	B21	HIS2	1	042619_n1_lib.a1_HIS2_YEA4_001_t48.xls	ORF-ts1	auxotrophs	-0.00302345	18
D	21	0.0483	384	n1	D21	HIS2	1	042619_n1_lib.a1_HIS2_YEA4_001_t48.xls	ORF-ts1	auxotrophs	0.0166289	18
F	21	0.071	384	n1	F21	HIS2	1	042619_n1_lib.a1_HIS2_YEA4_001_t48.xls	ORF-ts1	auxotrophs	0.131016	18
H	21	0.1834	384	n1	H21	HIS2	1	042619_n1_lib.a1_HIS2_YEA4_001_t48.xls	ORF-ts1	auxotrophs	0.697408	18
J	21	0.1601	384	n1	J21	HIS2	1	042619_n1_lib.a1_HIS2_YEA4_001_t48.xls	ORF-ts1	auxotrophs	0.579998	18
L	21	0.2485	384	n1	L21	HIS2	1	042619_n1_lib.a1_HIS2_YEA4_001_t48.xls	ORF-ts1	auxotrophs	1.02545	18
N	21	0.191	384	n1	N21	HIS2	1	042619_n1_lib.a1_HIS2_YEA4_001_t48.xls	ORF-ts1	auxotrophs	0.735705	18
O	21	0.0556	384	n1	O21	HIS2	1	042619_n1_lib.a1_HIS2_YEA4_001_t48.xls	YFR025C	auxotrophs	0.0534142	18
P	21	0.2993	384	n1	P21	HIS2	1	042619_n1_lib.a1_HIS2_YEA4_001_t48.xls	ORF-ts1	auxotrophs	1.28144	18
O	22	0.0511	384	n1	O22	HIS2	1	042619_n1_lib.a1_HIS2_YEA4_001_t48.xls	YFR025C	auxotrophs	0.0307384	18
B	23	0.0456	384	n1	B23	HIS2	1	042619_n1_lib.a1_HIS2_YEA4_001_t48.xls	ORF-ts1	auxotrophs	0.00302344	18
D	23	0.0452	384	n1	D23	HIS2	1	042619_n1_lib.a1_HIS2_YEA4_001_t48.xls	ORF-ts1	auxotrophs	0.00100781	18
F	23	0.0469	384	n1	F23	HIS2	1	042619_n1_lib.a1_HIS2_YEA4_001_t48.xls	ORF-ts1	auxotrophs	0.00957424	18
H	23	0.0539	384	n1	H23	HIS2	1	042619_n1_lib.a1_HIS2_YEA4_001_t48.xls	ORF-ts1	auxotrophs	0.0448478	18
J	23	0.1871	384	n1	J23	HIS2	1	042619_n1_lib.a1_HIS2_YEA4_001_t48.xls	ORF-ts1	auxotrophs	0.716053	18
L	23	0.2013	384	n1	L23	HIS2	1	042619_n1_lib.a1_HIS2_YEA4_001_t48.xls	ORF-ts1	auxotrophs	0.787608	18
N	23	0.3357	384	n1	N23	HIS2	1	042619_n1_lib.a1_HIS2_YEA4_001_t48.xls	ORF-ts1	auxotrophs	1.46486	18
P	23	0.2952	384	n1	P23	HIS2	1	042619_n1_lib.a1_HIS2_YEA4_001_t48.xls	ORF-ts1	auxotrophs	1.26078	18
G	5	0.0777	384	n2	G5	HIS2	1	042619_n2_lib.a2_ARG5,6_BLANK_001_t48.xls	YFR025C	auxotrophs	0.164778	18
G	6	0.0711	384	n2	G6	HIS2	1	042619_n2_lib.a2_ARG5,6_BLANK_001_t48.xls	YFR025C	auxotrophs	0.13152	18
E	7	0.0474	384	n1	E7	MET7	1	042619_n1_lib.a1_HIS2_YEA4_001_t48.xls	YOR241W	auxotrophs	0.0120938	19
E	8	0.0453	384	n1	E8	MET7	1	042619_n1_lib.a1_HIS2_YEA4_001_t48.xls	YOR241W	auxotrophs	0.00151172	19
O	3	0.0476	384	n2	O3	MET7	1	042619_n2_lib.a2_ARG5,6_BLANK_001_t48.xls	YOR241W	auxotrophs	0.0131016	19
O	4	0.0463	384	n2	O4	MET7	1	042619_n2_lib.a2_ARG5,6_BLANK_001_t48.xls	YOR241W	auxotrophs	0.0065508	19
P	3	0.0576	384	c1	P3	MET7-HIS2	1	042619_c1_HIS2_001_t48.xls	YOR241W	auxotrophs	0.0634924	19
P	4	0.0712	384	c1	P4	MET7-HIS2	1	042619_c1_HIS2_001_t48.xls	YOR241W	auxotrophs	0.132024	19
E	7	0.0742	384	c1	E7	MET7-HIS2	1	042619_c1_HIS2_001_t48.xls	YOR241W	auxotrophs	0.147141	19
E	8	0.0584	384	c1	E8	MET7-HIS2	1	042619_c1_HIS2_001_t48.xls	YOR241W	auxotrophs	0.0675236	19
B	1	0.0529	384	n1	B1	HIS2	1	042619_n1_lib.a1_HIS2_YEA4_001_t48.xls	ORF-ts1	auxotrophs	0.0398087	19
D	1	0.0527	384	n1	D1	HIS2	1	042619_n1_lib.a1_HIS2_YEA4_001_t48.xls	ORF-ts1	auxotrophs	0.0388009	19
F	1	0.0918	384	n1	F1	HIS2	1	042619_n1_lib.a1_HIS2_YEA4_001_t48.xls	ORF-ts1	auxotrophs	0.235829	19
H	1	0.0825	384	n1	H1	HIS2	1	042619_n1_lib.a1_HIS2_YEA4_001_t48.xls	ORF-ts1	auxotrophs	0.188965	19
J	1	0.0922	384	n1	J1	HIS2	1	042619_n1_lib.a1_HIS2_YEA4_001_t48.xls	ORF-ts1	auxotrophs	0.237844	19
L	1	0.0737	384	n1	L1	HIS2	1	042619_n1_lib.a1_HIS2_YEA4_001_t48.xls	ORF-ts1	auxotrophs	0.144622	19
N	1	0.0674	384	n1	N1	HIS2	1	042619_n1_lib.a1_HIS2_YEA4_001_t48.xls	ORF-ts1	auxotrophs	0.112875	19
P	1	0.0511	384	n1	P1	HIS2	1	042619_n1_lib.a1_HIS2_YEA4_001_t48.xls	ORF-ts1	auxotrophs	0.0307384	19
B	3	0.0511	384	n1	B3	HIS2	1	042619_n1_lib.a1_HIS2_YEA4_001_t48.xls	ORF-ts1	auxotrophs	0.0307384	19
D	3	0.0611	384	n1	D3	HIS2	1	042619_n1_lib.a1_HIS2_YEA4_001_t48.xls	ORF-ts1	auxotrophs	0.0811291	19
F	3	0.1769	384	n1	F3	HIS2	1	042619_n1_lib.a1_HIS2_YEA4_001_t48.xls	ORF-ts1	auxotrophs	0.664654	19
H	3	0.095	384	n1	H3	HIS2	1	042619_n1_lib.a1_HIS2_YEA4_001_t48.xls	ORF-ts1	auxotrophs	0.251954	19
J	3	0.1021	384	n1	J3	HIS2	1	042619_n1_lib.a1_HIS2_YEA4_001_t48.xls	ORF-ts1	auxotrophs	0.287731	19
L	3	0.1192	384	n1	L3	HIS2	1	042619_n1_lib.a1_HIS2_YEA4_001_t48.xls	ORF-ts1	auxotrophs	0.3739	19
N	3	0.1213	384	n1	N3	HIS2	1	042619_n1_lib.a1_HIS2_YEA4_001_t48.xls	ORF-ts1	auxotrophs	0.384482	19
P	3	0.0522	384	n1	P3	HIS2	1	042619_n1_lib.a1_HIS2_YEA4_001_t48.xls	ORF-ts1	auxotrophs	0.0362813	19
B	5	0.0667	384	n1	B5	HIS2	1	042619_n1_lib.a1_HIS2_YEA4_001_t48.xls	ORF-ts1	auxotrophs	0.109348	19
D	5	0.073	384	n1	D5	HIS2	1	042619_n1_lib.a1_HIS2_YEA4_001_t48.xls	ORF-ts1	auxotrophs	0.141094	19
F	5	0.094	384	n1	F5	HIS2	1	042619_n1_lib.a1_HIS2_YEA4_001_t48.xls	ORF-ts1	auxotrophs	0.246915	19
H	5	0.1187	384	n1	H5	HIS2	1	042619_n1_lib.a1_HIS2_YEA4_001_t48.xls	ORF-ts1	auxotrophs	0.37138	19
J	5	0.1154	384	n1	J5	HIS2	1	042619_n1_lib.a1_HIS2_YEA4_001_t48.xls	ORF-ts1	auxotrophs	0.354751	19
L	5	0.1199	384	n1	L5	HIS2	1	042619_n1_lib.a1_HIS2_YEA4_001_t48.xls	ORF-ts1	auxotrophs	0.377427	19
N	5	0.1026	384	n1	N5	HIS2	1	042619_n1_lib.a1_HIS2_YEA4_001_t48.xls	ORF-ts1	auxotrophs	0.290251	19
P	5	0.0534	384	n1	P5	HIS2	1	042619_n1_lib.a1_HIS2_YEA4_001_t48.xls	ORF-ts1	auxotrophs	0.0423282	19
B	7	0.068	384	n1	B7	HIS2	1	042619_n1_lib.a1_HIS2_YEA4_001_t48.xls	ORF-ts1	auxotrophs	0.115899	19
D	7	0.0979	384	n1	D7	HIS2	1	042619_n1_lib.a1_HIS2_YEA4_001_t48.xls	ORF-ts1	auxotrophs	0.266567	19
F	7	0.1179	384	n1	F7	HIS2	1	042619_n1_lib.a1_HIS2_YEA4_001_t48.xls	ORF-ts1	auxotrophs	0.367349	19
H	7	0.1404	384	n1	H7	HIS2	1	042619_n1_lib.a1_HIS2_YEA4_001_t48.xls	ORF-ts1	auxotrophs	0.480728	19
J	7	0.2001	384	n1	J7	HIS2	1	042619_n1_lib.a1_HIS2_YEA4_001_t48.xls	ORF-ts1	auxotrophs	0.781561	19
L	7	0.1657	384	n1	L7	HIS2	1	042619_n1_lib.a1_HIS2_YEA4_001_t48.xls	ORF-ts1	auxotrophs	0.608217	19
N	7	0.1827	384	n1	N7	HIS2	1	042619_n1_lib.a1_HIS2_YEA4_001_t48.xls	ORF-ts1	auxotrophs	0.693881	19
P	7	0.0542	384	n1	P7	HIS2	1	042619_n1_lib.a1_HIS2_YEA4_001_t48.xls	ORF-ts1	auxotrophs	0.0463595	19
B	9	0.0566	384	n1	B9	HIS2	1	042619_n1_lib.a1_HIS2_YEA4_001_t48.xls	ORF-ts1	auxotrophs	0.0584533	19
D	9	0.092	384	n1	D9	HIS2	1	042619_n1_lib.a1_HIS2_YEA4_001_t48.xls	ORF-ts1	auxotrophs	0.236837	19
F	9	0.142	384	n1	F9	HIS2	1	042619_n1_lib.a1_HIS2_YEA4_001_t48.xls	ORF-ts1	auxotrophs	0.48879	19
H	9	0.1319	384	n1	H9	HIS2	1	042619_n1_lib.a1_HIS2_YEA4_001_t48.xls	ORF-ts1	auxotrophs	0.437896	19
J	9	0.1014	384	n1	J9	HIS2	1	042619_n1_lib.a1_HIS2_YEA4_001_t48.xls	ORF-ts1	auxotrophs	0.284204	19
L	9	0.1648	384	n1	L9	HIS2	1	042619_n1_lib.a1_HIS2_YEA4_001_t48.xls	ORF-ts1	auxotrophs	0.603681	19
N	9	0.1624	384	n1	N9	HIS2	1	042619_n1_lib.a1_HIS2_YEA4_001_t48.xls	ORF-ts1	auxotrophs	0.591588	19
P	9	0.18	384	n1	P9	HIS2	1	042619_n1_lib.a1_HIS2_YEA4_001_t48.xls	ORF-ts1	auxotrophs	0.680275	19
B	11	0.1018	384	n1	B11	HIS2	1	042619_n1_lib.a1_HIS2_YEA4_001_t48.xls	ORF-ts1	auxotrophs	0.28622	19
D	11	0.0954	384	n1	D11	HIS2	1	042619_n1_lib.a1_HIS2_YEA4_001_t48.xls	ORF-ts1	auxotrophs	0.253969	19
F	11	0.1446	384	n1	F11	HIS2	1	042619_n1_lib.a1_HIS2_YEA4_001_t48.xls	ORF-ts1	auxotrophs	0.501892	19
H	11	0.1744	384	n1	H11	HIS2	1	042619_n1_lib.a1_HIS2_YEA4_001_t48.xls	ORF-ts1	auxotrophs	0.652057	19
J	11	0.239	384	n1	J11	HIS2	1	042619_n1_lib.a1_HIS2_YEA4_001_t48.xls	ORF-ts1	auxotrophs	0.977581	19
L	11	0.2812	384	n1	L11	HIS2	1	042619_n1_lib.a1_HIS2_YEA4_001_t48.xls	ORF-ts1	auxotrophs	1.19023	19
N	11	0.1592	384	n1	N11	HIS2	1	042619_n1_lib.a1_HIS2_YEA4_001_t48.xls	ORF-ts1	auxotrophs	0.575463	19
P	11	0.2375	384	n1	P11	HIS2	1	042619_n1_lib.a1_HIS2_YEA4_001_t48.xls	ORF-ts1	auxotrophs	0.970022	19
B	13	0.0585	384	n1	B13	HIS2	1	042619_n1_lib.a1_HIS2_YEA4_001_t48.xls	ORF-ts1	auxotrophs	0.0680275	19
D	13	0.1545	384	n1	D13	HIS2	1	042619_n1_lib.a1_HIS2_YEA4_001_t48.xls	ORF-ts1	auxotrophs	0.551779	19
F	13	0.1431	384	n1	F13	HIS2	1	042619_n1_lib.a1_HIS2_YEA4_001_t48.xls	ORF-ts1	auxotrophs	0.494333	19
H	13	0.5568	384	n1	H13	HIS2	1	042619_n1_lib.a1_HIS2_YEA4_001_t48.xls	ORF-ts1	auxotrophs	2.579	19
L	13	0.23	384	n1	L13	HIS2	1	042619_n1_lib.a1_HIS2_YEA4_001_t48.xls	ORF-ts1	auxotrophs	0.932229	19
P	13	0.2873	384	n1	P13	HIS2	1	042619_n1_lib.a1_HIS2_YEA4_001_t48.xls	ORF-ts1	auxotrophs	1.22097	19
B	15	0.16	384	n1	B15	HIS2	1	042619_n1_lib.a1_HIS2_YEA4_001_t48.xls	ORF-ts1	auxotrophs	0.579494	19
D	15	0.6044	384	n1	D15	HIS2	1	042619_n1_lib.a1_HIS2_YEA4_001_t48.xls	ORF-ts1	auxotrophs	2.81886	19
H	15	0.6242	384	n1	H15	HIS2	1	042619_n1_lib.a1_HIS2_YEA4_001_t48.xls	ORF-ts1	auxotrophs	2.91863	19
P	15	0.2214	384	n1	P15	HIS2	1	042619_n1_lib.a1_HIS2_YEA4_001_t48.xls	ORF-ts1	auxotrophs	0.888893	19
B	17	0.0455	384	n1	B17	HIS2	1	042619_n1_lib.a1_HIS2_YEA4_001_t48.xls	ORF-ts1	auxotrophs	0.00251953	19
D	17	0.0608	384	n1	D17	HIS2	1	042619_n1_lib.a1_HIS2_YEA4_001_t48.xls	ORF-ts1	auxotrophs	0.0796174	19
F	17	0.7288	384	n1	F17	HIS2	1	042619_n1_lib.a1_HIS2_YEA4_001_t48.xls	ORF-ts1	auxotrophs	3.44572	19
P	17	0.2393	384	n1	P17	HIS2	1	042619_n1_lib.a1_HIS2_YEA4_001_t48.xls	ORF-ts1	auxotrophs	0.979093	19
B	19	0.0438	384	n1	B19	HIS2	1	042619_n1_lib.a1_HIS2_YEA4_001_t48.xls	ORF-ts1	auxotrophs	-0.0060469	19
D	19	0.0527	384	n1	D19	HIS2	1	042619_n1_lib.a1_HIS2_YEA4_001_t48.xls	ORF-ts1	auxotrophs	0.0388009	19
F	19	0.0969	384	n1	F19	HIS2	1	042619_n1_lib.a1_HIS2_YEA4_001_t48.xls	ORF-ts1	auxotrophs	0.261528	19
H	19	0.2312	384	n1	H19	HIS2	1	042619_n1_lib.a1_HIS2_YEA4_001_t48.xls	ORF-ts1	auxotrophs	0.938276	19
J	19	0.5518	384	n1	J19	HIS2	1	042619_n1_lib.a1_HIS2_YEA4_001_t48.xls	ORF-ts1	auxotrophs	2.5538	19
L	19	0.276	384	n1	L19	HIS2	1	042619_n1_lib.a1_HIS2_YEA4_001_t48.xls	ORF-ts1	auxotrophs	1.16403	19
N	19	0.3094	384	n1	N19	HIS2	1	042619_n1_lib.a1_HIS2_YEA4_001_t48.xls	ORF-ts1	auxotrophs	1.33233	19
P	19	0.2516	384	n1	P19	HIS2	1	042619_n1_lib.a1_HIS2_YEA4_001_t48.xls	ORF-ts1	auxotrophs	1.04107	19
B	21	0.0444	384	n1	B21	HIS2	1	042619_n1_lib.a1_HIS2_YEA4_001_t48.xls	ORF-ts1	auxotrophs	-0.00302345	19
D	21	0.0483	384	n1	D21	HIS2	1	042619_n1_lib.a1_HIS2_YEA4_001_t48.xls	ORF-ts1	auxotrophs	0.0166289	19
F	21	0.071	384	n1	F21	HIS2	1	042619_n1_lib.a1_HIS2_YEA4_001_t48.xls	ORF-ts1	auxotrophs	0.131016	19
H	21	0.1834	384	n1	H21	HIS2	1	042619_n1_lib.a1_HIS2_YEA4_001_t48.xls	ORF-ts1	auxotrophs	0.697408	19
J	21	0.1601	384	n1	J21	HIS2	1	042619_n1_lib.a1_HIS2_YEA4_001_t48.xls	ORF-ts1	auxotrophs	0.579998	19
L	21	0.2485	384	n1	L21	HIS2	1	042619_n1_lib.a1_HIS2_YEA4_001_t48.xls	ORF-ts1	auxotrophs	1.02545	19
N	21	0.191	384	n1	N21	HIS2	1	042619_n1_lib.a1_HIS2_YEA4_001_t48.xls	ORF-ts1	auxotrophs	0.735705	19
O	21	0.0556	384	n1	O21	HIS2	1	042619_n1_lib.a1_HIS2_YEA4_001_t48.xls	YFR025C	auxotrophs	0.0534142	19
P	21	0.2993	384	n1	P21	HIS2	1	042619_n1_lib.a1_HIS2_YEA4_001_t48.xls	ORF-ts1	auxotrophs	1.28144	19
O	22	0.0511	384	n1	O22	HIS2	1	042619_n1_lib.a1_HIS2_YEA4_001_t48.xls	YFR025C	auxotrophs	0.0307384	19
B	23	0.0456	384	n1	B23	HIS2	1	042619_n1_lib.a1_HIS2_YEA4_001_t48.xls	ORF-ts1	auxotrophs	0.00302344	19
D	23	0.0452	384	n1	D23	HIS2	1	042619_n1_lib.a1_HIS2_YEA4_001_t48.xls	ORF-ts1	auxotrophs	0.00100781	19
F	23	0.0469	384	n1	F23	HIS2	1	042619_n1_lib.a1_HIS2_YEA4_001_t48.xls	ORF-ts1	auxotrophs	0.00957424	19
H	23	0.0539	384	n1	H23	HIS2	1	042619_n1_lib.a1_HIS2_YEA4_001_t48.xls	ORF-ts1	auxotrophs	0.0448478	19
J	23	0.1871	384	n1	J23	HIS2	1	042619_n1_lib.a1_HIS2_YEA4_001_t48.xls	ORF-ts1	auxotrophs	0.716053	19
L	23	0.2013	384	n1	L23	HIS2	1	042619_n1_lib.a1_HIS2_YEA4_001_t48.xls	ORF-ts1	auxotrophs	0.787608	19
N	23	0.3357	384	n1	N23	HIS2	1	042619_n1_lib.a1_HIS2_YEA4_001_t48.xls	ORF-ts1	auxotrophs	1.46486	19
P	23	0.2952	384	n1	P23	HIS2	1	042619_n1_lib.a1_HIS2_YEA4_001_t48.xls	ORF-ts1	auxotrophs	1.26078	19
G	5	0.0777	384	n2	G5	HIS2	1	042619_n2_lib.a2_ARG5,6_BLANK_001_t48.xls	YFR025C	auxotrophs	0.164778	19
G	6	0.0711	384	n2	G6	HIS2	1	042619_n2_lib.a2_ARG5,6_BLANK_001_t48.xls	YFR025C	auxotrophs	0.13152	19
E	5	0.0461	384	n1	E5	MHF2	1	042619_n1_lib.a1_HIS2_YEA4_001_t48.xls	YDL160C-A	auxotrophs	0.00554299	20
E	6	0.0461	384	n1	E6	MHF2	1	042619_n1_lib.a1_HIS2_YEA4_001_t48.xls	YDL160C-A	auxotrophs	0.00554298	20
C	19	0.0795	384	n2	C19	MHF2	1	042619_n2_lib.a2_ARG5,6_BLANK_001_t48.xls	YDL160C-A	auxotrophs	0.173848	20
C	20	0.0647	384	n2	C20	MHF2	1	042619_n2_lib.a2_ARG5,6_BLANK_001_t48.xls	YDL160C-A	auxotrophs	0.0992698	20
E	5	0.0868	384	c1	E5	MHF2-HIS2	1	042619_c1_HIS2_001_t48.xls	YDL160C-A	auxotrophs	0.210633	20
E	6	0.0626	384	c1	E6	MHF2-HIS2	1	042619_c1_HIS2_001_t48.xls	YDL160C-A	auxotrophs	0.0886877	20
D	19	0.0514	384	c1	D19	MHF2-HIS2	1	042619_c1_HIS2_001_t48.xls	YDL160C-A	auxotrophs	0.0322501	20
D	20	0.0521	384	c1	D20	MHF2-HIS2	1	042619_c1_HIS2_001_t48.xls	YDL160C-A	auxotrophs	0.0357774	20
B	1	0.0529	384	n1	B1	HIS2	1	042619_n1_lib.a1_HIS2_YEA4_001_t48.xls	ORF-ts1	auxotrophs	0.0398087	20
D	1	0.0527	384	n1	D1	HIS2	1	042619_n1_lib.a1_HIS2_YEA4_001_t48.xls	ORF-ts1	auxotrophs	0.0388009	20
F	1	0.0918	384	n1	F1	HIS2	1	042619_n1_lib.a1_HIS2_YEA4_001_t48.xls	ORF-ts1	auxotrophs	0.235829	20
H	1	0.0825	384	n1	H1	HIS2	1	042619_n1_lib.a1_HIS2_YEA4_001_t48.xls	ORF-ts1	auxotrophs	0.188965	20
J	1	0.0922	384	n1	J1	HIS2	1	042619_n1_lib.a1_HIS2_YEA4_001_t48.xls	ORF-ts1	auxotrophs	0.237844	20
L	1	0.0737	384	n1	L1	HIS2	1	042619_n1_lib.a1_HIS2_YEA4_001_t48.xls	ORF-ts1	auxotrophs	0.144622	20
N	1	0.0674	384	n1	N1	HIS2	1	042619_n1_lib.a1_HIS2_YEA4_001_t48.xls	ORF-ts1	auxotrophs	0.112875	20
P	1	0.0511	384	n1	P1	HIS2	1	042619_n1_lib.a1_HIS2_YEA4_001_t48.xls	ORF-ts1	auxotrophs	0.0307384	20
B	3	0.0511	384	n1	B3	HIS2	1	042619_n1_lib.a1_HIS2_YEA4_001_t48.xls	ORF-ts1	auxotrophs	0.0307384	20
D	3	0.0611	384	n1	D3	HIS2	1	042619_n1_lib.a1_HIS2_YEA4_001_t48.xls	ORF-ts1	auxotrophs	0.0811291	20
F	3	0.1769	384	n1	F3	HIS2	1	042619_n1_lib.a1_HIS2_YEA4_001_t48.xls	ORF-ts1	auxotrophs	0.664654	20
H	3	0.095	384	n1	H3	HIS2	1	042619_n1_lib.a1_HIS2_YEA4_001_t48.xls	ORF-ts1	auxotrophs	0.251954	20
J	3	0.1021	384	n1	J3	HIS2	1	042619_n1_lib.a1_HIS2_YEA4_001_t48.xls	ORF-ts1	auxotrophs	0.287731	20
L	3	0.1192	384	n1	L3	HIS2	1	042619_n1_lib.a1_HIS2_YEA4_001_t48.xls	ORF-ts1	auxotrophs	0.3739	20
N	3	0.1213	384	n1	N3	HIS2	1	042619_n1_lib.a1_HIS2_YEA4_001_t48.xls	ORF-ts1	auxotrophs	0.384482	20
P	3	0.0522	384	n1	P3	HIS2	1	042619_n1_lib.a1_HIS2_YEA4_001_t48.xls	ORF-ts1	auxotrophs	0.0362813	20
B	5	0.0667	384	n1	B5	HIS2	1	042619_n1_lib.a1_HIS2_YEA4_001_t48.xls	ORF-ts1	auxotrophs	0.109348	20
D	5	0.073	384	n1	D5	HIS2	1	042619_n1_lib.a1_HIS2_YEA4_001_t48.xls	ORF-ts1	auxotrophs	0.141094	20
F	5	0.094	384	n1	F5	HIS2	1	042619_n1_lib.a1_HIS2_YEA4_001_t48.xls	ORF-ts1	auxotrophs	0.246915	20
H	5	0.1187	384	n1	H5	HIS2	1	042619_n1_lib.a1_HIS2_YEA4_001_t48.xls	ORF-ts1	auxotrophs	0.37138	20
J	5	0.1154	384	n1	J5	HIS2	1	042619_n1_lib.a1_HIS2_YEA4_001_t48.xls	ORF-ts1	auxotrophs	0.354751	20
L	5	0.1199	384	n1	L5	HIS2	1	042619_n1_lib.a1_HIS2_YEA4_001_t48.xls	ORF-ts1	auxotrophs	0.377427	20
N	5	0.1026	384	n1	N5	HIS2	1	042619_n1_lib.a1_HIS2_YEA4_001_t48.xls	ORF-ts1	auxotrophs	0.290251	20
P	5	0.0534	384	n1	P5	HIS2	1	042619_n1_lib.a1_HIS2_YEA4_001_t48.xls	ORF-ts1	auxotrophs	0.0423282	20
B	7	0.068	384	n1	B7	HIS2	1	042619_n1_lib.a1_HIS2_YEA4_001_t48.xls	ORF-ts1	auxotrophs	0.115899	20
D	7	0.0979	384	n1	D7	HIS2	1	042619_n1_lib.a1_HIS2_YEA4_001_t48.xls	ORF-ts1	auxotrophs	0.266567	20
F	7	0.1179	384	n1	F7	HIS2	1	042619_n1_lib.a1_HIS2_YEA4_001_t48.xls	ORF-ts1	auxotrophs	0.367349	20
H	7	0.1404	384	n1	H7	HIS2	1	042619_n1_lib.a1_HIS2_YEA4_001_t48.xls	ORF-ts1	auxotrophs	0.480728	20
J	7	0.2001	384	n1	J7	HIS2	1	042619_n1_lib.a1_HIS2_YEA4_001_t48.xls	ORF-ts1	auxotrophs	0.781561	20
L	7	0.1657	384	n1	L7	HIS2	1	042619_n1_lib.a1_HIS2_YEA4_001_t48.xls	ORF-ts1	auxotrophs	0.608217	20
N	7	0.1827	384	n1	N7	HIS2	1	042619_n1_lib.a1_HIS2_YEA4_001_t48.xls	ORF-ts1	auxotrophs	0.693881	20
P	7	0.0542	384	n1	P7	HIS2	1	042619_n1_lib.a1_HIS2_YEA4_001_t48.xls	ORF-ts1	auxotrophs	0.0463595	20
B	9	0.0566	384	n1	B9	HIS2	1	042619_n1_lib.a1_HIS2_YEA4_001_t48.xls	ORF-ts1	auxotrophs	0.0584533	20
D	9	0.092	384	n1	D9	HIS2	1	042619_n1_lib.a1_HIS2_YEA4_001_t48.xls	ORF-ts1	auxotrophs	0.236837	20
F	9	0.142	384	n1	F9	HIS2	1	042619_n1_lib.a1_HIS2_YEA4_001_t48.xls	ORF-ts1	auxotrophs	0.48879	20
H	9	0.1319	384	n1	H9	HIS2	1	042619_n1_lib.a1_HIS2_YEA4_001_t48.xls	ORF-ts1	auxotrophs	0.437896	20
J	9	0.1014	384	n1	J9	HIS2	1	042619_n1_lib.a1_HIS2_YEA4_001_t48.xls	ORF-ts1	auxotrophs	0.284204	20
L	9	0.1648	384	n1	L9	HIS2	1	042619_n1_lib.a1_HIS2_YEA4_001_t48.xls	ORF-ts1	auxotrophs	0.603681	20
N	9	0.1624	384	n1	N9	HIS2	1	042619_n1_lib.a1_HIS2_YEA4_001_t48.xls	ORF-ts1	auxotrophs	0.591588	20
P	9	0.18	384	n1	P9	HIS2	1	042619_n1_lib.a1_HIS2_YEA4_001_t48.xls	ORF-ts1	auxotrophs	0.680275	20
B	11	0.1018	384	n1	B11	HIS2	1	042619_n1_lib.a1_HIS2_YEA4_001_t48.xls	ORF-ts1	auxotrophs	0.28622	20
D	11	0.0954	384	n1	D11	HIS2	1	042619_n1_lib.a1_HIS2_YEA4_001_t48.xls	ORF-ts1	auxotrophs	0.253969	20
F	11	0.1446	384	n1	F11	HIS2	1	042619_n1_lib.a1_HIS2_YEA4_001_t48.xls	ORF-ts1	auxotrophs	0.501892	20
H	11	0.1744	384	n1	H11	HIS2	1	042619_n1_lib.a1_HIS2_YEA4_001_t48.xls	ORF-ts1	auxotrophs	0.652057	20
J	11	0.239	384	n1	J11	HIS2	1	042619_n1_lib.a1_HIS2_YEA4_001_t48.xls	ORF-ts1	auxotrophs	0.977581	20
L	11	0.2812	384	n1	L11	HIS2	1	042619_n1_lib.a1_HIS2_YEA4_001_t48.xls	ORF-ts1	auxotrophs	1.19023	20
N	11	0.1592	384	n1	N11	HIS2	1	042619_n1_lib.a1_HIS2_YEA4_001_t48.xls	ORF-ts1	auxotrophs	0.575463	20
P	11	0.2375	384	n1	P11	HIS2	1	042619_n1_lib.a1_HIS2_YEA4_001_t48.xls	ORF-ts1	auxotrophs	0.970022	20
B	13	0.0585	384	n1	B13	HIS2	1	042619_n1_lib.a1_HIS2_YEA4_001_t48.xls	ORF-ts1	auxotrophs	0.0680275	20
D	13	0.1545	384	n1	D13	HIS2	1	042619_n1_lib.a1_HIS2_YEA4_001_t48.xls	ORF-ts1	auxotrophs	0.551779	20
F	13	0.1431	384	n1	F13	HIS2	1	042619_n1_lib.a1_HIS2_YEA4_001_t48.xls	ORF-ts1	auxotrophs	0.494333	20
H	13	0.5568	384	n1	H13	HIS2	1	042619_n1_lib.a1_HIS2_YEA4_001_t48.xls	ORF-ts1	auxotrophs	2.579	20
L	13	0.23	384	n1	L13	HIS2	1	042619_n1_lib.a1_HIS2_YEA4_001_t48.xls	ORF-ts1	auxotrophs	0.932229	20
P	13	0.2873	384	n1	P13	HIS2	1	042619_n1_lib.a1_HIS2_YEA4_001_t48.xls	ORF-ts1	auxotrophs	1.22097	20
B	15	0.16	384	n1	B15	HIS2	1	042619_n1_lib.a1_HIS2_YEA4_001_t48.xls	ORF-ts1	auxotrophs	0.579494	20
D	15	0.6044	384	n1	D15	HIS2	1	042619_n1_lib.a1_HIS2_YEA4_001_t48.xls	ORF-ts1	auxotrophs	2.81886	20
H	15	0.6242	384	n1	H15	HIS2	1	042619_n1_lib.a1_HIS2_YEA4_001_t48.xls	ORF-ts1	auxotrophs	2.91863	20
P	15	0.2214	384	n1	P15	HIS2	1	042619_n1_lib.a1_HIS2_YEA4_001_t48.xls	ORF-ts1	auxotrophs	0.888893	20
B	17	0.0455	384	n1	B17	HIS2	1	042619_n1_lib.a1_HIS2_YEA4_001_t48.xls	ORF-ts1	auxotrophs	0.00251953	20
D	17	0.0608	384	n1	D17	HIS2	1	042619_n1_lib.a1_HIS2_YEA4_001_t48.xls	ORF-ts1	auxotrophs	0.0796174	20
F	17	0.7288	384	n1	F17	HIS2	1	042619_n1_lib.a1_HIS2_YEA4_001_t48.xls	ORF-ts1	auxotrophs	3.44572	20
P	17	0.2393	384	n1	P17	HIS2	1	042619_n1_lib.a1_HIS2_YEA4_001_t48.xls	ORF-ts1	auxotrophs	0.979093	20
B	19	0.0438	384	n1	B19	HIS2	1	042619_n1_lib.a1_HIS2_YEA4_001_t48.xls	ORF-ts1	auxotrophs	-0.0060469	20
D	19	0.0527	384	n1	D19	HIS2	1	042619_n1_lib.a1_HIS2_YEA4_001_t48.xls	ORF-ts1	auxotrophs	0.0388009	20
F	19	0.0969	384	n1	F19	HIS2	1	042619_n1_lib.a1_HIS2_YEA4_001_t48.xls	ORF-ts1	auxotrophs	0.261528	20
H	19	0.2312	384	n1	H19	HIS2	1	042619_n1_lib.a1_HIS2_YEA4_001_t48.xls	ORF-ts1	auxotrophs	0.938276	20
J	19	0.5518	384	n1	J19	HIS2	1	042619_n1_lib.a1_HIS2_YEA4_001_t48.xls	ORF-ts1	auxotrophs	2.5538	20
L	19	0.276	384	n1	L19	HIS2	1	042619_n1_lib.a1_HIS2_YEA4_001_t48.xls	ORF-ts1	auxotrophs	1.16403	20
N	19	0.3094	384	n1	N19	HIS2	1	042619_n1_lib.a1_HIS2_YEA4_001_t48.xls	ORF-ts1	auxotrophs	1.33233	20
P	19	0.2516	384	n1	P19	HIS2	1	042619_n1_lib.a1_HIS2_YEA4_001_t48.xls	ORF-ts1	auxotrophs	1.04107	20
B	21	0.0444	384	n1	B21	HIS2	1	042619_n1_lib.a1_HIS2_YEA4_001_t48.xls	ORF-ts1	auxotrophs	-0.00302345	20
D	21	0.0483	384	n1	D21	HIS2	1	042619_n1_lib.a1_HIS2_YEA4_001_t48.xls	ORF-ts1	auxotrophs	0.0166289	20
F	21	0.071	384	n1	F21	HIS2	1	042619_n1_lib.a1_HIS2_YEA4_001_t48.xls	ORF-ts1	auxotrophs	0.131016	20
H	21	0.1834	384	n1	H21	HIS2	1	042619_n1_lib.a1_HIS2_YEA4_001_t48.xls	ORF-ts1	auxotrophs	0.697408	20
J	21	0.1601	384	n1	J21	HIS2	1	042619_n1_lib.a1_HIS2_YEA4_001_t48.xls	ORF-ts1	auxotrophs	0.579998	20
L	21	0.2485	384	n1	L21	HIS2	1	042619_n1_lib.a1_HIS2_YEA4_001_t48.xls	ORF-ts1	auxotrophs	1.02545	20
N	21	0.191	384	n1	N21	HIS2	1	042619_n1_lib.a1_HIS2_YEA4_001_t48.xls	ORF-ts1	auxotrophs	0.735705	20
O	21	0.0556	384	n1	O21	HIS2	1	042619_n1_lib.a1_HIS2_YEA4_001_t48.xls	YFR025C	auxotrophs	0.0534142	20
P	21	0.2993	384	n1	P21	HIS2	1	042619_n1_lib.a1_HIS2_YEA4_001_t48.xls	ORF-ts1	auxotrophs	1.28144	20
O	22	0.0511	384	n1	O22	HIS2	1	042619_n1_lib.a1_HIS2_YEA4_001_t48.xls	YFR025C	auxotrophs	0.0307384	20
B	23	0.0456	384	n1	B23	HIS2	1	042619_n1_lib.a1_HIS2_YEA4_001_t48.xls	ORF-ts1	auxotrophs	0.00302344	20
D	23	0.0452	384	n1	D23	HIS2	1	042619_n1_lib.a1_HIS2_YEA4_001_t48.xls	ORF-ts1	auxotrophs	0.00100781	20
F	23	0.0469	384	n1	F23	HIS2	1	042619_n1_lib.a1_HIS2_YEA4_001_t48.xls	ORF-ts1	auxotrophs	0.00957424	20
H	23	0.0539	384	n1	H23	HIS2	1	042619_n1_lib.a1_HIS2_YEA4_001_t48.xls	ORF-ts1	auxotrophs	0.0448478	20
J	23	0.1871	384	n1	J23	HIS2	1	042619_n1_lib.a1_HIS2_YEA4_001_t48.xls	ORF-ts1	auxotrophs	0.716053	20
L	23	0.2013	384	n1	L23	HIS2	1	042619_n1_lib.a1_HIS2_YEA4_001_t48.xls	ORF-ts1	auxotrophs	0.787608	20
N	23	0.3357	384	n1	N23	HIS2	1	042619_n1_lib.a1_HIS2_YEA4_001_t48.xls	ORF-ts1	auxotrophs	1.46486	20
P	23	0.2952	384	n1	P23	HIS2	1	042619_n1_lib.a1_HIS2_YEA4_001_t48.xls	ORF-ts1	auxotrophs	1.26078	20
G	5	0.0777	384	n2	G5	HIS2	1	042619_n2_lib.a2_ARG5,6_BLANK_001_t48.xls	YFR025C	auxotrophs	0.164778	20
G	6	0.0711	384	n2	G6	HIS2	1	042619_n2_lib.a2_ARG5,6_BLANK_001_t48.xls	YFR025C	auxotrophs	0.13152	20
K	19	0.1148	384	n1	K19	ORF , Uncharacterized (1)	1	042619_n1_lib.a1_HIS2_YEA4_001_t48.xls	YBR209W	auxotrophs	0.351728	21
K	20	0.0713	384	n1	K20	ORF , Uncharacterized (1)	1	042619_n1_lib.a1_HIS2_YEA4_001_t48.xls	YBR209W	auxotrophs	0.132528	21
A	23	0.0443	384	n2	A23	ORF , Uncharacterized (1)	1	042619_n2_lib.a2_ARG5,6_BLANK_001_t48.xls	YBR209W	auxotrophs	-0.00352736	21
A	24	0.0453	384	n2	A24	ORF , Uncharacterized (1)	1	042619_n2_lib.a2_ARG5,6_BLANK_001_t48.xls	YBR209W	auxotrophs	0.00151172	21
K	19	0.1907	384	c1	K19	ORF , Uncharacterized (1)-HIS2	1	042619_c1_HIS2_001_t48.xls	YBR209W	auxotrophs	0.734194	21
K	20	0.1875	384	c1	K20	ORF , Uncharacterized (1)-HIS2	1	042619_c1_HIS2_001_t48.xls	YBR209W	auxotrophs	0.718068	21
B	23	0.0468	384	c1	B23	ORF , Uncharacterized (1)-HIS2	1	042619_c1_HIS2_001_t48.xls	YBR209W	auxotrophs	0.00907033	21
B	24	0.0442	384	c1	B24	ORF , Uncharacterized (1)-HIS2	1	042619_c1_HIS2_001_t48.xls	YBR209W	auxotrophs	-0.00403127	21
B	1	0.0529	384	n1	B1	HIS2	1	042619_n1_lib.a1_HIS2_YEA4_001_t48.xls	ORF-ts1	auxotrophs	0.0398087	21
D	1	0.0527	384	n1	D1	HIS2	1	042619_n1_lib.a1_HIS2_YEA4_001_t48.xls	ORF-ts1	auxotrophs	0.0388009	21
F	1	0.0918	384	n1	F1	HIS2	1	042619_n1_lib.a1_HIS2_YEA4_001_t48.xls	ORF-ts1	auxotrophs	0.235829	21
H	1	0.0825	384	n1	H1	HIS2	1	042619_n1_lib.a1_HIS2_YEA4_001_t48.xls	ORF-ts1	auxotrophs	0.188965	21
J	1	0.0922	384	n1	J1	HIS2	1	042619_n1_lib.a1_HIS2_YEA4_001_t48.xls	ORF-ts1	auxotrophs	0.237844	21
L	1	0.0737	384	n1	L1	HIS2	1	042619_n1_lib.a1_HIS2_YEA4_001_t48.xls	ORF-ts1	auxotrophs	0.144622	21
N	1	0.0674	384	n1	N1	HIS2	1	042619_n1_lib.a1_HIS2_YEA4_001_t48.xls	ORF-ts1	auxotrophs	0.112875	21
P	1	0.0511	384	n1	P1	HIS2	1	042619_n1_lib.a1_HIS2_YEA4_001_t48.xls	ORF-ts1	auxotrophs	0.0307384	21
B	3	0.0511	384	n1	B3	HIS2	1	042619_n1_lib.a1_HIS2_YEA4_001_t48.xls	ORF-ts1	auxotrophs	0.0307384	21
D	3	0.0611	384	n1	D3	HIS2	1	042619_n1_lib.a1_HIS2_YEA4_001_t48.xls	ORF-ts1	auxotrophs	0.0811291	21
F	3	0.1769	384	n1	F3	HIS2	1	042619_n1_lib.a1_HIS2_YEA4_001_t48.xls	ORF-ts1	auxotrophs	0.664654	21
H	3	0.095	384	n1	H3	HIS2	1	042619_n1_lib.a1_HIS2_YEA4_001_t48.xls	ORF-ts1	auxotrophs	0.251954	21
J	3	0.1021	384	n1	J3	HIS2	1	042619_n1_lib.a1_HIS2_YEA4_001_t48.xls	ORF-ts1	auxotrophs	0.287731	21
L	3	0.1192	384	n1	L3	HIS2	1	042619_n1_lib.a1_HIS2_YEA4_001_t48.xls	ORF-ts1	auxotrophs	0.3739	21
N	3	0.1213	384	n1	N3	HIS2	1	042619_n1_lib.a1_HIS2_YEA4_001_t48.xls	ORF-ts1	auxotrophs	0.384482	21
P	3	0.0522	384	n1	P3	HIS2	1	042619_n1_lib.a1_HIS2_YEA4_001_t48.xls	ORF-ts1	auxotrophs	0.0362813	21
B	5	0.0667	384	n1	B5	HIS2	1	042619_n1_lib.a1_HIS2_YEA4_001_t48.xls	ORF-ts1	auxotrophs	0.109348	21
D	5	0.073	384	n1	D5	HIS2	1	042619_n1_lib.a1_HIS2_YEA4_001_t48.xls	ORF-ts1	auxotrophs	0.141094	21
F	5	0.094	384	n1	F5	HIS2	1	042619_n1_lib.a1_HIS2_YEA4_001_t48.xls	ORF-ts1	auxotrophs	0.246915	21
H	5	0.1187	384	n1	H5	HIS2	1	042619_n1_lib.a1_HIS2_YEA4_001_t48.xls	ORF-ts1	auxotrophs	0.37138	21
J	5	0.1154	384	n1	J5	HIS2	1	042619_n1_lib.a1_HIS2_YEA4_001_t48.xls	ORF-ts1	auxotrophs	0.354751	21
L	5	0.1199	384	n1	L5	HIS2	1	042619_n1_lib.a1_HIS2_YEA4_001_t48.xls	ORF-ts1	auxotrophs	0.377427	21
N	5	0.1026	384	n1	N5	HIS2	1	042619_n1_lib.a1_HIS2_YEA4_001_t48.xls	ORF-ts1	auxotrophs	0.290251	21
P	5	0.0534	384	n1	P5	HIS2	1	042619_n1_lib.a1_HIS2_YEA4_001_t48.xls	ORF-ts1	auxotrophs	0.0423282	21
B	7	0.068	384	n1	B7	HIS2	1	042619_n1_lib.a1_HIS2_YEA4_001_t48.xls	ORF-ts1	auxotrophs	0.115899	21
D	7	0.0979	384	n1	D7	HIS2	1	042619_n1_lib.a1_HIS2_YEA4_001_t48.xls	ORF-ts1	auxotrophs	0.266567	21
F	7	0.1179	384	n1	F7	HIS2	1	042619_n1_lib.a1_HIS2_YEA4_001_t48.xls	ORF-ts1	auxotrophs	0.367349	21
H	7	0.1404	384	n1	H7	HIS2	1	042619_n1_lib.a1_HIS2_YEA4_001_t48.xls	ORF-ts1	auxotrophs	0.480728	21
J	7	0.2001	384	n1	J7	HIS2	1	042619_n1_lib.a1_HIS2_YEA4_001_t48.xls	ORF-ts1	auxotrophs	0.781561	21
L	7	0.1657	384	n1	L7	HIS2	1	042619_n1_lib.a1_HIS2_YEA4_001_t48.xls	ORF-ts1	auxotrophs	0.608217	21
N	7	0.1827	384	n1	N7	HIS2	1	042619_n1_lib.a1_HIS2_YEA4_001_t48.xls	ORF-ts1	auxotrophs	0.693881	21
P	7	0.0542	384	n1	P7	HIS2	1	042619_n1_lib.a1_HIS2_YEA4_001_t48.xls	ORF-ts1	auxotrophs	0.0463595	21
B	9	0.0566	384	n1	B9	HIS2	1	042619_n1_lib.a1_HIS2_YEA4_001_t48.xls	ORF-ts1	auxotrophs	0.0584533	21
D	9	0.092	384	n1	D9	HIS2	1	042619_n1_lib.a1_HIS2_YEA4_001_t48.xls	ORF-ts1	auxotrophs	0.236837	21
F	9	0.142	384	n1	F9	HIS2	1	042619_n1_lib.a1_HIS2_YEA4_001_t48.xls	ORF-ts1	auxotrophs	0.48879	21
H	9	0.1319	384	n1	H9	HIS2	1	042619_n1_lib.a1_HIS2_YEA4_001_t48.xls	ORF-ts1	auxotrophs	0.437896	21
J	9	0.1014	384	n1	J9	HIS2	1	042619_n1_lib.a1_HIS2_YEA4_001_t48.xls	ORF-ts1	auxotrophs	0.284204	21
L	9	0.1648	384	n1	L9	HIS2	1	042619_n1_lib.a1_HIS2_YEA4_001_t48.xls	ORF-ts1	auxotrophs	0.603681	21
[truncated: 155,196 more rows]
