# Supplementary material for: Spontaneously established syntrophic yeast communities improve bioproduction
Source: Nat Chem Biol. 2023 May 29;19(8):951–61. doi: 10.1038/s41589-023-01341-2 (PMC10374442; doi:10.1038/s41589-023-01341-2)
Supplement: Supplementary file 4 — Fold change of cocultures compared to fittest monocultures before Z-factor filtering during the primary growth complementation screen. [file 41589_2023_1341_MOESM4_ESM.xlsx]

## Sheet: SDF3 - all co-cultures p
OD600_Tecan	Well_Format	Condition	Batch	ORF	Sample_Type	Observed_Synergy	Fittest_Monoculture	Fold_Change_48_hours	delta_OD600
0.148	384	ADE1-HIS2	1	YAR015W	auxotrophs	No	HIS2	1.06034	0.234317
0.0507	384	ADE2-HIS2	1	YOR128C	auxotrophs	No	ADE2	-9.1087	0.0856643
0.1395	384	ADE5,7-HIS2	1	YGL234W	auxotrophs	Yes	HIS2	-1.04323	0.130512
0.0619	384	ADE6-HIS2	1	YGR061C	auxotrophs	No	ADE6	-1.41667	0.0246915
0.1664	384	ADE8-HIS2	1	YDR408C	auxotrophs	No	ADE8	1.20911	0.273874
0.8087	384	ADO1-HIS2	1	YJR105W	auxotrophs	Yes	ADO1	1.2305	0.666166
0.7112	384	ANP1-HIS2	1	YEL036C	auxotrophs	No	ANP1	1.07684	0.184178
0.0496	384	APL2-HIS2	1	YKL135C	auxotrophs	No	APL2	-110.428	2.6566
0.1689	384	APT1-HIS2	1	YML022W	auxotrophs	Yes	APT1	1.31217	1.5286
0.2063	384	ARG1-HIS2	1	YOL058W	auxotrophs	Yes	HIS2	1.41792	0.443439
0.279	384	ARG2-HIS2	1	YJL071W	auxotrophs	Yes	HIS2	1.96167	0.80978
0.0752	384	ARG3-HIS2	1	YJL088W	auxotrophs	Yes	HIS2	1.21634	0.171833
0.276	384	ARG4-HIS2	1	YHR018C	auxotrophs	No	ARG4	-1.37973	1.21139
0.0522	384	ARG5,6-HIS2	1	YER069W	auxotrophs	No	HIS2	1.05474	0.333083
0.2289	384	ARG8-HIS2	1	YOL140W	auxotrophs	Yes	ARG8	1.89265	1.02747
0.1834	384	ARO1-HIS2	1	YDR127W	auxotrophs	Yes	HIS2	1.39697	0.328044
0.3701	384	ARO2-HIS2	1	YGL148W	auxotrophs	Yes	ARO2	2.52543	1.1023
0.159	384	ARO7-HIS2	1	YPR060C	auxotrophs	Yes	HIS2	-1.20258	0.104057
0.6709	384	BAS1-HIS2	1	YKR099W	auxotrophs	No	BAS1	-1.0856	0.108844
0.3957	384	BUD16-HIS2	1	YEL029C	auxotrophs	No	HIS2	1.09339	0.306376
0.8998	384	BY4741-HIS2	1	no.KO	pos. controls	No	BY4741	-1.00154	0.0619807
0.7678	384	CCS1-HIS2	1	YMR038C	auxotrophs	Yes	HIS2	4.68503	2.44748
0.7442	384	CDC40-HIS2	1	YDR364C	auxotrophs	Yes	CDC40	1.18002	0.734193
0.774	384	CHO2-HIS2	1	YGR157W	auxotrophs	No	CHO2	1.01663	0
0.7719	384	CNM67-HIS2	1	YNL225C	auxotrophs	No	CNM67	1.06741	0.225499
0.8342	384	DOC1-HIS2	1	YGL240W	auxotrophs	No	DOC1	1.10381	0.204083
0.8284	384	ECM29-HIS2	1	YHL030W	auxotrophs	Yes	HIS2	5.09136	3.46588
0.0955	384	ERG4-HIS2	1	YGL012W	auxotrophs	No	HIS2	-1.37699	0.0430841
0.1316	384	FCY22-HIS2	1	YER060W-A	auxotrophs	No	FCY22	-1.09968	0.820866
0.5777	384	FUN12-HIS2	1	YAL035W	auxotrophs	Yes	FUN12	2.35444	1.50744
0.6376	384	GGC1-HIS2	1	YDL198C	auxotrophs	No	GGC1	-1.1831	0.525324
0.2101	384	HIS1-HIS2	1	YER055C	auxotrophs	Yes	HIS2	1.02074	0.21794
0.2711	384	HIS2-HIS2	1	YFR025C	auxotrophs	No	HIS2	1.11102	0.15218
0.9057	384	HIS3-HIS2	1	YOR202W	pos. controls	No	HIS3	1.01052	0.0173849
0.1051	384	HIS4-HIS2	1	YCL030C	auxotrophs	No	HIS4	2.65378	0.176116
0.2158	384	HIS6-HIS2	1	YIL020C	auxotrophs	No	HIS2	-1.17384	0.0226759
0.119	384	HMF1-HIS2	1	YER057C	auxotrophs	No	HMF1	223.001	0.210885
0.8589	384	HO-HIS2	1	YDL227C	auxotrophs	No	HO	-1.01721	0.00100787
0.1853	384	IBA57-HIS2	1	YJR122W	auxotrophs	No	HIS2	2.23464	0.0571935
0.1316	384	ILV1-HIS2	1	YER086W	auxotrophs	No	HIS2	1.17393	0.0670198
0.099	384	IRC10-HIS2	1	YOL015W	auxotrophs	Yes	HIS2	-1.16717	0.118418
0.1634	384	ISA1-HIS2	1	YLL027W	auxotrophs	Yes	HIS2	2.22712	0.965487
0.5739	384	LAG1-HIS2	1	YHL003C	auxotrophs	Yes	HIS2	3.49856	1.24717
0.1005	384	LYS1-HIS2	1	YIR034C	auxotrophs	No	LYS1	-1.51055	0.106828
0.847	384	LYS12-HIS2	1	YIL094C	auxotrophs	Yes	LYS12	1.1249	0.683047
0.4133	384	LYS2-HIS2	1	YBR115C	auxotrophs	Yes	HIS2	4.18097	2.24113
0.0751	384	LYS4-HIS2	1	YDR234W	auxotrophs	No	LYS4	2.69291	0.0901995
0.058	384	LYS5-HIS2	1	YGL154C	auxotrophs	No	LYS5	-1.20931	1.08668
0.0708	384	MET1-HIS2	1	YKR069W	auxotrophs	No	MET1	-1.59754	0.0788616
0.7914	384	MET10-HIS2	1	YFR030W	auxotrophs	Yes	MET10	40.0229	3.44093
0.073	384	MET13-HIS2	1	YGL125W	auxotrophs	No	MET13	13.5117	0.124969
0.1893	384	MET14-HIS2	1	YKL001C	auxotrophs	Yes	HIS2	2.55483	1.08517
0.9036	384	MET17-HIS2	1	YLR303W	pos. controls	No	MET17	1.04147	0.190729
0.6833	384	MET18-HIS2	1	YIL128W	auxotrophs	No	HIS2	3.40076	1.58429
0.8529	384	MET28-HIS2	1	YIR017C	auxotrophs	No	MET28	-1.00922	0.0526584
0.6557	384	MET3-HIS2	1	YJR010W	auxotrophs	Yes	HIS2	5.43861	2.708
0.3974	384	MET5-HIS2	1	YJR137C	auxotrophs	Yes	MET5	1.58058	1.29429
0.0576	384	MET7-HIS2	1	YOR241W	auxotrophs	No	MET7	12.3333	0.0904514
0.0868	384	MHF2-HIS2	1	YDL160C-A	auxotrophs	No	MHF2	1.29255	0.0098262
0.7644	384	OPI3-HIS2	1	YJR073C	auxotrophs	No	OPI3	1.07807	0.285968
0.3297	384	ORF , Dubious (2)-HIS2	1	YDR008C	auxotrophs	No	ORF , Dubious (2)	-1.10878	0.335854
0.1907	384	ORF , Uncharacterized (1)-HIS2	1	YBR209W	auxotrophs	No	HIS2	-1.56269	0.00579493
0.2022	384	ORF , Uncharacterized (2)-HIS2	1	YHL005C	auxotrophs	Yes	HIS2	-1.05888	0.144873
0.0858	384	ORT1-HIS2	1	YOR130C	auxotrophs	No	HIS2	-1.0932	0.0632404
0.3509	384	PEX35-HIS2	1	YGR168C	auxotrophs	No	PEX35	-1.13903	0.384734
0.8479	384	PHA2-HIS2	1	YNL316C	auxotrophs	Yes	PHA2	1.8923	2.38852
0.4541	384	POS5-HIS2	1	YPL188W	auxotrophs	Yes	HIS2	3.40872	1.64803
0.874	384	PRO2-HIS2	1	YOR323C	auxotrophs	No	PRO2	1.06861	0.185438
0.1288	384	PRP18-HIS2	1	YGR006W	auxotrophs	No	PRP18	-1.10861	0.589572
0.4205	384	RPL27A-HIS2	1	YHR010W	auxotrophs	Yes	HIS2	1.83392	0.670701
0.8873	384	RPL31A-HIS2	1	YDL075W	auxotrophs	No	RPL31A	1.00138	0.0733185
0.0504	384	RPS24B-HIS2	1	YIL069C	auxotrophs	No	RPS24B	-7.5082	0.0249434
0.662	384	RSC2-HIS2	1	YLR357W	auxotrophs	Yes	RSC2	1.69867	1.31495
0.8003	384	SSQ1-HIS2	1	YLR369W	auxotrophs	No	SSQ1	-1.02101	0.0582013
0.6941	384	SWI3-HIS2	1	YJL176C	auxotrophs	No	SWI3	1.01638	0.0131016
0.1816	384	TRP2-HIS2	1	YER090W	auxotrophs	No	TRP2	3.92226	0.187202
0.285	384	TRP3-HIS2	1	YKL211C	auxotrophs	Yes	HIS2	3.7008	1.85236
0.1973	384	TRP4-HIS2	1	YDR354W	auxotrophs	Yes	TRP4	1.34557	0.466115
0.055	384	TRP5-HIS2	1	YGL026C	auxotrophs	No	HIS2	-1.64298	0.318974
0.3263	384	URA1-HIS2	1	YKL216W	auxotrophs	Yes	HIS2	2.27381	0.985895
0.1773	384	URA4-HIS2	1	YLR420W	auxotrophs	No	URA4	1.11039	0.331823
0.756	384	VMA16-HIS2	1	YHR026W	auxotrophs	No	VMA16	1.05527	0.20887
0.7774	384	VMA2-HIS2	1	YBR127C	auxotrophs	No	VMA2	1.0166	0.0831449
0.7749	384	VMA5-HIS2	1	YKL080W	auxotrophs	No	VMA5	1.0538	0.1741
0.8234	384	VMA6-HIS2	1	YLR447C	auxotrophs	No	VMA6	1.04957	0.150416
0.7437	384	VMA7-HIS2	1	YGR020C	auxotrophs	No	VMA7	1.1229	0.29529
0.81	384	VMA8-HIS2	1	YEL051W	auxotrophs	No	VMA8	1.05324	0.262032
0.56	384	VMA9-HIS2	1	YCL005W-A	auxotrophs	No	VMA9	-1.20717	0.584029
0.792	384	VPH2-HIS2	1	YKL119C	auxotrophs	No	VPH2	1.01067	0.0332579
0.9117	384	VPS65-HIS2	1	YLR322W	auxotrophs	No	VPS65	2.21578	0.211893
0.7256	384	YEA4-HIS2	1	YEL004W	auxotrophs	Yes	HIS2	4.2281	2.35073
0.7366	384	YNG2-HIS2	1	YHR090C	auxotrophs	No	YNG2	1.06929	0.181407
0.6782	384	ZUO1-HIS2	1	YGR285C	auxotrophs	No	ZUO1	1.00085	0.049131
0.759	384	ADE1-YEA4	1	YAR015W	auxotrophs	Yes	ADE1	9.1468	3.40717
0.0434	384	ADE2-YEA4	1	YOR128C	auxotrophs	Yes	YEA4	3.53431	1.53314
0.7315	384	ADE5,7-YEA4	1	YGL234W	auxotrophs	Yes	YEA4	5.89024	3.47167
0.0496	384	ADE6-YEA4	1	YGR061C	auxotrophs	Yes	YEA4	3.64586	1.55481
0.0793	384	ADE8-YEA4	1	YDR408C	auxotrophs	Yes	YEA4	4.8312	2.5538
0.7969	384	ADO1-YEA4	1	YJR105W	auxotrophs	Yes	ADO1	1.22815	0.636435
0.6105	384	ANP1-YEA4	1	YEL036C	auxotrophs	Yes	ANP1	1.04123	0.114135
0.045	384	APL2-YEA4	1	YKL135C	auxotrophs	No	APL2	-1.4002	0.75309
0.779	384	APT1-YEA4	1	YML022W	auxotrophs	Yes	APT1	1.78291	1.612
0.0562	384	ARG1-YEA4	1	YOL058W	auxotrophs	Yes	YEA4	-1.16865	0.267827
0.3889	384	ARG2-YEA4	1	YJL071W	auxotrophs	Yes	YEA4	2.98156	0.961204
0.0492	384	ARG3-YEA4	1	YJL088W	auxotrophs	Yes	YEA4	-1.80279	0.168557
0.1923	384	ARG4-YEA4	1	YHR018C	auxotrophs	No	ARG4	-1.21533	1.18721
0.0446	384	ARG5,6-YEA4	1	YER069W	auxotrophs	Yes	ARG5,6	1.45957	0.155204
0.0491	384	ARG8-YEA4	1	YOL140W	auxotrophs	No	ARG8	-1.12675	0.171329
0.0594	384	ARO1-YEA4	1	YDR127W	auxotrophs	Yes	ARO1	2.28746	0.0559338
0.2083	384	ARO2-YEA4	1	YGL148W	auxotrophs	No	ARO2	1.05362	0.0236836
0.0933	384	ARO7-YEA4	1	YPR060C	auxotrophs	Yes	ARO7	2.17896	0.0813811
0.7429	384	BAS1-YEA4	1	YKR099W	auxotrophs	Yes	BAS1	1.42758	1.01764
0.8085	384	BUD16-YEA4	1	YEL029C	auxotrophs	Yes	BUD16	1.37542	0.550015
0.8805	384	BY4741-YEA4	1	no.KO	pos. controls	No	BY4741	-1.00899	0.00176374
0.2009	384	CCS1-YEA4	1	YMR038C	auxotrophs	Yes	YEA4	1.63905	0.661631
0.5694	384	CDC40-YEA4	1	YDR364C	auxotrophs	Yes	CDC40	1.16225	0.636939
0.7522	384	CHO2-YEA4	1	YGR157W	auxotrophs	No	CHO2	1.02173	0.0289747
0.7756	384	CNM67-YEA4	1	YNL225C	auxotrophs	Yes	CNM67	1.03376	0.112371
0.7549	384	DOC1-YEA4	1	YGL240W	auxotrophs	Yes	DOC1	1.02462	0.0461076
0.3102	384	ECM29-YEA4	1	YHL030W	auxotrophs	Yes	YEA4	2.7209	0.925426
0.0528	384	ERG4-YEA4	1	YGL012W	auxotrophs	No	ERG4	2.11511	0.0400607
0.0542	384	FCY22-YEA4	1	YER060W-A	auxotrophs	Yes	FCY22	1.1982	0.308895
0.4068	384	FUN12-YEA4	1	YAL035W	auxotrophs	Yes	FUN12	2.11528	1.50769
0.6926	384	GGC1-YEA4	1	YDL198C	auxotrophs	No	GGC1	-1.02545	0.116151
0.0953	384	HIS1-YEA4	1	YER055C	auxotrophs	Yes	HIS1	1.87543	0.144118
0.106	384	HIS2-YEA4	1	YFR025C	auxotrophs	Yes	HIS2	3.02548	1.29756
0.8579	384	HIS3-YEA4	1	YOR202W	pos. controls	No	HIS3	-1.00899	0.0438399
0.0867	384	HIS4-YEA4	1	YCL030C	auxotrophs	No	HIS4	-1.15256	0.0405646
0.1303	384	HIS6-YEA4	1	YIL020C	auxotrophs	Yes	HIS6	2.66373	0.117662
0.0539	384	HMF1-YEA4	1	YER057C	auxotrophs	No	YEA4	2.25801	0.00125977
0.8319	384	HO-YEA4	1	YDL227C	auxotrophs	No	HO	-1.00426	0.0191485
0.0574	384	IBA57-YEA4	1	YJR122W	auxotrophs	Yes	YEA4	2.54092	1.10759
0.0603	384	ILV1-YEA4	1	YER086W	auxotrophs	Yes	YEA4	-1.19071	0.302093
0.0547	384	IRC10-YEA4	1	YOL015W	auxotrophs	Yes	YEA4	-1.56294	0.106828
0.113	384	ISA1-YEA4	1	YLL027W	auxotrophs	Yes	YEA4	2.0107	0.243135
0.0573	384	LAG1-YEA4	1	YHL003C	auxotrophs	No	YEA4	2.57708	0.098514
0.048	384	LYS1-YEA4	1	YIR034C	auxotrophs	No	LYS1	-8.31086	0.0508947
0.8361	384	LYS12-YEA4	1	YIL094C	auxotrophs	Yes	LYS12	1.0311	0.119174
0.8011	384	LYS2-YEA4	1	YBR115C	auxotrophs	Yes	YEA4	4.13073	1.78887
0.0474	384	LYS4-YEA4	1	YDR234W	auxotrophs	Yes	YEA4	1.68634	0.120686
0.0945	384	LYS5-YEA4	1	YGL154C	auxotrophs	Yes	LYS5	1.25902	0.295038
0.7802	384	LYS9-YEA4	1	YNR050C	auxotrophs	Yes	YEA4	2.71784	0.447974
0.7738	384	MET1-YEA4	1	YKR069W	auxotrophs	Yes	YEA4	4.1886	1.82893
0.1421	384	MET10-YEA4	1	YFR030W	auxotrophs	Yes	YEA4	1.94672	0.485011
0.0497	384	MET13-YEA4	1	YGL125W	auxotrophs	Yes	MET13	5.14789	0.0690354
0.7681	384	MET14-YEA4	1	YKL001C	auxotrophs	Yes	YEA4	2.95986	0.164526
0.9084	384	MET17-YEA4	1	YLR303W	pos. controls	Yes	MET17	1.03467	0.18443
0.7436	384	MET18-YEA4	1	YIL128W	auxotrophs	No	MET18	-1.37719	0.228774
0.8058	384	MET28-YEA4	1	YIR017C	auxotrophs	No	MET28	-1.0268	0.16629
0.0668	384	MET3-YEA4	1	YJR010W	auxotrophs	No	MET3	-1.42456	0.0473673
0.1153	384	MET5-YEA4	1	YJR137C	auxotrophs	No	MET5	-1.02699	0.129504
0.0558	384	MET7-YEA4	1	YOR241W	auxotrophs	No	MET7	4.28788	0.0229278
0.0511	384	MHF2-YEA4	1	YDL160C-A	auxotrophs	No	MHF2	-2.20313	0.0226758
0.7034	384	OPI3-YEA4	1	YJR073C	auxotrophs	Yes	OPI3	1.02662	0.0735705
0.1007	384	ORF , Dubious (2)-YEA4	1	YDR008C	auxotrophs	Yes	ORF , Dubious (2)	1.30057	1.10028
0.0621	384	ORF , Uncharacterized (1)-YEA4	1	YBR209W	auxotrophs	No	ORF , Uncharacterized (1)	-3.59774	0.04384
0.56	384	ORF , Uncharacterized (2)-YEA4	1	YHL005C	auxotrophs	Yes	YEA4	3.22302	1.28169
0.7456	384	ORT1-YEA4	1	YOR130C	auxotrophs	Yes	YEA4	2.41518	0.321493
0.4696	384	PEX35-YEA4	1	YGR168C	auxotrophs	No	PEX35	1.04502	0.246915
0.4553	384	PHA2-YEA4	1	YNL316C	auxotrophs	Yes	PHA2	1.29603	0.906278
0.1042	384	POS5-YEA4	1	YPL188W	auxotrophs	No	YEA4	1.3681	0.499121
0.8556	384	PRO2-YEA4	1	YOR323C	auxotrophs	Yes	PRO2	1.69602	1.79693
0.1914	384	PRP18-YEA4	1	YGR006W	auxotrophs	No	PRP18	-1.02267	0.435124
0.7608	384	RPL27A-YEA4	1	YHR010W	auxotrophs	Yes	YEA4	2.94577	0.2643
0.8428	384	RPL31A-YEA4	1	YDL075W	auxotrophs	No	RPL31A	-1.05527	0.279417
0.0536	384	RPS24B-YEA4	1	YIL069C	auxotrophs	Yes	YEA4	3.83391	1.51046
0.4392	384	RSC2-YEA4	1	YLR357W	auxotrophs	Yes	RSC2	1.45052	0.823637
0.8567	384	SSQ1-YEA4	1	YLR369W	auxotrophs	No	SSQ1	-1.01409	0.0476193
0.6678	384	SWI3-YEA4	1	YJL176C	auxotrophs	No	SWI3	1.02792	0.00352724
0.0482	384	TRP2-YEA4	1	YER090W	auxotrophs	No	TRP2	-1.51852	0.0115899
0.1478	384	TRP3-YEA4	1	YKL211C	auxotrophs	Yes	YEA4	1.0073	0.34694
0.1315	384	TRP4-YEA4	1	YDR354W	auxotrophs	No	TRP4	-1.47908	0.387001
0.0471	384	TRP5-YEA4	1	YGL026C	auxotrophs	Yes	YEA4	1.60484	0.431597
0.2382	384	URA1-YEA4	1	YKL216W	auxotrophs	Yes	YEA4	3.17601	1.37365
0.05	384	URA4-YEA4	1	YLR420W	auxotrophs	No	URA4	1.13091	0.186194
0.1924	384	ADE1-ARG5,6	1	YAR015W	auxotrophs	No	ADE1	-1.02074	0.0362814
0.0474	384	ADE2-ARG5,6	1	YOR128C	auxotrophs	No	ADE2	-1.59788	0.0909553
0.0541	384	ADE5,7-ARG5,6	1	YGL234W	auxotrophs	No	ADE5,7	1.07627	0.0098262
0.0488	384	ADE6-ARG5,6	1	YGR061C	auxotrophs	No	ARG5,6	-1.05663	0.0476193
0.082	384	ADE8-ARG5,6	1	YDR408C	auxotrophs	No	ADE8	-3.70365	0.00176367
0.6039	384	ADO1-ARG5,6	1	YJR105W	auxotrophs	No	ADO1	-1.1183	0.363569
0.6176	384	ANP1-ARG5,6	1	YEL036C	auxotrophs	Yes	ANP1	1.0336	0.142606
0.0546	384	APL2-ARG5,6	1	YKL135C	auxotrophs	No	ARG5,6	3.54392	0.438148
0.1174	384	APT1-ARG5,6	1	YML022W	auxotrophs	No	APT1	1.004	0.0634924
0.0533	384	ARG1-ARG5,6	1	YOL058W	auxotrophs	No	ARG1	1.99373	0.0319981
0.083	384	ARG2-ARG5,6	1	YJL071W	auxotrophs	No	ARG2	1.37184	0.0141094
0.0475	384	ARG3-ARG5,6	1	YJL088W	auxotrophs	No	ARG5,6	-1.29636	0.0171329
0.1157	384	ARG4-ARG5,6	1	YHR018C	auxotrophs	No	ARG4	-1.47165	1.42908
0.0436	384	ARG5,6-ARG5,6	1	YER069W	auxotrophs	No	ARG5,6	-4.25321	0.0519025
0.0438	384	ARG8-ARG5,6	1	YOL140W	auxotrophs	No	ARG8	-1.5924	0.323761
0.0625	384	ARO1-ARG5,6	1	YDR127W	auxotrophs	Yes	ARG5,6	1.48599	0.144118
0.4607	384	ARO2-ARG5,6	1	YGL148W	auxotrophs	Yes	ARO2	1.41357	0.281936
0.1144	384	ARO7-ARG5,6	1	YPR060C	auxotrophs	Yes	ARG5,6	4.65544	0.12119
0.472	384	BAS1-ARG5,6	1	YKR099W	auxotrophs	No	BAS1	-1.19983	0.328044
0.084	384	BUD16-ARG5,6	1	YEL029C	auxotrophs	No	ARG5,6	-1.73045	0.00705471
0.8528	384	BY4741-ARG5,6	1	no.KO	pos. controls	No	BY4741	-1.02688	0.0937269
0.1127	384	CCS1-ARG5,6	1	YMR038C	auxotrophs	Yes	CCS1	3.26368	0.435124
0.5977	384	CDC40-ARG5,6	1	YDR364C	auxotrophs	Yes	CDC40	1.04055	0.146385
0.7257	384	CHO2-ARG5,6	1	YGR157W	auxotrophs	No	CHO2	-1.08989	0.374403
0.7416	384	CNM67-ARG5,6	1	YNL225C	auxotrophs	No	CNM67	-1.00695	0.0244395
0.7979	384	DOC1-ARG5,6	1	YGL240W	auxotrophs	No	DOC1	1.03194	0.0445958
0.3547	384	ECM29-ARG5,6	1	YHL030W	auxotrophs	Yes	ECM29	3.9381	0.569416
0.0534	384	ERG4-ARG5,6	1	YGL012W	auxotrophs	No	ERG4	1.02878	0.0282188
0.0494	384	FCY22-ARG5,6	1	YER060W-A	auxotrophs	No	FCY22	-1.11356	0.0256993
0.1937	384	FUN12-ARG5,6	1	YAL035W	auxotrophs	Yes	FUN12	1.49907	0.561101
0.6781	384	GGC1-ARG5,6	1	YDL198C	auxotrophs	No	GGC1	-1.02298	0.0849084
0.144	384	HIS1-ARG5,6	1	YER055C	auxotrophs	Yes	ARG5,6	1.29446	0.100278
0.1306	384	HIS2-ARG5,6	1	YFR025C	auxotrophs	No	ARG5,6	1.55005	0.194004
0.8849	384	HIS3-ARG5,6	1	YOR202W	pos. controls	No	HIS3	-1.01054	0.0685314
0.1164	384	HIS4-ARG5,6	1	YCL030C	auxotrophs	Yes	ARG5,6	1.48136	0.180399
0.1345	384	HIS6-ARG5,6	1	YIL020C	auxotrophs	Yes	ARG5,6	1.41136	0.122953
0.0591	384	HMF1-ARG5,6	1	YER057C	auxotrophs	No	ARG5,6	5.50278	0.0413204
0.8306	384	HO-ARG5,6	1	YDL227C	auxotrophs	No	HO	-1.02956	0.119426
0.0745	384	IBA57-ARG5,6	1	YJR122W	auxotrophs	No	IBA57	1.17578	0.00705471
0.0601	384	ILV1-ARG5,6	1	YER086W	auxotrophs	No	ARG5,6	1.04415	0.0609728
0.0639	384	IRC10-ARG5,6	1	YOL015W	auxotrophs	Yes	ARG5,6	5.70025	0.595619
0.1132	384	ISA1-ARG5,6	1	YLL027W	auxotrophs	No	ARG5,6	-1.03425	0.0589572
0.0687	384	LAG1-ARG5,6	1	YHL003C	auxotrophs	Yes	ARG5,6	11.7406	2.18948
0.0526	384	LYS1-ARG5,6	1	YIR034C	auxotrophs	No	LYS1	-2.01544	0.049131
0.8281	384	LYS12-ARG5,6	1	YIL094C	auxotrophs	Yes	LYS12	1.04133	0.133032
0.2765	384	LYS2-ARG5,6	1	YBR115C	auxotrophs	Yes	ARG5,6	3.27974	0.504916
0.0474	384	LYS4-ARG5,6	1	YDR234W	auxotrophs	No	LYS4	1.83027	0.0269591
0.059	384	LYS5-ARG5,6	1	YGL154C	auxotrophs	No	LYS5	1.11687	0.0584533
0.0773	384	LYS9-ARG5,6	1	YNR050C	auxotrophs	Yes	ARG5,6	1.31626	0.141094
0.7637	384	MET1-ARG5,6	1	YKR069W	auxotrophs	Yes	MET1	7.61504	0.927694
0.3887	384	MET10-ARG5,6	1	YFR030W	auxotrophs	Yes	ARG5,6	3.20511	0.210885
0.0525	384	MET13-ARG5,6	1	YGL125W	auxotrophs	No	ARG5,6	-1.47721	0.00579494
0.3666	384	MET14-ARG5,6	1	YKL001C	auxotrophs	No	ARG5,6	3.44749	0.0962464
0.9321	384	MET17-ARG5,6	1	YLR303W	pos. controls	Yes	MET17	1.03068	0.135299
0.7587	384	MET18-ARG5,6	1	YIL128W	auxotrophs	No	MET18	-1.02525	0.0592092
0.8156	384	MET28-ARG5,6	1	YIR017C	auxotrophs	No	MET28	-1.00327	0.0133536
0.0829	384	MET3-ARG5,6	1	YJR010W	auxotrophs	Yes	ARG5,6	2.79036	0.289747
0.1175	384	MET5-ARG5,6	1	YJR137C	auxotrophs	No	MET5	-1.31091	0.389521
0.0556	384	MET7-ARG5,6	1	YOR241W	auxotrophs	No	MET7	3.25758	0.00957425
0.0508	384	MHF2-ARG5,6	1	YDL160C-A	auxotrophs	No	ARG5,6	5.04311	0.00529103
0.6905	384	OPI3-ARG5,6	1	YJR073C	auxotrophs	No	OPI3	1.01442	0.0319981
0.0941	384	ORF , Dubious (2)-ARG5,6	1	YDR008C	auxotrophs	No	ORF , Dubious (2)	-1.33818	0.487531
0.0628	384	ORF , Uncharacterized (1)-ARG5,6	1	YBR209W	auxotrophs	No	ORF , Uncharacterized (1)	-2.89124	0.0244395
0.6899	384	ORF , Uncharacterized (2)-ARG5,6	1	YHL005C	auxotrophs	No	ARG5,6	5.91137	0.0231798
0.0557	384	ORT1-ARG5,6	1	YOR130C	auxotrophs	No	ORT1	-1.36508	0.0430841
0.2973	384	PEX35-ARG5,6	1	YGR168C	auxotrophs	No	PEX35	-1.00729	0.0146133
0.9023	384	PHA2-ARG5,6	1	YNL316C	auxotrophs	No	PHA2	-1.05286	0.17662
0.094	384	POS5-ARG5,6	1	YPL188W	auxotrophs	No	ARG5,6	1.56524	0.202319
0.8881	384	PRO2-ARG5,6	1	YOR323C	auxotrophs	Yes	PRO2	1.04781	0.127741
0.2507	384	PRP18-ARG5,6	1	YGR006W	auxotrophs	No	PRP18	1.04428	0.308643
0.2088	384	RPL27A-ARG5,6	1	YHR010W	auxotrophs	Yes	RPL27A	1.05399	0.0997737
0.8137	384	RPL31A-ARG5,6	1	YDL075W	auxotrophs	No	RPL31A	-1.10679	0.405142
0.0617	384	RPS24B-ARG5,6	1	YIL069C	auxotrophs	Yes	RPS24B	4.46943	0.233057
0.1322	384	RSC2-ARG5,6	1	YLR357W	auxotrophs	Yes	RSC2	1.05668	0.109348
0.903	384	SSQ1-ARG5,6	1	YLR369W	auxotrophs	No	SSQ1	-1.0894	0.229782
0.6887	384	SWI3-ARG5,6	1	YJL176C	auxotrophs	No	SWI3	-1.01472	0.0745783
0.0467	384	TRP2-ARG5,6	1	YER090W	auxotrophs	No	TRP2	-2.11613	0.00554298
0.1266	384	TRP3-ARG5,6	1	YKL211C	auxotrophs	Yes	ARG5,6	1.51703	0.181911
0.0702	384	TRP4-ARG5,6	1	YDR354W	auxotrophs	No	TRP4	-1.44219	0.354751
0.0469	384	TRP5-ARG5,6	1	YGL026C	auxotrophs	Yes	ARG5,6	2.28908	0.176368
0.1932	384	URA1-ARG5,6	1	YKL216W	auxotrophs	Yes	URA1	1.22489	0.103553
0.0448	384	URA4-ARG5,6	1	YLR420W	auxotrophs	No	URA4	-1.11047	0.126481
0.4265	384	ADE1-IBA57	2	YAR015W	auxotrophs	Yes	IBA57	22.0818	1.77023
0.0531	384	ADE2-IBA57	2	YOR128C	auxotrophs	Yes	IBA57	10.4091	0.787104
0.0839	384	ADE5,7-IBA57	2	YGL234W	auxotrophs	No	ADE5,7	1.33648	0.0481232
0.0466	384	ADE6-IBA57	2	YGR061C	auxotrophs	Yes	IBA57	10.5672	0.791639
0.0819	384	ADE8-IBA57	2	YDR408C	auxotrophs	Yes	ADE8	2.9577	0.107332
0.3686	384	ADO1-IBA57	2	YJR105W	auxotrophs	No	ADO1	-1.29405	0.81759
0.6259	384	ANP1-IBA57	2	YEL036C	auxotrophs	No	ANP1	-1.00865	0.049131
0.047	384	APL2-IBA57	2	YKL135C	auxotrophs	Yes	APL2	3.81599	0.575211
0.1658	384	APT1-IBA57	2	YML022W	auxotrophs	Yes	APT1	3.393	0.19476
0.1049	384	ARG1-IBA57	2	YOL058W	auxotrophs	Yes	ARG1	1.9085	0.175612
0.2755	384	ARG2-IBA57	2	YJL071W	auxotrophs	Yes	ARG2	2.13841	0.671709
0.0985	384	ARG3-IBA57	2	YJL088W	auxotrophs	Yes	ARG3	4.50713	0.345681
0.5132	384	ARG4-IBA57	2	YHR018C	auxotrophs	Yes	ARG4	6.83971	0.765436
0.0629	384	ARG5,6-IBA57	2	YER069W	auxotrophs	Yes	ARG5,6	1.94189	0.0524064
0.074	384	ARG8-IBA57	2	YOL140W	auxotrophs	No	IBA57	1.1618	0.0450997
0.1094	384	ARO1-IBA57	2	YDR127W	auxotrophs	Yes	IBA57	4.1545	0.293022
0.0897	384	ARO2-IBA57	2	YGL148W	auxotrophs	Yes	IBA57	5.34976	0.278157
0.1162	384	ARO7-IBA57	2	YPR060C	auxotrophs	Yes	IBA57	4.6695	0.30562
0.6412	384	BAS1-IBA57	2	YKR099W	auxotrophs	No	BAS1	-1.16115	0.257749
0.3856	384	BUD16-IBA57	2	YEL029C	auxotrophs	Yes	BUD16	4.10994	0.611744
0.8964	384	BY4741-IBA57	2	no.KO	pos. controls	No	BY4741	-1.06667	0.132528
0.6698	384	CCS1-IBA57	2	YMR038C	auxotrophs	Yes	CCS1	1.7024	1.51727
0.7512	384	CDC40-IBA57	2	YDR364C	auxotrophs	No	CDC40	-1.21673	0.561605
0.6902	384	CHO2-IBA57	2	YGR157W	auxotrophs	No	CHO2	-1.17541	0.45906
0.7201	384	CNM67-IBA57	2	YNL225C	auxotrophs	No	CNM67	-1.38705	0.993202
0.5692	384	DOC1-IBA57	2	YGL240W	auxotrophs	No	DOC1	-1.19492	0.597635
0.1058	384	ECM29-IBA57	2	YHL030W	auxotrophs	Yes	ECM29	2.53463	0.257245
0.0655	384	ERG4-IBA57	2	YGL012W	auxotrophs	Yes	IBA57	1.87652	0.0942307
0.0723	384	FCY22-IBA57	2	YER060W-A	auxotrophs	Yes	IBA57	6.8385	0.443187
0.5089	384	FUN12-IBA57	2	YAL035W	auxotrophs	Yes	FUN12	2.77439	0.771483
0.5862	384	GGC1-IBA57	2	YDL198C	auxotrophs	No	GGC1	-1.07915	0.239608
0.1753	384	HIS1-IBA57	2	YER055C	auxotrophs	Yes	IBA57	6.46999	0.449234
0.2557	384	HIS2-IBA57	2	YFR025C	auxotrophs	Yes	HIS2	2.40147	0.492822
0.9087	384	HIS3-IBA57	2	YOR202W	pos. controls	No	HIS3	1.0167	0.043336
0.1146	384	HIS4-IBA57	2	YCL030C	auxotrophs	Yes	HIS4	1.5779	0.114891
0.2297	384	HIS6-IBA57	2	YIL020C	auxotrophs	Yes	HIS6	2.17546	0.297809
0.0553	384	HMF1-IBA57	2	YER057C	auxotrophs	Yes	IBA57	1.02798	0.0136055
0.597	384	HO-IBA57	2	YDL227C	auxotrophs	No	HO	-1.20828	0.73117
0.0588	384	IBA57-IBA57	2	YJR122W	auxotrophs	No	IBA57	-1.79672	0.00277149
0.1238	384	ILV1-IBA57	2	YER086W	auxotrophs	Yes	ILV1	3.12329	0.27211
0.117	384	IRC10-IBA57	2	YOL015W	auxotrophs	Yes	IRC10	5.47661	0.477704
0.2913	384	ISA1-IBA57	2	YLL027W	auxotrophs	Yes	IBA57	9.20468	0.685818
0.1495	384	LAG1-IBA57	2	YHL003C	auxotrophs	Yes	LAG1	1.91159	0.152432
0.0538	384	LYS1-IBA57	2	YIR034C	auxotrophs	No	LYS1	2.45504	0.0186446
0.3807	384	LYS12-IBA57	2	YIL094C	auxotrophs	Yes	LYS12	8.58327	1.38348
0.3298	384	LYS2-IBA57	2	YBR115C	auxotrophs	Yes	LYS2	4.71777	0.57773
0.0743	384	LYS4-IBA57	2	YDR234W	auxotrophs	Yes	LYS4	9.20886	0.784332
0.059	384	LYS5-IBA57	2	YGL154C	auxotrophs	No	IBA57	1.54805	0.0473673
0.1657	384	LYS9-IBA57	2	YNR050C	auxotrophs	Yes	LYS9	5.05706	0.436384
0.3878	384	MET1-IBA57	2	YKR069W	auxotrophs	No	MET1	2.47041	0.157471
0.2252	384	MET10-IBA57	2	YFR030W	auxotrophs	Yes	IBA57	13.4763	0.994714
0.0747	384	MET13-IBA57	2	YGL125W	auxotrophs	Yes	MET13	1.9186	0.0803733
0.338	384	MET14-IBA57	2	YKL001C	auxotrophs	No	MET14	1.89129	0.186446
0.9233	384	MET17-IBA57	2	YLR303W	pos. controls	Yes	MET17	1.00547	0.082137
0.8729	384	MET18-IBA57	2	YIL128W	auxotrophs	No	MET18	-1.73091	1.66264
0.7515	384	MET28-IBA57	2	YIR017C	auxotrophs	No	MET28	-1.45696	1.35501
0.1756	384	MET3-IBA57	2	YJR010W	auxotrophs	Yes	MET3	1.4629	0.170573
0.133	384	MET5-IBA57	2	YJR137C	auxotrophs	Yes	MET5	4.57699	1.02167
0.0519	384	MET7-IBA57	2	YOR241W	auxotrophs	Yes	IBA57	3.50213	0.214413
0.1429	384	MHF2-IBA57	2	YDL160C-A	auxotrophs	Yes	MHF2	4.07058	0.277401
0.7386	384	OPI3-IBA57	2	YJR073C	auxotrophs	No	OPI3	1.00739	0.00629889
0.1967	384	ORF , Dubious (2)-IBA57	2	YDR008C	auxotrophs	Yes	ORF , Dubious (2)	3.94291	0.649789
0.1292	384	ORF , Uncharacterized (1)-IBA57	2	YBR209W	auxotrophs	No	ORF , Uncharacterized (1)	1.16342	0.00705471
0.2071	384	ORF , Uncharacterized (2)-IBA57	2	YHL005C	auxotrophs	Yes	IBA57	5.25852	0.350468
0.1589	384	ORT1-IBA57	2	YOR130C	auxotrophs	Yes	ORT1	2.10031	0.423534
0.2676	384	PEX35-IBA57	2	YGR168C	auxotrophs	Yes	PEX35	3.49577	0.423534
0.5036	384	PHA2-IBA57	2	YNL316C	auxotrophs	Yes	PHA2	13.5035	2.80374
0.432	384	POS5-IBA57	2	YPL188W	auxotrophs	Yes	POS5	1.00336	0.325524
0.2704	384	PRO2-IBA57	2	YOR323C	auxotrophs	Yes	PRO2	1.39118	0.10053
0.1352	384	PRP18-IBA57	2	YGR006W	auxotrophs	No	PRP18	-1.2993	0.246663
0.4239	384	RPL27A-IBA57	2	YHR010W	auxotrophs	Yes	IBA57	18.3546	1.47721
0.8306	384	RPL31A-IBA57	2	YDL075W	auxotrophs	No	RPL31A	-1.21433	0.697408
0.0491	384	RPS24B-IBA57	2	YIL069C	auxotrophs	Yes	RPS24B	7.3955	0.905018
0.2483	384	RSC2-IBA57	2	YLR357W	auxotrophs	Yes	RSC2	2.02773	0.155456
0.2903	384	SSQ1-IBA57	2	YLR369W	auxotrophs	No	SSQ1	-1.45801	0.949362
0.6595	384	SWI3-IBA57	2	YJL176C	auxotrophs	No	SWI3	-1.22782	0.566896
0.044	384	TRP2-IBA57	2	YER090W	auxotrophs	Yes	TRP2	1.65224	0.0521544
0.0968	384	TRP3-IBA57	2	YKL211C	auxotrophs	Yes	TRP3	1.55643	0.06576
0.171	384	TRP4-IBA57	2	YDR354W	auxotrophs	Yes	TRP4	7.25	0.796426
0.0937	384	TRP5-IBA57	2	YGL026C	auxotrophs	Yes	TRP5	6.99234	0.690102
0.1702	384	URA1-IBA57	2	YKL216W	auxotrophs	Yes	URA1	6.2342	0.955661
0.0787	384	URA4-IBA57	2	YLR420W	auxotrophs	Yes	URA4	2.75823	0.154952
0.4874	384	VMA1-IBA57	2	YDL185W	auxotrophs	No	IBA57	26.174	2.17613
0.7253	384	VMA16-IBA57	2	YHR026W	auxotrophs	No	VMA16	-1.23951	0.710006
0.7237	384	VMA2-IBA57	2	YBR127C	auxotrophs	No	VMA2	-1.00266	0.0901994
0.5892	384	VMA5-IBA57	2	YKL080W	auxotrophs	No	VMA5	-1.06965	0.00277149
0.5954	384	VMA6-IBA57	2	YLR447C	auxotrophs	No	VMA6	-1.16793	0.493074
0.7895	384	VMA7-IBA57	2	YGR020C	auxotrophs	No	VMA7	1.01632	0.0105821
0.7231	384	VMA8-IBA57	2	YEL051W	auxotrophs	No	VMA8	-1.29565	0.778789
0.7246	384	VMA9-IBA57	2	YCL005W-A	auxotrophs	No	VMA9	-1.1008	0.299825
0.7262	384	VPH2-IBA57	2	YKL119C	auxotrophs	No	VPH2	-1.34751	0.949614
0.1073	384	VPS65-IBA57	2	YLR322W	auxotrophs	Yes	VPS65	1.40898	0.300077
0.0563	384	YEA4-IBA57	2	YEL004W	auxotrophs	No	YEA4	1.93274	0.0322501
0.7416	384	YNG2-IBA57	2	YHR090C	auxotrophs	No	YNG2	1.01229	0.0423281
0.6977	384	ZUO1-IBA57	2	YGR285C	auxotrophs	No	ZUO1	-1.05664	0.198792
0.3689	384	ZWF1-IBA57	2	YNL241C	auxotrophs	No	ZWF1	-1.28891	0.659867
0.4642	384	ADE1-RPS24B	2	YAR015W	auxotrophs	Yes	RPS24B	11.0535	1.32906
0.0478	384	ADE2-RPS24B	2	YOR128C	auxotrophs	Yes	RPS24B	3.91633	0.37264
0.0667	384	ADE5,7-RPS24B	2	YGL234W	auxotrophs	No	RPS24B	1.28798	0.0395568
0.0505	384	ADE6-RPS24B	2	YGR061C	auxotrophs	Yes	RPS24B	3.31388	0.354247
0.3134	384	ADE8-RPS24B	2	YDR408C	auxotrophs	Yes	RPS24B	5.91243	0.697912
0.5078	384	ADO1-RPS24B	2	YJR105W	auxotrophs	No	ADO1	-1.17356	0.464099
0.6461	384	ANP1-RPS24B	2	YEL036C	auxotrophs	Yes	ANP1	1.04328	0.113127
0.0616	384	APL2-RPS24B	2	YKL135C	auxotrophs	Yes	APL2	2.4184	0.294534
0.1205	384	APT1-RPS24B	2	YML022W	auxotrophs	No	RPS24B	1.97894	0.108844
0.1491	384	ARG1-RPS24B	2	YOL058W	auxotrophs	Yes	ARG1	3.09149	0.401362
0.3588	384	ARG2-RPS24B	2	YJL071W	auxotrophs	Yes	ARG2	2.65948	0.809276
0.0942	384	ARG3-RPS24B	2	YJL088W	auxotrophs	Yes	RPS24B	6.47874	0.730918
0.4655	384	ARG4-RPS24B	2	YHR018C	auxotrophs	Yes	ARG4	6.4109	0.707738
0.0586	384	ARG5,6-RPS24B	2	YER069W	auxotrophs	Yes	RPS24B	2.11081	0.187706
0.0639	384	ARG8-RPS24B	2	YOL140W	auxotrophs	Yes	ARG8	2.15512	0.17662
0.1127	384	ARO1-RPS24B	2	YDR127W	auxotrophs	Yes	RPS24B	2.94086	0.29403
0.0627	384	ARO2-RPS24B	2	YGL148W	auxotrophs	Yes	RPS24B	5.98107	0.758633
0.2023	384	ARO7-RPS24B	2	YPR060C	auxotrophs	Yes	RPS24B	3.42588	0.330815
0.5362	384	BAS1-RPS24B	2	YKR099W	auxotrophs	No	BAS1	-1.075	0.291007
0.3218	384	BUD16-RPS24B	2	YEL029C	auxotrophs	Yes	BUD16	3.20124	0.388009
0.9245	384	BY4741-RPS24B	2	no.KO	pos. controls	No	BY4741	-1.24932	0.84984
0.4164	384	CCS1-RPS24B	2	YMR038C	auxotrophs	No	CCS1	-1.12428	0.0884358
0.66	384	CDC40-RPS24B	2	YDR364C	auxotrophs	No	CDC40	-1.36994	0.943567
0.6324	384	CHO2-RPS24B	2	YGR157W	auxotrophs	No	CHO2	-1.22088	0.606453
0.4906	384	CNM67-RPS24B	2	YNL225C	auxotrophs	No	CNM67	-1.56214	1.30688
0.4358	384	DOC1-RPS24B	2	YGL240W	auxotrophs	No	DOC1	-1.20957	0.589068
0.3482	384	ECM29-RPS24B	2	YHL030W	auxotrophs	Yes	ECM29	7.33838	1.12623
0.0551	384	ERG4-RPS24B	2	YGL012W	auxotrophs	No	ERG4	1.224	0.00755861
0.0587	384	FCY22-RPS24B	2	YER060W-A	auxotrophs	Yes	RPS24B	4.02742	0.499373
0.4384	384	FUN12-RPS24B	2	YAL035W	auxotrophs	Yes	FUN12	3.74571	1.23483
0.7362	384	GGC1-RPS24B	2	YDL198C	auxotrophs	No	GGC1	1.0173	0.00125977
0.2075	384	HIS1-RPS24B	2	YER055C	auxotrophs	Yes	HIS1	3.69536	0.469642
0.2622	384	HIS2-RPS24B	2	YFR025C	auxotrophs	Yes	HIS2	2.61289	0.627365
0.8634	384	HIS3-RPS24B	2	YOR202W	pos. controls	No	HIS3	-1.03728	0.02192
0.3741	384	HIS4-RPS24B	2	YCL030C	auxotrophs	Yes	HIS4	3.70214	0.41396
0.3814	384	HIS6-RPS24B	2	YIL020C	auxotrophs	Yes	HIS6	4.19862	0.826913
0.0464	384	HMF1-RPS24B	2	YER057C	auxotrophs	No	RPS24B	-1.40681	0.065508
0.4515	384	HO-RPS24B	2	YDL227C	auxotrophs	No	HO	-1.31043	0.992446
0.0553	384	IBA57-RPS24B	2	YJR122W	auxotrophs	No	IBA57	1.18461	0.027211
0.0726	384	ILV1-RPS24B	2	YER086W	auxotrophs	Yes	ILV1	2.40121	0.19476
0.1459	384	IRC10-RPS24B	2	YOL015W	auxotrophs	Yes	IRC10	3.81681	0.486775
0.3553	384	ISA1-RPS24B	2	YLL027W	auxotrophs	Yes	RPS24B	5.8781	0.699676
0.1235	384	LAG1-RPS24B	2	YHL003C	auxotrophs	Yes	LAG1	1.82774	0.154448
0.0564	384	LYS1-RPS24B	2	YIR034C	auxotrophs	No	RPS24B	1.23017	0.0302345
0.4121	384	LYS12-RPS24B	2	YIL094C	auxotrophs	Yes	LYS12	10.8857	1.7221
0.1314	384	LYS2-RPS24B	2	YBR115C	auxotrophs	No	LYS2	1.85202	0.0768459
0.0656	384	LYS4-RPS24B	2	YDR234W	auxotrophs	Yes	RPS24B	5.91423	0.708242
0.0534	384	LYS5-RPS24B	2	YGL154C	auxotrophs	No	RPS24B	-1.05143	0.0267071
0.4002	384	LYS9-RPS24B	2	YNR050C	auxotrophs	Yes	LYS9	6.62838	0.935001
0.4192	384	MET1-RPS24B	2	YKR069W	auxotrophs	No	MET1	2.95972	0.0566896
0.3734	384	MET10-RPS24B	2	YFR030W	auxotrophs	Yes	RPS24B	9.06463	1.1741
0.0965	384	MET13-RPS24B	2	YGL125W	auxotrophs	Yes	RPS24B	1.92474	0.161754
0.2694	384	MET14-RPS24B	2	YKL001C	auxotrophs	No	MET14	1.8094	0.0584533
0.9681	384	MET17-RPS24B	2	YLR303W	pos. controls	Yes	MET17	1.04178	0.227514
0.8349	384	MET18-RPS24B	2	YIL128W	auxotrophs	Yes	MET18	1.03001	0.150416
0.59	384	MET28-RPS24B	2	YIR017C	auxotrophs	No	RPS24B	17.3724	2.25751
0.0952	384	MET3-RPS24B	2	YJR010W	auxotrophs	No	MET3	-1.30619	0.0463595
0.1008	384	MET5-RPS24B	2	YJR137C	auxotrophs	Yes	MET5	3.55725	0.716053
0.0605	384	MET7-RPS24B	2	YOR241W	auxotrophs	No	RPS24B	1.40991	0.0375411
0.1283	384	MHF2-RPS24B	2	YDL160C-A	auxotrophs	Yes	RPS24B	2.35738	0.19854
0.7416	384	OPI3-RPS24B	2	YJR073C	auxotrophs	No	OPI3	1.02406	0.0556817
0.2837	384	ORF , Dubious (2)-RPS24B	2	YDR008C	auxotrophs	Yes	RPS24B	9.28502	1.20711
0.2066	384	ORF , Uncharacterized (1)-RPS24B	2	YBR209W	auxotrophs	Yes	ORF , Uncharacterized (1)	2.02174	0.110356
0.3387	384	ORF , Uncharacterized (2)-RPS24B	2	YHL005C	auxotrophs	Yes	RPS24B	5.58817	0.585541
0.0739	384	ORT1-RPS24B	2	YOR130C	auxotrophs	Yes	ORT1	2.19673	0.396575
0.2749	384	PEX35-RPS24B	2	YGR168C	auxotrophs	Yes	PEX35	3.23202	0.364073
0.1729	384	PHA2-RPS24B	2	YNL316C	auxotrophs	Yes	PHA2	8.4952	1.67826
0.3319	384	POS5-RPS24B	2	YPL188W	auxotrophs	No	POS5	-1.07861	0.010834
0.466	384	PRO2-RPS24B	2	YOR323C	auxotrophs	Yes	PRO2	1.80598	0.514742
0.4432	384	PRP18-RPS24B	2	YGR006W	auxotrophs	No	PRP18	-1.05792	0.0675237
0.3185	384	RPL27A-RPS24B	2	YHR010W	auxotrophs	Yes	RPL27A	5.10167	0.6319
0.8316	384	RPL31A-RPS24B	2	YDL075W	auxotrophs	No	RPL31A	-1.15189	0.438148
0.0528	384	RPS24B-RPS24B	2	YIL069C	auxotrophs	Yes	RPS24B	7.11279	0.801465
0.2437	384	RSC2-RPS24B	2	YLR357W	auxotrophs	Yes	RSC2	2.16582	0.17284
0.6887	384	SSQ1-RPS24B	2	YLR369W	auxotrophs	No	SSQ1	-1.0227	0.00377937
0.6443	384	SWI3-RPS24B	2	YJL176C	auxotrophs	No	SWI3	-1.29247	0.706227
0.0479	384	TRP2-RPS24B	2	YER090W	auxotrophs	No	RPS24B	1.97442	0.0350216
0.0643	384	TRP3-RPS24B	2	YKL211C	auxotrophs	Yes	TRP3	1.88562	0.109096
0.1042	384	TRP4-RPS24B	2	YDR354W	auxotrophs	Yes	RPS24B	4.5549	0.517765
0.0626	384	TRP5-RPS24B	2	YGL026C	auxotrophs	No	TRP5	-1.19725	0.0168809
0.2641	384	URA1-RPS24B	2	YKL216W	auxotrophs	Yes	URA1	4.47733	0.590076
0.0524	384	URA4-RPS24B	2	YLR420W	auxotrophs	Yes	RPS24B	7.99704	0.98136
0.6267	384	VMA1-RPS24B	2	YDL185W	auxotrophs	No	VMA1	-1.30192	0.879319
0.6932	384	VMA16-RPS24B	2	YHR026W	auxotrophs	No	VMA16	-1.22075	0.595115
0.711	384	VMA2-RPS24B	2	YBR127C	auxotrophs	No	VMA2	-1.00342	0.0609728
0.3259	384	VMA5-RPS24B	2	YKL080W	auxotrophs	No	VMA5	-1.32308	0.746539
0.4608	384	VMA6-RPS24B	2	YLR447C	auxotrophs	No	VMA6	-1.41574	1.18166
0.7459	384	VMA7-RPS24B	2	YGR020C	auxotrophs	No	VMA7	1.02191	0.0896956
0.7467	384	VMA8-RPS24B	2	YEL051W	auxotrophs	No	VMA8	-1.13466	0.406905
0.7464	384	VMA9-RPS24B	2	YCL005W-A	auxotrophs	No	VMA9	1.02688	0.0571935
0.7881	384	VPH2-RPS24B	2	YKL119C	auxotrophs	No	VPH2	-1.28366	0.851352
0.2186	384	VPS65-RPS24B	2	YLR322W	auxotrophs	Yes	VPS65	1.35837	0.150416
0.095	384	YEA4-RPS24B	2	YEL004W	auxotrophs	Yes	YEA4	3.19656	0.27085
0.7398	384	YNG2-RPS24B	2	YHR090C	auxotrophs	No	YNG2	1.02236	0.0662638
0.6628	384	ZUO1-RPS24B	2	YGR285C	auxotrophs	No	ZUO1	-1.28364	0.847825
0.4144	384	ZWF1-RPS24B	2	YNL241C	auxotrophs	No	ZWF1	-1.4713	1.27993
0.371	384	ADE1-ILV1	2	YAR015W	auxotrophs	Yes	ILV1	11.2878	1.46587
0.0479	384	ADE2-ILV1	2	YOR128C	auxotrophs	Yes	ILV1	5.54468	0.641726
0.0852	384	ADE5,7-ILV1	2	YGL234W	auxotrophs	Yes	ILV1	1.85386	0.147645
0.0527	384	ADE6-ILV1	2	YGR061C	auxotrophs	Yes	ILV1	6.18992	0.726635
0.0903	384	ADE8-ILV1	2	YDR408C	auxotrophs	No	ILV1	1.2095	0.065508
0.5949	384	ADO1-ILV1	2	YJR105W	auxotrophs	No	ADO1	-1.15284	0.422023
0.6087	384	ANP1-ILV1	2	YEL036C	auxotrophs	No	ANP1	1.0031	0.0302345
0.0602	384	APL2-ILV1	2	YKL135C	auxotrophs	Yes	APL2	2.13253	0.154952
0.1106	384	APT1-ILV1	2	YML022W	auxotrophs	No	ILV1	1.21395	0.0304864
0.1219	384	ARG1-ILV1	2	YOL058W	auxotrophs	Yes	ARG1	2.35438	0.259261
0.1937	384	ARG2-ILV1	2	YJL071W	auxotrophs	Yes	ARG2	1.521	0.222223
0.0929	384	ARG3-ILV1	2	YJL088W	auxotrophs	No	ILV1	1.49786	0.0828928
0.1688	384	ARG4-ILV1	2	YHR018C	auxotrophs	Yes	ARG4	2.20098	0.17284
0.0543	384	ARG5,6-ILV1	2	YER069W	auxotrophs	No	ILV1	1.84051	0.092971
0.0531	384	ARG8-ILV1	2	YOL140W	auxotrophs	No	ARG8	1.40472	0.0355255
0.1018	384	ARO1-ILV1	2	YDR127W	auxotrophs	Yes	ILV1	2.57298	0.1741
0.0682	384	ARO2-ILV1	2	YGL148W	auxotrophs	No	ILV1	-1.14536	0.00957425
0.1082	384	ARO7-ILV1	2	YPR060C	auxotrophs	Yes	ILV1	2.54272	0.187454
0.4181	384	BAS1-ILV1	2	YKR099W	auxotrophs	No	BAS1	-1.14323	0.24238
0.3669	384	BUD16-ILV1	2	YEL029C	auxotrophs	Yes	BUD16	3.14224	0.236837
0.9025	384	BY4741-ILV1	2	no.KO	pos. controls	No	BY4741	-1.01279	0.0574455
0.7157	384	CCS1-ILV1	2	YMR038C	auxotrophs	Yes	CCS1	1.23616	0.704967
0.6811	384	CDC40-ILV1	2	YDR364C	auxotrophs	No	CDC40	-1.1722	0.353743
0.697	384	CHO2-ILV1	2	YGR157W	auxotrophs	No	CHO2	-1.03451	0.0932229
0.7358	384	CNM67-ILV1	2	YNL225C	auxotrophs	No	CNM67	-1.206	0.605445
0.7513	384	DOC1-ILV1	2	YGL240W	auxotrophs	No	DOC1	-1.02082	0.0453518
0.0989	384	ECM29-ILV1	2	YHL030W	auxotrophs	Yes	ECM29	2.11328	0.165786
0.0539	384	ERG4-ILV1	2	YGL012W	auxotrophs	Yes	ILV1	1.54058	0.0954905
0.0597	384	FCY22-ILV1	2	YER060W-A	auxotrophs	Yes	ILV1	5.05963	0.552283
0.4115	384	FUN12-ILV1	2	YAL035W	auxotrophs	Yes	FUN12	2.84003	0.773498
0.7209	384	GGC1-ILV1	2	YDL198C	auxotrophs	No	GGC1	1.00889	0.0317462
0.1037	384	HIS1-ILV1	2	YER055C	auxotrophs	No	HIS1	1.13517	0.0201563
0.1089	384	HIS2-ILV1	2	YFR025C	auxotrophs	No	HIS2	-1.07604	0.00478713
0.894	384	HIS3-ILV1	2	YOR202W	pos. controls	No	HIS3	-1.00089	0.00529104
0.0595	384	HIS4-ILV1	2	YCL030C	auxotrophs	No	HIS4	-1.16729	0.0564377
0.1284	384	HIS6-ILV1	2	YIL020C	auxotrophs	No	HIS6	1.12666	0.00125976
0.0579	384	HMF1-ILV1	2	YER057C	auxotrophs	No	HMF1	11.9615	0.0317462
0.8584	384	HO-ILV1	2	YDL227C	auxotrophs	No	HO	-1.00254	0.0367853
0.0587	384	IBA57-ILV1	2	YJR122W	auxotrophs	No	IBA57	-1.25257	0.0226758
0.066	384	ILV1-ILV1	2	YER086W	auxotrophs	No	ILV1	1.6723	0.0828928
0.1128	384	IRC10-ILV1	2	YOL015W	auxotrophs	Yes	IRC10	9.41554	1.09902
0.1368	384	ISA1-ILV1	2	YLL027W	auxotrophs	Yes	ILV1	1.92595	0.122702
0.1346	384	LAG1-ILV1	2	YHL003C	auxotrophs	Yes	ILV1	2.83998	0.265559
0.0537	384	LYS1-ILV1	2	YIR034C	auxotrophs	No	LYS1	1.02492	0.00680275
0.0947	384	LYS12-ILV1	2	YIL094C	auxotrophs	No	LYS12	1.52111	0.109348
0.0716	384	LYS2-ILV1	2	YBR115C	auxotrophs	No	ILV1	-1.35537	0.0231798
0.0683	384	LYS4-ILV1	2	YDR234W	auxotrophs	Yes	ILV1	6.25311	0.71832
0.0566	384	LYS5-ILV1	2	YGL154C	auxotrophs	No	ILV1	1.02884	0.0229278
0.4148	384	LYS9-ILV1	2	YNR050C	auxotrophs	Yes	LYS9	5.46546	0.501136
0.6037	384	MET1-ILV1	2	YKR069W	auxotrophs	No	MET1	4.24996	0.0340138
0.195	384	MET10-ILV1	2	YFR030W	auxotrophs	Yes	MET10	6.83727	1.21643
0.0645	384	MET13-ILV1	2	YGL125W	auxotrophs	No	ILV1	1.55126	0.0680275
0.5344	384	MET14-ILV1	2	YKL001C	auxotrophs	No	MET14	3.36485	0.0665158
0.9467	384	MET17-ILV1	2	YLR303W	pos. controls	No	MET17	1.01414	0.0934749
0.7907	384	MET18-ILV1	2	YIL128W	auxotrophs	No	MET18	-1.01858	0.0171329
0.81	384	MET28-ILV1	2	YIR017C	auxotrophs	No	MET28	-1.16584	0.532127
0.1664	384	MET3-ILV1	2	YJR010W	auxotrophs	Yes	MET3	2.70679	0.326028
0.1449	384	MET5-ILV1	2	YJR137C	auxotrophs	Yes	MET5	3.64609	0.427818
0.0535	384	MET7-ILV1	2	YOR241W	auxotrophs	No	MET7	-1.02004	0.0103301
0.0672	384	MHF2-ILV1	2	YDL160C-A	auxotrophs	No	MHF2	-1.11654	0.0236837
0.7345	384	OPI3-ILV1	2	YJR073C	auxotrophs	No	OPI3	1.00561	0.0133535
0.1626	384	ORF , Dubious (2)-ILV1	2	YDR008C	auxotrophs	Yes	ORF , Dubious (2)	3.16421	0.410433
0.1105	384	ORF , Uncharacterized (1)-ILV1	2	YBR209W	auxotrophs	No	ORF , Uncharacterized (1)	-1.03571	0.0125977
0.1645	384	ORF , Uncharacterized (2)-ILV1	2	YHL005C	auxotrophs	Yes	ILV1	2.08259	0.102293
0.0684	384	ORT1-ILV1	2	YOR130C	auxotrophs	No	ORT1	-1.06678	0.0262032
0.0901	384	PEX35-ILV1	2	YGR168C	auxotrophs	No	PEX35	2.37094	0.0151172
0.0737	384	PHA2-ILV1	2	YNL316C	auxotrophs	No	PHA2	1.11964	0.0267071
0.2152	384	POS5-ILV1	2	YPL188W	auxotrophs	No	POS5	-1.09721	0.136811
0.1136	384	PRO2-ILV1	2	YOR323C	auxotrophs	No	PRO2	-2.01427	0.346688
0.5014	384	PRP18-ILV1	2	YGR006W	auxotrophs	No	PRP18	-1.03416	0.0529103
0.3801	384	RPL27A-ILV1	2	YHR010W	auxotrophs	Yes	ILV1	11.1347	1.65836
0.7542	384	RPL31A-ILV1	2	YDL075W	auxotrophs	No	RPL31A	-1.17111	0.431093
0.0531	384	RPS24B-ILV1	2	YIL069C	auxotrophs	Yes	ILV1	5.13528	0.534394
0.2732	384	RSC2-ILV1	2	YLR357W	auxotrophs	Yes	RSC2	2.38879	0.202571
0.7891	384	SSQ1-ILV1	2	YLR369W	auxotrophs	No	SSQ1	-1.00845	0.065508
0.6838	384	SWI3-ILV1	2	YJL176C	auxotrophs	No	SWI3	-1.08329	0.136559
0.0462	384	TRP2-ILV1	2	YER090W	auxotrophs	No	TRP2	-1.05479	0.0156211
0.0686	384	TRP3-ILV1	2	YKL211C	auxotrophs	No	TRP3	1.21242	0.0294786
0.1136	384	TRP4-ILV1	2	YDR354W	auxotrophs	Yes	TRP4	1.96493	0.15344
0.0596	384	TRP5-ILV1	2	YGL026C	auxotrophs	No	TRP5	-1.99237	0.0607209
0.0997	384	URA1-ILV1	2	YKL216W	auxotrophs	Yes	URA1	2.52679	0.248175
0.0617	384	URA4-ILV1	2	YLR420W	auxotrophs	No	URA4	-1.07178	0.000503904
0.6472	384	VMA1-ILV1	2	YDL185W	auxotrophs	No	VMA1	-1.3377	0.879319
0.7151	384	VMA16-ILV1	2	YHR026W	auxotrophs	No	VMA16	-1.03004	0.0685314
0.7316	384	VMA2-ILV1	2	YBR127C	auxotrophs	No	VMA2	1.00341	0.0388008
0.7648	384	VMA5-ILV1	2	YKL080W	auxotrophs	Yes	VMA5	1.03626	0.126985
0.7922	384	VMA6-ILV1	2	YLR447C	auxotrophs	No	VMA6	1.01575	0.0496349
0.7483	384	VMA7-ILV1	2	YGR020C	auxotrophs	No	VMA7	1.01931	0.0738225
0.7412	384	VMA8-ILV1	2	YEL051W	auxotrophs	Yes	VMA8	1.08177	0.194256
0.709	384	VMA9-ILV1	2	YCL005W-A	auxotrophs	No	VMA9	-1.01402	0.0889397
0.7731	384	VPH2-ILV1	2	YKL119C	auxotrophs	No	VPH2	-1.0695	0.0876799
0.2503	384	VPS65-ILV1	2	YLR322W	auxotrophs	Yes	VPS65	1.7171	0.415976
0.0596	384	YEA4-ILV1	2	YEL004W	auxotrophs	No	YEA4	1.15022	0.0065508
0.7149	384	YNG2-ILV1	2	YHR090C	auxotrophs	No	YNG2	-1.00344	0.0251954
0.6936	384	ZUO1-ILV1	2	YGR285C	auxotrophs	No	ZUO1	-1.00849	0.0118419
0.3827	384	ZWF1-ILV1	2	YNL241C	auxotrophs	No	ZWF1	-1.29161	0.531623
0.7911	384	ADE1-MET14	3	YAR015W	auxotrophs	Yes	MET14	8.50676	1.75939
0.0679	384	ADE2-MET14	3	YOR128C	auxotrophs	Yes	MET14	4.10411	0.717061
0.374	384	ADE5,7-MET14	3	YGL234W	auxotrophs	Yes	MET14	3.4899	0.551779
0.0517	384	ADE6-MET14	3	YGR061C	auxotrophs	No	MET14	1.36988	0.0718068
0.2914	384	ADE8-MET14	3	YDR408C	auxotrophs	Yes	ADE8	1.97372	0.86521
0.8294	384	ADO1-MET14	3	YJR105W	auxotrophs	Yes	ADO1	1.35189	1.02772
0.7968	384	ANP1-MET14	3	YEL036C	auxotrophs	Yes	ANP1	1.11655	0.381206
0.0447	384	APL2-MET14	3	YKL135C	auxotrophs	No	APL2	1.17435	0.22827
0.1251	384	APT1-MET14	3	YML022W	auxotrophs	No	APT1	1.06928	0.126229
0.4872	384	ARG1-MET14	3	YOL058W	auxotrophs	Yes	ARG1	5.34412	1.34896
0.8186	384	ARG2-MET14	3	YJL071W	auxotrophs	Yes	MET14	15.7781	3.67777
0.377	384	ARG3-MET14	3	YJL088W	auxotrophs	Yes	ARG3	6.00899	1.38222
0.822	384	ARG4-MET14	3	YHR018C	auxotrophs	Yes	ARG4	1.77164	0.916356
0.1195	384	ARG5,6-MET14	3	YER069W	auxotrophs	Yes	MET14	4.16603	0.697156
0.3716	384	ARG8-MET14	3	YOL140W	auxotrophs	Yes	MET14	8.18741	1.40137
0.2047	384	ARO1-MET14	3	YDR127W	auxotrophs	Yes	MET14	5.20632	0.560345
0.1209	384	ARO2-MET14	3	YGL148W	auxotrophs	Yes	MET14	2.04954	0.240364
0.3874	384	ARO7-MET14	3	YPR060C	auxotrophs	Yes	MET14	8.6583	1.88109
0.781	384	BAS1-MET14	3	YKR099W	auxotrophs	Yes	BAS1	1.29015	0.779041
0.4708	384	BUD16-MET14	3	YEL029C	auxotrophs	No	MET14	3.09318	0.233309
0.8942	384	BY4741-MET14	3	no.KO	pos. controls	No	BY4741	-1.02245	0.0854124
0.8188	384	CCS1-MET14	3	YMR038C	auxotrophs	No	CCS1	1.11619	0.0065508
0.8749	384	CDC40-MET14	3	YDR364C	auxotrophs	Yes	CDC40	1.11978	0.482744
0.7263	384	CHO2-MET14	3	YGR157W	auxotrophs	Yes	CHO2	1.15391	0.274378
0.8462	384	CNM67-MET14	3	YNL225C	auxotrophs	No	CNM67	1.06334	0.228522
0.8298	384	DOC1-MET14	3	YGL240W	auxotrophs	No	DOC1	1.04102	0.146637
0.1183	384	ECM29-MET14	3	YHL030W	auxotrophs	No	ECM29	1.79952	0.13026
0.1028	384	ERG4-MET14	3	YGL012W	auxotrophs	No	MET14	-1.07659	0.00125977
0.0954	384	FCY22-MET14	3	YER060W-A	auxotrophs	No	FCY22	1.18545	0.0297306
0.6325	384	FUN12-MET14	3	YAL035W	auxotrophs	Yes	MET14	10.6867	2.32654
0.8752	384	GGC1-MET14	3	YDL198C	auxotrophs	Yes	GGC1	1.04395	0.467878
0.4242	384	HIS1-MET14	3	YER055C	auxotrophs	Yes	HIS1	1.29566	0.672213
0.8211	384	HIS2-MET14	3	YFR025C	auxotrophs	Yes	MET14	15.3018	3.62536
0.9007	384	HIS3-MET14	3	YOR202W	pos. controls	No	HIS3	-1.0047	0.0347696
0.3397	384	HIS4-MET14	3	YCL030C	auxotrophs	Yes	HIS4	8.27104	1.20837
0.4132	384	HIS6-MET14	3	YIL020C	auxotrophs	No	HIS6	1.00168	0.19728
0.0525	384	HMF1-MET14	3	YER057C	auxotrophs	No	MET14	4.06081	0.19476
0.8459	384	HO-MET14	3	YDL227C	auxotrophs	No	HO	-1.0082	0.0529103
0.1325	384	IBA57-MET14	3	YJR122W	auxotrophs	No	IBA57	-3.2602	0.164274
0.6231	384	ILV1-MET14	3	YER086W	auxotrophs	Yes	MET14	11.1087	2.6687
0.7779	384	IRC10-MET14	3	YOL015W	auxotrophs	Yes	MET14	14.8311	3.51425
0.249	384	ISA1-MET14	3	YLL027W	auxotrophs	Yes	MET14	4.31052	0.84203
0.2049	384	LAG1-MET14	3	YHL003C	auxotrophs	Yes	LAG1	3.80707	0.445958
0.0792	384	LYS1-MET14	3	YIR034C	auxotrophs	No	MET14	2.21517	0.168557
0.7182	384	LYS12-MET14	3	YIL094C	auxotrophs	Yes	LYS12	1.30346	0.770223
0.0802	384	LYS2-MET14	3	YBR115C	auxotrophs	No	MET14	-1.26677	0.126733
0.2916	384	LYS4-MET14	3	YDR234W	auxotrophs	Yes	MET14	4.35835	0.93626
0.1835	384	LYS5-MET14	3	YGL154C	auxotrophs	Yes	MET14	3.33081	0.329052
0.7585	384	LYS9-MET14	3	YNR050C	auxotrophs	Yes	LYS9	5.2852	1.53994
0.8801	384	MET1-MET14	3	YKR069W	auxotrophs	Yes	MET1	1.99631	2.37668
0.8062	384	MET10-MET14	3	YFR030W	auxotrophs	Yes	MET10	5.12115	3.06325
0.0991	384	MET13-MET14	3	YGL125W	auxotrophs	No	MET14	-1.01809	0.0178887
0.1567	384	MET14-MET14	3	YKL001C	auxotrophs	No	MET14	1.38952	0.048879
0.9205	384	MET17-MET14	3	YLR303W	pos. controls	No	MET17	-1.0025	0.027211
0.842	384	MET18-MET14	3	YIL128W	auxotrophs	No	MET18	1.03046	0.202823
0.855	384	MET28-MET14	3	YIR017C	auxotrophs	No	MET28	-1.08973	0.133284
0.1245	384	MET3-MET14	3	YJR010W	auxotrophs	No	MET14	-1.19946	0.0241876
0.2109	384	MET5-MET14	3	YJR137C	auxotrophs	Yes	MET5	7.25734	2.95214
0.1401	384	MET7-MET14	3	YOR241W	auxotrophs	No	MET14	1.11614	0.00932229
0.1124	384	MHF2-MET14	3	YDL160C-A	auxotrophs	Yes	MET14	4.75104	0.197532
0.754	384	OPI3-MET14	3	YJR073C	auxotrophs	No	OPI3	1.01467	0.0770978
0.7869	384	ORF , Dubious (2)-MET14	3	YDR008C	auxotrophs	Yes	ORF , Dubious (2)	1.81586	1.74957
0.1704	384	ORF , Uncharacterized (1)-MET14	3	YBR209W	auxotrophs	No	ORF , Uncharacterized (1)	-1.00931	0.0723108
0.0618	384	ORF , Uncharacterized (2)-MET14	3	YHL005C	auxotrophs	Yes	ORF , Uncharacterized (2)	5.2865	0.55455
0.7231	384	ORT1-MET14	3	YOR130C	auxotrophs	Yes	ORT1	2.69562	2.43186
0.2327	384	PEX35-MET14	3	YGR168C	auxotrophs	Yes	MET14	2.23833	0.326028
0.8548	384	PHA2-MET14	3	YNL316C	auxotrophs	No	PHA2	-1.00795	0.0619806
0.7748	384	POS5-MET14	3	YPL188W	auxotrophs	Yes	POS5	1.2801	0.781309
0.4873	384	PRO2-MET14	3	YOR323C	auxotrophs	Yes	PRO2	1.58566	1.24062
0.2384	384	PRP18-MET14	3	YGR006W	auxotrophs	Yes	PRP18	1.00267	0.278409
0.2312	384	RPL27A-MET14	3	YHR010W	auxotrophs	No	RPL27A	-1.03545	0.35072
0.8938	384	RPL31A-MET14	3	YDL075W	auxotrophs	No	RPL31A	1.0271	0.108088
0.0561	384	RPS24B-MET14	3	YIL069C	auxotrophs	No	MET14	4.40618	0.0846565
0.5288	384	RSC2-MET14	3	YLR357W	auxotrophs	Yes	RSC2	1.23036	0.472162
0.8258	384	SSQ1-MET14	3	YLR369W	auxotrophs	No	SSQ1	1.03813	0.155707
0.8014	384	SWI3-MET14	3	YJL176C	auxotrophs	Yes	SWI3	1.10146	0.413708
0.7585	384	TRP2-MET14	3	YER090W	auxotrophs	Yes	TRP2	1.18794	0.420259
0.3152	384	TRP3-MET14	3	YKL211C	auxotrophs	Yes	MET14	6.80611	1.37794
0.8107	384	TRP4-MET14	3	YDR354W	auxotrophs	Yes	MET14	14.7903	3.46059
0.3866	384	TRP5-MET14	3	YGL026C	auxotrophs	Yes	TRP5	2.50281	1.57773
0.6063	384	URA1-MET14	3	YKL216W	auxotrophs	Yes	URA1	1.72147	1.00353
0.0541	384	URA4-MET14	3	YLR420W	auxotrophs	Yes	MET14	3.49695	0.567148
0.809	384	VMA1-MET14	3	YDL185W	auxotrophs	No	VMA1	1.07138	0.211641
0.7848	384	VMA16-MET14	3	YHR026W	auxotrophs	Yes	VMA16	1.08821	0.301337
0.7824	384	VMA2-MET14	3	YBR127C	auxotrophs	No	VMA2	1.05952	0.227262
0.8668	384	VMA5-MET14	3	YKL080W	auxotrophs	Yes	VMA5	1.11551	0.430589
0.8514	384	VMA6-MET14	3	YLR447C	auxotrophs	No	VMA6	1.04611	0.197532
0.8404	384	VMA7-MET14	3	YGR020C	auxotrophs	Yes	VMA7	1.04648	0.319729
0.8287	384	VMA8-MET14	3	YEL051W	auxotrophs	No	VMA8	-1.05923	0.205594
0.7942	384	VMA9-MET14	3	YCL005W-A	auxotrophs	No	VMA9	-1.16865	0.335854
0.8204	384	VPH2-MET14	3	YKL119C	auxotrophs	No	VPH2	1.04214	0.128245
0.7735	384	VPS65-MET14	3	YLR322W	auxotrophs	Yes	VPS65	1.76038	1.69237
0.8048	384	YEA4-MET14	3	YEL004W	auxotrophs	Yes	YEA4	1.40434	1.34367
0.8449	384	YNG2-MET14	3	YHR090C	auxotrophs	Yes	YNG2	1.18846	0.682291
0.8157	384	ZUO1-MET14	3	YGR285C	auxotrophs	Yes	ZUO1	1.1309	0.41648
0.8445	384	ZWF1-MET14	3	YNL241C	auxotrophs	No	ZWF1	1.01358	0.0229278
0.0676	384	ADE1-ADE1	3	YAR015W	auxotrophs	Yes	ADE1	2.23943	0.11086
0.0523	384	ADE2-ADE1	3	YOR128C	auxotrophs	Yes	ADE2	1.86689	0.0760901
0.0696	384	ADE5,7-ADE1	3	YGL234W	auxotrophs	No	ADE5,7	1.0385	0.0138575
0.0543	384	ADE6-ADE1	3	YGR061C	auxotrophs	No	ADE6	2.8554	0.00881839
0.0794	384	ADE8-ADE1	3	YDR408C	auxotrophs	No	ADE8	1.06205	0.0307384
0.5197	384	ADO1-ADE1	3	YJR105W	auxotrophs	No	ADO1	-1.04551	0.190225
0.619	384	ANP1-ADE1	3	YEL036C	auxotrophs	No	ANP1	-1.06928	0.245151
0.1388	384	APL2-ADE1	3	YKL135C	auxotrophs	No	APL2	-1.97188	0.447722
0.0823	384	APT1-ADE1	3	YML022W	auxotrophs	Yes	APT1	1.07238	0.204587
0.09	384	ARG1-ADE1	3	YOL058W	auxotrophs	No	ARG1	1.11544	0.0156211
0.4338	384	ARG2-ADE1	3	YJL071W	auxotrophs	Yes	ARG2	1.37529	0.180399
0.0933	384	ARG3-ADE1	3	YJL088W	auxotrophs	No	ARG3	-1.39373	0.0866721
0.1345	384	ARG4-ADE1	3	YHR018C	auxotrophs	Yes	ARG4	1.15882	0.158983
0.0569	384	ARG5,6-ADE1	3	YER069W	auxotrophs	No	ARG5,6	1.07008	0.0143614
0.0697	384	ARG8-ADE1	3	YOL140W	auxotrophs	Yes	ARG8	1.15539	0.0624846
0.0773	384	ARO1-ADE1	3	YDR127W	auxotrophs	No	ARO1	1.25559	0.0307384
0.0698	384	ARO2-ADE1	3	YGL148W	auxotrophs	No	ARO2	-1.08402	0.00781056
0.1631	384	ARO7-ADE1	3	YPR060C	auxotrophs	No	ARO7	-1.01253	0.00730666
0.4657	384	BAS1-ADE1	3	YKR099W	auxotrophs	No	BAS1	-1.33453	0.662891
0.0852	384	BUD16-ADE1	3	YEL029C	auxotrophs	No	ADE1	1.65714	0.0793655
0.8576	384	BY4741-ADE1	3	no.KO	pos. controls	No	BY4741	-1.02935	0.136307
0.7855	384	CCS1-ADE1	3	YMR038C	auxotrophs	No	CCS1	-1.0365	0.203831
0.7879	384	CDC40-ADE1	3	YDR364C	auxotrophs	No	CDC40	1.00839	0.0277149
0.6714	384	CHO2-ADE1	3	YGR157W	auxotrophs	Yes	CHO2	1.0638	0.0513986
0.7718	384	CNM67-ADE1	3	YNL225C	auxotrophs	No	CNM67	-1.01622	0.0501388
0.747	384	DOC1-ADE1	3	YGL240W	auxotrophs	No	DOC1	-1.02155	0.0604689
0.0793	384	ECM29-ADE1	3	YHL030W	auxotrophs	Yes	ECM29	2.27181	0.333839
0.0595	384	ERG4-ADE1	3	YGL012W	auxotrophs	No	ERG4	1.1912	0.000251954
0.0626	384	FCY22-ADE1	3	YER060W-A	auxotrophs	No	FCY22	1.94694	0.0881838
0.0852	384	FUN12-ADE1	3	YAL035W	auxotrophs	No	FUN12	-3.26738	0.774254
0.7502	384	GGC1-ADE1	3	YDL198C	auxotrophs	No	GGC1	-1.02639	0.0959944
0.2038	384	HIS1-ADE1	3	YER055C	auxotrophs	No	HIS1	-1.26542	0.426054
0.1839	384	HIS2-ADE1	3	YFR025C	auxotrophs	No	HIS2	1.02072	0.0188965
0.8548	384	HIS3-ADE1	3	YOR202W	pos. controls	No	HIS3	-1.01848	0.0405645
0.098	384	HIS4-ADE1	3	YCL030C	auxotrophs	No	HIS4	-1.06093	0.00881839
0.3306	384	HIS6-ADE1	3	YIL020C	auxotrophs	No	HIS6	-1.92114	0.710258
0.0767	384	HMF1-ADE1	3	YER057C	auxotrophs	No	ADE1	-1.46806	0.0178887
0.8563	384	HO-ADE1	3	YDL227C	auxotrophs	No	HO	-1.01585	0.0869241
0.0665	384	IBA57-ADE1	3	YJR122W	auxotrophs	No	IBA57	-10.2447	0.0584533
0.0728	384	ILV1-ADE1	3	YER086W	auxotrophs	Yes	ILV1	1.29239	0.0773498
0.1027	384	IRC10-ADE1	3	YOL015W	auxotrophs	Yes	IRC10	3.80531	0.454021
0.1129	384	ISA1-ADE1	3	YLL027W	auxotrophs	No	ISA1	1.30686	0.0158731
0.0864	384	LAG1-ADE1	3	YHL003C	auxotrophs	No	LAG1	1.0054	0.00629885
0.0597	384	LYS1-ADE1	3	YIR034C	auxotrophs	No	LYS1	-1.32375	0.0609728
0.7097	384	LYS12-ADE1	3	YIL094C	auxotrophs	No	LYS12	-1.08176	0.301841
0.2326	384	LYS2-ADE1	3	YBR115C	auxotrophs	No	LYS2	-1.36423	0.154196
0.1173	384	LYS4-ADE1	3	YDR234W	auxotrophs	Yes	LYS4	1.39186	0.0904514
0.0798	384	LYS5-ADE1	3	YGL154C	auxotrophs	Yes	LYS5	1.42188	0.0549259
0.2819	384	LYS9-ADE1	3	YNR050C	auxotrophs	Yes	LYS9	1.50451	0.174856
0.7507	384	MET1-ADE1	3	YKR069W	auxotrophs	Yes	MET1	1.25722	0.468634
0.2798	384	MET10-ADE1	3	YFR030W	auxotrophs	No	MET10	1.07067	0.0367853
0.0804	384	MET13-ADE1	3	YGL125W	auxotrophs	Yes	MET13	1.46274	0.0690354
0.5573	384	MET14-ADE1	3	YKL001C	auxotrophs	Yes	MET14	5.0224	0.856139
0.9196	384	MET17-ADE1	3	YLR303W	pos. controls	Yes	MET17	1.00527	0.0531623
0.7952	384	MET18-ADE1	3	YIL128W	auxotrophs	Yes	MET18	1.02825	0.117159
0.8223	384	MET28-ADE1	3	YIR017C	auxotrophs	No	MET28	-1.03019	0.0949866
0.1082	384	MET3-ADE1	3	YJR010W	auxotrophs	No	MET3	-1.15065	0.0249434
0.0876	384	MET5-ADE1	3	YJR137C	auxotrophs	No	MET5	1.08276	0.00201563
0.0612	384	MET7-ADE1	3	YOR241W	auxotrophs	No	MET7	1.21451	0.000755865
0.0638	384	MHF2-ADE1	3	YDL160C-A	auxotrophs	No	MHF2	-1.3256	0.016125
0.7332	384	OPI3-ADE1	3	YJR073C	auxotrophs	No	OPI3	-1.02265	0.0239357
0.1058	384	ORF , Dubious (2)-ADE1	3	YDR008C	auxotrophs	No	ORF , Dubious (2)	-1.44326	0.588312
0.0885	384	ORF , Uncharacterized (1)-ADE1	3	YBR209W	auxotrophs	No	ORF , Uncharacterized (1)	-1.38999	0.951882
0.6285	384	ORF , Uncharacterized (2)-ADE1	3	YHL005C	auxotrophs	Yes	ORF , Uncharacterized (2)	7.93572	1.8889
0.1524	384	ORT1-ADE1	3	YOR130C	auxotrophs	No	ORT1	-1.39814	0.396071
0.0748	384	PEX35-ADE1	3	YGR168C	auxotrophs	No	PEX35	3.3731	0.0677756
0.8496	384	PHA2-ADE1	3	YNL316C	auxotrophs	No	PHA2	-1.03113	0.135047
0.58	384	POS5-ADE1	3	YPL188W	auxotrophs	No	POS5	-1.08523	0.271354
0.1071	384	PRO2-ADE1	3	YOR323C	auxotrophs	No	PRO2	-1.32744	0.417236
0.2555	384	PRP18-ADE1	3	YGR006W	auxotrophs	No	PRP18	-1.13711	0.312927
0.6573	384	RPL27A-ADE1	3	YHR010W	auxotrophs	No	RPL27A	-1.18219	0.214161
0.8642	384	RPL31A-ADE1	3	YDL075W	auxotrophs	No	RPL31A	-1.02866	0.148905
0.0561	384	RPS24B-ADE1	3	YIL069C	auxotrophs	Yes	RPS24B	2.60717	0.180903
0.1587	384	RSC2-ADE1	3	YLR357W	auxotrophs	Yes	RSC2	1.10181	0.259764
0.7751	384	SSQ1-ADE1	3	YLR369W	auxotrophs	No	SSQ1	-1.03628	0.166541
0.6587	384	SWI3-ADE1	3	YJL176C	auxotrophs	No	SWI3	-1.0336	0.0239357
0.7751	384	TRP2-ADE1	3	YER090W	auxotrophs	Yes	TRP2	1.03578	0.141598
0.11	384	TRP3-ADE1	3	YKL211C	auxotrophs	Yes	TRP3	1.09673	0.0471154
0.4262	384	TRP4-ADE1	3	YDR354W	auxotrophs	No	TRP4	-1.06633	0.116907
0.0619	384	TRP5-ADE1	3	YGL026C	auxotrophs	No	TRP5	-1.00729	0.0196524
0.4042	384	URA1-ADE1	3	YKL216W	auxotrophs	Yes	URA1	1.30339	0.374907
0.0533	384	URA4-ADE1	3	YLR420W	auxotrophs	No	ADE1	1.15542	0.0450997
0.7945	384	VMA1-ADE1	3	YDL185W	auxotrophs	No	VMA1	1.00035	0.0236837
0.7173	384	VMA16-ADE1	3	YHR026W	auxotrophs	No	VMA16	-1.0314	0.0745783
0.7098	384	VMA2-ADE1	3	YBR127C	auxotrophs	No	VMA2	-1.01668	0.0861682
0.7503	384	VMA5-ADE1	3	YKL080W	auxotrophs	Yes	VMA5	-1.00887	0.0347696
0.7879	384	VMA6-ADE1	3	YLR447C	auxotrophs	No	VMA6	-1.03574	0.142102
0.7392	384	VMA7-ADE1	3	YGR020C	auxotrophs	Yes	VMA7	1.03207	0.0914592
0.752	384	VMA8-ADE1	3	YEL051W	auxotrophs	No	VMA8	-1.03407	0.160243
0.743	384	VMA9-ADE1	3	YCL005W-A	auxotrophs	No	VMA9	-1.20785	0.168305
0.768	384	VPH2-ADE1	3	YKL119C	auxotrophs	No	VPH2	-1.01168	0.0826409
0.8491	384	VPS65-ADE1	3	YLR322W	auxotrophs	Yes	VPS65	1.10922	0.308392
0.081	384	YEA4-ADE1	3	YEL004W	auxotrophs	No	YEA4	-1.13564	0.24238
0.7237	384	YNG2-ADE1	3	YHR090C	auxotrophs	No	YNG2	1.00685	0.0304864
0.6583	384	ZUO1-ADE1	3	YGR285C	auxotrophs	Yes	ZUO1	1.02937	0.128748
0.8084	384	ZWF1-ADE1	3	YNL241C	auxotrophs	No	ZWF1	-1.03552	0.143866
0.1369	384	ADE1-ARG8	3	YAR015W	auxotrophs	Yes	ARG8	3.24055	0.306124
0.0448	384	ADE2-ARG8	3	YOR128C	auxotrophs	Yes	ARG8	1.95396	0.196776
0.0788	384	ADE5,7-ARG8	3	YGL234W	auxotrophs	No	ARG8	1.06793	0.0294786
0.0472	384	ADE6-ARG8	3	YGR061C	auxotrophs	No	ARG8	3.45224	0.0521544
0.1104	384	ADE8-ARG8	3	YDR408C	auxotrophs	Yes	ADE8	1.26308	0.236837
0.6254	384	ADO1-ARG8	3	YJR105W	auxotrophs	Yes	ADO1	1.07876	0.255481
0.6869	384	ANP1-ARG8	3	YEL036C	auxotrophs	No	ANP1	-1.00638	0.0317462
0.251	384	APL2-ARG8	3	YKL135C	auxotrophs	No	APL2	1.01015	0.02192
0.1608	384	APT1-ARG8	3	YML022W	auxotrophs	Yes	APT1	1.11917	0.334847
0.222	384	ARG1-ARG8	3	YOL058W	auxotrophs	Yes	ARG1	2.04926	0.385741
0.1381	384	ARG2-ARG8	3	YJL071W	auxotrophs	No	ARG2	-1.56088	0.276141
0.1389	384	ARG3-ARG8	3	YJL088W	auxotrophs	No	ARG3	1.27187	0.114639
0.1404	384	ARG4-ARG8	3	YHR018C	auxotrophs	Yes	ARG4	1.45366	0.504664
0.0547	384	ARG5,6-ARG8	3	YER069W	auxotrophs	No	ARG5,6	1.31932	0.00604689
0.0673	384	ARG8-ARG8	3	YOL140W	auxotrophs	No	ARG8	1.22891	0.0665158
0.1321	384	ARO1-ARG8	3	YDR127W	auxotrophs	Yes	ARO1	3.48826	0.462587
0.1109	384	ARO2-ARG8	3	YGL148W	auxotrophs	No	ARG8	1.10659	0.0340138
0.2031	384	ARO7-ARG8	3	YPR060C	auxotrophs	No	ARO7	1.29271	0.125473
0.5256	384	BAS1-ARG8	3	YKR099W	auxotrophs	No	BAS1	-1.27735	0.649285
0.1267	384	BUD16-ARG8	3	YEL029C	auxotrophs	No	BUD16	1.32263	0.0627365
0.8946	384	BY4741-ARG8	3	no.KO	pos. controls	No	BY4741	-1.01708	0.065256
0.7714	384	CCS1-ARG8	3	YMR038C	auxotrophs	No	CCS1	1.0425	0.0959944
0.8135	384	CDC40-ARG8	3	YDR364C	auxotrophs	No	CDC40	1.0161	0.0796174
0.7195	384	CHO2-ARG8	3	YGR157W	auxotrophs	No	CHO2	1.02321	0.0947346
0.7828	384	CNM67-ARG8	3	YNL225C	auxotrophs	No	CNM67	-1.0101	0.0468634
0.7422	384	DOC1-ARG8	3	YGL240W	auxotrophs	No	DOC1	-1.0372	0.0917113
0.1313	384	ECM29-ARG8	3	YHL030W	auxotrophs	Yes	ECM29	5.9094	0.989171
0.0788	384	ERG4-ARG8	3	YGL012W	auxotrophs	No	ARG8	1.32715	0.100782
0.0991	384	FCY22-ARG8	3	YER060W-A	auxotrophs	Yes	FCY22	1.75038	0.192997
0.0883	384	FUN12-ARG8	3	YAL035W	auxotrophs	No	FUN12	-1.3134	0.43462
0.7175	384	GGC1-ARG8	3	YDL198C	auxotrophs	No	GGC1	-1.06907	0.255481
0.254	384	HIS1-ARG8	3	YER055C	auxotrophs	No	HIS1	-1.30094	0.396827
0.3749	384	HIS2-ARG8	3	YFR025C	auxotrophs	Yes	HIS2	2.19799	0.670953
0.882	384	HIS3-ARG8	3	YOR202W	pos. controls	No	HIS3	-1.0182	0.0783577
0.2682	384	HIS4-ARG8	3	YCL030C	auxotrophs	Yes	ARG8	4.74833	0.820362
0.4749	384	HIS6-ARG8	3	YIL020C	auxotrophs	Yes	HIS6	1.29455	0.441927
0.0636	384	HMF1-ARG8	3	YER057C	auxotrophs	No	ARG8	5.25472	0.104813
0.8774	384	HO-ARG8	3	YDL227C	auxotrophs	No	HO	-1.005	0.0309904
0.077	384	IBA57-ARG8	3	YJR122W	auxotrophs	Yes	IBA57	1.98117	1.96499
0.0682	384	ILV1-ARG8	3	YER086W	auxotrophs	No	ILV1	-1.05226	0.153188
0.1198	384	IRC10-ARG8	3	YOL015W	auxotrophs	Yes	IRC10	5.51652	1.03225
0.1127	384	ISA1-ARG8	3	YLL027W	auxotrophs	No	ARG8	1.1256	0.032754
0.1197	384	LAG1-ARG8	3	YHL003C	auxotrophs	Yes	LAG1	5.36672	0.193501
0.0737	384	LYS1-ARG8	3	YIR034C	auxotrophs	No	ARG8	1.09075	0.0309903
0.6696	384	LYS12-ARG8	3	YIL094C	auxotrophs	No	LYS12	-1.15247	0.392544
0.2477	384	LYS2-ARG8	3	YBR115C	auxotrophs	No	LYS2	1.05418	0.021668
0.0891	384	LYS4-ARG8	3	YDR234W	auxotrophs	No	ARG8	1.78094	0.141094
0.0647	384	LYS5-ARG8	3	YGL154C	auxotrophs	Yes	ARG8	6.6687	0.30688
0.4808	384	LYS9-ARG8	3	YNR050C	auxotrophs	No	LYS9	2.44846	0.103805
0.7702	384	MET1-ARG8	3	YKR069W	auxotrophs	Yes	MET1	1.45233	0.934245
0.398	384	MET10-ARG8	3	YFR030W	auxotrophs	Yes	MET10	2.42266	1.18544
0.0821	384	MET13-ARG8	3	YGL125W	auxotrophs	No	ARG8	1.43426	0.0715549
0.5935	384	MET14-ARG8	3	YKL001C	auxotrophs	Yes	MET14	5.06939	0.408165
0.9097	384	MET17-ARG8	3	YLR303W	pos. controls	No	MET17	-1.02551	0.0841526
0.8109	384	MET18-ARG8	3	YIL128W	auxotrophs	No	MET18	1.013	0.0942307
0.8499	384	MET28-ARG8	3	YIR017C	auxotrophs	No	MET28	1.0072	0.0476193
0.2933	384	MET3-ARG8	3	YJR010W	auxotrophs	Yes	MET3	3.68536	0.970778
0.1526	384	MET5-ARG8	3	YJR137C	auxotrophs	Yes	MET5	4.74516	1.50895
0.0686	384	MET7-ARG8	3	YOR241W	auxotrophs	No	MET7	2.92745	0.0836487
0.0795	384	MHF2-ARG8	3	YDL160C-A	auxotrophs	No	MHF2	1.10277	0.0483751
0.7709	384	OPI3-ARG8	3	YJR073C	auxotrophs	No	OPI3	1.03188	0.145125
0.2695	384	ORF , Dubious (2)-ARG8	3	YDR008C	auxotrophs	No	ORF , Dubious (2)	-1.0452	0.184934
0.1288	384	ORF , Uncharacterized (1)-ARG8	3	YBR209W	auxotrophs	No	ORF , Uncharacterized (1)	-1.06668	0.198036
0.1227	384	ORF , Uncharacterized (2)-ARG8	3	YHL005C	auxotrophs	No	ORF , Uncharacterized (2)	4.47135	0.150416
0.1227	384	ORT1-ARG8	3	YOR130C	auxotrophs	No	ORT1	-1.54497	0.454777
0.1209	384	PEX35-ARG8	3	YGR168C	auxotrophs	No	PEX35	1.43158	0.109852
0.8367	384	PHA2-ARG8	3	YNL316C	auxotrophs	No	PHA2	-1.12744	0.278913
0.5061	384	POS5-ARG8	3	YPL188W	auxotrophs	No	POS5	-1.30845	0.715801
0.0838	384	PRO2-ARG8	3	YOR323C	auxotrophs	No	PRO2	-1.35487	0.452257
0.2078	384	PRP18-ARG8	3	YGR006W	auxotrophs	No	PRP18	-1.21795	0.420763
0.2758	384	RPL27A-ARG8	3	YHR010W	auxotrophs	No	RPL27A	-1.51102	1.16781
0.879	384	RPL31A-ARG8	3	YDL075W	auxotrophs	No	RPL31A	-1.02508	0.143362
0.0668	384	RPS24B-ARG8	3	YIL069C	auxotrophs	Yes	ARG8	6.39744	0.957425
0.2668	384	RSC2-ARG8	3	YLR357W	auxotrophs	Yes	RSC2	1.24677	0.540189
0.7749	384	SSQ1-ARG8	3	YLR369W	auxotrophs	No	SSQ1	-1.00632	0.0340138
0.7087	384	SWI3-ARG8	3	YJL176C	auxotrophs	No	SWI3	-1.00768	0.0508947
0.7886	384	TRP2-ARG8	3	YER090W	auxotrophs	Yes	TRP2	1.05853	0.198791
0.1704	384	TRP3-ARG8	3	YKL211C	auxotrophs	No	TRP3	1.64581	0.150668
0.4218	384	TRP4-ARG8	3	YDR354W	auxotrophs	Yes	TRP4	1.42791	0.541701
0.0715	384	TRP5-ARG8	3	YGL026C	auxotrophs	Yes	TRP5	1.7998	0.756113
0.3771	384	URA1-ARG8	3	YKL216W	auxotrophs	Yes	URA1	1.34893	0.570927
0.1101	384	URA4-ARG8	3	YLR420W	auxotrophs	No	ARG8	-1.05399	0.00755861
0.7862	384	VMA1-ARG8	3	YDL185W	auxotrophs	No	VMA1	1.02201	0.100278
0.731	384	VMA16-ARG8	3	YHR026W	auxotrophs	No	VMA16	-1.01804	0.0503908
0.757	384	VMA2-ARG8	3	YBR127C	auxotrophs	No	VMA2	1.00668	0.0244395
0.7674	384	VMA5-ARG8	3	YKL080W	auxotrophs	No	VMA5	1.02433	0.137819
0.8275	384	VMA6-ARG8	3	YLR447C	auxotrophs	No	VMA6	1.00108	0.0136056
0.7529	384	VMA7-ARG8	3	YGR020C	auxotrophs	No	VMA7	1.03662	0.098262
0.7963	384	VMA8-ARG8	3	YEL051W	auxotrophs	No	VMA8	1.03155	0.16251
0.7676	384	VMA9-ARG8	3	YCL005W-A	auxotrophs	No	VMA9	-1.01714	0.0312423
0.7765	384	VPH2-ARG8	3	YKL119C	auxotrophs	No	VPH2	-1.00938	0.0372892
0.8241	384	VPS65-ARG8	3	YLR322W	auxotrophs	No	VPS65	1.02186	0.0745783
0.1019	384	YEA4-ARG8	3	YEL004W	auxotrophs	No	YEA4	-1.22682	0.355003
0.7364	384	YNG2-ARG8	3	YHR090C	auxotrophs	No	YNG2	-1.00267	0.0433361
0.6051	384	ZUO1-ARG8	3	YGR285C	auxotrophs	No	ZUO1	-1.03277	0.0319981
0.8147	384	ZWF1-ARG8	3	YNL241C	auxotrophs	No	ZWF1	-1.04886	0.122953
0.3213	384	ADE1-VPH2	4	YAR015W	auxotrophs	Yes	ADE1	13.2834	2.128
0.0492	384	ADE2-VPH2	4	YOR128C	auxotrophs	Yes	VPH2	3.60983	0.907034
0.0995	384	ADE5,7-VPH2	4	YGL234W	auxotrophs	Yes	VPH2	-1.0593	0.179139
0.0615	384	ADE6-VPH2	4	YGR061C	auxotrophs	Yes	VPH2	3.27467	0.853872
0.1423	384	ADE8-VPH2	4	YDR408C	auxotrophs	Yes	VPH2	2.14362	0.267827
0.6474	384	ADO1-VPH2	4	YJR105W	auxotrophs	Yes	ADO1	1.12955	0.420511
0.6528	384	ANP1-VPH2	4	YEL036C	auxotrophs	No	ANP1	-1.00711	0.0758381
0.0431	384	APL2-VPH2	4	YKL135C	auxotrophs	No	APL2	-1.35925	0.582013
0.0902	384	APT1-VPH2	4	YML022W	auxotrophs	Yes	APT1	1.09532	0.293526
0.1878	384	ARG1-VPH2	4	YOL058W	auxotrophs	Yes	ARG1	2.26509	0.385237
0.4613	384	ARG2-VPH2	4	YJL071W	auxotrophs	Yes	ARG2	1.14462	0.11741
0.0914	384	ARG3-VPH2	4	YJL088W	auxotrophs	No	ARG3	-1.18354	0.401362
0.5533	384	ARG4-VPH2	4	YHR018C	auxotrophs	Yes	ARG4	3.97671	0.990431
0.0572	384	ARG5,6-VPH2	4	YER069W	auxotrophs	No	VPH2	-1.40066	0.0194004
0.7767	384	ARG8-VPH2	4	YOL140W	auxotrophs	No	ARG8	-1.03358	0.0609728
0.123	384	ARO1-VPH2	4	YDR127W	auxotrophs	Yes	VPH2	2.2515	0.312171
0.0904	384	ARO2-VPH2	4	YGL148W	auxotrophs	Yes	VPH2	2.41422	0.439659
0.2759	384	ARO7-VPH2	4	YPR060C	auxotrophs	Yes	ARO7	2.40944	0.587304
0.6111	384	BAS1-VPH2	4	YKR099W	auxotrophs	Yes	BAS1	1.07094	0.171077
0.6128	384	BUD16-VPH2	4	YEL029C	auxotrophs	No	BUD16	-1.75699	1.29882
0.9015	384	BY4741-VPH2	4	no.KO	pos. controls	Yes	BY4741	-1.01522	0.0823889
0.6204	384	CCS1-VPH2	4	YMR038C	auxotrophs	Yes	CCS1	1.86367	2.21215
0.8023	384	CDC40-VPH2	4	YDR364C	auxotrophs	No	CDC40	-1.13645	0.470146
0.7295	384	CHO2-VPH2	4	YGR157W	auxotrophs	Yes	CHO2	1.09686	0.291007
0.7728	384	CNM67-VPH2	4	YNL225C	auxotrophs	No	CNM67	-1.05637	0.0677756
0.6418	384	DOC1-VPH2	4	YGL240W	auxotrophs	No	DOC1	-1.16535	0.637443
0.4772	384	ECM29-VPH2	4	YHL030W	auxotrophs	Yes	ECM29	2.66331	0.951378
0.0735	384	ERG4-VPH2	4	YGL012W	auxotrophs	Yes	VPH2	-1.26276	0.156715
0.7386	384	FCY22-VPH2	4	YER060W-A	auxotrophs	Yes	FCY22	1.0565	0.259512
0.4849	384	FUN12-VPH2	4	YAL035W	auxotrophs	Yes	FUN12	2.28487	1.27514
0.6798	384	GGC1-VPH2	4	YDL198C	auxotrophs	No	GGC1	-1.04912	0.162762
0.3238	384	HIS1-VPH2	4	YER055C	auxotrophs	Yes	HIS1	1.36779	0.464855
0.2507	384	HIS2-VPH2	4	YFR025C	auxotrophs	Yes	HIS2	1.38477	0.291259
0.8938	384	HIS3-VPH2	4	YOR202W	pos. controls	Yes	HIS3	1.01753	0.0844047
0.3789	384	HIS4-VPH2	4	YCL030C	auxotrophs	Yes	HIS4	2.30049	0.824897
0.2236	384	HIS6-VPH2	4	YIL020C	auxotrophs	Yes	VPH2	4.86602	1.18444
0.0577	384	HMF1-VPH2	4	YER057C	auxotrophs	No	HMF1	17.4815	0.0463595
0.5793	384	HO-VPH2	4	YDL227C	auxotrophs	No	HO	-1.15216	0.137315
0.0728	384	IBA57-VPH2	4	YJR122W	auxotrophs	No	IBA57	-1.88258	0.0725627
0.0956	384	ILV1-VPH2	4	YER086W	auxotrophs	Yes	VPH2	1.13017	0.1741
0.369	384	IRC10-VPH2	4	YOL015W	auxotrophs	Yes	IRC10	2.75811	1.07156
0.3591	384	ISA1-VPH2	4	YLL027W	auxotrophs	Yes	VPH2	6.0696	1.58101
0.1957	384	LAG1-VPH2	4	YHL003C	auxotrophs	Yes	LAG1	4.35717	0.335603
0.0991	384	LYS1-VPH2	4	YIR034C	auxotrophs	No	LYS1	-1.96322	0.142606
0.5845	384	LYS12-VPH2	4	YIL094C	auxotrophs	Yes	LYS12	1.17105	0.426054
0.275	384	LYS2-VPH2	4	YBR115C	auxotrophs	Yes	VPH2	1.7408	0.340642
0.1121	384	LYS4-VPH2	4	YDR234W	auxotrophs	Yes	VPH2	4.11213	0.883098
0.0629	384	LYS5-VPH2	4	YGL154C	auxotrophs	No	VPH2	1.69438	0.332831
0.5731	384	LYS9-VPH2	4	YNR050C	auxotrophs	Yes	VPH2	4.37566	0.869997
0.6613	384	MET1-VPH2	4	YKR069W	auxotrophs	Yes	MET1	1.44008	0.791135
0.6039	384	MET10-VPH2	4	YFR030W	auxotrophs	No	MET10	-1.12888	0.753594
0.6935	384	MET13-VPH2	4	YGL125W	auxotrophs	Yes	MET13	1.24192	0.462335
0.6983	384	MET14-VPH2	4	YKL001C	auxotrophs	Yes	MET14	1.19098	0.152432
0.9132	384	MET17-VPH2	4	YLR303W	pos. controls	No	MET17	1.01236	0.0289747
0.7765	384	MET18-VPH2	4	YIL128W	auxotrophs	No	MET18	-1.00472	0.0418244
0.8264	384	MET28-VPH2	4	YIR017C	auxotrophs	No	MET28	-1.14536	0.478712
0.1717	384	MET3-VPH2	4	YJR010W	auxotrophs	Yes	VPH2	5.32145	0.726887
0.8106	384	MET5-VPH2	4	YJR137C	auxotrophs	No	MET5	1.27955	0.010582
0.0714	384	MET7-VPH2	4	YOR241W	auxotrophs	Yes	MET7	-1.13793	0.087176
0.0788	384	MHF2-VPH2	4	YDL160C-A	auxotrophs	No	MHF2	1.51187	0.0519025
0.763	384	OPI3-VPH2	4	YJR073C	auxotrophs	No	OPI3	-1.00042	0.00151174
0.2317	384	ORF , Dubious (2)-VPH2	4	YDR008C	auxotrophs	No	ORF , Dubious (2)	-1.21219	0.291763
0.0922	384	ORF , Uncharacterized (1)-VPH2	4	YBR209W	auxotrophs	No	ORF , Uncharacterized (1)	-1.02857	0.00151172
0.31	384	ORF , Uncharacterized (2)-VPH2	4	YHL005C	auxotrophs	Yes	VPH2	3.58463	1.00051
0.2995	384	ORT1-VPH2	4	YOR130C	auxotrophs	Yes	ORT1	1.3672	0.900735
0.4325	384	PEX35-VPH2	4	YGR168C	auxotrophs	Yes	VPH2	3.85524	0.947598
0.8622	384	PHA2-VPH2	4	YNL316C	auxotrophs	Yes	PHA2	1.8015	1.81356
0.6062	384	POS5-VPH2	4	YPL188W	auxotrophs	Yes	POS5	-1.05655	0.38171
0.6032	384	PRO2-VPH2	4	YOR323C	auxotrophs	Yes	PRO2	1.04132	0.0899476
0.4476	384	PRP18-VPH2	4	YGR006W	auxotrophs	No	PRP18	-1.18788	0.687834
0.7182	384	RPL27A-VPH2	4	YHR010W	auxotrophs	Yes	VPH2	6.78502	1.9534
0.8515	384	RPL31A-VPH2	4	YDL075W	auxotrophs	No	RPL31A	-1.06506	0.235577
0.0599	384	RPS24B-VPH2	4	YIL069C	auxotrophs	Yes	VPH2	3.45773	0.70144
0.2944	384	RSC2-VPH2	4	YLR357W	auxotrophs	No	RSC2	-1.72249	0.921647
0.7694	384	SSQ1-VPH2	4	YLR369W	auxotrophs	Yes	SSQ1	1.02261	0.0844045
0.694	384	SWI3-VPH2	4	YJL176C	auxotrophs	No	SWI3	-1.03247	0.152684
0.0665	384	TRP2-VPH2	4	YER090W	auxotrophs	Yes	VPH2	-1.63292	0.114891
0.6481	384	TRP3-VPH2	4	YKL211C	auxotrophs	Yes	TRP3	1.17843	1.05266
0.242	384	TRP4-VPH2	4	YDR354W	auxotrophs	Yes	VPH2	3.46215	0.982368
0.1364	384	TRP5-VPH2	4	YGL026C	auxotrophs	Yes	VPH2	3.46539	0.379694
0.1776	384	URA1-VPH2	4	YKL216W	auxotrophs	Yes	VPH2	2.68394	0.504412
0.0625	384	URA4-VPH2	4	YLR420W	auxotrophs	Yes	VPH2	-1.6979	0.102293
0.5287	384	VMA1-VPH2	4	YDL185W	auxotrophs	No	VMA1	-1.3078	0.860674
0.7753	384	VMA16-VPH2	4	YHR026W	auxotrophs	No	VMA16	-1.07729	0.296298
0.7296	384	VMA2-VPH2	4	YBR127C	auxotrophs	Yes	VMA2	1.0313	0.111364
0.736	384	VMA5-VPH2	4	YKL080W	auxotrophs	No	VMA5	-1.01119	0.0718068
0.5348	384	VMA6-VPH2	4	YLR447C	auxotrophs	No	VMA6	-1.24731	0.683299
0.7768	384	VMA7-VPH2	4	YGR020C	auxotrophs	No	VMA7	-1.0311	0.103805
0.7685	384	VMA8-VPH2	4	YEL051W	auxotrophs	No	VMA8	-1.03666	0.234065
0.7449	384	VMA9-VPH2	4	YCL005W-A	auxotrophs	No	VMA9	-1.01815	0.0264552
0.8184	384	VPH2-VPH2	4	YKL119C	auxotrophs	Yes	VPH2	12.1657	3.40894
0.0596	384	VPS65-VPH2	4	YLR322W	auxotrophs	No	VPH2	2.57517	0.661379
0.7537	384	YEA4-VPH2	4	YEL004W	auxotrophs	No	YEA4	-1.07406	0.167801
0.7123	384	YNG2-VPH2	4	YHR090C	auxotrophs	Yes	YNG2	1.03083	0.106073
0.6496	384	ZUO1-VPH2	4	YGR285C	auxotrophs	No	ZUO1	-1.029	0.0839007
0.6777	384	ZWF1-VPH2	4	YNL241C	auxotrophs	Yes	ZWF1	1.04973	0.293526
0.0877	384	ADE1-MET7	4	YAR015W	auxotrophs	Yes	ADE1	3.96538	0.103049
0.0444	384	ADE2-MET7	4	YOR128C	auxotrophs	Yes	MET7	1.50168	0.112371
0.0765	384	ADE5,7-MET7	4	YGL234W	auxotrophs	No	MET7	1.01347	0.0859163
0.0487	384	ADE6-MET7	4	YGR061C	auxotrophs	Yes	MET7	-1.38354	0.0629885
0.0909	384	ADE8-MET7	4	YDR408C	auxotrophs	No	MET7	1.2514	0.101285
0.637	384	ADO1-MET7	4	YJR105W	auxotrophs	No	ADO1	-1.02083	0.065508
0.6145	384	ANP1-MET7	4	YEL036C	auxotrophs	No	ANP1	-1.01424	0.00881838
0.7647	384	APL2-MET7	4	YKL135C	auxotrophs	No	APL2	-1.38373	0.730414
0.0601	384	APT1-MET7	4	YML022W	auxotrophs	Yes	APT1	1.1138	0.438652
0.0912	384	ARG1-MET7	4	YOL058W	auxotrophs	Yes	ARG1	1.05895	0.0226758
0.4795	384	ARG2-MET7	4	YJL071W	auxotrophs	No	ARG2	1.04192	0.054422
0.0687	384	ARG3-MET7	4	YJL088W	auxotrophs	Yes	ARG3	1.02085	0.043588
0.6212	384	ARG4-MET7	4	YHR018C	auxotrophs	Yes	ARG4	3.08095	0.239104
0.0549	384	ARG5,6-MET7	4	YER069W	auxotrophs	No	MET7	-1.04333	0.0919632
0.7125	384	ARG8-MET7	4	YOL140W	auxotrophs	No	ARG8	-1.11436	0.316958
0.0843	384	ARO1-MET7	4	YDR127W	auxotrophs	Yes	ARO1	1.26896	0.059965
0.0568	384	ARO2-MET7	4	YGL148W	auxotrophs	Yes	MET7	4.68575	0.199799
0.1004	384	ARO7-MET7	4	YPR060C	auxotrophs	No	ARO7	3.20898	0.00176368
0.4939	384	BAS1-MET7	4	YKR099W	auxotrophs	No	BAS1	-1.04901	0.188965
0.704	384	BUD16-MET7	4	YEL029C	auxotrophs	No	BUD16	-1.88232	1.54347
0.8398	384	BY4741-MET7	4	no.KO	pos. controls	No	BY4741	-1.03015	0.147645
0.3509	384	CCS1-MET7	4	YMR038C	auxotrophs	Yes	CCS1	1.18359	0.938024
0.7471	384	CDC40-MET7	4	YDR364C	auxotrophs	No	CDC40	-1.02438	0.115647
0.7132	384	CHO2-MET7	4	YGR157W	auxotrophs	Yes	CHO2	1.16026	0.485263
0.7963	384	CNM67-MET7	4	YNL225C	auxotrophs	Yes	CNM67	1.01491	0.0697912
0.6635	384	DOC1-MET7	4	YGL240W	auxotrophs	No	DOC1	-1.07512	0.210634
0.1043	384	ECM29-MET7	4	YHL030W	auxotrophs	No	ECM29	-1.0104	0.125725
0.0507	384	ERG4-MET7	4	YGL012W	auxotrophs	Yes	ERG4	1.46233	0.0204083
0.6129	384	FCY22-MET7	4	YER060W-A	auxotrophs	No	FCY22	-1.0756	0.111616
0.3448	384	FUN12-MET7	4	YAL035W	auxotrophs	Yes	FUN12	1.52116	0.589068
0.7354	384	GGC1-MET7	4	YDL198C	auxotrophs	No	GGC1	-1.03318	0.128496
0.1356	384	HIS1-MET7	4	YER055C	auxotrophs	No	HIS1	-1.07851	0.118922
0.1338	384	HIS2-MET7	4	YFR025C	auxotrophs	No	HIS2	-1.52477	0.205846
0.8589	384	HIS3-MET7	4	YOR202W	pos. controls	No	HIS3	1.00431	0.00226763
0.1767	384	HIS4-MET7	4	YCL030C	auxotrophs	No	HIS4	-1.10149	0.00151173
0.1713	384	HIS6-MET7	4	YIL020C	auxotrophs	Yes	HIS6	3.36517	0.238096
0.0461	384	HMF1-MET7	4	YER057C	auxotrophs	No	HMF1	4.14815	0.0113379
0.7075	384	HO-MET7	4	YDL227C	auxotrophs	No	HO	-1.11614	0.396072
0.0508	384	IBA57-MET7	4	YJR122W	auxotrophs	No	IBA57	9.08524	0.0738225
0.0626	384	ILV1-MET7	4	YER086W	auxotrophs	Yes	ILV1	1.31513	0.0584533
0.3552	384	IRC10-MET7	4	YOL015W	auxotrophs	Yes	IRC10	1.16119	0.0680276
0.1167	384	ISA1-MET7	4	YLL027W	auxotrophs	Yes	ISA1	5.16368	0.192745
0.0952	384	LAG1-MET7	4	YHL003C	auxotrophs	No	LAG1	3.95375	0.0322501
0.0602	384	LYS1-MET7	4	YIR034C	auxotrophs	No	MET7	1.49271	0.144873
0.7068	384	LYS12-MET7	4	YIL094C	auxotrophs	No	LYS12	1.02019	0.033006
0.5047	384	LYS2-MET7	4	YBR115C	auxotrophs	Yes	LYS2	8.14396	2.18772
0.0667	384	LYS4-MET7	4	YDR234W	auxotrophs	No	MET7	1.42649	0.136055
0.0517	384	LYS5-MET7	4	YGL154C	auxotrophs	Yes	LYS5	1.25878	0.443691
0.4707	384	LYS9-MET7	4	YNR050C	auxotrophs	No	LYS9	2.79345	0.0375411
0.492	384	MET1-MET7	4	YKR069W	auxotrophs	No	MET1	-1.11445	0.444699
0.4292	384	MET10-MET7	4	YFR030W	auxotrophs	No	MET10	-1.12397	0.675992
0.6232	384	MET13-MET7	4	YGL125W	auxotrophs	Yes	MET13	1.0011	0.0385489
0.3967	384	MET14-MET7	4	YKL001C	auxotrophs	No	MET14	1.11261	0.0151172
0.9288	384	MET17-MET7	4	YLR303W	pos. controls	No	MET17	-1.01057	0.0496349
0.7785	384	MET18-MET7	4	YIL128W	auxotrophs	No	MET18	1.00646	0.0204083
0.8609	384	MET28-MET7	4	YIR017C	auxotrophs	No	MET28	-1.06907	0.282692
0.0893	384	MET3-MET7	4	YJR010W	auxotrophs	No	MET7	1.5477	0.155204
0.7739	384	MET5-MET7	4	YJR137C	auxotrophs	No	MET5	-1.21268	1.45604
0.0624	384	MET7-MET7	4	YOR241W	auxotrophs	Yes	MET7	-1.95395	0.0393048
0.0554	384	MHF2-MET7	4	YDL160C-A	auxotrophs	No	MET7	-2.68373	0.0299825
0.7353	384	OPI3-MET7	4	YJR073C	auxotrophs	No	OPI3	-1.0174	0.0776018
0.1104	384	ORF , Dubious (2)-MET7	4	YDR008C	auxotrophs	No	ORF , Dubious (2)	-1.48041	0.561857
0.0747	384	ORF , Uncharacterized (1)-MET7	4	YBR209W	auxotrophs	No	ORF , Uncharacterized (1)	-1.65344	0.0312423
0.0974	384	ORF , Uncharacterized (2)-MET7	4	YHL005C	auxotrophs	No	ORF , Uncharacterized (2)	2.39809	0.00730666
0.1962	384	ORT1-MET7	4	YOR130C	auxotrophs	Yes	ORT1	-1.4357	0.223735
0.0786	384	PEX35-MET7	4	YGR168C	auxotrophs	Yes	PEX35	11.4751	1.74503
0.6057	384	PHA2-MET7	4	YNL316C	auxotrophs	Yes	PHA2	1.31911	1.20736
0.265	384	POS5-MET7	4	YPL188W	auxotrophs	No	POS5	-1.18648	0.314186
0.5439	384	PRO2-MET7	4	YOR323C	auxotrophs	No	PRO2	-1.00707	0.141598
0.5244	384	PRP18-MET7	4	YGR006W	auxotrophs	No	PRP18	-1.08887	0.407661
0.6261	384	RPL27A-MET7	4	YHR010W	auxotrophs	Yes	RPL27A	7.34037	1.14941
0.8306	384	RPL31A-MET7	4	YDL075W	auxotrophs	Yes	RPL31A	1.0558	0.07609
0.0537	384	RPS24B-MET7	4	YIL069C	auxotrophs	Yes	MET7	7.38047	0.111868
0.0983	384	RSC2-MET7	4	YLR357W	auxotrophs	No	RSC2	-1.17038	0.343413
0.7541	384	SSQ1-MET7	4	YLR369W	auxotrophs	No	SSQ1	-1.01546	0.049131
0.6834	384	SWI3-MET7	4	YJL176C	auxotrophs	No	SWI3	1.01578	0.00352735
0.0574	384	TRP2-MET7	4	YER090W	auxotrophs	Yes	MET7	-1.66542	0.0529103
0.6525	384	TRP3-MET7	4	YKL211C	auxotrophs	No	TRP3	-1.08968	0.130512
0.0673	384	TRP4-MET7	4	YDR354W	auxotrophs	No	MET7	1.46128	0.152936
0.056	384	TRP5-MET7	4	YGL026C	auxotrophs	Yes	TRP5	8.23186	1.22702
0.0678	384	URA1-MET7	4	YKL216W	auxotrophs	Yes	URA1	5.31201	0.327288
0.0456	384	URA4-MET7	4	YLR420W	auxotrophs	No	MET7	-1.12075	0.0612248
0.8085	384	VMA1-MET7	4	YDL185W	auxotrophs	Yes	VMA1	1.0355	0.195012
0.7096	384	VMA16-MET7	4	YHR026W	auxotrophs	No	VMA16	-1.01793	0.100782
0.7132	384	VMA2-MET7	4	YBR127C	auxotrophs	Yes	VMA2	1.0102	0.0549259
0.7715	384	VMA5-MET7	4	YKL080W	auxotrophs	No	VMA5	-1.00708	0.0811291
0.6804	384	VMA6-MET7	4	YLR447C	auxotrophs	Yes	VMA6	-1.03228	0.0262032
0.7379	384	VMA7-MET7	4	YGR020C	auxotrophs	No	VMA7	1.01705	0.0143614
0.7554	384	VMA8-MET7	4	YEL051W	auxotrophs	No	VMA8	1.01482	0.0153692
0.7249	384	VMA9-MET7	4	YCL005W-A	auxotrophs	No	VMA9	-1.00011	0.0264552
0.7979	384	VPH2-MET7	4	YKL119C	auxotrophs	Yes	MET7	34.1313	3.79619
0.0648	384	VPS65-MET7	4	YLR322W	auxotrophs	No	VPS65	-2.34718	1.4568
0.7871	384	YEA4-MET7	4	YEL004W	auxotrophs	No	YEA4	-1.05567	0.103301
0.734	384	YNG2-MET7	4	YHR090C	auxotrophs	Yes	YNG2	1.00374	0.0299825
0.6955	384	ZUO1-MET7	4	YGR285C	auxotrophs	Yes	ZUO1	1.0488	0.0919632
0.7906	384	ZWF1-MET7	4	YNL241C	auxotrophs	Yes	ZWF1	1.06921	0.385237
0.5505	384	ADE1-CCS1	4	YAR015W	auxotrophs	Yes	CCS1	1.83497	2.02445
0.0458	384	ADE2-CCS1	4	YOR128C	auxotrophs	Yes	CCS1	1.10692	0.543212
0.0954	384	ADE5,7-CCS1	4	YGL234W	auxotrophs	No	ADE5,7	4.65678	0.377427
0.0529	384	ADE6-CCS1	4	YGR061C	auxotrophs	No	CCS1	-1.62498	1.00378
0.7852	384	ADE8-CCS1	4	YDR408C	auxotrophs	Yes	CCS1	1.22725	0.828928
0.7036	384	ADO1-CCS1	4	YJR105W	auxotrophs	No	ADO1	1.17742	0.495089
0.7005	384	ANP1-CCS1	4	YEL036C	auxotrophs	No	ANP1	1.05243	0.284204
0.0477	384	APL2-CCS1	4	YKL135C	auxotrophs	No	APL2	-1.13061	0.134291
0.3004	384	APT1-CCS1	4	YML022W	auxotrophs	Yes	APT1	1.45234	1.11263
0.7435	384	ARG1-CCS1	4	YOL058W	auxotrophs	Yes	CCS1	1.93458	2.514
0.4475	384	ARG2-CCS1	4	YJL071W	auxotrophs	Yes	CCS1	1.85408	2.02596
0.0959	384	ARG3-CCS1	4	YJL088W	auxotrophs	No	ARG3	1.24715	0.417739
0.5734	384	ARG4-CCS1	4	YHR018C	auxotrophs	No	CCS1	-1.58931	0.55455
0.055	384	ARG5,6-CCS1	4	YER069W	auxotrophs	Yes	CCS1	1.1476	0.795166
0.7589	384	ARG8-CCS1	4	YOL140W	auxotrophs	No	ARG8	1.22045	0.731422
0.1383	384	ARO1-CCS1	4	YDR127W	auxotrophs	Yes	CCS1	1.30131	1.04611
0.0675	384	ARO2-CCS1	4	YGL148W	auxotrophs	No	ARO2	2.32244	0.0844045
0.8001	384	ARO7-CCS1	4	YPR060C	auxotrophs	Yes	CCS1	1.44604	1.28547
0.4427	384	BAS1-CCS1	4	YKR099W	auxotrophs	No	BAS1	-1.16455	0.421015
0.8071	384	BUD16-CCS1	4	YEL029C	auxotrophs	No	BUD16	-1.30465	0.649789
0.8882	384	BY4741-CCS1	4	no.KO	pos. controls	No	BY4741	-1.01682	0.0506428
0.364	384	CCS1-CCS1	4	YMR038C	auxotrophs	Yes	CCS1	1.46554	1.54045
0.8408	384	CDC40-CCS1	4	YDR364C	auxotrophs	No	CDC40	1.00387	0.0302346
0.7408	384	CHO2-CCS1	4	YGR157W	auxotrophs	No	CHO2	1.01306	0.0264552
0.7853	384	CNM67-CCS1	4	YNL225C	auxotrophs	No	CNM67	-1.00535	0.00377931
0.7485	384	DOC1-CCS1	4	YGL240W	auxotrophs	No	DOC1	-1.00072	0.016881
0.4729	384	ECM29-CCS1	4	YHL030W	auxotrophs	Yes	CCS1	1.52112	1.05972
0.055	384	ERG4-CCS1	4	YGL012W	auxotrophs	No	ERG4	14.4555	0.0511466
0.5153	384	FCY22-CCS1	4	YER060W-A	auxotrophs	No	FCY22	-1.08759	0.303604
0.3569	384	FUN12-CCS1	4	YAL035W	auxotrophs	No	CCS1	1.2238	1.04334
0.7465	384	GGC1-CCS1	4	YDL198C	auxotrophs	No	GGC1	-1.02444	0.0975061
0.8004	384	HIS1-CCS1	4	YER055C	auxotrophs	Yes	CCS1	1.69315	1.73823
0.8279	384	HIS2-CCS1	4	YFR025C	auxotrophs	Yes	HIS2	3.13553	2.11163
0.8651	384	HIS3-CCS1	4	YOR202W	pos. controls	No	HIS3	1.00046	0.00881826
0.8438	384	HIS4-CCS1	4	YCL030C	auxotrophs	Yes	CCS1	1.22296	0.74024
0.8072	384	HIS6-CCS1	4	YIL020C	auxotrophs	Yes	CCS1	1.9586	2.32805
0.047	384	HMF1-CCS1	4	YER057C	auxotrophs	No	HMF1	7.70371	0.0224239
0.8859	384	HO-CCS1	4	YDL227C	auxotrophs	No	HO	-1.0124	0.0244395
0.4169	384	IBA57-CCS1	4	YJR122W	auxotrophs	No	CCS1	-1.05103	0.00680275
0.0647	384	ILV1-CCS1	4	YER086W	auxotrophs	No	CCS1	-1.28205	0.997233
0.343	384	IRC10-CCS1	4	YOL015W	auxotrophs	No	CCS1	1.24455	0.405142
0.807	384	ISA1-CCS1	4	YLL027W	auxotrophs	Yes	CCS1	1.47168	1.49635
0.7379	384	LAG1-CCS1	4	YHL003C	auxotrophs	Yes	CCS1	1.58472	1.5218
0.0582	384	LYS1-CCS1	4	YIR034C	auxotrophs	No	LYS1	1.9431	0.00806252
0.5718	384	LYS12-CCS1	4	YIL094C	auxotrophs	Yes	LYS12	1.71669	1.14185
0.0736	384	LYS2-CCS1	4	YBR115C	auxotrophs	No	LYS2	1.38439	0.111616
0.0751	384	LYS4-CCS1	4	YDR234W	auxotrophs	Yes	CCS1	1.18911	0.866217
0.0522	384	LYS5-CCS1	4	YGL154C	auxotrophs	No	CCS1	1.09526	0.647521
0.6971	384	LYS9-CCS1	4	YNR050C	auxotrophs	Yes	CCS1	1.99337	2.44874
0.7914	384	MET1-CCS1	4	YKR069W	auxotrophs	Yes	CCS1	1.80903	2.16101
0.8285	384	MET10-CCS1	4	YFR030W	auxotrophs	No	MET10	1.10642	0.119426
0.5741	384	MET13-CCS1	4	YGL125W	auxotrophs	Yes	MET13	2.05101	1.51651
0.8995	384	MET14-CCS1	4	YKL001C	auxotrophs	Yes	CCS1	2.14938	2.25297
0.9151	384	MET17-CCS1	4	YLR303W	pos. controls	No	MET17	1.00816	0.0566896
0.771	384	MET18-CCS1	4	YIL128W	auxotrophs	No	MET18	-1.03055	0.104057
0.8211	384	MET28-CCS1	4	YIR017C	auxotrophs	No	MET28	-1.07185	0.270598
0.4655	384	MET3-CCS1	4	YJR010W	auxotrophs	No	MET3	3.50543	0.408669
0.8229	384	MET5-CCS1	4	YJR137C	auxotrophs	No	MET5	1.33126	0.00629885
0.1875	384	MET7-CCS1	4	YOR241W	auxotrophs	No	MET7	3.08305	0.273874
0.0556	384	MHF2-CCS1	4	YDL160C-A	auxotrophs	No	MHF2	9.91098	0.0559338
0.7141	384	OPI3-CCS1	4	YJR073C	auxotrophs	No	OPI3	-1.02286	0.0866722
0.6692	384	ORF , Dubious (2)-CCS1	4	YDR008C	auxotrophs	Yes	ORF , Dubious (2)	2.27802	1.99295
0.1343	384	ORF , Uncharacterized (1)-CCS1	4	YBR209W	auxotrophs	No	ORF , Uncharacterized (1)	2.38636	0.138575
0.6033	384	ORF , Uncharacterized (2)-CCS1	4	YHL005C	auxotrophs	Yes	CCS1	1.10439	1.04309
0.4638	384	ORT1-CCS1	4	YOR130C	auxotrophs	No	ORT1	1.17855	0.902247
0.4391	384	PEX35-CCS1	4	YGR168C	auxotrophs	No	CCS1	-1.19658	0.0244395
0.8239	384	PHA2-CCS1	4	YNL316C	auxotrophs	Yes	PHA2	1.68585	1.5984
0.6343	384	POS5-CCS1	4	YPL188W	auxotrophs	No	POS5	1.25976	0.526332
0.4578	384	PRO2-CCS1	4	YOR323C	auxotrophs	No	PRO2	-1.14685	0.272866
0.5545	384	PRP18-CCS1	4	YGR006W	auxotrophs	No	PRP18	-1.0229	0.00755862
0.761	384	RPL27A-CCS1	4	YHR010W	auxotrophs	Yes	CCS1	1.91599	2.10684
0.8297	384	RPL31A-CCS1	4	YDL075W	auxotrophs	No	RPL31A	-1.0524	0.246915
0.0549	384	RPS24B-CCS1	4	YIL069C	auxotrophs	Yes	CCS1	1.16387	0.818094
0.2499	384	RSC2-CCS1	4	YLR357W	auxotrophs	No	RSC2	1.23882	0.723108
0.7776	384	SSQ1-CCS1	4	YLR369W	auxotrophs	No	SSQ1	1.02195	0.0796173
0.6947	384	SWI3-CCS1	4	YJL176C	auxotrophs	No	SWI3	1.0561	0.113631
0.0782	384	TRP2-CCS1	4	YER090W	auxotrophs	No	TRP2	4.39018	0.0891917
0.6555	384	TRP3-CCS1	4	YKL211C	auxotrophs	Yes	TRP3	1.66056	1.40489
0.6983	384	TRP4-CCS1	4	YDR354W	auxotrophs	Yes	TRP4	16.2464	3.69516
0.0695	384	TRP5-CCS1	4	YGL026C	auxotrophs	No	CCS1	-1.30691	0.973046
0.075	384	URA1-CCS1	4	YKL216W	auxotrophs	No	URA1	3.3716	0.357019
0.0466	384	URA4-CCS1	4	YLR420W	auxotrophs	No	URA4	2.19517	0.0393048
0.8114	384	VMA1-CCS1	4	YDL185W	auxotrophs	No	VMA1	1.03171	0.189217
0.7872	384	VMA16-CCS1	4	YHR026W	auxotrophs	No	VMA16	1.0399	0.0884358
0.7669	384	VMA2-CCS1	4	YBR127C	auxotrophs	No	VMA2	1.03775	0.170321
0.7612	384	VMA5-CCS1	4	YKL080W	auxotrophs	No	VMA5	-1.02887	0.0884358
0.816	384	VMA6-CCS1	4	YLR447C	auxotrophs	No	VMA6	1.00697	0.0685314
0.7257	384	VMA7-CCS1	4	YGR020C	auxotrophs	No	VMA7	1.00587	0.0188965
0.8008	384	VMA8-CCS1	4	YEL051W	auxotrophs	No	VMA8	1.06172	0.152432
0.7787	384	VMA9-CCS1	4	YCL005W-A	auxotrophs	No	VMA9	1.03011	0.115143
0.8249	384	VPH2-CCS1	4	YKL119C	auxotrophs	Yes	VPH2	13.5736	3.77528
0.0708	384	VPS65-CCS1	4	YLR322W	auxotrophs	No	CCS1	1.1512	0.743012
0.7963	384	YEA4-CCS1	4	YEL004W	auxotrophs	Yes	YEA4	1.86263	1.83145
0.7123	384	YNG2-CCS1	4	YHR090C	auxotrophs	No	YNG2	-1.01099	0.0627365
0.6656	384	ZUO1-CCS1	4	YGR285C	auxotrophs	No	ZUO1	1.07415	0.231294
0.8086	384	ZWF1-CCS1	4	YNL241C	auxotrophs	No	ZWF1	1.02889	0.252458
0.5234	384	ADE1-LYS4	5	YAR015W	auxotrophs	Yes	ADE1	1.70782	1.21946
0.0574	384	ADE2-LYS4	5	YOR128C	auxotrophs	No	ADE2	2.68196	0.131268
0.0724	384	ADE5,7-LYS4	5	YGL234W	auxotrophs	No	ADE5,7	1.2329	0.0309903
0.0502	384	ADE6-LYS4	5	YGR061C	auxotrophs	No	ADE6	2.32168	0.1741
0.2902	384	ADE8-LYS4	5	YDR408C	auxotrophs	Yes	LYS4	1.38371	0.485515
0.7326	384	ADO1-LYS4	5	YJR105W	auxotrophs	Yes	ADO1	1.12636	0.349712
0.6349	384	ANP1-LYS4	5	YEL036C	auxotrophs	No	ANP1	1.1028	0.266567
0.1197	384	APL2-LYS4	5	YKL135C	auxotrophs	No	LYS4	-1.17284	0.201563
0.2344	384	APT1-LYS4	5	YML022W	auxotrophs	Yes	APT1	2.4404	1.10406
0.0857	384	ARG1-LYS4	5	YOL058W	auxotrophs	No	ARG1	-1.74996	0.0191485
0.2682	384	ARG2-LYS4	5	YJL071W	auxotrophs	Yes	LYS4	2.24915	0.846565
0.1096	384	ARG3-LYS4	5	YJL088W	auxotrophs	No	LYS4	1.65765	0.135047
0.18	384	ARG4-LYS4	5	YHR018C	auxotrophs	Yes	LYS4	2.35618	0.445454
0.0883	384	ARG5,6-LYS4	5	YER069W	auxotrophs	No	ARG5,6	1.74471	0.103553
0.0853	384	ARG8-LYS4	5	YOL140W	auxotrophs	No	ARG8	1.48305	0.0788616
0.0567	384	ARO1-LYS4	5	YDR127W	auxotrophs	No	ARO1	-1.34444	0.0713029
0.0778	384	ARO2-LYS4	5	YGL148W	auxotrophs	No	LYS4	-1.19673	0.119678
0.2152	384	ARO7-LYS4	5	YPR060C	auxotrophs	No	ARO7	1.10448	0.0199044
0.6576	384	BAS1-LYS4	5	YKR099W	auxotrophs	No	BAS1	-1.30193	0.641978
0.1151	384	BUD16-LYS4	5	YEL029C	auxotrophs	No	LYS4	1.68525	0.049131
0.9224	384	BY4741-LYS4	5	no.KO	pos. controls	No	BY4741	1.05394	0.0861682
0.8193	384	CCS1-LYS4	5	YMR038C	auxotrophs	Yes	CCS1	1.31445	0.925678
0.8464	384	CDC40-LYS4	5	YDR364C	auxotrophs	No	CDC40	1.03736	0.158479
0.7393	384	CHO2-LYS4	5	YGR157W	auxotrophs	Yes	CHO2	1.10129	0.311667
0.6555	384	CNM67-LYS4	5	YNL225C	auxotrophs	No	CNM67	-1.01234	0.0975062
0.7411	384	DOC1-LYS4	5	YGL240W	auxotrophs	No	DOC1	1.01909	0.0206602
0.1026	384	ECM29-LYS4	5	YHL030W	auxotrophs	No	ECM29	-1.24915	0.0607209
0.0556	384	ERG4-LYS4	5	YGL012W	auxotrophs	No	ERG4	1.78074	0.0226758
0.0612	384	FCY22-LYS4	5	YER060W-A	auxotrophs	No	LYS4	-1.44924	0.0632404
0.5823	384	FUN12-LYS4	5	YAL035W	auxotrophs	Yes	FUN12	2.10808	1.59159
0.76	384	GGC1-LYS4	5	YDL198C	auxotrophs	No	GGC1	1.03557	0.116655
0.089	384	HIS1-LYS4	5	YER055C	auxotrophs	No	HIS1	16.6087	0.119174
0.076	384	HIS2-LYS4	5	YFR025C	auxotrophs	No	HIS2	10.2115	0.120434
0.8706	384	HIS3-LYS4	5	YOR202W	pos. controls	No	HIS3	-1.00323	0.0196523
0.054	384	HIS4-LYS4	5	YCL030C	auxotrophs	No	HIS4	6.37681	0.139834
0.3161	384	HIS6-LYS4	5	YIL020C	auxotrophs	Yes	LYS4	2.35043	0.722352
0.0555	384	HMF1-LYS4	5	YER057C	auxotrophs	No	HMF1	7.09211	0.0410685
0.9001	384	HO-LYS4	5	YDL227C	auxotrophs	No	HO	1.04005	0.167801
0.0514	384	IBA57-LYS4	5	YJR122W	auxotrophs	No	IBA57	1.03457	0.0131016
0.0824	384	ILV1-LYS4	5	YER086W	auxotrophs	No	ILV1	1.70402	0.104309
0.0794	384	IRC10-LYS4	5	YOL015W	auxotrophs	No	IRC10	-1.1405	0.0690354
0.1207	384	ISA1-LYS4	5	YLL027W	auxotrophs	No	ISA1	2.50955	0.223735
0.0983	384	LAG1-LYS4	5	YHL003C	auxotrophs	No	LAG1	-1.32228	0.010834
0.0691	384	LYS1-LYS4	5	YIR034C	auxotrophs	No	LYS1	1.98748	0.0718068
0.1329	384	LYS12-LYS4	5	YIL094C	auxotrophs	No	LYS4	1.95873	0.228522
0.6652	384	LYS2-LYS4	5	YBR115C	auxotrophs	Yes	LYS4	5.06174	3.21065
0.0823	384	LYS4-LYS4	5	YDR234W	auxotrophs	No	LYS4	-1.51859	0.0642482
0.0507	384	LYS5-LYS4	5	YGL154C	auxotrophs	No	LYS5	-1.23322	0.0284708
0.7005	384	LYS9-LYS4	5	YNR050C	auxotrophs	No	LYS4	1.9677	0.126733
0.6189	384	MET1-LYS4	5	YKR069W	auxotrophs	Yes	LYS4	3.40294	1.49635
0.1766	384	MET10-LYS4	5	YFR030W	auxotrophs	Yes	LYS4	2.82033	0.6125
0.0853	384	MET13-LYS4	5	YGL125W	auxotrophs	No	MET13	2.46725	0.125221
0.2218	384	MET14-LYS4	5	YKL001C	auxotrophs	Yes	LYS4	1.07397	0.224239
0.9655	384	MET17-LYS4	5	YLR303W	pos. controls	No	MET17	1.02316	0.144873
0.459	384	MET18-LYS4	5	YIL128W	auxotrophs	No	MET18	-1.14367	0.3288
0.8163	384	MET28-LYS4	5	YIR017C	auxotrophs	No	MET28	-1.07985	0.153944
0.2042	384	MET3-LYS4	5	YJR010W	auxotrophs	Yes	LYS4	1.24172	0.399599
0.1168	384	MET5-LYS4	5	YJR137C	auxotrophs	Yes	LYS4	2.30811	1.00076
0.0497	384	MET7-LYS4	5	YOR241W	auxotrophs	No	MET7	-1.19977	0.0188965
0.0791	384	MHF2-LYS4	5	YDL160C-A	auxotrophs	No	MHF2	1.09634	0.00781056
0.9252	384	OPI3-LYS4	5	YJR073C	auxotrophs	No	OPI3	1.08948	0.134039
0.214	384	ORF , Dubious (2)-LYS4	5	YDR008C	auxotrophs	Yes	LYS4	1.80325	0.697156
0.0907	384	ORF , Uncharacterized (1)-LYS4	5	YBR209W	auxotrophs	No	ORF , Uncharacterized (1)	1.00242	0.0471154
0.7758	384	ORF , Uncharacterized (2)-LYS4	5	YHL005C	auxotrophs	Yes	LYS4	2.73645	0.398087
0.1589	384	ORT1-LYS4	5	YOR130C	auxotrophs	No	LYS4	1.1521	0.277653
0.657	384	PEX35-LYS4	5	YGR168C	auxotrophs	Yes	LYS4	3.53611	1.47519
0.6395	384	PHA2-LYS4	5	YNL316C	auxotrophs	Yes	PHA2	25.9684	3.32478
0.5236	384	POS5-LYS4	5	YPL188W	auxotrophs	Yes	POS5	1.22277	0.310911
0.8628	384	PRO2-LYS4	5	YOR323C	auxotrophs	Yes	PRO2	1.63897	0.993706
0.0758	384	PRP18-LYS4	5	YGR006W	auxotrophs	No	PRP18	1.02259	0.0284708
0.1502	384	RPL27A-LYS4	5	YHR010W	auxotrophs	No	LYS4	-1.44442	0.113127
0.836	384	RPL31A-LYS4	5	YDL075W	auxotrophs	No	RPL31A	1.03298	0.0458556
0.051	384	RPS24B-LYS4	5	YIL069C	auxotrophs	Yes	LYS4	2.48751	1.06602
0.185	384	RSC2-LYS4	5	YLR357W	auxotrophs	No	LYS4	-1.04882	0.173848
0.8093	384	SSQ1-LYS4	5	YLR369W	auxotrophs	No	SSQ1	1.0283	0.0725628
0.7024	384	SWI3-LYS4	5	YJL176C	auxotrophs	No	SWI3	-1.00261	0.00907042
0.1157	384	TRP2-LYS4	5	YER090W	auxotrophs	No	LYS4	1.13347	0.0319981
0.0987	384	TRP3-LYS4	5	YKL211C	auxotrophs	No	TRP3	1.18067	0.0549259
0.2574	384	TRP4-LYS4	5	YDR354W	auxotrophs	Yes	LYS4	1.97667	0.880831
0.067	384	TRP5-LYS4	5	YGL026C	auxotrophs	No	LYS4	-1.16749	0.167297
0.1112	384	URA1-LYS4	5	YKL216W	auxotrophs	Yes	LYS4	1.70595	0.253214
0.0965	384	URA4-LYS4	5	YLR420W	auxotrophs	Yes	URA4	1.95483	1.25347
0.8083	384	VMA1-LYS4	5	YDL185W	auxotrophs	No	VMA1	1.04064	0.169313
0.753	384	VMA16-LYS4	5	YHR026W	auxotrophs	No	VMA16	-1.03586	0.065508
0.7459	384	VMA2-LYS4	5	YBR127C	auxotrophs	No	VMA2	1.0186	0.049131
0.7692	384	VMA5-LYS4	5	YKL080W	auxotrophs	No	VMA5	1.02688	0.102293
0.8207	384	VMA6-LYS4	5	YLR447C	auxotrophs	No	VMA6	1.05156	0.179139
0.7523	384	VMA7-LYS4	5	YGR020C	auxotrophs	No	VMA7	1.02637	0.107584
0.78	384	VMA8-LYS4	5	YEL051W	auxotrophs	No	VMA8	1.0446	0.139834
0.7529	384	VMA9-LYS4	5	YCL005W-A	auxotrophs	No	VMA9	-1.00897	0.0335099
0.8112	384	VPH2-LYS4	5	YKL119C	auxotrophs	No	VPH2	1.03893	0.106828
0.4363	384	VPS65-LYS4	5	YLR322W	auxotrophs	Yes	VPS65	2.50088	0.888641
0.1004	384	YEA4-LYS4	5	YEL004W	auxotrophs	No	YEA4	1.3316	0.043588
0.7378	384	YNG2-LYS4	5	YHR090C	auxotrophs	No	YNG2	1.03716	0.0796174
0.6969	384	ZUO1-LYS4	5	YGR285C	auxotrophs	No	ZUO1	1.07153	0.203075
0.8112	384	ZWF1-LYS4	5	YNL241C	auxotrophs	Yes	ZWF1	1.07985	0.31721
0.7081	384	ADE1-ARG1	5	YAR015W	auxotrophs	Yes	ADE1	1.95097	1.77124
0.0672	384	ADE2-ARG1	5	YOR128C	auxotrophs	No	ADE2	2.6519	0.0330059
0.0955	384	ADE5,7-ARG1	5	YGL234W	auxotrophs	No	ADE5,7	-1.03308	0.0284708
0.0753	384	ADE6-ARG1	5	YGR061C	auxotrophs	Yes	ARG1	-1.41604	0.134291
0.2667	384	ADE8-ARG1	5	YDR408C	auxotrophs	Yes	ARG1	1.48415	0.49383
0.6791	384	ADO1-ARG1	5	YJR105W	auxotrophs	No	ADO1	1.00563	0.0131016
0.5588	384	ANP1-ARG1	5	YEL036C	auxotrophs	No	ANP1	-1.05269	0.139582
0.1433	384	APL2-ARG1	5	YKL135C	auxotrophs	Yes	ARG1	1.02171	0.29529
0.1317	384	APT1-ARG1	5	YML022W	auxotrophs	Yes	APT1	1.84989	0.303856
0.0768	384	ARG1-ARG1	5	YOL058W	auxotrophs	No	ARG1	-1.80109	0.027463
0.1859	384	ARG2-ARG1	5	YJL071W	auxotrophs	Yes	ARG1	2.39817	0.995218
0.0842	384	ARG3-ARG1	5	YJL088W	auxotrophs	No	ARG3	1.9788	0.111364
0.1137	384	ARG4-ARG1	5	YHR018C	auxotrophs	No	ARG1	-1.70573	0.0720588
0.0695	384	ARG5,6-ARG1	5	YER069W	auxotrophs	No	ARG5,6	1.20933	0.0534142
0.0735	384	ARG8-ARG1	5	YOL140W	auxotrophs	No	ARG1	-1.45073	0.0098262
0.0834	384	ARO1-ARG1	5	YDR127W	auxotrophs	No	ARO1	1.42275	0.141346
0.0874	384	ARO2-ARG1	5	YGL148W	auxotrophs	Yes	ARG1	1.19313	0.204083
0.2178	384	ARO7-ARG1	5	YPR060C	auxotrophs	Yes	ARO7	1.38269	0.741752
0.5535	384	BAS1-ARG1	5	YKR099W	auxotrophs	No	BAS1	-1.13206	0.136055
0.1285	384	BUD16-ARG1	5	YEL029C	auxotrophs	No	ARG1	1.14148	0.197028
0.8883	384	BY4741-ARG1	5	no.KO	pos. controls	No	BY4741	-1.00732	0.0362814
0.7789	384	CCS1-ARG1	5	YMR038C	auxotrophs	Yes	CCS1	1.1434	0.68733
0.8083	384	CDC40-ARG1	5	YDR364C	auxotrophs	No	CDC40	1.0174	0.0745784
0.6999	384	CHO2-ARG1	5	YGR157W	auxotrophs	No	CHO2	1.02589	0.0735705
0.7468	384	CNM67-ARG1	5	YNL225C	auxotrophs	No	CNM67	-1.01519	0.0526584
0.744	384	DOC1-ARG1	5	YGL240W	auxotrophs	No	DOC1	-1.03374	0.0685314
0.1501	384	ECM29-ARG1	5	YHL030W	auxotrophs	Yes	ARG1	1.05755	0.3482
0.1032	384	ERG4-ARG1	5	YGL012W	auxotrophs	No	ERG4	2.18222	0.104561
0.1041	384	FCY22-ARG1	5	YER060W-A	auxotrophs	No	ARG1	-1.34645	0.119678
0.3939	384	FUN12-ARG1	5	YAL035W	auxotrophs	Yes	FUN12	1.23467	0.244899
0.6587	384	GGC1-ARG1	5	YDL198C	auxotrophs	No	GGC1	-1.01719	0.0098262
0.0661	384	HIS1-ARG1	5	YER055C	auxotrophs	No	HIS1	11.0725	0.081885
0.0948	384	HIS2-ARG1	5	YFR025C	auxotrophs	No	HIS2	10.3269	0.102545
0.8548	384	HIS3-ARG1	5	YOR202W	pos. controls	No	HIS3	-1.00495	0.0234317
0.0732	384	HIS4-ARG1	5	YCL030C	auxotrophs	No	HIS4	6.85024	0.149157
0.1145	384	HIS6-ARG1	5	YIL020C	auxotrophs	No	HIS6	6.05414	0.198288
0.0474	384	HMF1-ARG1	5	YER057C	auxotrophs	No	HMF1	4.17105	0.0244395
0.8556	384	HO-ARG1	5	YDL227C	auxotrophs	No	HO	-1.00999	0.0516506
0.069	384	IBA57-ARG1	5	YJR122W	auxotrophs	No	IBA57	1.06425	0.0125977
0.1427	384	ILV1-ARG1	5	YER086W	auxotrophs	Yes	ARG1	-1.19502	0.273118
0.2394	384	IRC10-ARG1	5	YOL015W	auxotrophs	Yes	IRC10	1.64881	0.683299
0.1385	384	ISA1-ARG1	5	YLL027W	auxotrophs	No	ISA1	2.03822	0.104813
0.1155	384	LAG1-ARG1	5	YHL003C	auxotrophs	No	LAG1	1.31689	0.184682
0.0665	384	LYS1-ARG1	5	YIR034C	auxotrophs	No	LYS1	3.05285	0.14311
0.3076	384	LYS12-ARG1	5	YIL094C	auxotrophs	Yes	ARG1	1.4315	0.437392
0.2055	384	LYS2-ARG1	5	YBR115C	auxotrophs	No	ARG1	-1.20914	0.0246915
0.0846	384	LYS4-ARG1	5	YDR234W	auxotrophs	No	ARG1	-1.53946	0.0332579
0.1098	384	LYS5-ARG1	5	YGL154C	auxotrophs	No	LYS5	2.87483	0.214161
0.1031	384	LYS9-ARG1	5	YNR050C	auxotrophs	Yes	ARG1	1.49929	0.31595
0.3504	384	MET1-ARG1	5	YKR069W	auxotrophs	Yes	ARG1	1.59944	0.276645
0.7629	384	MET10-ARG1	5	YFR030W	auxotrophs	Yes	ARG1	4.40402	1.95541
0.0905	384	MET13-ARG1	5	YGL125W	auxotrophs	No	MET13	1.9869	0.0813811
0.3088	384	MET14-ARG1	5	YKL001C	auxotrophs	Yes	ARG1	2.45595	1.0965
0.9482	384	MET17-ARG1	5	YLR303W	pos. controls	No	MET17	1.00701	0.00403126
0.7854	384	MET18-ARG1	5	YIL128W	auxotrophs	No	MET18	-1.06569	0.125473
0.8332	384	MET28-ARG1	5	YIR017C	auxotrophs	No	MET28	-1.04626	0.152432
0.203	384	MET3-ARG1	5	YJR010W	auxotrophs	Yes	ARG1	2.00899	0.563369
0.0879	384	MET5-ARG1	5	YJR137C	auxotrophs	Yes	ARG1	2.1156	0.847069
0.0579	384	MET7-ARG1	5	YOR241W	auxotrophs	No	MET7	-1.48664	0.0569416
0.1027	384	MHF2-ARG1	5	YDL160C-A	auxotrophs	No	ARG1	-1.61089	0.0705471
0.7735	384	OPI3-ARG1	5	YJR073C	auxotrophs	No	OPI3	1.04085	0.150417
0.1883	384	ORF , Dubious (2)-ARG1	5	YDR008C	auxotrophs	Yes	ARG1	1.56038	0.489294
0.1275	384	ORF , Uncharacterized (1)-ARG1	5	YBR209W	auxotrophs	No	ARG1	-1.35142	0.15092
0.1963	384	ORF , Uncharacterized (2)-ARG1	5	YHL005C	auxotrophs	Yes	ARG1	2.26657	0.299321
0.1218	384	ORT1-ARG1	5	YOR130C	auxotrophs	No	ORT1	-1.14986	0.0796174
0.1382	384	PEX35-ARG1	5	YGR168C	auxotrophs	Yes	ARG1	-1.28501	0.16251
0.1263	384	PHA2-ARG1	5	YNL316C	auxotrophs	Yes	ARG1	4.43456	1.95415
0.4246	384	POS5-ARG1	5	YPL188W	auxotrophs	No	POS5	-1.16229	0.380702
0.8485	384	PRO2-ARG1	5	YOR323C	auxotrophs	Yes	PRO2	1.9868	1.89872
0.3363	384	PRP18-ARG1	5	YGR006W	auxotrophs	No	PRP18	1.08806	0.0335098
0.1799	384	RPL27A-ARG1	5	YHR010W	auxotrophs	Yes	ARG1	-1.02867	0.230286
0.8314	384	RPL31A-ARG1	5	YDL075W	auxotrophs	No	RPL31A	1.01366	0.0821369
0.0877	384	RPS24B-ARG1	5	YIL069C	auxotrophs	No	RPS24B	-1.03088	0.129252
0.2114	384	RSC2-ARG1	5	YLR357W	auxotrophs	Yes	ARG1	1.19859	0.331823
0.7766	384	SSQ1-ARG1	5	YLR369W	auxotrophs	No	SSQ1	-1.04802	0.00604681
0.7199	384	SWI3-ARG1	5	YJL176C	auxotrophs	No	SWI3	1.00617	0.0302345
0.0916	384	TRP2-ARG1	5	YER090W	auxotrophs	Yes	ARG1	2.28246	0.622578
0.0876	384	TRP3-ARG1	5	YKL211C	auxotrophs	No	TRP3	1.30589	0.0760901
0.2146	384	TRP4-ARG1	5	YDR354W	auxotrophs	Yes	ARG1	1.1683	0.337114
0.1309	384	TRP5-ARG1	5	YGL026C	auxotrophs	Yes	ARG1	1.40618	0.481484
0.1056	384	URA1-ARG1	5	YKL216W	auxotrophs	No	ARG1	-1.30924	0.0725627
0.0883	384	URA4-ARG1	5	YLR420W	auxotrophs	Yes	URA4	3.02524	1.93173
0.7926	384	VMA1-ARG1	5	YDL185W	auxotrophs	No	VMA1	1.03652	0.0889397
0.74	384	VMA16-ARG1	5	YHR026W	auxotrophs	No	VMA16	1.04701	0.0959944
0.717	384	VMA2-ARG1	5	YBR127C	auxotrophs	No	VMA2	1.00684	0.0393048
0.7659	384	VMA5-ARG1	5	YKL080W	auxotrophs	No	VMA5	1.01701	0.0529103
0.7889	384	VMA6-ARG1	5	YLR447C	auxotrophs	No	VMA6	1.01131	0.05417
0.7398	384	VMA7-ARG1	5	YGR020C	auxotrophs	No	VMA7	1.03473	0.11741
0.7402	384	VMA8-ARG1	5	YEL051W	auxotrophs	No	VMA8	1.03777	0.124213
0.6227	384	VMA9-ARG1	5	YCL005W-A	auxotrophs	No	VMA9	-1.05337	0.156463
0.7884	384	VPH2-ARG1	5	YKL119C	auxotrophs	No	VPH2	1.01397	0.00806252
0.1307	384	VPS65-ARG1	5	YLR322W	auxotrophs	No	ARG1	1.00541	0.215672
0.1024	384	YEA4-ARG1	5	YEL004W	auxotrophs	No	ARG1	-1.19184	0.15218
0.7091	384	YNG2-ARG1	5	YHR090C	auxotrophs	No	YNG2	-1.00541	0.0279669
0.6925	384	ZUO1-ARG1	5	YGR285C	auxotrophs	No	ZUO1	1.04546	0.0723109
0.7855	384	ZWF1-ARG1	5	YNL241C	auxotrophs	No	ZWF1	-1.02029	0.0924671
0.4589	384	ADE1-ARO1	5	YAR015W	auxotrophs	Yes	ADE1	1.61355	0.829936
0.0535	384	ADE2-ARO1	5	YOR128C	auxotrophs	Yes	ARO1	3.74245	0.692117
0.0631	384	ADE5,7-ARO1	5	YGL234W	auxotrophs	No	ADE5,7	-1.49024	0.0614767
0.0585	384	ADE6-ARO1	5	YGR061C	auxotrophs	Yes	ARO1	3.77507	0.629129
0.0789	384	ADE8-ARO1	5	YDR408C	auxotrophs	No	ARO1	1.18038	0.0060469
0.3883	384	ADO1-ARO1	5	YJR105W	auxotrophs	No	ARO1	7.57376	1.51021
0.6101	384	ANP1-ARO1	5	YEL036C	auxotrophs	No	ANP1	-1.04203	0.11741
0.1264	384	APL2-ARO1	5	YKL135C	auxotrophs	Yes	APL2	3.34705	0.618295
0.0963	384	APT1-ARO1	5	YML022W	auxotrophs	No	APT1	-4.27695	0.0589572
0.1001	384	ARG1-ARO1	5	YOL058W	auxotrophs	No	ARO1	1.06172	0.0755861
0.1482	384	ARG2-ARO1	5	YJL071W	auxotrophs	No	ARG2	1.13335	0.0418243
0.067	384	ARG3-ARO1	5	YJL088W	auxotrophs	No	ARO1	-1.08761	0.0037793
0.5444	384	ARG4-ARO1	5	YHR018C	auxotrophs	Yes	ARO1	5.231	0.804489
0.1315	384	ARG5,6-ARO1	5	YER069W	auxotrophs	Yes	ARO1	5.718	0.146637
0.0644	384	ARG8-ARO1	5	YOL140W	auxotrophs	No	ARO1	1.62464	0.04384
0.0717	384	ARO1-ARO1	5	YDR127W	auxotrophs	No	ARO1	-1.57646	0.0173848
0.0758	384	ARO2-ARO1	5	YGL148W	auxotrophs	Yes	ARO1	1.64432	0.157471
0.1036	384	ARO7-ARO1	5	YPR060C	auxotrophs	No	ARO7	-1.57117	0.669441
0.5119	384	BAS1-ARO1	5	YKR099W	auxotrophs	No	BAS1	-1.14173	0.146889
0.3321	384	BUD16-ARO1	5	YEL029C	auxotrophs	Yes	BUD16	3.48883	0.5223
0.8826	384	BY4741-ARO1	5	no.KO	pos. controls	No	BY4741	-1.00783	0.0279669
0.2098	384	CCS1-ARO1	5	YMR038C	auxotrophs	No	CCS1	-3.49727	2.0892
0.6348	384	CDC40-ARO1	5	YDR364C	auxotrophs	No	CDC40	-1.20902	0.690605
0.6404	384	CHO2-ARO1	5	YGR157W	auxotrophs	No	CHO2	-1.296	0.742256
0.6206	384	CNM67-ARO1	5	YNL225C	auxotrophs	No	CNM67	-1.29998	0.887885
0.6053	384	DOC1-ARO1	5	YGL240W	auxotrophs	No	DOC1	-1.18711	0.606453
0.0879	384	ECM29-ARO1	5	YHL030W	auxotrophs	No	ECM29	-1.0681	0.0899475
0.0682	384	ERG4-ARO1	5	YGL012W	auxotrophs	No	ERG4	1.25481	0.0234317
0.0811	384	FCY22-ARO1	5	YER060W-A	auxotrophs	No	ARO1	1.19387	0.0677756
0.4289	384	FUN12-ARO1	5	YAL035W	auxotrophs	No	FUN12	-1.06372	0.198288
0.4533	384	GGC1-ARO1	5	YDL198C	auxotrophs	No	GGC1	-1.23115	0.537166
0.0618	384	HIS1-ARO1	5	YER055C	auxotrophs	No	HIS1	10.8841	0.0861682
0.0909	384	HIS2-ARO1	5	YFR025C	auxotrophs	No	ARO1	-1.26117	0.00453517
0.8269	384	HIS3-ARO1	5	YOR202W	pos. controls	No	HIS3	-1.02795	0.0964983
0.0812	384	HIS4-ARO1	5	YCL030C	auxotrophs	No	ARO1	-1.34106	0.0027715
0.1184	384	HIS6-ARO1	5	YIL020C	auxotrophs	Yes	ARO1	1.01561	0.0277149
0.0461	384	HMF1-ARO1	5	YER057C	auxotrophs	No	HMF1	3.4079	0.0241876
0.6989	384	HO-ARO1	5	YDL227C	auxotrophs	No	HO	-1.11569	0.489798
0.0561	384	IBA57-ARO1	5	YJR122W	auxotrophs	No	IBA57	-11.0013	0.054422
0.0699	384	ILV1-ARO1	5	YER086W	auxotrophs	No	ILV1	-1.13577	0.00100781
0.0618	384	IRC10-ARO1	5	YOL015W	auxotrophs	No	ARO1	-1.17687	0.00352736
0.1541	384	ISA1-ARO1	5	YLL027W	auxotrophs	Yes	ARO1	1.7731	0.174604
0.1003	384	LAG1-ARO1	5	YHL003C	auxotrophs	No	LAG1	3.4791	0.0758381
0.0545	384	LYS1-ARO1	5	YIR034C	auxotrophs	Yes	ARO1	2.35063	0.216932
0.2951	384	LYS12-ARO1	5	YIL094C	auxotrophs	Yes	LYS12	3.9761	0.937772
0.136	384	LYS2-ARO1	5	YBR115C	auxotrophs	Yes	ARO1	1.2771	0.11993
0.0685	384	LYS4-ARO1	5	YDR234W	auxotrophs	No	LYS4	1.39729	0.00176368
0.0541	384	LYS5-ARO1	5	YGL154C	auxotrophs	No	ARO1	-1.24789	0.038045
0.3326	384	LYS9-ARO1	5	YNR050C	auxotrophs	Yes	ARO1	3.65923	0.614263
0.3577	384	MET1-ARO1	5	YKR069W	auxotrophs	No	ARO1	2.96022	0.0773498
0.4881	384	MET10-ARO1	5	YFR030W	auxotrophs	Yes	ARO1	5.20513	0.991186
0.0805	384	MET13-ARO1	5	YGL125W	auxotrophs	No	MET13	1.49054	0.0388009
0.2068	384	MET14-ARO1	5	YKL001C	auxotrophs	Yes	ARO1	2.0807	0.264552
0.9382	384	MET17-ARO1	5	YLR303W	pos. controls	No	MET17	1.01569	0.0103301
0.5707	384	MET18-ARO1	5	YIL128W	auxotrophs	No	MET18	-1.04122	0.0826408
0.7428	384	MET28-ARO1	5	YIR017C	auxotrophs	No	MET28	-1.37431	0.559338
0.1161	384	MET3-ARO1	5	YJR010W	auxotrophs	No	MET3	1.17637	0.0760901
0.0744	384	MET5-ARO1	5	YJR137C	auxotrophs	Yes	MET5	3.00041	0.584281
0.0544	384	MET7-ARO1	5	YOR241W	auxotrophs	No	MET7	1.21854	0.0539181
0.0695	384	MHF2-ARO1	5	YDL160C-A	auxotrophs	No	ARO1	1.20006	0.0881838
0.7275	384	OPI3-ARO1	5	YJR073C	auxotrophs	No	OPI3	1.00182	0.00478717
0.1041	384	ORF , Dubious (2)-ARO1	5	YDR008C	auxotrophs	Yes	ORF , Dubious (2)	3.5472	0.535906
0.0969	384	ORF , Uncharacterized (1)-ARO1	5	YBR209W	auxotrophs	No	ARO1	-1.00126	0.0718068
0.4129	384	ORF , Uncharacterized (2)-ARO1	5	YHL005C	auxotrophs	No	ARO1	3.2429	0.0027715
0.1332	384	ORT1-ARO1	5	YOR130C	auxotrophs	No	ORT1	-1.32669	0.100782
0.1797	384	PEX35-ARO1	5	YGR168C	auxotrophs	Yes	ARO1	1.87432	0.209626
0.0683	384	PHA2-ARO1	5	YNL316C	auxotrophs	No	ARO1	1.73317	0.0405646
0.2685	384	POS5-ARO1	5	YPL188W	auxotrophs	No	POS5	-1.63884	0.569416
0.8541	384	PRO2-ARO1	5	YOR323C	auxotrophs	Yes	PRO2	1.45616	0.774506
0.0932	384	PRP18-ARO1	5	YGR006W	auxotrophs	No	PRP18	-1.40911	0.527339
0.3243	384	RPL27A-ARO1	5	YHR010W	auxotrophs	Yes	ARO1	5.26418	1.09298
0.7494	384	RPL31A-ARO1	5	YDL075W	auxotrophs	No	RPL31A	-1.04359	0.214665
0.0503	384	RPS24B-ARO1	5	YIL069C	auxotrophs	Yes	RPS24B	2.2775	0.652309
0.1568	384	RSC2-ARO1	5	YLR357W	auxotrophs	No	RSC2	1.72222	0.167045
0.5015	384	SSQ1-ARO1	5	YLR369W	auxotrophs	No	SSQ1	-1.23718	0.677504
0.6175	384	SWI3-ARO1	5	YJL176C	auxotrophs	No	SWI3	-1.24092	0.598894
0.0814	384	TRP2-ARO1	5	YER090W	auxotrophs	No	TRP2	-2.12071	0.0347696
0.0683	384	TRP3-ARO1	5	YKL211C	auxotrophs	No	TRP3	-1.22823	0.0458556
0.2909	384	TRP4-ARO1	5	YDR354W	auxotrophs	Yes	ARO1	3.89204	0.69766
0.0706	384	TRP5-ARO1	5	YGL026C	auxotrophs	Yes	ARO1	2.42599	0.344673
0.0921	384	URA1-ARO1	5	YKL216W	auxotrophs	No	ARO1	1.90469	0.188461
0.0689	384	URA4-ARO1	5	YLR420W	auxotrophs	No	URA4	-5.48445	0.010834
0.3647	384	VMA1-ARO1	5	YDL185W	auxotrophs	No	ARO1	8.05289	1.64123
0.6917	384	VMA16-ARO1	5	YHR026W	auxotrophs	No	VMA16	-1.13817	0.384734
0.549	384	VMA2-ARO1	5	YBR127C	auxotrophs	No	VMA2	-1.43709	1.05216
0.3677	384	VMA5-ARO1	5	YKL080W	auxotrophs	No	VMA5	-1.56456	1.354
0.5463	384	VMA6-ARO1	5	YLR447C	auxotrophs	No	VMA6	-1.5767	1.35224
0.6474	384	VMA7-ARO1	5	YGR020C	auxotrophs	No	VMA7	-1.16709	0.53515
0.6985	384	VMA8-ARO1	5	YEL051W	auxotrophs	No	VMA8	-1.32582	0.801465
0.6474	384	VMA9-ARO1	5	YCL005W-A	auxotrophs	No	VMA9	-1.05269	0.221467
0.4566	384	VPH2-ARO1	5	YKL119C	auxotrophs	No	ARO1	8.30876	1.83599
0.1187	384	VPS65-ARO1	5	YLR322W	auxotrophs	Yes	VPS65	1.40356	0.282692
0.0982	384	YEA4-ARO1	5	YEL004W	auxotrophs	No	ARO1	2.03234	0.125473
0.7081	384	YNG2-ARO1	5	YHR090C	auxotrophs	No	YNG2	-1.011	0.0483752
0.5968	384	ZUO1-ARO1	5	YGR285C	auxotrophs	No	ZUO1	-1.21173	0.4578
0.357	384	ZWF1-ARO1	5	YNL241C	auxotrophs	No	ZWF1	-1.78977	1.88839
0.421	384	ADE1-ARG3	6	YAR015W	auxotrophs	Yes	ARG3	1.7363	1.72488
0.0463	384	ADE2-ARG3	6	YOR128C	auxotrophs	No	ARG3	-1.64428	0.465107
0.0849	384	ADE5,7-ARG3	6	YGL234W	auxotrophs	No	ADE5,7	1.37367	0.0642482
0.049	384	ADE6-ARG3	6	YGR061C	auxotrophs	No	ARG3	-1.32284	0.140338
0.0922	384	ADE8-ARG3	6	YDR408C	auxotrophs	No	ADE8	1.42837	0.0634924
0.7717	384	ADO1-ARG3	6	YJR105W	auxotrophs	No	ADO1	1.1366	0.363065
0.7582	384	ANP1-ARG3	6	YEL036C	auxotrophs	No	ANP1	-1.03818	0.0516505
0.1146	384	APL2-ARG3	6	YKL135C	auxotrophs	No	APL2	-1.03834	0.145377
0.1919	384	APT1-ARG3	6	YML022W	auxotrophs	No	APT1	-1.34052	0.239608
0.3251	384	ARG1-ARG3	6	YOL058W	auxotrophs	No	ARG1	1.68331	0.0229278
0.6381	384	ARG2-ARG3	6	YJL071W	auxotrophs	Yes	ARG2	1.58683	0.60217
0.0782	384	ARG3-ARG3	6	YJL088W	auxotrophs	No	ARG3	-5.2572	0.31595
0.1527	384	ARG4-ARG3	6	YHR018C	auxotrophs	No	ARG3	1.46178	0.0594611
0.0593	384	ARG5,6-ARG3	6	YER069W	auxotrophs	No	ARG5,6	1.04757	0.0151172
0.0568	384	ARG8-ARG3	6	YOL140W	auxotrophs	No	ARG8	1.65564	0.027463
0.1862	384	ARO1-ARG3	6	YDR127W	auxotrophs	No	ARO1	3.40139	0.396071
0.0862	384	ARO2-ARG3	6	YGL148W	auxotrophs	No	ARG3	1.07112	0.005543
0.1334	384	ARO7-ARG3	6	YPR060C	auxotrophs	No	ARG3	-1.22584	0.0461076
0.4079	384	BAS1-ARG3	6	YKR099W	auxotrophs	No	BAS1	-1.18525	0.40363
0.2446	384	BUD16-ARG3	6	YEL029C	auxotrophs	No	BUD16	1.46995	0.0796174
0.8734	384	BY4741-ARG3	6	no.KO	pos. controls	No	BY4741	1.01131	0.155204
0.8469	384	CCS1-ARG3	6	YMR038C	auxotrophs	Yes	CCS1	3.15261	3.0305
0.5112	384	CDC40-ARG3	6	YDR364C	auxotrophs	No	CDC40	-1.10226	0.194508
0.7827	384	CHO2-ARG3	6	YGR157W	auxotrophs	No	CHO2	1.02783	0.117411
0.7842	384	CNM67-ARG3	6	YNL225C	auxotrophs	No	CNM67	-1.03834	0.10053
0.782	384	DOC1-ARG3	6	YGL240W	auxotrophs	No	DOC1	1.03195	0.120938
0.2316	384	ECM29-ARG3	6	YHL030W	auxotrophs	Yes	ARG3	1.15628	0.720336
0.0545	384	ERG4-ARG3	6	YGL012W	auxotrophs	No	ERG4	1.81579	0.0622326
0.0686	384	FCY22-ARG3	6	YER060W-A	auxotrophs	No	ARG3	-1.49404	0.181407
0.3277	384	FUN12-ARG3	6	YAL035W	auxotrophs	Yes	ARG3	1.68477	1.1285
0.4386	384	GGC1-ARG3	6	YDL198C	auxotrophs	No	ARG3	2.07328	1.8511
0.2047	384	HIS1-ARG3	6	YER055C	auxotrophs	No	HIS1	2.11948	0.321997
0.3334	384	HIS2-ARG3	6	YFR025C	auxotrophs	Yes	ARG3	1.29496	0.970022
0.9098	384	HIS3-ARG3	6	YOR202W	pos. controls	No	HIS3	-1.00621	0.0450999
0.136	384	HIS4-ARG3	6	YCL030C	auxotrophs	No	HIS4	1.31295	0.131016
0.4142	384	HIS6-ARG3	6	YIL020C	auxotrophs	Yes	ARG3	1.74507	1.37718
0.0801	384	HMF1-ARG3	6	YER057C	auxotrophs	No	HMF1	-1.15732	0.0277149
0.863	384	HO-ARG3	6	YDL227C	auxotrophs	No	HO	-1.0058	0.123458
0.0655	384	IBA57-ARG3	6	YJR122W	auxotrophs	No	IBA57	-9.96878	0.211137
0.0614	384	ILV1-ARG3	6	YER086W	auxotrophs	No	ILV1	-1.08251	0.0773498
0.2496	384	IRC10-ARG3	6	YOL015W	auxotrophs	Yes	ARG3	-1.10907	0.399851
0.4251	384	ISA1-ARG3	6	YLL027W	auxotrophs	Yes	ARG3	-1.07424	0.413456
0.1355	384	LAG1-ARG3	6	YHL003C	auxotrophs	No	ARG3	1.61707	0.027211
0.0965	384	LYS1-ARG3	6	YIR034C	auxotrophs	No	LYS1	-1.61031	0.1096
0.3712	384	LYS12-ARG3	6	YIL094C	auxotrophs	Yes	ARG3	2.41404	2.21215
0.8563	384	LYS2-ARG3	6	YBR115C	auxotrophs	Yes	ARG3	2.00384	1.49761
0.1286	384	LYS4-ARG3	6	YDR234W	auxotrophs	No	ARG3	1.25825	0.217184
0.0526	384	LYS5-ARG3	6	YGL154C	auxotrophs	No	LYS5	-5.44264	0.0957425
0.5276	384	LYS9-ARG3	6	YNR050C	auxotrophs	Yes	ARG3	1.35863	0.898215
0.5775	384	MET1-ARG3	6	YKR069W	auxotrophs	Yes	ARG3	1.48452	0.672717
0.5694	384	MET10-ARG3	6	YFR030W	auxotrophs	Yes	MET10	2.13025	1.99094
0.0822	384	MET13-ARG3	6	YGL125W	auxotrophs	No	MET13	-1.01919	0.0146133
0.1691	384	MET14-ARG3	6	YKL001C	auxotrophs	No	ARG3	-1.26126	0.344169
0.9416	384	MET17-ARG3	6	YLR303W	pos. controls	No	MET17	-1.00604	0.00453517
0.8047	384	MET18-ARG3	6	YIL128W	auxotrophs	No	MET18	-1.00158	0.00806254
0.8796	384	MET28-ARG3	6	YIR017C	auxotrophs	No	MET28	-1.08431	0.391788
0.2791	384	MET3-ARG3	6	YJR010W	auxotrophs	Yes	ARG3	2.5087	2.12296
0.1349	384	MET5-ARG3	6	YJR137C	auxotrophs	No	MET5	-1.2051	0.111364
0.0581	384	MET7-ARG3	6	YOR241W	auxotrophs	No	MET7	1.72906	0.0194004
0.0708	384	MHF2-ARG3	6	YDL160C-A	auxotrophs	No	MHF2	-1.04743	0.0365333
0.803	384	OPI3-ARG3	6	YJR073C	auxotrophs	No	OPI3	1.03417	0.160998
0.144	384	ORF , Dubious (2)-ARG3	6	YDR008C	auxotrophs	No	ORF , Dubious (2)	1.88015	0.159739
0.3039	384	ORF , Uncharacterized (1)-ARG3	6	YBR209W	auxotrophs	No	ORF , Uncharacterized (1)	1.15993	0.00604689
0.4261	384	ORF , Uncharacterized (2)-ARG3	6	YHL005C	auxotrophs	Yes	ARG3	-1.18479	0.20509
0.1659	384	ORT1-ARG3	6	YOR130C	auxotrophs	No	ARG3	-1.77016	0.167045
0.2111	384	PEX35-ARG3	6	YGR168C	auxotrophs	Yes	ARG3	-1.09152	0.391788
0.876	384	PHA2-ARG3	6	YNL316C	auxotrophs	Yes	PHA2	2.61754	2.73798
0.3922	384	POS5-ARG3	6	YPL188W	auxotrophs	No	POS5	-1.03321	0.0642482
0.8896	384	PRO2-ARG3	6	YOR323C	auxotrophs	Yes	PRO2	1.66803	1.42127
0.3779	384	PRP18-ARG3	6	YGR006W	auxotrophs	No	PRP18	-1.24395	0.905018
0.2941	384	RPL27A-ARG3	6	YHR010W	auxotrophs	No	RPL27A	-1.50087	0.389773
0.7817	384	RPL31A-ARG3	6	YDL075W	auxotrophs	No	RPL31A	-1.11559	0.47972
0.061	384	RPS24B-ARG3	6	YIL069C	auxotrophs	No	ARG3	-1.05378	0.402622
0.113	384	RSC2-ARG3	6	YLR357W	auxotrophs	No	RSC2	1.94002	0.266063
0.2067	384	SSQ1-ARG3	6	YLR369W	auxotrophs	No	ARG3	1.26738	0.365837
0.7058	384	SWI3-ARG3	6	YJL176C	auxotrophs	No	SWI3	1.002	0.0146133
0.0689	384	TRP2-ARG3	6	YER090W	auxotrophs	No	TRP2	-1.42923	0.0251954
0.1053	384	TRP3-ARG3	6	YKL211C	auxotrophs	No	TRP3	1.56991	0.0720588
0.549	384	TRP4-ARG3	6	YDR354W	auxotrophs	Yes	TRP4	1.90815	1.86219
0.0477	384	TRP5-ARG3	6	YGL026C	auxotrophs	No	ARG3	-1.62347	0.0720588
0.1318	384	URA1-ARG3	6	YKL216W	auxotrophs	No	ARG3	-1.15139	0.216176
0.1006	384	URA4-ARG3	6	YLR420W	auxotrophs	No	URA4	1.21174	0.174352
0.8008	384	VMA1-ARG3	6	YDL185W	auxotrophs	No	VMA1	-1.02704	0.0629885
0.7593	384	VMA16-ARG3	6	YHR026W	auxotrophs	No	VMA16	1.08234	0.276141
0.7722	384	VMA2-ARG3	6	YBR127C	auxotrophs	No	VMA2	1.02481	0.105569
0.5733	384	VMA5-ARG3	6	YKL080W	auxotrophs	No	VMA5	-1.12552	0.278661
0.8368	384	VMA6-ARG3	6	YLR447C	auxotrophs	No	VMA6	1.01224	0.026959
0.7766	384	VMA7-ARG3	6	YGR020C	auxotrophs	No	VMA7	-1.01851	0.048879
0.7215	384	VMA8-ARG3	6	YEL051W	auxotrophs	No	VMA8	1.04612	0.0503908
0.758	384	VMA9-ARG3	6	YCL005W-A	auxotrophs	No	VMA9	-1.00897	0.0100782
0.8514	384	VPH2-ARG3	6	YKL119C	auxotrophs	No	VPH2	-1.14942	0.507183
0.5741	384	VPS65-ARG3	6	YLR322W	auxotrophs	Yes	ARG3	2.56449	1.93627
0.0907	384	YEA4-ARG3	6	YEL004W	auxotrophs	No	YEA4	-1.43404	0.320737
0.758	384	YNG2-ARG3	6	YHR090C	auxotrophs	No	YNG2	1.00057	0.00629888
0.7096	384	ZUO1-ARG3	6	YGR285C	auxotrophs	No	ZUO1	1.01976	0.0481233
0.6265	384	ZWF1-ARG3	6	YNL241C	auxotrophs	Yes	ZWF1	1.31604	0.749815
0.6674	384	ADE1-ORT1	6	YAR015W	auxotrophs	Yes	ADE1	4.22274	2.4636
0.052	384	ADE2-ORT1	6	YOR128C	auxotrophs	No	ORT1	-1.42466	1.35803
0.1274	384	ADE5,7-ORT1	6	YGL234W	auxotrophs	No	ADE5,7	2.22718	0.158983
0.0704	384	ADE6-ORT1	6	YGR061C	auxotrophs	No	ORT1	-1.33048	1.26531
0.1114	384	ADE8-ORT1	6	YDR408C	auxotrophs	No	ADE8	2.11756	0.609224
0.6724	384	ADO1-ORT1	6	YJR105W	auxotrophs	No	ADO1	-1.10027	0.344421
0.7347	384	ANP1-ORT1	6	YEL036C	auxotrophs	No	ANP1	-1.0381	0.156967
0.7579	384	APL2-ORT1	6	YKL135C	auxotrophs	Yes	ORT1	1.75953	1.78106
0.6532	384	APT1-ORT1	6	YML022W	auxotrophs	Yes	APT1	2.40602	2.96021
0.1842	384	ARG1-ORT1	6	YOL058W	auxotrophs	No	ARG1	2.64587	0.416984
0.6378	384	ARG2-ORT1	6	YJL071W	auxotrophs	Yes	ORT1	1.91202	1.60419
0.1241	384	ARG3-ORT1	6	YJL088W	auxotrophs	No	ORT1	1.00485	0.158227
0.7275	384	ARG4-ORT1	6	YHR018C	auxotrophs	Yes	ORT1	1.24084	0.449234
0.065	384	ARG5,6-ORT1	6	YER069W	auxotrophs	No	ORT1	-1.21109	1.06803
0.2316	384	ARG8-ORT1	6	YOL140W	auxotrophs	No	ORT1	-1.3614	0.205594
0.255	384	ARO1-ORT1	6	YDR127W	auxotrophs	No	ARO1	4.94222	0.668182
0.1361	384	ARO2-ORT1	6	YGL148W	auxotrophs	Yes	ORT1	1.19575	0.53263
0.5671	384	ARO7-ORT1	6	YPR060C	auxotrophs	Yes	ORT1	1.43915	1.02369
0.4801	384	BAS1-ORT1	6	YKR099W	auxotrophs	No	BAS1	-1.1721	0.368356
0.7068	384	BUD16-ORT1	6	YEL029C	auxotrophs	Yes	ORT1	1.29172	0.540441
0.8881	384	BY4741-ORT1	6	no.KO	pos. controls	No	BY4741	-1.00765	0.0206603
0.526	384	CCS1-ORT1	6	YMR038C	auxotrophs	Yes	CCS1	2.7406	2.64325
0.7209	384	CDC40-ORT1	6	YDR364C	auxotrophs	No	CDC40	-1.127	0.503404
0.7561	384	CHO2-ORT1	6	YGR157W	auxotrophs	No	CHO2	-1.00803	0.0400607
0.7575	384	CNM67-ORT1	6	YNL225C	auxotrophs	No	CNM67	-1.04013	0.0997737
0.8025	384	DOC1-ORT1	6	YGL240W	auxotrophs	No	DOC1	1.08409	0.358278
0.7784	384	ECM29-ORT1	6	YHL030W	auxotrophs	Yes	ORT1	1.57378	1.10305
0.073	384	ERG4-ORT1	6	YGL012W	auxotrophs	No	ERG4	5.81424	0.125221
0.1922	384	FCY22-ORT1	6	YER060W-A	auxotrophs	Yes	ORT1	1.18123	0.407157
0.743	384	FUN12-ORT1	6	YAL035W	auxotrophs	Yes	ORT1	2.10479	2.15622
0.5851	384	GGC1-ORT1	6	YDL198C	auxotrophs	No	GGC1	-1.06946	0.0370372
0.4077	384	HIS1-ORT1	6	YER055C	auxotrophs	No	ORT1	1.06112	0.250946
0.4422	384	HIS2-ORT1	6	YFR025C	auxotrophs	No	ORT1	1.07938	0.233057
0.898	384	HIS3-ORT1	6	YOR202W	pos. controls	No	HIS3	-1.01818	0.0619808
0.3225	384	HIS4-ORT1	6	YCL030C	auxotrophs	No	ORT1	-1.10532	0.0357774
0.5814	384	HIS6-ORT1	6	YIL020C	auxotrophs	Yes	ORT1	1.3559	0.815575
0.0547	384	HMF1-ORT1	6	YER057C	auxotrophs	No	HMF1	3.275	0.0259512
0.81	384	HO-ORT1	6	YDL227C	auxotrophs	No	HO	-1.06379	0.215924
0.0876	384	IBA57-ORT1	6	YJR122W	auxotrophs	Yes	ORT1	1.45546	0.806504
0.0753	384	ILV1-ORT1	6	YER086W	auxotrophs	No	ILV1	1.26786	0.054674
0.7647	384	IRC10-ORT1	6	YOL015W	auxotrophs	Yes	ORT1	2.09867	1.86521
0.5875	384	ISA1-ORT1	6	YLL027W	auxotrophs	No	ORT1	-1.00298	0.145377
0.3668	384	LAG1-ORT1	6	YHL003C	auxotrophs	Yes	ORT1	2.01101	1.70245
0.0961	384	LYS1-ORT1	6	YIR034C	auxotrophs	No	ORT1	-1.55727	0.633916
0.6302	384	LYS12-ORT1	6	YIL094C	auxotrophs	Yes	ORT1	2.00816	1.69414
0.5451	384	LYS2-ORT1	6	YBR115C	auxotrophs	No	ORT1	1.04815	0.158983
0.1476	384	LYS4-ORT1	6	YDR234W	auxotrophs	Yes	ORT1	1.24369	0.625601
0.0821	384	LYS5-ORT1	6	YGL154C	auxotrophs	No	LYS5	-2.68478	0.340642
0.6222	384	LYS9-ORT1	6	YNR050C	auxotrophs	Yes	ORT1	1.44616	0.800457
0.6333	384	MET1-ORT1	6	YKR069W	auxotrophs	Yes	ORT1	2.32724	2.49485
0.8414	384	MET10-ORT1	6	YFR030W	auxotrophs	Yes	MET10	3.06973	3.33083
0.458	384	MET13-ORT1	6	YGL125W	auxotrophs	No	MET13	5.60258	0.220964
0.7712	384	MET14-ORT1	6	YKL001C	auxotrophs	Yes	MET14	11.5587	3.57749
0.9394	384	MET17-ORT1	6	YLR303W	pos. controls	No	MET17	-1.01567	0.133536
0.8333	384	MET18-ORT1	6	YIL128W	auxotrophs	No	MET18	-1.00278	0.0723107
0.8514	384	MET28-ORT1	6	YIR017C	auxotrophs	No	MET28	-1.1297	0.45906
0.8325	384	MET3-ORT1	6	YJR010W	auxotrophs	Yes	MET3	8.48336	3.64854
0.2015	384	MET5-ORT1	6	YJR137C	auxotrophs	No	MET5	1.41366	1.03553
0.05	384	MET7-ORT1	6	YOR241W	auxotrophs	No	MET7	11.9901	0.429581
0.2282	384	MHF2-ORT1	6	YDL160C-A	auxotrophs	No	ORT1	1.06911	0.217436
0.7886	384	OPI3-ORT1	6	YJR073C	auxotrophs	No	OPI3	1.02165	0.0864202
0.5591	384	ORF , Dubious (2)-ORT1	6	YDR008C	auxotrophs	Yes	ORF , Dubious (2)	7.93961	2.62637
0.4491	384	ORF , Uncharacterized (1)-ORT1	6	YBR209W	auxotrophs	No	ORT1	1.29262	0.204838
0.6906	384	ORF , Uncharacterized (2)-ORT1	6	YHL005C	auxotrophs	Yes	ORT1	1.33698	0.650293
0.101	384	ORT1-ORT1	6	YOR130C	auxotrophs	No	ORT1	-1.27572	0.201059
0.4996	384	PEX35-ORT1	6	YGR168C	auxotrophs	Yes	ORT1	1.46378	0.97355
0.9078	384	PHA2-ORT1	6	YNL316C	auxotrophs	Yes	PHA2	2.55637	2.67273
0.4648	384	POS5-ORT1	6	YPL188W	auxotrophs	No	POS5	1.12078	0.280425
0.8897	384	PRO2-ORT1	6	YOR323C	auxotrophs	Yes	ORT1	1.73491	1.46587
0.4595	384	PRP18-ORT1	6	YGR006W	auxotrophs	No	PRP18	1.04345	0.321493
0.6984	384	RPL27A-ORT1	6	YHR010W	auxotrophs	Yes	RPL27A	2.11282	1.52608
0.8463	384	RPL31A-ORT1	6	YDL075W	auxotrophs	No	RPL31A	-1.14006	0.552283
0.0958	384	RPS24B-ORT1	6	YIL069C	auxotrophs	Yes	ORT1	1.2534	0.696652
0.5308	384	RSC2-ORT1	6	YLR357W	auxotrophs	Yes	ORT1	1.51686	1.0965
0.2256	384	SSQ1-ORT1	6	YLR369W	auxotrophs	No	SSQ1	-1.1994	0.487279
0.6868	384	SWI3-ORT1	6	YJL176C	auxotrophs	No	SWI3	-1.05693	0.334847
0.1575	384	TRP2-ORT1	6	YER090W	auxotrophs	No	ORT1	-1.18293	0.440919
0.0667	384	TRP3-ORT1	6	YKL211C	auxotrophs	No	TRP3	1.75281	0.127489
0.8161	384	TRP4-ORT1	6	YDR354W	auxotrophs	Yes	TRP4	3.03822	2.68255
0.0484	384	TRP5-ORT1	6	YGL026C	auxotrophs	Yes	ORT1	1.07196	0.252458
0.3255	384	URA1-ORT1	6	YKL216W	auxotrophs	No	ORT1	1.24228	0.109852
0.4256	384	URA4-ORT1	6	YLR420W	auxotrophs	Yes	ORT1	2.30188	2.65988
0.6148	384	VMA1-ORT1	6	YDL185W	auxotrophs	No	VMA1	-1.24403	0.693377
0.7402	384	VMA16-ORT1	6	YHR026W	auxotrophs	No	VMA16	-1.00414	0.0342657
0.782	384	VMA2-ORT1	6	YBR127C	auxotrophs	No	VMA2	1.03871	0.120938
0.6636	384	VMA5-ORT1	6	YKL080W	auxotrophs	No	VMA5	-1.06834	0.231798
0.6463	384	VMA6-ORT1	6	YLR447C	auxotrophs	No	VMA6	-1.16931	0.601666
0.8321	384	VMA7-ORT1	6	YGR020C	auxotrophs	No	VMA7	-1.01168	0.0393048
0.767	384	VMA8-ORT1	6	YEL051W	auxotrophs	No	VMA8	-1.0051	0.0256992
0.7627	384	VMA9-ORT1	6	YCL005W-A	auxotrophs	No	VMA9	-1.00045	0.0312423
0.8173	384	VPH2-ORT1	6	YKL119C	auxotrophs	No	VPH2	-1.12583	0.388009
0.9417	384	VPS65-ORT1	6	YLR322W	auxotrophs	Yes	ORT1	2.2907	2.14967
0.1957	384	YEA4-ORT1	6	YEL004W	auxotrophs	No	YEA4	1.12136	0.198288
0.7614	384	YNG2-ORT1	6	YHR090C	auxotrophs	No	YNG2	-1.00417	0.0120939
0.7154	384	ZUO1-ORT1	6	YGR285C	auxotrophs	No	ZUO1	-1.0046	0.0219201
0.6731	384	ZWF1-ORT1	6	YNL241C	auxotrophs	No	ZWF1	1.30828	0.699928
0.0736	384	ADE1-ADE8	6	YAR015W	auxotrophs	No	ADE1	-2.94141	0.507687
0.05	384	ADE2-ADE8	6	YOR128C	auxotrophs	No	ADE2	1.19265	0.0234317
0.0672	384	ADE5,7-ADE8	6	YGL234W	auxotrophs	No	ADE5,7	-1.80115	0.04384
0.0544	384	ADE6-ADE8	6	YGR061C	auxotrophs	No	ADE6	1.18103	0.0133536
0.0596	384	ADE8-ADE8	6	YDR408C	auxotrophs	No	ADE8	-2.21373	0.121442
0.7015	384	ADO1-ADE8	6	YJR105W	auxotrophs	No	ADO1	1.05574	0.123205
0.7017	384	ANP1-ADE8	6	YEL036C	auxotrophs	No	ANP1	-1.09196	0.294786
0.3092	384	APL2-ADE8	6	YKL135C	auxotrophs	Yes	APL2	1.72616	0.37264
0.0865	384	APT1-ADE8	6	YML022W	auxotrophs	Yes	APT1	1.45558	1.02117
0.0791	384	ARG1-ADE8	6	YOL058W	auxotrophs	No	ARG1	-1.25318	0.0670197
0.1181	384	ARG2-ADE8	6	YJL071W	auxotrophs	No	ADE8	-1.15957	0.0624846
0.0708	384	ARG3-ADE8	6	YJL088W	auxotrophs	No	ADE8	-2.24286	0.113883
0.5652	384	ARG4-ADE8	6	YHR018C	auxotrophs	Yes	ADE8	3.04978	1.07635
0.4814	384	ARG5,6-ADE8	6	YER069W	auxotrophs	No	ADE8	1.41077	0.160243
0.0475	384	ARG8-ADE8	6	YOL140W	auxotrophs	No	ARG8	1.04734	0.0408165
0.0954	384	ARO1-ADE8	6	YDR127W	auxotrophs	No	ARO1	1.4114	0.060217
0.0665	384	ARO2-ADE8	6	YGL148W	auxotrophs	No	ARO2	-1.04672	0.0191485
0.081	384	ARO7-ADE8	6	YPR060C	auxotrophs	No	ADE8	-1.20688	0.0987659
0.5238	384	BAS1-ADE8	6	YKR099W	auxotrophs	No	BAS1	-1.19055	0.351979
0.1189	384	BUD16-ADE8	6	YEL029C	auxotrophs	Yes	BUD16	3.63699	0.984888
0.8907	384	BY4741-ADE8	6	no.KO	pos. controls	No	BY4741	-1.02829	0.0660119
0.1085	384	CCS1-ADE8	6	YMR038C	auxotrophs	No	CCS1	1.04613	0.113127
0.7559	384	CDC40-ADE8	6	YDR364C	auxotrophs	No	CDC40	1.01913	0.0760901
0.7216	384	CHO2-ADE8	6	YGR157W	auxotrophs	No	CHO2	-1.00112	0.00251956
0.7491	384	CNM67-ADE8	6	YNL225C	auxotrophs	No	CNM67	1.00032	0.00503909
0.7844	384	DOC1-ADE8	6	YGL240W	auxotrophs	No	DOC1	1.05181	0.209374
0.2134	384	ECM29-ADE8	6	YHL030W	auxotrophs	No	ADE8	1.00765	0.0314942
0.0516	384	ERG4-ADE8	6	YGL012W	auxotrophs	No	ERG4	-1.30505	0.0141094
0.0625	384	FCY22-ADE8	6	YER060W-A	auxotrophs	No	FCY22	-1.04306	0.0340138
0.4557	384	FUN12-ADE8	6	YAL035W	auxotrophs	No	FUN12	1.25733	0.0849084
0.7709	384	GGC1-ADE8	6	YDL198C	auxotrophs	No	GGC1	1.00711	0.106073
0.1107	384	HIS1-ADE8	6	YER055C	auxotrophs	No	HIS1	-1.07065	0.0151172
0.1152	384	HIS2-ADE8	6	YFR025C	auxotrophs	No	ADE8	-1.1577	0.0483751
0.8934	384	HIS3-ADE8	6	YOR202W	pos. controls	No	HIS3	-1.01219	0.0582015
0.0756	384	HIS4-ADE8	6	YCL030C	auxotrophs	No	HIS4	-1.31465	0.102293
0.1705	384	HIS6-ADE8	6	YIL020C	auxotrophs	No	ADE8	1.09174	0.172336
0.0504	384	HMF1-ADE8	6	YER057C	auxotrophs	No	HMF1	1.15625	0.0370372
0.9069	384	HO-ADE8	6	YDL227C	auxotrophs	No	HO	-1.03251	0.181155
0.0488	384	IBA57-ADE8	6	YJR122W	auxotrophs	Yes	IBA57	1.87564	1.97784
0.0569	384	ILV1-ADE8	6	YER086W	auxotrophs	No	ILV1	-1.15587	0.0866721
0.1053	384	IRC10-ADE8	6	YOL015W	auxotrophs	No	IRC10	-1.3058	0.0776018
0.101	384	ISA1-ADE8	6	YLL027W	auxotrophs	No	ADE8	-1.15807	0.0997737
0.1142	384	LAG1-ADE8	6	YHL003C	auxotrophs	No	LAG1	-1.42347	0.0987659
0.0548	384	LYS1-ADE8	6	YIR034C	auxotrophs	No	ADE8	1.55325	0.374151
0.1646	384	LYS12-ADE8	6	YIL094C	auxotrophs	Yes	ADE8	2.03738	0.628373
0.1051	384	LYS2-ADE8	6	YBR115C	auxotrophs	Yes	ADE8	3.7507	1.22046
0.6329	384	LYS4-ADE8	6	YDR234W	auxotrophs	Yes	LYS4	2.18927	1.27766
0.0517	384	LYS5-ADE8	6	YGL154C	auxotrophs	No	LYS5	-29.7801	0.0191485
0.4515	384	LYS9-ADE8	6	YNR050C	auxotrophs	No	LYS9	1.36528	0.0589572
0.2197	384	MET1-ADE8	6	YKR069W	auxotrophs	Yes	ADE8	2.75841	0.453013
0.2054	384	MET10-ADE8	6	YFR030W	auxotrophs	No	MET10	-1.85525	0.265055
0.0746	384	MET13-ADE8	6	YGL125W	auxotrophs	No	ADE8	1.43759	0.234821
0.1312	384	MET14-ADE8	6	YKL001C	auxotrophs	No	MET14	1.15987	0.0445958
0.9441	384	MET17-ADE8	6	YLR303W	pos. controls	No	MET17	-1.00938	0.0642482
0.7898	384	MET18-ADE8	6	YIL128W	auxotrophs	No	MET18	-1.0133	0.119426
0.8576	384	MET28-ADE8	6	YIR017C	auxotrophs	No	MET28	-1.04593	0.219452
0.1611	384	MET3-ADE8	6	YJR010W	auxotrophs	No	MET3	1.90179	0.243135
0.0605	384	MET5-ADE8	6	YJR137C	auxotrophs	No	ADE8	-1.31894	0.0269591
0.0477	384	MET7-ADE8	6	YOR241W	auxotrophs	No	MET7	-1.0491	0.0196524
0.0838	384	MHF2-ADE8	6	YDL160C-A	auxotrophs	Yes	ADE8	5.03883	1.93828
0.7236	384	OPI3-ADE8	6	YJR073C	auxotrophs	No	OPI3	-1.00021	0.0131016
0.0979	384	ORF , Dubious (2)-ADE8	6	YDR008C	auxotrophs	No	ORF , Dubious (2)	-1.42187	0.0733186
0.1133	384	ORF , Uncharacterized (1)-ADE8	6	YBR209W	auxotrophs	Yes	ORF , Uncharacterized (1)	3.44474	0.70018
0.2668	384	ORF , Uncharacterized (2)-ADE8	6	YHL005C	auxotrophs	No	ADE8	-1.02128	0.0554298
0.0576	384	ORT1-ADE8	6	YOR130C	auxotrophs	No	ADE8	-2.41865	0.142606
0.2018	384	PEX35-ADE8	6	YGR168C	auxotrophs	No	ADE8	2.26198	0.126985
0.905	384	PHA2-ADE8	6	YNL316C	auxotrophs	No	PHA2	1.13035	0.124465
0.2171	384	POS5-ADE8	6	YPL188W	auxotrophs	No	ADE8	2.3511	0.650797
0.9105	384	PRO2-ADE8	6	YOR323C	auxotrophs	Yes	PRO2	1.85383	1.92619
0.4337	384	PRP18-ADE8	6	YGR006W	auxotrophs	No	PRP18	1.04803	0.296046
0.1345	384	RPL27A-ADE8	6	YHR010W	auxotrophs	No	RPL27A	1.10062	0.0881838
0.8638	384	RPL31A-ADE8	6	YDL075W	auxotrophs	No	RPL31A	-1.03657	0.193249
0.0522	384	RPS24B-ADE8	6	YIL069C	auxotrophs	No	RPS24B	1.34252	0.0370372
0.1135	384	RSC2-ADE8	6	YLR357W	auxotrophs	No	RSC2	-1.03984	0.000503908
0.9223	384	SSQ1-ADE8	6	YLR369W	auxotrophs	Yes	SSQ1	1.08088	0.809024
0.7539	384	SWI3-ADE8	6	YJL176C	auxotrophs	No	SWI3	1.00793	0.0372892
0.9144	384	TRP2-ADE8	6	YER090W	auxotrophs	No	ADE8	2.53827	0.225499
0.057	384	TRP3-ADE8	6	YKL211C	auxotrophs	No	TRP3	-1.37275	0.0529103
0.6319	384	TRP4-ADE8	6	YDR354W	auxotrophs	Yes	TRP4	1.06063	0.321241
0.7045	384	TRP5-ADE8	6	YGL026C	auxotrophs	No	ADE8	2.34077	0.0458556
0.1075	384	URA1-ADE8	6	YKL216W	auxotrophs	No	ADE8	1.01129	0.0592092
0.0578	384	URA4-ADE8	6	YLR420W	auxotrophs	Yes	ADE8	3.38362	0.681787
0.8004	384	VMA1-ADE8	6	YDL185W	auxotrophs	No	VMA1	-1.00652	0.0264552
0.7515	384	VMA16-ADE8	6	YHR026W	auxotrophs	No	VMA16	1.05907	0.185438
0.7704	384	VMA2-ADE8	6	YBR127C	auxotrophs	No	VMA2	1.03	0.0471154
0.8295	384	VMA5-ADE8	6	YKL080W	auxotrophs	No	VMA5	1.04486	0.231042
0.7908	384	VMA6-ADE8	6	YLR447C	auxotrophs	No	VMA6	-1.00891	0.0559338
0.7988	384	VMA7-ADE8	6	YGR020C	auxotrophs	No	VMA7	1.00264	0.0501388
0.7262	384	VMA8-ADE8	6	YEL051W	auxotrophs	No	VMA8	-1.01394	0.0977581
0.7405	384	VMA9-ADE8	6	YCL005W-A	auxotrophs	No	VMA9	-1.01662	0.146889
0.7929	384	VPH2-ADE8	6	YKL119C	auxotrophs	No	VPH2	1.00049	0.0204083
0.9554	384	VPS65-ADE8	6	YLR322W	auxotrophs	Yes	VPS65	4.35357	2.12372
0.0851	384	YEA4-ADE8	6	YEL004W	auxotrophs	No	ADE8	-1.37149	0.0377931
0.7562	384	YNG2-ADE8	6	YHR090C	auxotrophs	No	YNG2	-1.00317	0.0377931
0.7139	384	ZUO1-ADE8	6	YGR285C	auxotrophs	No	ZUO1	-1.02518	0.0319981
0.8062	384	ZWF1-ADE8	6	YNL241C	auxotrophs	No	ZWF1	-1.03775	0.0959944
0.6118	384	ADE1-FUN12	7	YAR015W	auxotrophs	No	FUN12	1.24935	0.56614
0.1771	384	ADE2-FUN12	7	YOR128C	auxotrophs	No	FUN12	-1.39421	0.791387
0.2911	384	ADE5,7-FUN12	7	YGL234W	auxotrophs	No	ADE5,7	4.47846	0.677756
0.0878	384	ADE6-FUN12	7	YGR061C	auxotrophs	No	FUN12	-1.53062	1.09701
0.31	384	ADE8-FUN12	7	YDR408C	auxotrophs	No	ADE8	2.35864	0.687582
0.8212	384	ADO1-FUN12	7	YJR105W	auxotrophs	No	ADO1	1.08765	0.323005
0.7678	384	ANP1-FUN12	7	YEL036C	auxotrophs	No	ANP1	1.03598	0.00680275
0.7666	384	APL2-FUN12	7	YKL135C	auxotrophs	Yes	APL2	4.35051	3.09525
0.7292	384	APT1-FUN12	7	YML022W	auxotrophs	Yes	FUN12	1.18448	0.818346
0.6006	384	ARG1-FUN12	7	YOL058W	auxotrophs	No	FUN12	1.02422	0.126733
0.5037	384	ARG2-FUN12	7	YJL071W	auxotrophs	No	FUN12	-1.02138	0.166793
0.5536	384	ARG3-FUN12	7	YJL088W	auxotrophs	No	FUN12	-1.10291	0.498113
0.6133	384	ARG4-FUN12	7	YHR018C	auxotrophs	No	FUN12	1.06771	0.0471154
0.1458	384	ARG5,6-FUN12	7	YER069W	auxotrophs	No	FUN12	-1.43032	1.51525
0.4375	384	ARG8-FUN12	7	YOL140W	auxotrophs	No	ARG8	9.52523	1.85287
0.4756	384	ARO1-FUN12	7	YDR127W	auxotrophs	No	FUN12	-1.09825	0.295542
0.2822	384	ARO2-FUN12	7	YGL148W	auxotrophs	No	ARO2	1.28364	0.145629
0.6806	384	ARO7-FUN12	7	YPR060C	auxotrophs	No	FUN12	-1.13676	0.527591
0.6478	384	BAS1-FUN12	7	YKR099W	auxotrophs	No	BAS1	1.16174	0.405142
0.7442	384	BUD16-FUN12	7	YEL029C	auxotrophs	No	FUN12	1.06847	0.193501
0.8983	384	BY4741-FUN12	7	no.KO	pos. controls	No	BY4741	1.00948	0.00554305
0.8069	384	CCS1-FUN12	7	YMR038C	auxotrophs	Yes	CCS1	3.7264	2.91133
0.7744	384	CDC40-FUN12	7	YDR364C	auxotrophs	No	CDC40	1.10332	0.288487
0.7766	384	CHO2-FUN12	7	YGR157W	auxotrophs	No	CHO2	1.05225	0.211893
0.8073	384	CNM67-FUN12	7	YNL225C	auxotrophs	No	CNM67	1.07078	0.27463
0.7923	384	DOC1-FUN12	7	YGL240W	auxotrophs	No	DOC1	1.05398	0.205846
0.8558	384	ECM29-FUN12	7	YHL030W	auxotrophs	Yes	FUN12	1.34658	0.913837
0.4817	384	ERG4-FUN12	7	YGL012W	auxotrophs	No	FUN12	-1.30643	0.744524
0.3591	384	FCY22-FUN12	7	YER060W-A	auxotrophs	No	FUN12	-1.01821	0.289495
0.5283	384	FUN12-FUN12	7	YAL035W	auxotrophs	No	FUN12	-1.29422	0.797434
0.7398	384	GGC1-FUN12	7	YDL198C	auxotrophs	No	GGC1	1.01598	0.0642482
0.5865	384	HIS1-FUN12	7	YER055C	auxotrophs	No	FUN12	1.00237	0.0879319
0.7082	384	HIS2-FUN12	7	YFR025C	auxotrophs	No	FUN12	1.05148	0.0687834
0.9196	384	HIS3-FUN12	7	YOR202W	pos. controls	No	HIS3	1.06566	0.153944
0.6199	384	HIS4-FUN12	7	YCL030C	auxotrophs	No	FUN12	-1.0682	0.273622
0.5944	384	HIS6-FUN12	7	YIL020C	auxotrophs	No	FUN12	-1.43301	1.01563
0.0847	384	HMF1-FUN12	7	YER057C	auxotrophs	No	HMF1	-1.66339	0.332075
0.9126	384	HO-FUN12	7	YDL227C	auxotrophs	No	HO	1.03556	0.202319
0.468	384	IBA57-FUN12	7	YJR122W	auxotrophs	No	FUN12	1.01747	0.617035
0.3818	384	ILV1-FUN12	7	YER086W	auxotrophs	No	FUN12	-1.05318	0.330312
0.7832	384	IRC10-FUN12	7	YOL015W	auxotrophs	Yes	IRC10	17.8924	3.546
0.5266	384	ISA1-FUN12	7	YLL027W	auxotrophs	No	FUN12	-1.07401	0.389773
0.5633	384	LAG1-FUN12	7	YHL003C	auxotrophs	No	FUN12	-1.02436	0.521796
0.5927	384	LYS1-FUN12	7	YIR034C	auxotrophs	No	FUN12	-1.03043	0.298817
0.4622	384	LYS12-FUN12	7	YIL094C	auxotrophs	No	FUN12	-1.04809	0.220712
0.7462	384	LYS2-FUN12	7	YBR115C	auxotrophs	Yes	FUN12	1.1628	0.237341
0.8637	384	LYS4-FUN12	7	YDR234W	auxotrophs	Yes	FUN12	1.27311	0.786852
0.2349	384	LYS5-FUN12	7	YGL154C	auxotrophs	No	FUN12	-1.28733	0.774002
0.7452	384	LYS9-FUN12	7	YNR050C	auxotrophs	Yes	FUN12	1.26332	0.631144
0.7881	384	MET1-FUN12	7	YKR069W	auxotrophs	Yes	FUN12	1.31104	0.927946
0.7995	384	MET10-FUN12	7	YFR030W	auxotrophs	No	MET10	1.87021	1.98867
0.4158	384	MET13-FUN12	7	YGL125W	auxotrophs	No	FUN12	-1.73137	1.26859
0.8024	384	MET14-FUN12	7	YKL001C	auxotrophs	Yes	FUN12	1.34386	1
0.9356	384	MET17-FUN12	7	YLR303W	pos. controls	No	MET17	-1.00215	0.0241876
0.8356	384	MET18-FUN12	7	YIL128W	auxotrophs	No	MET18	1.00895	0.0100782
0.8748	384	MET28-FUN12	7	YIR017C	auxotrophs	No	MET28	-1.00714	0.0229278
0.7462	384	MET3-FUN12	7	YJR010W	auxotrophs	Yes	FUN12	1.36072	0.716809
0.297	384	MET5-FUN12	7	YJR137C	auxotrophs	No	FUN12	1.10877	0.607713
0.7446	384	MET7-FUN12	7	YOR241W	auxotrophs	No	MET7	1.8933	0.536662
0.4032	384	MHF2-FUN12	7	YDL160C-A	auxotrophs	No	FUN12	1.04656	0.0690354
0.798	384	OPI3-FUN12	7	YJR073C	auxotrophs	No	OPI3	1.01048	0.00705465
0.4539	384	ORF , Dubious (2)-FUN12	7	YDR008C	auxotrophs	No	FUN12	-1.15536	0.549511
0.5757	384	ORF , Uncharacterized (1)-FUN12	7	YBR209W	auxotrophs	No	FUN12	1.08125	0.0236837
0.8471	384	ORF , Uncharacterized (2)-FUN12	7	YHL005C	auxotrophs	Yes	FUN12	1.20268	0.335854
0.2708	384	ORT1-FUN12	7	YOR130C	auxotrophs	No	ORT1	2.20057	1.17461
0.2734	384	PEX35-FUN12	7	YGR168C	auxotrophs	No	FUN12	-1.17991	0.544976
0.8426	384	PHA2-FUN12	7	YNL316C	auxotrophs	No	PHA2	2.95767	2.51626
0.7185	384	POS5-FUN12	7	YPL188W	auxotrophs	No	FUN12	1.13258	0.256741
0.4298	384	PRO2-FUN12	7	YOR323C	auxotrophs	No	FUN12	1.19184	0.367097
0.6729	384	PRP18-FUN12	7	YGR006W	auxotrophs	No	PRP18	1.09721	0.111112
0.7396	384	RPL27A-FUN12	7	YHR010W	auxotrophs	No	FUN12	1.12277	0.299069
0.8097	384	RPL31A-FUN12	7	YDL075W	auxotrophs	No	RPL31A	-1.01577	0.105569
0.2374	384	RPS24B-FUN12	7	YIL069C	auxotrophs	No	FUN12	-1.10919	0.367601
0.6339	384	RSC2-FUN12	7	YLR357W	auxotrophs	No	FUN12	-1.00302	0.221971
0.8945	384	SSQ1-FUN12	7	YLR369W	auxotrophs	No	SSQ1	-1.15425	0.183926
0.7688	384	SWI3-FUN12	7	YJL176C	auxotrophs	No	SWI3	1.06331	0.204587
0.6571	384	TRP2-FUN12	7	YER090W	auxotrophs	No	TRP2	1.76864	1.32729
0.2075	384	TRP3-FUN12	7	YKL211C	auxotrophs	No	FUN12	-1.51008	0.777782
0.6589	384	TRP4-FUN12	7	YDR354W	auxotrophs	No	FUN12	-1.15211	0.703203
0.0568	384	TRP5-FUN12	7	YGL026C	auxotrophs	No	TRP5	6.05569	0.0645002
0.2394	384	URA1-FUN12	7	YKL216W	auxotrophs	No	FUN12	-1.40726	1.08642
0.6098	384	URA4-FUN12	7	YLR420W	auxotrophs	No	FUN12	-1.75418	1.60772
0.827	384	VMA1-FUN12	7	YDL185W	auxotrophs	No	VMA1	1.01878	0.149157
0.7798	384	VMA16-FUN12	7	YHR026W	auxotrophs	No	VMA16	1.0965	0.276645
0.7709	384	VMA2-FUN12	7	YBR127C	auxotrophs	No	VMA2	1.00911	0.00201563
0.7944	384	VMA5-FUN12	7	YKL080W	auxotrophs	No	VMA5	1.03091	0.130764
0.8261	384	VMA6-FUN12	7	YLR447C	auxotrophs	No	VMA6	1.01859	0.0360294
0.8122	384	VMA7-FUN12	7	YGR020C	auxotrophs	No	VMA7	1.0556	0.187454
0.8035	384	VMA8-FUN12	7	YEL051W	auxotrophs	No	VMA8	1.09549	0.400103
0.7832	384	VMA9-FUN12	7	YCL005W-A	auxotrophs	No	VMA9	-1.00289	0.0105821
0.8605	384	VPH2-FUN12	7	YKL119C	auxotrophs	No	VPH2	1.00097	0.0133536
0.6237	384	VPS65-FUN12	7	YLR322W	auxotrophs	No	FUN12	-1.03934	0.0183926
0.6299	384	YEA4-FUN12	7	YEL004W	auxotrophs	No	YEA4	2.83324	2.49913
0.7587	384	YNG2-FUN12	7	YHR090C	auxotrophs	No	YNG2	1.05344	0.0642483
0.7158	384	ZUO1-FUN12	7	YGR285C	auxotrophs	No	ZUO1	1.01741	0.0685313
0.7587	384	ZWF1-FUN12	7	YNL241C	auxotrophs	No	ZWF1	1.12147	0.2192
0.3236	384	ADE1-ISA1	7	YAR015W	auxotrophs	No	ADE1	1.09577	0.206854
0.0481	384	ADE2-ISA1	7	YOR128C	auxotrophs	Yes	ISA1	-1.03873	0.34946
0.0722	384	ADE5,7-ISA1	7	YGL234W	auxotrophs	No	ADE5,7	1.04948	0.0269591
0.0502	384	ADE6-ISA1	7	YGR061C	auxotrophs	Yes	ISA1	1.07503	0.381962
0.0892	384	ADE8-ISA1	7	YDR408C	auxotrophs	No	ADE8	1.20283	0.161502
0.7241	384	ADO1-ISA1	7	YJR105W	auxotrophs	No	ADO1	-1.05808	0.199044
0.7244	384	ANP1-ISA1	7	YEL036C	auxotrophs	No	ANP1	-1.04622	0.164526
0.8467	384	APL2-ISA1	7	YKL135C	auxotrophs	Yes	APL2	1.80212	0.303604
0.1459	384	APT1-ISA1	7	YML022W	auxotrophs	No	ISA1	1.06663	0.0506427
0.2259	384	ARG1-ISA1	7	YOL058W	auxotrophs	No	ARG1	1.27794	0.0282188
0.1648	384	ARG2-ISA1	7	YJL071W	auxotrophs	No	ISA1	1.09788	0.414968
0.0675	384	ARG3-ISA1	7	YJL088W	auxotrophs	No	ARG3	-1.20981	0.0576974
0.2965	384	ARG4-ISA1	7	YHR018C	auxotrophs	Yes	ARG4	1.56377	1.11364
0.0531	384	ARG5,6-ISA1	7	YER069W	auxotrophs	No	ARG5,6	2.01817	0.0282188
0.0443	384	ARG8-ISA1	7	YOL140W	auxotrophs	No	ISA1	-1.19178	0.0282188
0.0712	384	ARO1-ISA1	7	YDR127W	auxotrophs	No	ARO1	-1.98784	0.0798694
0.0769	384	ARO2-ISA1	7	YGL148W	auxotrophs	No	ARO2	-2.64296	0.7415
0.1116	384	ARO7-ISA1	7	YPR060C	auxotrophs	No	ISA1	1.52386	0.0738225
0.4835	384	BAS1-ISA1	7	YKR099W	auxotrophs	No	BAS1	-1.17573	0.397331
0.3758	384	BUD16-ISA1	7	YEL029C	auxotrophs	Yes	ISA1	2.27642	1.17562
0.9169	384	BY4741-ISA1	7	no.KO	pos. controls	No	BY4741	1.00231	0.0241875
0.4075	384	CCS1-ISA1	7	YMR038C	auxotrophs	Yes	CCS1	1.23021	0.234569
0.7106	384	CDC40-ISA1	7	YDR364C	auxotrophs	No	CDC40	-1.03368	0.100781
0.7643	384	CHO2-ISA1	7	YGR157W	auxotrophs	No	CHO2	-1.0018	0.0937268
0.7643	384	CNM67-ISA1	7	YNL225C	auxotrophs	No	CNM67	-1.10311	0.18443
0.7482	384	DOC1-ISA1	7	YGL240W	auxotrophs	No	DOC1	1.01665	0.0294786
0.1701	384	ECM29-ISA1	7	YHL030W	auxotrophs	Yes	ISA1	1.71137	0.625097
0.0517	384	ERG4-ISA1	7	YGL012W	auxotrophs	No	ERG4	1.43177	0.0292266
0.0612	384	FCY22-ISA1	7	YER060W-A	auxotrophs	No	FCY22	1.25777	0.203579
0.3601	384	FUN12-ISA1	7	YAL035W	auxotrophs	No	ISA1	1.5057	0.733942
0.7521	384	GGC1-ISA1	7	YDL198C	auxotrophs	No	GGC1	-1.01112	0.0481232
0.1376	384	HIS1-ISA1	7	YER055C	auxotrophs	No	HIS1	1.23648	0.0501388
0.1317	384	HIS2-ISA1	7	YFR025C	auxotrophs	No	HIS2	-1.02204	0.00478711
0.8995	384	HIS3-ISA1	7	YOR202W	pos. controls	No	HIS3	-1.01531	0.0773499
0.0814	384	HIS4-ISA1	7	YCL030C	auxotrophs	No	HIS4	-1.66327	0.0806252
0.6167	384	HIS6-ISA1	7	YIL020C	auxotrophs	Yes	HIS6	2.15433	1.26884
0.0683	384	HMF1-ISA1	7	YER057C	auxotrophs	No	HMF1	-11.5982	0.0251954
0.8487	384	HO-ISA1	7	YDL227C	auxotrophs	No	HO	-1.0119	0.0176368
0.0479	384	IBA57-ISA1	7	YJR122W	auxotrophs	Yes	ISA1	3.55067	2.05922
0.0733	384	ILV1-ISA1	7	YER086W	auxotrophs	No	ILV1	-1.20087	0.167297
0.074	384	IRC10-ISA1	7	YOL015W	auxotrophs	No	ISA1	-1.23728	0.0844045
0.1412	384	ISA1-ISA1	7	YLL027W	auxotrophs	Yes	ISA1	-1.34063	0.359286
0.0993	384	LAG1-ISA1	7	YHL003C	auxotrophs	No	ISA1	1.93911	0.0133536
0.0546	384	LYS1-ISA1	7	YIR034C	auxotrophs	No	LYS1	-1.38114	0.0534142
0.8089	384	LYS12-ISA1	7	YIL094C	auxotrophs	No	LYS12	1.90324	0.21668
0.6246	384	LYS2-ISA1	7	YBR115C	auxotrophs	Yes	ISA1	2.77721	1.26632
0.0724	384	LYS4-ISA1	7	YDR234W	auxotrophs	No	ISA1	1.13069	0.0403126
0.0546	384	LYS5-ISA1	7	YGL154C	auxotrophs	No	LYS5	2.60563	0.105065
0.642	384	LYS9-ISA1	7	YNR050C	auxotrophs	Yes	ISA1	1.80473	0.464603
0.4885	384	MET1-ISA1	7	YKR069W	auxotrophs	Yes	ISA1	1.76625	0.910813
0.8663	384	MET10-ISA1	7	YFR030W	auxotrophs	Yes	MET10	1.1457	0.532126
0.0625	384	MET13-ISA1	7	YGL125W	auxotrophs	No	MET13	-1.00533	0.038045
0.3991	384	MET14-ISA1	7	YKL001C	auxotrophs	Yes	ISA1	1.48558	0.739485
0.9207	384	MET17-ISA1	7	YLR303W	pos. controls	No	MET17	-1.05378	0.222727
0.8115	384	MET18-ISA1	7	YIL128W	auxotrophs	No	MET18	1.0025	0.00705474
0.8424	384	MET28-ISA1	7	YIR017C	auxotrophs	No	MET28	-1.14121	0.50164
0.102	384	MET3-ISA1	7	YJR010W	auxotrophs	No	MET3	1.39545	0.0171329
0.1556	384	MET5-ISA1	7	YJR137C	auxotrophs	No	MET5	1.02043	0.0864202
0.0512	384	MET7-ISA1	7	YOR241W	auxotrophs	No	MET7	-13.1973	0.386245
0.106	384	MHF2-ISA1	7	YDL160C-A	auxotrophs	Yes	ISA1	3.33211	1.89091
0.7784	384	OPI3-ISA1	7	YJR073C	auxotrophs	No	OPI3	-1.02242	0.0622326
0.2069	384	ORF , Dubious (2)-ISA1	7	YDR008C	auxotrophs	No	ORF , Dubious (2)	1.1	0.0375411
0.0855	384	ORF , Uncharacterized (1)-ISA1	7	YBR209W	auxotrophs	No	ISA1	2.00434	0.0468634
0.6061	384	ORF , Uncharacterized (2)-ISA1	7	YHL005C	auxotrophs	Yes	ISA1	1.74047	0.570424
0.0673	384	ORT1-ISA1	7	YOR130C	auxotrophs	No	ORT1	-1.80433	0.183422
0.1289	384	PEX35-ISA1	7	YGR168C	auxotrophs	No	PEX35	-1.2046	0.0594611
0.8992	384	PHA2-ISA1	7	YNL316C	auxotrophs	Yes	PHA2	2.30589	2.13455
0.4244	384	POS5-ISA1	7	YPL188W	auxotrophs	No	POS5	-1.12731	0.139834
0.8813	384	PRO2-ISA1	7	YOR323C	auxotrophs	Yes	PRO2	1.62123	1.68204
0.4174	384	PRP18-ISA1	7	YGR006W	auxotrophs	No	PRP18	1.01783	0.341146
0.4498	384	RPL27A-ISA1	7	YHR010W	auxotrophs	Yes	ISA1	4.32198	2.56892
0.8271	384	RPL31A-ISA1	7	YDL075W	auxotrophs	No	RPL31A	-1.079	0.283952
0.0542	384	RPS24B-ISA1	7	YIL069C	auxotrophs	Yes	ISA1	1.40941	0.456288
0.3561	384	RSC2-ISA1	7	YLR357W	auxotrophs	Yes	RSC2	1.51081	0.924923
0.81	384	SSQ1-ISA1	7	YLR369W	auxotrophs	No	SSQ1	-1.03984	0.117159
0.7486	384	SWI3-ISA1	7	YJL176C	auxotrophs	No	SWI3	1.0066	0.0410685
0.0493	384	TRP2-ISA1	7	YER090W	auxotrophs	No	ISA1	-1.11763	0.123457
0.1012	384	TRP3-ISA1	7	YKL211C	auxotrophs	No	TRP3	-1.28011	0.0463595
0.224	384	TRP4-ISA1	7	YDR354W	auxotrophs	Yes	ISA1	-1.32024	0.200807
0.0503	384	TRP5-ISA1	7	YGL026C	auxotrophs	No	TRP5	-1.2846	0.176872
0.1118	384	URA1-ISA1	7	YKL216W	auxotrophs	No	ISA1	1.88969	0.172336
0.0721	384	URA4-ISA1	7	YLR420W	auxotrophs	Yes	ISA1	3.32684	1.93249
0.6319	384	VMA1-ISA1	7	YDL185W	auxotrophs	No	VMA1	-1.28204	0.877807
0.75	384	VMA16-ISA1	7	YHR026W	auxotrophs	No	VMA16	1.06635	0.140842
0.7566	384	VMA2-ISA1	7	YBR127C	auxotrophs	No	VMA2	-1.00311	0.0317461
0.7745	384	VMA5-ISA1	7	YKL080W	auxotrophs	No	VMA5	1.03094	0.0569416
0.7899	384	VMA6-ISA1	7	YLR447C	auxotrophs	No	VMA6	1.01298	0.0506427
0.7836	384	VMA7-ISA1	7	YGR020C	auxotrophs	No	VMA7	1.03462	0.0778537
0.7765	384	VMA8-ISA1	7	YEL051W	auxotrophs	No	VMA8	1.01525	0.0942307
0.7944	384	VMA9-ISA1	7	YCL005W-A	auxotrophs	No	VMA9	1.00654	0.0398087
0.8202	384	VPH2-ISA1	7	YKL119C	auxotrophs	No	VPH2	-1.00801	0.0186446
0.1031	384	VPS65-ISA1	7	YLR322W	auxotrophs	No	ISA1	1.21155	0.34694
0.0816	384	YEA4-ISA1	7	YEL004W	auxotrophs	Yes	YEA4	1.56427	0.486271
0.7585	384	YNG2-ISA1	7	YHR090C	auxotrophs	No	YNG2	-1.00255	0.0277149
0.6852	384	ZUO1-ISA1	7	YGR285C	auxotrophs	No	ZUO1	-1.06267	0.145377
0.5378	384	ZWF1-ISA1	7	YNL241C	auxotrophs	No	ZWF1	-1.29107	0.788364
0.4345	384	ADE1-ADE6	7	YAR015W	auxotrophs	Yes	ADE1	1.34644	0.474933
0.0469	384	ADE2-ADE6	7	YOR128C	auxotrophs	Yes	ADE6	-1.01266	0.225751
0.3351	384	ADE5,7-ADE6	7	YGL234W	auxotrophs	No	ADE6	-1.18446	0.0629885
0.0517	384	ADE6-ADE6	7	YGR061C	auxotrophs	No	ADE6	-1.00334	0.277149
0.1017	384	ADE8-ADE6	7	YDR408C	auxotrophs	No	ADE8	-1.47145	0.0559338
0.548	384	ADO1-ADE6	7	YJR105W	auxotrophs	No	ADO1	-1.62624	1.27892
0.7099	384	ANP1-ADE6	7	YEL036C	auxotrophs	No	ANP1	-1.06924	0.230034
0.0967	384	APL2-ADE6	7	YKL135C	auxotrophs	No	APL2	1.61093	0.203075
0.3273	384	APT1-ADE6	7	YML022W	auxotrophs	Yes	ADE6	1.47369	0.60091
0.0895	384	ARG1-ADE6	7	YOL058W	auxotrophs	No	ARG1	-1.11139	0.0705471
0.4083	384	ARG2-ADE6	7	YJL071W	auxotrophs	Yes	ARG2	2.17247	1.00832
0.0716	384	ARG3-ADE6	7	YJL088W	auxotrophs	Yes	ADE6	1.24746	0.349964
0.2635	384	ARG4-ADE6	7	YHR018C	auxotrophs	No	ADE6	-1.37804	0.192493
0.0513	384	ARG5,6-ADE6	7	YER069W	auxotrophs	No	ARG5,6	1.83986	0.0466115
0.0459	384	ARG8-ADE6	7	YOL140W	auxotrophs	No	ARG8	-1.15497	0.0234317
0.0925	384	ARO1-ADE6	7	YDR127W	auxotrophs	No	ARO1	1.4344	0.054422
0.068	384	ARO2-ADE6	7	YGL148W	auxotrophs	No	ADE6	1.00571	0.17662
0.0772	384	ARO7-ADE6	7	YPR060C	auxotrophs	No	ADE6	1.15184	0.183926
0.4811	384	BAS1-ADE6	7	YKR099W	auxotrophs	No	BAS1	-1.16047	0.403378
0.4022	384	BUD16-ADE6	7	YEL029C	auxotrophs	Yes	ADE6	2.53881	1.00605
0.9267	384	BY4741-ADE6	7	no.KO	pos. controls	No	BY4741	-1.01975	0.098262
0.3178	384	CCS1-ADE6	7	YMR038C	auxotrophs	Yes	CCS1	1.38812	0.366089
0.6889	384	CDC40-ADE6	7	YDR364C	auxotrophs	No	CDC40	-1.33065	0.990934
0.614	384	CHO2-ADE6	7	YGR157W	auxotrophs	No	CHO2	-1.13643	0.491058
0.7382	384	CNM67-ADE6	7	YNL225C	auxotrophs	No	CNM67	-1.04609	0.151676
0.7613	384	DOC1-ADE6	7	YGL240W	auxotrophs	No	DOC1	-1.01222	0.0627365
0.1839	384	ECM29-ADE6	7	YHL030W	auxotrophs	No	ADE6	1.36441	0.43588
0.0535	384	ERG4-ADE6	7	YGL012W	auxotrophs	No	ERG4	1.52132	0.049383
0.0709	384	FCY22-ADE6	7	YER060W-A	auxotrophs	No	ADE6	-1.09556	0.176872
0.3104	384	FUN12-ADE6	7	YAL035W	auxotrophs	No	ADE6	-1.00549	0.127993
0.6714	384	GGC1-ADE6	7	YDL198C	auxotrophs	No	GGC1	-1.03877	0.0687834
0.1668	384	HIS1-ADE6	7	YER055C	auxotrophs	No	ADE6	-1.21698	0.183926
0.0978	384	HIS2-ADE6	7	YFR025C	auxotrophs	No	HIS2	1.30904	0.00680275
0.9027	384	HIS3-ADE6	7	YOR202W	pos. controls	No	HIS3	-1.01423	0.0511466
0.0734	384	HIS4-ADE6	7	YCL030C	auxotrophs	No	HIS4	-1.30165	0.0138575
0.445	384	HIS6-ADE6	7	YIL020C	auxotrophs	Yes	HIS6	1.65515	0.909301
0.0616	384	HMF1-ADE6	7	YER057C	auxotrophs	No	HMF1	-13.4629	0.0136055
0.8268	384	HO-ADE6	7	YDL227C	auxotrophs	No	HO	-1.03951	0.0151172
0.0527	384	IBA57-ADE6	7	YJR122W	auxotrophs	Yes	ADE6	3.5112	1.65005
0.0619	384	ILV1-ADE6	7	YER086W	auxotrophs	No	ILV1	-1.11576	0.21668
0.088	384	IRC10-ADE6	7	YOL015W	auxotrophs	No	IRC10	1.49319	0.0103301
0.4044	384	ISA1-ADE6	7	YLL027W	auxotrophs	Yes	ISA1	1.49027	0.721596
0.243	384	LAG1-ADE6	7	YHL003C	auxotrophs	Yes	ADE6	5.76768	3.85741
0.0558	384	LYS1-ADE6	7	YIR034C	auxotrophs	No	LYS1	-1.05607	0.0372892
0.5863	384	LYS12-ADE6	7	YIL094C	auxotrophs	Yes	LYS12	2.23676	1.13656
0.3343	384	LYS2-ADE6	7	YBR115C	auxotrophs	Yes	ADE6	1.29424	0.407913
0.07	384	LYS4-ADE6	7	YDR234W	auxotrophs	No	ADE6	1.51523	0.215672
0.0552	384	LYS5-ADE6	7	YGL154C	auxotrophs	No	LYS5	1.90342	0.0471154
0.3415	384	LYS9-ADE6	7	YNR050C	auxotrophs	Yes	ADE6	1.34826	0.360798
0.4072	384	MET1-ADE6	7	YKR069W	auxotrophs	No	ADE6	1.23263	0.00251954
0.2472	384	MET10-ADE6	7	YFR030W	auxotrophs	No	MET10	-1.37705	0.90905
0.121	384	MET13-ADE6	7	YGL125W	auxotrophs	No	MET13	2.23012	0.195516
0.1911	384	MET14-ADE6	7	YKL001C	auxotrophs	No	ADE6	-1.15529	0.197028
0.9438	384	MET17-ADE6	7	YLR303W	pos. controls	No	MET17	-1.00885	0.00453517
0.7887	384	MET18-ADE6	7	YIL128W	auxotrophs	No	MET18	1.02523	0.104561
0.8097	384	MET28-ADE6	7	YIR017C	auxotrophs	No	MET28	-1.2661	0.858911
0.2153	384	MET3-ADE6	7	YJR010W	auxotrophs	Yes	ADE6	1.99383	0.343665
0.1404	384	MET5-ADE6	7	YJR137C	auxotrophs	No	MET5	-1.15383	0.059713
0.5723	384	MET7-ADE6	7	YOR241W	auxotrophs	Yes	MET7	2.27698	1.12674
0.1294	384	MHF2-ADE6	7	YDL160C-A	auxotrophs	Yes	ADE6	1.17026	0.3739
0.7542	384	OPI3-ADE6	7	YJR073C	auxotrophs	No	OPI3	-1.04689	0.156967
0.2506	384	ORF , Dubious (2)-ADE6	7	YDR008C	auxotrophs	Yes	ORF , Dubious (2)	1.63448	0.537418
0.1143	384	ORF , Uncharacterized (1)-ADE6	7	YBR209W	auxotrophs	No	ADE6	2.18549	0.00932229
0.1575	384	ORF , Uncharacterized (2)-ADE6	7	YHL005C	auxotrophs	Yes	ADE6	2.29043	0.225247
0.0664	384	ORT1-ADE6	7	YOR130C	auxotrophs	No	ADE6	-1.18766	0.144873
0.1147	384	PEX35-ADE6	7	YGR168C	auxotrophs	No	PEX35	1.11822	0.138323
0.9298	384	PHA2-ADE6	7	YNL316C	auxotrophs	Yes	PHA2	1.87282	1.09625
0.3529	384	POS5-ADE6	7	YPL188W	auxotrophs	No	POS5	-1.23288	0.305116
0.8676	384	PRO2-ADE6	7	YOR323C	auxotrophs	Yes	PRO2	1.58561	1.64652
0.4407	384	PRP18-ADE6	7	YGR006W	auxotrophs	No	PRP18	-1.03684	0.330312
0.489	384	RPL27A-ADE6	7	YHR010W	auxotrophs	Yes	ADE6	2.30865	0.695393
0.8014	384	RPL31A-ADE6	7	YDL075W	auxotrophs	No	RPL31A	-1.09757	0.370876
0.0586	384	RPS24B-ADE6	7	YIL069C	auxotrophs	No	ADE6	1.12969	0.273118
0.1792	384	RSC2-ADE6	7	YLR357W	auxotrophs	No	ADE6	1.03469	0.0942307
0.9374	384	SSQ1-ADE6	7	YLR369W	auxotrophs	No	SSQ1	-1.00281	0.0997737
0.7037	384	SWI3-ADE6	7	YJL176C	auxotrophs	No	SWI3	-1.17969	0.147141
0.0532	384	TRP2-ADE6	7	YER090W	auxotrophs	No	ADE6	1.13093	0.167297
0.0844	384	TRP3-ADE6	7	YKL211C	auxotrophs	No	TRP3	-1.28898	0.0131016
0.2033	384	TRP4-ADE6	7	YDR354W	auxotrophs	Yes	ADE6	1.20151	0.419755
0.0588	384	TRP5-ADE6	7	YGL026C	auxotrophs	No	TRP5	-1.70833	0.0788616
0.1003	384	URA1-ADE6	7	YKL216W	auxotrophs	Yes	ADE6	1.25471	0.385237
0.0873	384	URA4-ADE6	7	YLR420W	auxotrophs	No	ADE6	2.27305	0.198036
0.4665	384	VMA1-ADE6	7	YDL185W	auxotrophs	No	VMA1	-1.47129	1.23533
0.7426	384	VMA16-ADE6	7	YHR026W	auxotrophs	No	VMA16	-1.23195	0.655836
0.6932	384	VMA2-ADE6	7	YBR127C	auxotrophs	No	VMA2	-1.06285	0.204587
0.7745	384	VMA5-ADE6	7	YKL080W	auxotrophs	No	VMA5	1.03174	0.102293
0.7392	384	VMA6-ADE6	7	YLR447C	auxotrophs	No	VMA6	-1.16601	0.517765
0.7982	384	VMA7-ADE6	7	YGR020C	auxotrophs	No	VMA7	1.01329	0.016377
0.7682	384	VMA8-ADE6	7	YEL051W	auxotrophs	No	VMA8	-1.18269	0.46813
0.5791	384	VMA9-ADE6	7	YCL005W-A	auxotrophs	No	VMA9	-1.07638	0.0541701
0.7847	384	VPH2-ADE6	7	YKL119C	auxotrophs	No	VPH2	-1.1253	0.352987
0.0942	384	VPS65-ADE6	7	YLR322W	auxotrophs	No	ADE6	1.06015	0.223987
0.4339	384	YEA4-ADE6	7	YEL004W	auxotrophs	No	YEA4	-1.20481	0.0778537
0.3964	384	YNG2-ADE6	7	YHR090C	auxotrophs	No	YNG2	-1.15013	0.214413
0.7187	384	ZUO1-ADE6	7	YGR285C	auxotrophs	No	ZUO1	-1.0364	0.106577
0.4751	384	ZWF1-ADE6	7	YNL241C	auxotrophs	No	ZWF1	-1.53411	1.41598
0.7889	384	ADE1-MET3	8	YAR015W	auxotrophs	No	ADE1	1.31356	0.16629
0.0439	384	ADE2-MET3	8	YOR128C	auxotrophs	Yes	MET3	-1.06407	0.650797
0.1867	384	ADE5,7-MET3	8	YGL234W	auxotrophs	Yes	MET3	-1.54258	0.458052
0.0624	384	ADE6-MET3	8	YGR061C	auxotrophs	Yes	MET3	1.59236	1.33107
0.6163	384	ADE8-MET3	8	YDR408C	auxotrophs	Yes	MET3	1.92084	1.52029
0.8739	384	ADO1-MET3	8	YJR105W	auxotrophs	Yes	ADO1	1.42226	1.23558
0.8799	384	ANP1-MET3	8	YEL036C	auxotrophs	Yes	ANP1	1.16388	0.647017
0.5749	384	APL2-MET3	8	YKL135C	auxotrophs	No	APL2	-1.47723	0.584029
0.262	384	APT1-MET3	8	YML022W	auxotrophs	Yes	APT1	5.98858	0.328044
0.3488	384	ARG1-MET3	8	YOL058W	auxotrophs	Yes	MET3	1.25243	0.989423
0.9009	384	ARG2-MET3	8	YJL071W	auxotrophs	Yes	ARG2	2.90362	2.87681
0.2591	384	ARG3-MET3	8	YJL088W	auxotrophs	Yes	MET3	1.41827	0.868737
0.2365	384	ARG4-MET3	8	YHR018C	auxotrophs	No	MET3	-1.29407	0.535402
0.0529	384	ARG5,6-MET3	8	YER069W	auxotrophs	No	ARG5,6	-10.7673	0.0221719
[truncated: 2,001 more rows]
