# Supplementary material for: Spontaneously established syntrophic yeast communities improve bioproduction
Source: Nat Chem Biol. 2023 May 29;19(8):951–61. doi: 10.1038/s41589-023-01341-2 (PMC10374442; doi:10.1038/s41589-023-01341-2)
Supplement: Supplementary file 5 — All Z factors from the growth screen. [file 41589_2023_1341_MOESM5_ESM.xlsx]

## Sheet: SDF4 - All aux zfactors
condition	ORF	batch	timepoint	zfact	zgrade	file.name
ADE1	YAR015W	1	t48	0.719788	excellent	042619_n1_lib.a1_HIS2_YEA4_001_t48.xls
ADE2	YOR128C	1	t48	0.750262	excellent	042619_n1_lib.a1_HIS2_YEA4_001_t48.xls
ADE5,7	YGL234W	1	t48	0.890361	excellent	042619_n1_lib.a1_HIS2_YEA4_001_t48.xls
ADE6	YGR061C	1	t48	0.848661	excellent	042619_n1_lib.a1_HIS2_YEA4_001_t48.xls
ADE8	YDR408C	1	t48	0.467978	marginal	042619_n1_lib.a1_HIS2_YEA4_001_t48.xls
ADO1	YJR105W	1	t48	0.163052	marginal	042619_n1_lib.a1_HIS2_YEA4_001_t48.xls
ANP1	YEL036C	1	t48	0.419717	marginal	042619_n1_lib.a1_HIS2_YEA4_001_t48.xls
ARG1	YOL058W	1	t48	0.886434	excellent	042619_n1_lib.a1_HIS2_YEA4_001_t48.xls
ARG2	YJL071W	1	t48	0.835664	excellent	042619_n1_lib.a1_HIS2_YEA4_001_t48.xls
ARG3	YJL088W	1	t48	0.863334	excellent	042619_n1_lib.a1_HIS2_YEA4_001_t48.xls
ARG4	YHR018C	1	t48	-3.52515	infeasible	042619_n1_lib.a1_HIS2_YEA4_001_t48.xls
ARG5,6	YER069W	1	t48	0.382523	marginal	042619_n1_lib.a1_HIS2_YEA4_001_t48.xls
ARO1	YDR127W	1	t48	0.867367	excellent	042619_n1_lib.a1_HIS2_YEA4_001_t48.xls
ARO7	YPR060C	1	t48	0.857108	excellent	042619_n1_lib.a1_HIS2_YEA4_001_t48.xls
BAS1	YKR099W	1	t48	0.437841	marginal	042619_n1_lib.a1_HIS2_YEA4_001_t48.xls
CCS1	YMR038C	1	t48	0.74508	excellent	042619_n1_lib.a1_HIS2_YEA4_001_t48.xls
CDC40	YDR364C	1	t48	-0.170577	infeasible	042619_n1_lib.a1_HIS2_YEA4_001_t48.xls
CHO2	YGR157W	1	t48	-1.06226	infeasible	042619_n1_lib.a1_HIS2_YEA4_001_t48.xls
CNM67	YNL225C	1	t48	-0.48879	infeasible	042619_n1_lib.a1_HIS2_YEA4_001_t48.xls
DOC1	YGL240W	1	t48	-0.534322	infeasible	042619_n1_lib.a1_HIS2_YEA4_001_t48.xls
ECM29	YHL030W	1	t48	0.866351	excellent	042619_n1_lib.a1_HIS2_YEA4_001_t48.xls
ERG4	YGL012W	1	t48	0.87044	excellent	042619_n1_lib.a1_HIS2_YEA4_001_t48.xls
FUN12	YAL035W	1	t48	0.10939	marginal	042619_n1_lib.a1_HIS2_YEA4_001_t48.xls
GGC1	YDL198C	1	t48	-0.34612	infeasible	042619_n1_lib.a1_HIS2_YEA4_001_t48.xls
HIS1	YER055C	1	t48	0.862753	excellent	042619_n1_lib.a1_HIS2_YEA4_001_t48.xls
HIS2	ORF-ts1	1	t48	0.218857	marginal	042619_n1_lib.a1_HIS2_YEA4_001_t48.xls
HIS4	YCL030C	1	t48	0.871383	excellent	042619_n1_lib.a1_HIS2_YEA4_001_t48.xls
HIS6	YIL020C	1	t48	0.871838	excellent	042619_n1_lib.a1_HIS2_YEA4_001_t48.xls
HMF1	YER057C	1	t48	0.897986	excellent	042619_n1_lib.a1_HIS2_YEA4_001_t48.xls
IBA57	YJR122W	1	t48	0.857446	excellent	042619_n1_lib.a1_HIS2_YEA4_001_t48.xls
ILV1	YER086W	1	t48	0.827327	excellent	042619_n1_lib.a1_HIS2_YEA4_001_t48.xls
IRC10	YOL015W	1	t48	0.887358	excellent	042619_n1_lib.a1_HIS2_YEA4_001_t48.xls
ISA1	YLL027W	1	t48	0.887449	excellent	042619_n1_lib.a1_HIS2_YEA4_001_t48.xls
LAG1	YHL003C	1	t48	0.876286	excellent	042619_n1_lib.a1_HIS2_YEA4_001_t48.xls
LYS1	YIR034C	1	t48	0.565715	excellent	042619_n1_lib.a1_HIS2_YEA4_001_t48.xls
LYS12	YIL094C	1	t48	-3.10781	infeasible	042619_n1_lib.a1_HIS2_YEA4_001_t48.xls
LYS2	YBR115C	1	t48	0.790747	excellent	042619_n1_lib.a1_HIS2_YEA4_001_t48.xls
LYS4	YDR234W	1	t48	0.859173	excellent	042619_n1_lib.a1_HIS2_YEA4_001_t48.xls
LYS9	YNR050C	1	t48	0.806857	excellent	042619_n1_lib.a1_HIS2_YEA4_001_t48.xls
MET1	YKR069W	1	t48	0.880445	excellent	042619_n1_lib.a1_HIS2_YEA4_001_t48.xls
MET10	YFR030W	1	t48	0.873533	excellent	042619_n1_lib.a1_HIS2_YEA4_001_t48.xls
MET13	YGL125W	1	t48	0.89174	excellent	042619_n1_lib.a1_HIS2_YEA4_001_t48.xls
MET14	YKL001C	1	t48	0.875075	excellent	042619_n1_lib.a1_HIS2_YEA4_001_t48.xls
MET18	YIL128W	1	t48	-1.07838	infeasible	042619_n1_lib.a1_HIS2_YEA4_001_t48.xls
MET28	YIR017C	1	t48	-19.5259	infeasible	042619_n1_lib.a1_HIS2_YEA4_001_t48.xls
MET3	YJR010W	1	t48	0.85781	excellent	042619_n1_lib.a1_HIS2_YEA4_001_t48.xls
MET7	YOR241W	1	t48	0.898009	excellent	042619_n1_lib.a1_HIS2_YEA4_001_t48.xls
MHF2	YDL160C-A	1	t48	0.841125	excellent	042619_n1_lib.a1_HIS2_YEA4_001_t48.xls
OPI3	YJR073C	1	t48	-0.399751	infeasible	042619_n1_lib.a1_HIS2_YEA4_001_t48.xls
ORF , Uncharacterized (1)	YBR209W	1	t48	0.778091	excellent	042619_n1_lib.a1_HIS2_YEA4_001_t48.xls
ORT1	YOR130C	1	t48	0.806588	excellent	042619_n1_lib.a1_HIS2_YEA4_001_t48.xls
PEX35	YGR168C	1	t48	-0.793656	infeasible	042619_n1_lib.a1_HIS2_YEA4_001_t48.xls
PHA2	YNL316C	1	t48	-0.565667	infeasible	042619_n1_lib.a1_HIS2_YEA4_001_t48.xls
POS5	YPL188W	1	t48	0.782766	excellent	042619_n1_lib.a1_HIS2_YEA4_001_t48.xls
RPL27A	YHR010W	1	t48	0.585237	excellent	042619_n1_lib.a1_HIS2_YEA4_001_t48.xls
RPL31A	YDL075W	1	t48	-10.4373	infeasible	042619_n1_lib.a1_HIS2_YEA4_001_t48.xls
RPS24B	YIL069C	1	t48	0.635318	excellent	042619_n1_lib.a1_HIS2_YEA4_001_t48.xls
SSQ1	YLR369W	1	t48	-4.13508	infeasible	042619_n1_lib.a1_HIS2_YEA4_001_t48.xls
SWI3	YJL176C	1	t48	0.264908	marginal	042619_n1_lib.a1_HIS2_YEA4_001_t48.xls
TRP2	YER090W	1	t48	0.818751	excellent	042619_n1_lib.a1_HIS2_YEA4_001_t48.xls
TRP3	YKL211C	1	t48	0.869307	excellent	042619_n1_lib.a1_HIS2_YEA4_001_t48.xls
TRP5	YGL026C	1	t48	0.854165	excellent	042619_n1_lib.a1_HIS2_YEA4_001_t48.xls
URA1	YKL216W	1	t48	0.661452	excellent	042619_n1_lib.a1_HIS2_YEA4_001_t48.xls
VMA1	YDL185W	1	t48	-3.74373	infeasible	042619_n1_lib.a1_HIS2_YEA4_001_t48.xls
VMA16	YHR026W	1	t48	-0.351917	infeasible	042619_n1_lib.a1_HIS2_YEA4_001_t48.xls
VMA2	YBR127C	1	t48	0.218677	marginal	042619_n1_lib.a1_HIS2_YEA4_001_t48.xls
VMA5	YKL080W	1	t48	-0.323708	infeasible	042619_n1_lib.a1_HIS2_YEA4_001_t48.xls
VMA6	YLR447C	1	t48	-0.142797	infeasible	042619_n1_lib.a1_HIS2_YEA4_001_t48.xls
VMA7	YGR020C	1	t48	0.214714	marginal	042619_n1_lib.a1_HIS2_YEA4_001_t48.xls
VMA8	YEL051W	1	t48	-3.14932	infeasible	042619_n1_lib.a1_HIS2_YEA4_001_t48.xls
VMA9	YCL005W-A	1	t48	-0.164904	infeasible	042619_n1_lib.a1_HIS2_YEA4_001_t48.xls
VPH2	YKL119C	1	t48	-0.0806179	infeasible	042619_n1_lib.a1_HIS2_YEA4_001_t48.xls
VPS65	YLR322W	1	t48	0.68856	excellent	042619_n1_lib.a1_HIS2_YEA4_001_t48.xls
YEA4	ORF-ts2	1	t48	0.133122	marginal	042619_n1_lib.a1_HIS2_YEA4_001_t48.xls
YNG2	YHR090C	1	t48	-0.0140323	infeasible	042619_n1_lib.a1_HIS2_YEA4_001_t48.xls
ZUO1	YGR285C	1	t48	0.124189	marginal	042619_n1_lib.a1_HIS2_YEA4_001_t48.xls
ZWF1	YNL241C	1	t48	-3.03677	infeasible	042619_n1_lib.a1_HIS2_YEA4_001_t48.xls
ADE1	YAR015W	2	t48	0.873707	excellent	050519_n1_lib.a1_IBA57_RPS24B_002_t48.xls
ADE2	YOR128C	2	t48	0.879218	excellent	050519_n1_lib.a1_IBA57_RPS24B_002_t48.xls
ADE5,7	YGL234W	2	t48	0.885151	excellent	050519_n1_lib.a1_IBA57_RPS24B_002_t48.xls
ADE6	YGR061C	2	t48	0.885152	excellent	050519_n1_lib.a1_IBA57_RPS24B_002_t48.xls
ADE8	YDR408C	2	t48	0.850282	excellent	050519_n1_lib.a1_IBA57_RPS24B_002_t48.xls
ADO1	YJR105W	2	t48	0.0960822	marginal	050519_n1_lib.a1_IBA57_RPS24B_002_t48.xls
ANP1	YEL036C	2	t48	0.167996	marginal	050519_n1_lib.a1_IBA57_RPS24B_002_t48.xls
APL2	YKL135C	2	t48	0.844845	excellent	050519_n1_lib.a1_IBA57_RPS24B_002_t48.xls
APT1	YML022W	2	t48	0.861377	excellent	050519_n1_lib.a1_IBA57_RPS24B_002_t48.xls
ARG1	YOL058W	2	t48	0.885619	excellent	050519_n1_lib.a1_IBA57_RPS24B_002_t48.xls
ARG2	YJL071W	2	t48	0.722005	excellent	050519_n1_lib.a1_IBA57_RPS24B_002_t48.xls
ARG3	YJL088W	2	t48	0.888772	excellent	050519_n1_lib.a1_IBA57_RPS24B_002_t48.xls
ARG4	YHR018C	2	t48	0.844647	excellent	050519_n1_lib.a1_IBA57_RPS24B_002_t48.xls
ARG5,6	YER069W	2	t48	0.868798	excellent	050519_n1_lib.a1_IBA57_RPS24B_002_t48.xls
ARG8	YOL140W	2	t48	0.771232	excellent	050519_n1_lib.a1_IBA57_RPS24B_002_t48.xls
ARO1	YDR127W	2	t48	0.879831	excellent	050519_n1_lib.a1_IBA57_RPS24B_002_t48.xls
ARO2	YGL148W	2	t48	0.859789	excellent	050519_n1_lib.a1_IBA57_RPS24B_002_t48.xls
ARO7	YPR060C	2	t48	0.835603	excellent	050519_n1_lib.a1_IBA57_RPS24B_002_t48.xls
BAS1	YKR099W	2	t48	-0.176499	infeasible	050519_n1_lib.a1_IBA57_RPS24B_002_t48.xls
BUD16	YEL029C	2	t48	0.830619	excellent	050519_n1_lib.a1_IBA57_RPS24B_002_t48.xls
CDC40	YDR364C	2	t48	-0.553071	infeasible	050519_n1_lib.a1_IBA57_RPS24B_002_t48.xls
CHO2	YGR157W	2	t48	0.238396	marginal	050519_n1_lib.a1_IBA57_RPS24B_002_t48.xls
CNM67	YNL225C	2	t48	-0.296512	infeasible	050519_n1_lib.a1_IBA57_RPS24B_002_t48.xls
DOC1	YGL240W	2	t48	-0.523257	infeasible	050519_n1_lib.a1_IBA57_RPS24B_002_t48.xls
ECM29	YHL030W	2	t48	0.887497	excellent	050519_n1_lib.a1_IBA57_RPS24B_002_t48.xls
ERG4	YGL012W	2	t48	0.876966	excellent	050519_n1_lib.a1_IBA57_RPS24B_002_t48.xls
FCY22	YER060W-A	2	t48	0.858687	excellent	050519_n1_lib.a1_IBA57_RPS24B_002_t48.xls
FUN12	YAL035W	2	t48	0.561248	excellent	050519_n1_lib.a1_IBA57_RPS24B_002_t48.xls
GGC1	YDL198C	2	t48	-0.454714	infeasible	050519_n1_lib.a1_IBA57_RPS24B_002_t48.xls
HIS1	YER055C	2	t48	0.830489	excellent	050519_n1_lib.a1_IBA57_RPS24B_002_t48.xls
HIS2	YFR025C	2	t48	0.670735	excellent	050519_n1_lib.a1_IBA57_RPS24B_002_t48.xls
HIS4	YCL030C	2	t48	0.799468	excellent	050519_n1_lib.a1_IBA57_RPS24B_002_t48.xls
HIS6	YIL020C	2	t48	0.744792	excellent	050519_n1_lib.a1_IBA57_RPS24B_002_t48.xls
HMF1	YER057C	2	t48	0.897346	excellent	050519_n1_lib.a1_IBA57_RPS24B_002_t48.xls
IBA57	ORF-ts1	2	t48	0.838183	excellent	050519_n1_lib.a1_IBA57_RPS24B_002_t48.xls
ILV1	YER086W	2	t48	0.812811	excellent	050519_n1_lib.a1_IBA57_RPS24B_002_t48.xls
IRC10	YOL015W	2	t48	0.870182	excellent	050519_n1_lib.a1_IBA57_RPS24B_002_t48.xls
ISA1	YLL027W	2	t48	0.860986	excellent	050519_n1_lib.a1_IBA57_RPS24B_002_t48.xls
LAG1	YHL003C	2	t48	0.843905	excellent	050519_n1_lib.a1_IBA57_RPS24B_002_t48.xls
LYS1	YIR034C	2	t48	0.860362	excellent	050519_n1_lib.a1_IBA57_RPS24B_002_t48.xls
LYS12	YIL094C	2	t48	0.874745	excellent	050519_n1_lib.a1_IBA57_RPS24B_002_t48.xls
LYS2	YBR115C	2	t48	0.88391	excellent	050519_n1_lib.a1_IBA57_RPS24B_002_t48.xls
LYS4	YDR234W	2	t48	0.885094	excellent	050519_n1_lib.a1_IBA57_RPS24B_002_t48.xls
LYS5	YGL154C	2	t48	0.89581	excellent	050519_n1_lib.a1_IBA57_RPS24B_002_t48.xls
LYS9	YNR050C	2	t48	0.869189	excellent	050519_n1_lib.a1_IBA57_RPS24B_002_t48.xls
MET1	YKR069W	2	t48	0.88489	excellent	050519_n1_lib.a1_IBA57_RPS24B_002_t48.xls
MET10	YFR030W	2	t48	0.777148	excellent	050519_n1_lib.a1_IBA57_RPS24B_002_t48.xls
MET13	YGL125W	2	t48	0.88271	excellent	050519_n1_lib.a1_IBA57_RPS24B_002_t48.xls
MET14	YKL001C	2	t48	0.852538	excellent	050519_n1_lib.a1_IBA57_RPS24B_002_t48.xls
MET18	YIL128W	2	t48	-0.921735	infeasible	050519_n1_lib.a1_IBA57_RPS24B_002_t48.xls
MET28	YIR017C	2	t48	-8.36485	infeasible	050519_n1_lib.a1_IBA57_RPS24B_002_t48.xls
MET3	YJR010W	2	t48	0.801574	excellent	050519_n1_lib.a1_IBA57_RPS24B_002_t48.xls
MET5	YJR137C	2	t48	0.66581	excellent	050519_n1_lib.a1_IBA57_RPS24B_002_t48.xls
MET7	YOR241W	2	t48	0.859701	excellent	050519_n1_lib.a1_IBA57_RPS24B_002_t48.xls
MHF2	YDL160C-A	2	t48	0.851209	excellent	050519_n1_lib.a1_IBA57_RPS24B_002_t48.xls
OPI3	YJR073C	2	t48	0.119109	marginal	050519_n1_lib.a1_IBA57_RPS24B_002_t48.xls
ORF , Dubious (2)	YDR008C	2	t48	0.809551	excellent	050519_n1_lib.a1_IBA57_RPS24B_002_t48.xls
ORF , Uncharacterized (1)	YBR209W	2	t48	0.812454	excellent	050519_n1_lib.a1_IBA57_RPS24B_002_t48.xls
ORF , Uncharacterized (2)	YHL005C	2	t48	0.878435	excellent	050519_n1_lib.a1_IBA57_RPS24B_002_t48.xls
ORT1	YOR130C	2	t48	0.690979	excellent	050519_n1_lib.a1_IBA57_RPS24B_002_t48.xls
PEX35	YGR168C	2	t48	0.881226	excellent	050519_n1_lib.a1_IBA57_RPS24B_002_t48.xls
PHA2	YNL316C	2	t48	0.777323	excellent	050519_n1_lib.a1_IBA57_RPS24B_002_t48.xls
PRO2	YOR323C	2	t48	0.672272	excellent	050519_n1_lib.a1_IBA57_RPS24B_002_t48.xls
PRP18	YGR006W	2	t48	0.453938	marginal	050519_n1_lib.a1_IBA57_RPS24B_002_t48.xls
RPL27A	YHR010W	2	t48	0.817265	excellent	050519_n1_lib.a1_IBA57_RPS24B_002_t48.xls
RPL31A	YDL075W	2	t48	-1.48235	infeasible	050519_n1_lib.a1_IBA57_RPS24B_002_t48.xls
RPS24B	YIL069C	2	t48	0.81407	excellent	050519_n1_lib.a1_IBA57_RPS24B_002_t48.xls
RSC2	YLR357W	2	t48	0.847853	excellent	050519_n1_lib.a1_IBA57_RPS24B_002_t48.xls
SSQ1	YLR369W	2	t48	-0.750812	infeasible	050519_n1_lib.a1_IBA57_RPS24B_002_t48.xls
SWI3	YJL176C	2	t48	0.366273	marginal	050519_n1_lib.a1_IBA57_RPS24B_002_t48.xls
TRP2	YER090W	2	t48	0.860697	excellent	050519_n1_lib.a1_IBA57_RPS24B_002_t48.xls
TRP3	YKL211C	2	t48	0.780172	excellent	050519_n1_lib.a1_IBA57_RPS24B_002_t48.xls
TRP4	YDR354W	2	t48	0.826032	excellent	050519_n1_lib.a1_IBA57_RPS24B_002_t48.xls
TRP5	YGL026C	2	t48	0.839632	excellent	050519_n1_lib.a1_IBA57_RPS24B_002_t48.xls
URA1	YKL216W	2	t48	0.886716	excellent	050519_n1_lib.a1_IBA57_RPS24B_002_t48.xls
URA4	YLR420W	2	t48	0.838992	excellent	050519_n1_lib.a1_IBA57_RPS24B_002_t48.xls
VMA1	YDL185W	2	t48	-0.522795	infeasible	050519_n1_lib.a1_IBA57_RPS24B_002_t48.xls
VMA16	YHR026W	2	t48	-0.265095	infeasible	050519_n1_lib.a1_IBA57_RPS24B_002_t48.xls
VMA2	YBR127C	2	t48	-0.158243	infeasible	050519_n1_lib.a1_IBA57_RPS24B_002_t48.xls
VMA5	YKL080W	2	t48	-0.0298335	infeasible	050519_n1_lib.a1_IBA57_RPS24B_002_t48.xls
VMA6	YLR447C	2	t48	-0.130144	infeasible	050519_n1_lib.a1_IBA57_RPS24B_002_t48.xls
VMA7	YGR020C	2	t48	0.102373	marginal	050519_n1_lib.a1_IBA57_RPS24B_002_t48.xls
VMA8	YEL051W	2	t48	-0.0413426	infeasible	050519_n1_lib.a1_IBA57_RPS24B_002_t48.xls
VMA9	YCL005W-A	2	t48	-0.0406714	infeasible	050519_n1_lib.a1_IBA57_RPS24B_002_t48.xls
VPH2	YKL119C	2	t48	-0.266184	infeasible	050519_n1_lib.a1_IBA57_RPS24B_002_t48.xls
VPS65	YLR322W	2	t48	0.395186	marginal	050519_n1_lib.a1_IBA57_RPS24B_002_t48.xls
YEA4	YEL004W	2	t48	0.883191	excellent	050519_n1_lib.a1_IBA57_RPS24B_002_t48.xls
YNG2	YHR090C	2	t48	0.191794	marginal	050519_n1_lib.a1_IBA57_RPS24B_002_t48.xls
ZUO1	YGR285C	2	t48	0.338653	marginal	050519_n1_lib.a1_IBA57_RPS24B_002_t48.xls
ZWF1	YNL241C	2	t48	-2.811	infeasible	050519_n1_lib.a1_IBA57_RPS24B_002_t48.xls
ADE1	ORF-ts2	3	t48	0.764846	excellent	042719_n1_lib.a1_MET14_ADE1_003_t48.xls
ADE2	YOR128C	3	t48	0.799771	excellent	042719_n1_lib.a1_MET14_ADE1_003_t48.xls
ADE5,7	YGL234W	3	t48	0.870986	excellent	042719_n1_lib.a1_MET14_ADE1_003_t48.xls
ADE6	YGR061C	3	t48	0.868278	excellent	042719_n1_lib.a1_MET14_ADE1_003_t48.xls
ADO1	YJR105W	3	t48	-0.257995	infeasible	042719_n1_lib.a1_MET14_ADE1_003_t48.xls
ANP1	YEL036C	3	t48	0.385851	marginal	042719_n1_lib.a1_MET14_ADE1_003_t48.xls
APL2	YKL135C	3	t48	0.649528	excellent	042719_n1_lib.a1_MET14_ADE1_003_t48.xls
ARG1	YOL058W	3	t48	0.835386	excellent	042719_n1_lib.a1_MET14_ADE1_003_t48.xls
ARG2	YJL071W	3	t48	0.724512	excellent	042719_n1_lib.a1_MET14_ADE1_003_t48.xls
ARG3	YJL088W	3	t48	0.839395	excellent	042719_n1_lib.a1_MET14_ADE1_003_t48.xls
ARG5,6	YER069W	3	t48	0.762906	excellent	042719_n1_lib.a1_MET14_ADE1_003_t48.xls
ARG8	YOL140W	3	t48	0.741711	excellent	042719_n1_lib.a1_MET14_ADE1_003_t48.xls
ARO1	YDR127W	3	t48	0.832631	excellent	042719_n1_lib.a1_MET14_ADE1_003_t48.xls
ARO2	YGL148W	3	t48	0.872553	excellent	042719_n1_lib.a1_MET14_ADE1_003_t48.xls
ARO7	YPR060C	3	t48	0.677966	excellent	042719_n1_lib.a1_MET14_ADE1_003_t48.xls
BAS1	YKR099W	3	t48	0.482062	marginal	042719_n1_lib.a1_MET14_ADE1_003_t48.xls
BUD16	YEL029C	3	t48	0.824356	excellent	042719_n1_lib.a1_MET14_ADE1_003_t48.xls
CCS1	YMR038C	3	t48	-5.63679	infeasible	042719_n1_lib.a1_MET14_ADE1_003_t48.xls
CDC40	YDR364C	3	t48	-0.60609	infeasible	042719_n1_lib.a1_MET14_ADE1_003_t48.xls
CHO2	YGR157W	3	t48	-0.874691	infeasible	042719_n1_lib.a1_MET14_ADE1_003_t48.xls
CNM67	YNL225C	3	t48	-2.14669	infeasible	042719_n1_lib.a1_MET14_ADE1_003_t48.xls
DOC1	YGL240W	3	t48	-0.378135	infeasible	042719_n1_lib.a1_MET14_ADE1_003_t48.xls
ECM29	YHL030W	3	t48	0.813424	excellent	042719_n1_lib.a1_MET14_ADE1_003_t48.xls
ERG4	YGL012W	3	t48	0.840607	excellent	042719_n1_lib.a1_MET14_ADE1_003_t48.xls
FCY22	YER060W-A	3	t48	0.79061	excellent	042719_n1_lib.a1_MET14_ADE1_003_t48.xls
FUN12	YAL035W	3	t48	0.379015	marginal	042719_n1_lib.a1_MET14_ADE1_003_t48.xls
GGC1	YDL198C	3	t48	-0.0656981	infeasible	042719_n1_lib.a1_MET14_ADE1_003_t48.xls
HIS1	YER055C	3	t48	-0.522777	infeasible	042719_n1_lib.a1_MET14_ADE1_003_t48.xls
HIS2	YFR025C	3	t48	0.702877	excellent	042719_n1_lib.a1_MET14_ADE1_003_t48.xls
HIS4	YCL030C	3	t48	0.817274	excellent	042719_n1_lib.a1_MET14_ADE1_003_t48.xls
HIS6	YIL020C	3	t48	-0.163345	infeasible	042719_n1_lib.a1_MET14_ADE1_003_t48.xls
HMF1	YER057C	3	t48	0.874703	excellent	042719_n1_lib.a1_MET14_ADE1_003_t48.xls
IBA57	YJR122W	3	t48	-0.547965	infeasible	042719_n1_lib.a1_MET14_ADE1_003_t48.xls
ILV1	YER086W	3	t48	0.721511	excellent	042719_n1_lib.a1_MET14_ADE1_003_t48.xls
IRC10	YOL015W	3	t48	0.799335	excellent	042719_n1_lib.a1_MET14_ADE1_003_t48.xls
ISA1	YLL027W	3	t48	0.854258	excellent	042719_n1_lib.a1_MET14_ADE1_003_t48.xls
LAG1	YHL003C	3	t48	0.75796	excellent	042719_n1_lib.a1_MET14_ADE1_003_t48.xls
LYS1	YIR034C	3	t48	0.840976	excellent	042719_n1_lib.a1_MET14_ADE1_003_t48.xls
LYS12	YIL094C	3	t48	-1.1634	infeasible	042719_n1_lib.a1_MET14_ADE1_003_t48.xls
LYS2	YBR115C	3	t48	0.645754	excellent	042719_n1_lib.a1_MET14_ADE1_003_t48.xls
LYS4	YDR234W	3	t48	0.85377	excellent	042719_n1_lib.a1_MET14_ADE1_003_t48.xls
LYS5	YGL154C	3	t48	0.857577	excellent	042719_n1_lib.a1_MET14_ADE1_003_t48.xls
LYS9	YNR050C	3	t48	0.773183	excellent	042719_n1_lib.a1_MET14_ADE1_003_t48.xls
MET1	YKR069W	3	t48	0.224483	marginal	042719_n1_lib.a1_MET14_ADE1_003_t48.xls
MET10	YFR030W	3	t48	0.475238	marginal	042719_n1_lib.a1_MET14_ADE1_003_t48.xls
MET13	YGL125W	3	t48	0.856612	excellent	042719_n1_lib.a1_MET14_ADE1_003_t48.xls
MET14	ORF-ts1	3	t48	0.609825	excellent	042719_n1_lib.a1_MET14_ADE1_003_t48.xls
MET18	YIL128W	3	t48	-1.44452	infeasible	042719_n1_lib.a1_MET14_ADE1_003_t48.xls
MET28	YIR017C	3	t48	-3.56431	infeasible	042719_n1_lib.a1_MET14_ADE1_003_t48.xls
MET3	YJR010W	3	t48	0.800346	excellent	042719_n1_lib.a1_MET14_ADE1_003_t48.xls
MET5	YJR137C	3	t48	0.69465	excellent	042719_n1_lib.a1_MET14_ADE1_003_t48.xls
MET7	YOR241W	3	t48	0.870553	excellent	042719_n1_lib.a1_MET14_ADE1_003_t48.xls
MHF2	YDL160C-A	3	t48	0.787768	excellent	042719_n1_lib.a1_MET14_ADE1_003_t48.xls
OPI3	YJR073C	3	t48	-0.135477	infeasible	042719_n1_lib.a1_MET14_ADE1_003_t48.xls
ORF , Uncharacterized (2)	YHL005C	3	t48	0.738649	excellent	042719_n1_lib.a1_MET14_ADE1_003_t48.xls
PEX35	YGR168C	3	t48	0.845759	excellent	042719_n1_lib.a1_MET14_ADE1_003_t48.xls
PHA2	YNL316C	3	t48	-8.83281	infeasible	042719_n1_lib.a1_MET14_ADE1_003_t48.xls
POS5	YPL188W	3	t48	0.206803	marginal	042719_n1_lib.a1_MET14_ADE1_003_t48.xls
PRP18	YGR006W	3	t48	-1.30244	infeasible	042719_n1_lib.a1_MET14_ADE1_003_t48.xls
RPL31A	YDL075W	3	t48	-9.86026	infeasible	042719_n1_lib.a1_MET14_ADE1_003_t48.xls
RPS24B	YIL069C	3	t48	0.800697	excellent	042719_n1_lib.a1_MET14_ADE1_003_t48.xls
SSQ1	YLR369W	3	t48	-0.484472	infeasible	042719_n1_lib.a1_MET14_ADE1_003_t48.xls
SWI3	YJL176C	3	t48	-0.198012	infeasible	042719_n1_lib.a1_MET14_ADE1_003_t48.xls
TRP3	YKL211C	3	t48	0.795479	excellent	042719_n1_lib.a1_MET14_ADE1_003_t48.xls
URA1	YKL216W	3	t48	0.0874266	marginal	042719_n1_lib.a1_MET14_ADE1_003_t48.xls
URA4	YLR420W	3	t48	0.818354	excellent	042719_n1_lib.a1_MET14_ADE1_003_t48.xls
VMA1	YDL185W	3	t48	-0.547578	infeasible	042719_n1_lib.a1_MET14_ADE1_003_t48.xls
VMA16	YHR026W	3	t48	0.120547	marginal	042719_n1_lib.a1_MET14_ADE1_003_t48.xls
VMA2	YBR127C	3	t48	0.0164169	marginal	042719_n1_lib.a1_MET14_ADE1_003_t48.xls
VMA5	YKL080W	3	t48	-0.410506	infeasible	042719_n1_lib.a1_MET14_ADE1_003_t48.xls
VMA6	YLR447C	3	t48	-0.74561	infeasible	042719_n1_lib.a1_MET14_ADE1_003_t48.xls
VMA7	YGR020C	3	t48	-0.239327	infeasible	042719_n1_lib.a1_MET14_ADE1_003_t48.xls
VMA8	YEL051W	3	t48	-0.165646	infeasible	042719_n1_lib.a1_MET14_ADE1_003_t48.xls
VMA9	YCL005W-A	3	t48	-0.0237342	infeasible	042719_n1_lib.a1_MET14_ADE1_003_t48.xls
VPH2	YKL119C	3	t48	-1.38835	infeasible	042719_n1_lib.a1_MET14_ADE1_003_t48.xls
YNG2	YHR090C	3	t48	0.293888	marginal	042719_n1_lib.a1_MET14_ADE1_003_t48.xls
ZUO1	YGR285C	3	t48	-1.10132	infeasible	042719_n1_lib.a1_MET14_ADE1_003_t48.xls
ZWF1	YNL241C	3	t48	-2.20529	infeasible	042719_n1_lib.a1_MET14_ADE1_003_t48.xls
ADE1	YAR015W	4	t48	0.894309	excellent	042719_n1_lib.a1_VPH2_MET7_004_t48.xls
ADE2	YOR128C	4	t48	0.851308	excellent	042719_n1_lib.a1_VPH2_MET7_004_t48.xls
ADE5,7	YGL234W	4	t48	0.90677	excellent	042719_n1_lib.a1_VPH2_MET7_004_t48.xls
ADE6	YGR061C	4	t48	0.715752	excellent	042719_n1_lib.a1_VPH2_MET7_004_t48.xls
ADE8	YDR408C	4	t48	0.869957	excellent	042719_n1_lib.a1_VPH2_MET7_004_t48.xls
ADO1	YJR105W	4	t48	0.14952	marginal	042719_n1_lib.a1_VPH2_MET7_004_t48.xls
ANP1	YEL036C	4	t48	0.0192165	marginal	042719_n1_lib.a1_VPH2_MET7_004_t48.xls
ARG1	YOL058W	4	t48	0.842125	excellent	042719_n1_lib.a1_VPH2_MET7_004_t48.xls
ARG4	YHR018C	4	t48	0.782915	excellent	042719_n1_lib.a1_VPH2_MET7_004_t48.xls
ARG5,6	YER069W	4	t48	0.837555	excellent	042719_n1_lib.a1_VPH2_MET7_004_t48.xls
ARG8	YOL140W	4	t48	-0.896717	infeasible	042719_n1_lib.a1_VPH2_MET7_004_t48.xls
ARO1	YDR127W	4	t48	0.899656	excellent	042719_n1_lib.a1_VPH2_MET7_004_t48.xls
ARO2	YGL148W	4	t48	0.90558	excellent	042719_n1_lib.a1_VPH2_MET7_004_t48.xls
ARO7	YPR060C	4	t48	0.820686	excellent	042719_n1_lib.a1_VPH2_MET7_004_t48.xls
BAS1	YKR099W	4	t48	0.458944	marginal	042719_n1_lib.a1_VPH2_MET7_004_t48.xls
BUD16	YEL029C	4	t48	-0.0126861	infeasible	042719_n1_lib.a1_VPH2_MET7_004_t48.xls
CCS1	YMR038C	4	t48	-0.651146	infeasible	042719_n1_lib.a1_VPH2_MET7_004_t48.xls
CDC40	YDR364C	4	t48	-4.42583	infeasible	042719_n1_lib.a1_VPH2_MET7_004_t48.xls
CHO2	YGR157W	4	t48	-0.514024	infeasible	042719_n1_lib.a1_VPH2_MET7_004_t48.xls
CNM67	YNL225C	4	t48	-0.313991	infeasible	042719_n1_lib.a1_VPH2_MET7_004_t48.xls
DOC1	YGL240W	4	t48	-0.578789	infeasible	042719_n1_lib.a1_VPH2_MET7_004_t48.xls
ECM29	YHL030W	4	t48	0.455823	marginal	042719_n1_lib.a1_VPH2_MET7_004_t48.xls
ERG4	YGL012W	4	t48	0.902719	excellent	042719_n1_lib.a1_VPH2_MET7_004_t48.xls
FCY22	YER060W-A	4	t48	0.113013	marginal	042719_n1_lib.a1_VPH2_MET7_004_t48.xls
FUN12	YAL035W	4	t48	0.171104	marginal	042719_n1_lib.a1_VPH2_MET7_004_t48.xls
GGC1	YDL198C	4	t48	-0.152792	infeasible	042719_n1_lib.a1_VPH2_MET7_004_t48.xls
HIS4	YCL030C	4	t48	0.741425	excellent	042719_n1_lib.a1_VPH2_MET7_004_t48.xls
HIS6	YIL020C	4	t48	0.852949	excellent	042719_n1_lib.a1_VPH2_MET7_004_t48.xls
HMF1	YER057C	4	t48	0.919451	excellent	042719_n1_lib.a1_VPH2_MET7_004_t48.xls
IBA57	YJR122W	4	t48	0.835163	excellent	042719_n1_lib.a1_VPH2_MET7_004_t48.xls
ILV1	YER086W	4	t48	0.826024	excellent	042719_n1_lib.a1_VPH2_MET7_004_t48.xls
IRC10	YOL015W	4	t48	0.426865	marginal	042719_n1_lib.a1_VPH2_MET7_004_t48.xls
ISA1	YLL027W	4	t48	0.843195	excellent	042719_n1_lib.a1_VPH2_MET7_004_t48.xls
LAG1	YHL003C	4	t48	0.854208	excellent	042719_n1_lib.a1_VPH2_MET7_004_t48.xls
LYS1	YIR034C	4	t48	0.670772	excellent	042719_n1_lib.a1_VPH2_MET7_004_t48.xls
LYS2	YBR115C	4	t48	0.797122	excellent	042719_n1_lib.a1_VPH2_MET7_004_t48.xls
LYS4	YDR234W	4	t48	0.869271	excellent	042719_n1_lib.a1_VPH2_MET7_004_t48.xls
LYS9	YNR050C	4	t48	0.803325	excellent	042719_n1_lib.a1_VPH2_MET7_004_t48.xls
MET10	YFR030W	4	t48	-3.86223	infeasible	042719_n1_lib.a1_VPH2_MET7_004_t48.xls
MET14	YKL001C	4	t48	0.194572	marginal	042719_n1_lib.a1_VPH2_MET7_004_t48.xls
MET18	YIL128W	4	t48	-1.41319	infeasible	042719_n1_lib.a1_VPH2_MET7_004_t48.xls
MET28	YIR017C	4	t48	-7.69612	infeasible	042719_n1_lib.a1_VPH2_MET7_004_t48.xls
MET3	YJR010W	4	t48	0.871695	excellent	042719_n1_lib.a1_VPH2_MET7_004_t48.xls
MET7	ORF-ts2	4	t48	0.495099	marginal	042719_n1_lib.a1_VPH2_MET7_004_t48.xls
MHF2	YDL160C-A	4	t48	0.886995	excellent	042719_n1_lib.a1_VPH2_MET7_004_t48.xls
OPI3	YJR073C	4	t48	-0.538031	infeasible	042719_n1_lib.a1_VPH2_MET7_004_t48.xls
ORF , Uncharacterized (1)	YBR209W	4	t48	0.845381	excellent	042719_n1_lib.a1_VPH2_MET7_004_t48.xls
ORF , Uncharacterized (2)	YHL005C	4	t48	0.880965	excellent	042719_n1_lib.a1_VPH2_MET7_004_t48.xls
ORT1	YOR130C	4	t48	-0.220118	infeasible	042719_n1_lib.a1_VPH2_MET7_004_t48.xls
PEX35	YGR168C	4	t48	0.86175	excellent	042719_n1_lib.a1_VPH2_MET7_004_t48.xls
POS5	YPL188W	4	t48	-0.102525	infeasible	042719_n1_lib.a1_VPH2_MET7_004_t48.xls
PRP18	YGR006W	4	t48	-0.672295	infeasible	042719_n1_lib.a1_VPH2_MET7_004_t48.xls
RPL27A	YHR010W	4	t48	0.874352	excellent	042719_n1_lib.a1_VPH2_MET7_004_t48.xls
RPL31A	YDL075W	4	t48	-2.61047	infeasible	042719_n1_lib.a1_VPH2_MET7_004_t48.xls
RPS24B	YIL069C	4	t48	0.889638	excellent	042719_n1_lib.a1_VPH2_MET7_004_t48.xls
SSQ1	YLR369W	4	t48	-0.284783	infeasible	042719_n1_lib.a1_VPH2_MET7_004_t48.xls
SWI3	YJL176C	4	t48	-0.00708487	infeasible	042719_n1_lib.a1_VPH2_MET7_004_t48.xls
TRP2	YER090W	4	t48	0.894634	excellent	042719_n1_lib.a1_VPH2_MET7_004_t48.xls
TRP4	YDR354W	4	t48	0.81465	excellent	042719_n1_lib.a1_VPH2_MET7_004_t48.xls
TRP5	YGL026C	4	t48	0.782111	excellent	042719_n1_lib.a1_VPH2_MET7_004_t48.xls
URA1	YKL216W	4	t48	0.855856	excellent	042719_n1_lib.a1_VPH2_MET7_004_t48.xls
URA4	YLR420W	4	t48	0.889969	excellent	042719_n1_lib.a1_VPH2_MET7_004_t48.xls
VMA1	YDL185W	4	t48	0.0689926	marginal	042719_n1_lib.a1_VPH2_MET7_004_t48.xls
VMA16	YHR026W	4	t48	-0.537216	infeasible	042719_n1_lib.a1_VPH2_MET7_004_t48.xls
VMA2	YBR127C	4	t48	0.342937	marginal	042719_n1_lib.a1_VPH2_MET7_004_t48.xls
VMA5	YKL080W	4	t48	-1.02769	infeasible	042719_n1_lib.a1_VPH2_MET7_004_t48.xls
VMA6	YLR447C	4	t48	-1.04738	infeasible	042719_n1_lib.a1_VPH2_MET7_004_t48.xls
VMA7	YGR020C	4	t48	-0.173016	infeasible	042719_n1_lib.a1_VPH2_MET7_004_t48.xls
VMA8	YEL051W	4	t48	-0.50678	infeasible	042719_n1_lib.a1_VPH2_MET7_004_t48.xls
VMA9	YCL005W-A	4	t48	0.101297	marginal	042719_n1_lib.a1_VPH2_MET7_004_t48.xls
VPH2	ORF-ts1	4	t48	0.348854	marginal	042719_n1_lib.a1_VPH2_MET7_004_t48.xls
YNG2	YHR090C	4	t48	0.223326	marginal	042719_n1_lib.a1_VPH2_MET7_004_t48.xls
ZUO1	YGR285C	4	t48	-0.0847173	infeasible	042719_n1_lib.a1_VPH2_MET7_004_t48.xls
ZWF1	YNL241C	4	t48	-2.91618	infeasible	042719_n1_lib.a1_VPH2_MET7_004_t48.xls
ADE2	YOR128C	5	t48	0.859676	excellent	070519_n1_lib.a1_LYS4_ARG1_005_t48.xls
ADE5,7	YGL234W	5	t48	0.861955	excellent	070519_n1_lib.a1_LYS4_ARG1_005_t48.xls
ADE6	YGR061C	5	t48	0.843449	excellent	070519_n1_lib.a1_LYS4_ARG1_005_t48.xls
ADE8	YDR408C	5	t48	0.799519	excellent	070519_n1_lib.a1_LYS4_ARG1_005_t48.xls
ADO1	YJR105W	5	t48	0.290102	marginal	070519_n1_lib.a1_LYS4_ARG1_005_t48.xls
ANP1	YEL036C	5	t48	-0.229876	infeasible	070519_n1_lib.a1_LYS4_ARG1_005_t48.xls
APL2	YKL135C	5	t48	0.823286	excellent	070519_n1_lib.a1_LYS4_ARG1_005_t48.xls
APT1	YML022W	5	t48	0.0219493	marginal	070519_n1_lib.a1_LYS4_ARG1_005_t48.xls
ARG1	ORF-ts2	5	t48	0.239509	marginal	070519_n1_lib.a1_LYS4_ARG1_005_t48.xls
ARG2	YJL071W	5	t48	0.850214	excellent	070519_n1_lib.a1_LYS4_ARG1_005_t48.xls
ARG3	YJL088W	5	t48	0.864661	excellent	070519_n1_lib.a1_LYS4_ARG1_005_t48.xls
ARG4	YHR018C	5	t48	0.865494	excellent	070519_n1_lib.a1_LYS4_ARG1_005_t48.xls
ARG5,6	YER069W	5	t48	0.816795	excellent	070519_n1_lib.a1_LYS4_ARG1_005_t48.xls
ARG8	YOL140W	5	t48	0.80049	excellent	070519_n1_lib.a1_LYS4_ARG1_005_t48.xls
ARO1	YDR127W	5	t48	0.608639	excellent	070519_n1_lib.a1_LYS4_ARG1_005_t48.xls
ARO2	YGL148W	5	t48	0.856174	excellent	070519_n1_lib.a1_LYS4_ARG1_005_t48.xls
BAS1	YKR099W	5	t48	0.524015	excellent	070519_n1_lib.a1_LYS4_ARG1_005_t48.xls
BUD16	YEL029C	5	t48	0.8738	excellent	070519_n1_lib.a1_LYS4_ARG1_005_t48.xls
CCS1	YMR038C	5	t48	-1.72599	infeasible	070519_n1_lib.a1_LYS4_ARG1_005_t48.xls
CDC40	YDR364C	5	t48	-0.425954	infeasible	070519_n1_lib.a1_LYS4_ARG1_005_t48.xls
CHO2	YGR157W	5	t48	0.215193	marginal	070519_n1_lib.a1_LYS4_ARG1_005_t48.xls
CNM67	YNL225C	5	t48	-0.735845	infeasible	070519_n1_lib.a1_LYS4_ARG1_005_t48.xls
DOC1	YGL240W	5	t48	-0.24568	infeasible	070519_n1_lib.a1_LYS4_ARG1_005_t48.xls
ECM29	YHL030W	5	t48	0.64706	excellent	070519_n1_lib.a1_LYS4_ARG1_005_t48.xls
ERG4	YGL012W	5	t48	0.884756	excellent	070519_n1_lib.a1_LYS4_ARG1_005_t48.xls
FCY22	YER060W-A	5	t48	0.814342	excellent	070519_n1_lib.a1_LYS4_ARG1_005_t48.xls
GGC1	YDL198C	5	t48	0.386474	marginal	070519_n1_lib.a1_LYS4_ARG1_005_t48.xls
HIS1	YER055C	5	t48	0.897528	excellent	070519_n1_lib.a1_LYS4_ARG1_005_t48.xls
HIS2	YFR025C	5	t48	0.900846	excellent	070519_n1_lib.a1_LYS4_ARG1_005_t48.xls
HIS4	YCL030C	5	t48	0.890776	excellent	070519_n1_lib.a1_LYS4_ARG1_005_t48.xls
HIS6	YIL020C	5	t48	0.864439	excellent	070519_n1_lib.a1_LYS4_ARG1_005_t48.xls
HMF1	YER057C	5	t48	0.900643	excellent	070519_n1_lib.a1_LYS4_ARG1_005_t48.xls
IBA57	YJR122W	5	t48	-0.522007	infeasible	070519_n1_lib.a1_LYS4_ARG1_005_t48.xls
ILV1	YER086W	5	t48	0.801116	excellent	070519_n1_lib.a1_LYS4_ARG1_005_t48.xls
IRC10	YOL015W	5	t48	0.49977	marginal	070519_n1_lib.a1_LYS4_ARG1_005_t48.xls
ISA1	YLL027W	5	t48	0.877007	excellent	070519_n1_lib.a1_LYS4_ARG1_005_t48.xls
LAG1	YHL003C	5	t48	0.730003	excellent	070519_n1_lib.a1_LYS4_ARG1_005_t48.xls
LYS1	YIR034C	5	t48	0.8288	excellent	070519_n1_lib.a1_LYS4_ARG1_005_t48.xls
LYS12	YIL094C	5	t48	0.878913	excellent	070519_n1_lib.a1_LYS4_ARG1_005_t48.xls
LYS2	YBR115C	5	t48	0.842544	excellent	070519_n1_lib.a1_LYS4_ARG1_005_t48.xls
LYS4	ORF-ts1	5	t48	0.129111	marginal	070519_n1_lib.a1_LYS4_ARG1_005_t48.xls
LYS5	YGL154C	5	t48	0.887441	excellent	070519_n1_lib.a1_LYS4_ARG1_005_t48.xls
LYS9	YNR050C	5	t48	0.85637	excellent	070519_n1_lib.a1_LYS4_ARG1_005_t48.xls
MET1	YKR069W	5	t48	0.865937	excellent	070519_n1_lib.a1_LYS4_ARG1_005_t48.xls
MET10	YFR030W	5	t48	0.817207	excellent	070519_n1_lib.a1_LYS4_ARG1_005_t48.xls
MET13	YGL125W	5	t48	0.877066	excellent	070519_n1_lib.a1_LYS4_ARG1_005_t48.xls
MET14	YKL001C	5	t48	0.854253	excellent	070519_n1_lib.a1_LYS4_ARG1_005_t48.xls
MET18	YIL128W	5	t48	-1.37849	infeasible	070519_n1_lib.a1_LYS4_ARG1_005_t48.xls
MET28	YIR017C	5	t48	-16.7894	infeasible	070519_n1_lib.a1_LYS4_ARG1_005_t48.xls
MET3	YJR010W	5	t48	0.787853	excellent	070519_n1_lib.a1_LYS4_ARG1_005_t48.xls
MET5	YJR137C	5	t48	0.772563	excellent	070519_n1_lib.a1_LYS4_ARG1_005_t48.xls
MET7	YOR241W	5	t48	0.878245	excellent	070519_n1_lib.a1_LYS4_ARG1_005_t48.xls
MHF2	YDL160C-A	5	t48	0.862879	excellent	070519_n1_lib.a1_LYS4_ARG1_005_t48.xls
OPI3	YJR073C	5	t48	0.0422956	marginal	070519_n1_lib.a1_LYS4_ARG1_005_t48.xls
ORF , Dubious (2)	YDR008C	5	t48	0.843548	excellent	070519_n1_lib.a1_LYS4_ARG1_005_t48.xls
ORF , Uncharacterized (1)	YBR209W	5	t48	0.817188	excellent	070519_n1_lib.a1_LYS4_ARG1_005_t48.xls
ORF , Uncharacterized (2)	YHL005C	5	t48	0.867008	excellent	070519_n1_lib.a1_LYS4_ARG1_005_t48.xls
ORT1	YOR130C	5	t48	0.804753	excellent	070519_n1_lib.a1_LYS4_ARG1_005_t48.xls
PEX35	YGR168C	5	t48	0.836346	excellent	070519_n1_lib.a1_LYS4_ARG1_005_t48.xls
PHA2	YNL316C	5	t48	0.857048	excellent	070519_n1_lib.a1_LYS4_ARG1_005_t48.xls
POS5	YPL188W	5	t48	0.410499	marginal	070519_n1_lib.a1_LYS4_ARG1_005_t48.xls
PRO2	YOR323C	5	t48	-0.423571	infeasible	070519_n1_lib.a1_LYS4_ARG1_005_t48.xls
RPL27A	YHR010W	5	t48	0.815257	excellent	070519_n1_lib.a1_LYS4_ARG1_005_t48.xls
RPS24B	YIL069C	5	t48	0.483783	marginal	070519_n1_lib.a1_LYS4_ARG1_005_t48.xls
RSC2	YLR357W	5	t48	0.877401	excellent	070519_n1_lib.a1_LYS4_ARG1_005_t48.xls
SSQ1	YLR369W	5	t48	-0.289	infeasible	070519_n1_lib.a1_LYS4_ARG1_005_t48.xls
SWI3	YJL176C	5	t48	0.0400398	marginal	070519_n1_lib.a1_LYS4_ARG1_005_t48.xls
TRP2	YER090W	5	t48	0.694249	excellent	070519_n1_lib.a1_LYS4_ARG1_005_t48.xls
TRP3	YKL211C	5	t48	0.834134	excellent	070519_n1_lib.a1_LYS4_ARG1_005_t48.xls
TRP4	YDR354W	5	t48	0.864006	excellent	070519_n1_lib.a1_LYS4_ARG1_005_t48.xls
TRP5	YGL026C	5	t48	0.86047	excellent	070519_n1_lib.a1_LYS4_ARG1_005_t48.xls
URA1	YKL216W	5	t48	0.836294	excellent	070519_n1_lib.a1_LYS4_ARG1_005_t48.xls
URA4	YLR420W	5	t48	0.038918	marginal	070519_n1_lib.a1_LYS4_ARG1_005_t48.xls
VMA1	YDL185W	5	t48	-0.0505489	infeasible	070519_n1_lib.a1_LYS4_ARG1_005_t48.xls
VMA16	YHR026W	5	t48	-0.0778428	infeasible	070519_n1_lib.a1_LYS4_ARG1_005_t48.xls
VMA2	YBR127C	5	t48	-0.153197	infeasible	070519_n1_lib.a1_LYS4_ARG1_005_t48.xls
VMA5	YKL080W	5	t48	0.0715903	marginal	070519_n1_lib.a1_LYS4_ARG1_005_t48.xls
VMA6	YLR447C	5	t48	-0.000706039	infeasible	070519_n1_lib.a1_LYS4_ARG1_005_t48.xls
VMA7	YGR020C	5	t48	-0.121451	infeasible	070519_n1_lib.a1_LYS4_ARG1_005_t48.xls
VMA8	YEL051W	5	t48	0.155094	marginal	070519_n1_lib.a1_LYS4_ARG1_005_t48.xls
VMA9	YCL005W-A	5	t48	-0.274553	infeasible	070519_n1_lib.a1_LYS4_ARG1_005_t48.xls
VPH2	YKL119C	5	t48	-0.557982	infeasible	070519_n1_lib.a1_LYS4_ARG1_005_t48.xls
VPS65	YLR322W	5	t48	0.790244	excellent	070519_n1_lib.a1_LYS4_ARG1_005_t48.xls
YEA4	YEL004W	5	t48	0.868353	excellent	070519_n1_lib.a1_LYS4_ARG1_005_t48.xls
YNG2	YHR090C	5	t48	0.178105	marginal	070519_n1_lib.a1_LYS4_ARG1_005_t48.xls
ZUO1	YGR285C	5	t48	0.102812	marginal	070519_n1_lib.a1_LYS4_ARG1_005_t48.xls
ZWF1	YNL241C	5	t48	-0.702115	infeasible	070519_n1_lib.a1_LYS4_ARG1_005_t48.xls
ADE1	YAR015W	6	t48	0.423753	marginal	150519_n1_lib.a1_ARG3_ORT1_006_t48.xls
ADE2	YOR128C	6	t48	0.820747	excellent	150519_n1_lib.a1_ARG3_ORT1_006_t48.xls
ADE5,7	YGL234W	6	t48	0.879233	excellent	150519_n1_lib.a1_ARG3_ORT1_006_t48.xls
ADE6	YGR061C	6	t48	0.819235	excellent	150519_n1_lib.a1_ARG3_ORT1_006_t48.xls
ADE8	YDR408C	6	t48	0.34264	marginal	150519_n1_lib.a1_ARG3_ORT1_006_t48.xls
ADO1	YJR105W	6	t48	-0.953919	infeasible	150519_n1_lib.a1_ARG3_ORT1_006_t48.xls
ANP1	YEL036C	6	t48	-0.945537	infeasible	150519_n1_lib.a1_ARG3_ORT1_006_t48.xls
APL2	YKL135C	6	t48	-0.10588	infeasible	150519_n1_lib.a1_ARG3_ORT1_006_t48.xls
APT1	YML022W	6	t48	-0.600803	infeasible	150519_n1_lib.a1_ARG3_ORT1_006_t48.xls
ARG1	YOL058W	6	t48	0.797449	excellent	150519_n1_lib.a1_ARG3_ORT1_006_t48.xls
ARG3	ORF-ts1	6	t48	-0.0744007	infeasible	150519_n1_lib.a1_ARG3_ORT1_006_t48.xls
ARG4	YHR018C	6	t48	0.872742	excellent	150519_n1_lib.a1_ARG3_ORT1_006_t48.xls
ARG5,6	YER069W	6	t48	0.837743	excellent	150519_n1_lib.a1_ARG3_ORT1_006_t48.xls
ARG8	YOL140W	6	t48	0.773642	excellent	150519_n1_lib.a1_ARG3_ORT1_006_t48.xls
ARO1	YDR127W	6	t48	0.879881	excellent	150519_n1_lib.a1_ARG3_ORT1_006_t48.xls
ARO2	YGL148W	6	t48	0.319609	marginal	150519_n1_lib.a1_ARG3_ORT1_006_t48.xls
ARO7	YPR060C	6	t48	0.875687	excellent	150519_n1_lib.a1_ARG3_ORT1_006_t48.xls
BAS1	YKR099W	6	t48	0.485085	marginal	150519_n1_lib.a1_ARG3_ORT1_006_t48.xls
BUD16	YEL029C	6	t48	0.698653	excellent	150519_n1_lib.a1_ARG3_ORT1_006_t48.xls
CCS1	YMR038C	6	t48	-0.171328	infeasible	150519_n1_lib.a1_ARG3_ORT1_006_t48.xls
CDC40	YDR364C	6	t48	-0.893053	infeasible	150519_n1_lib.a1_ARG3_ORT1_006_t48.xls
CHO2	YGR157W	6	t48	0.0360867	marginal	150519_n1_lib.a1_ARG3_ORT1_006_t48.xls
CNM67	YNL225C	6	t48	0.148708	marginal	150519_n1_lib.a1_ARG3_ORT1_006_t48.xls
DOC1	YGL240W	6	t48	-0.874281	infeasible	150519_n1_lib.a1_ARG3_ORT1_006_t48.xls
ECM29	YHL030W	6	t48	0.831435	excellent	150519_n1_lib.a1_ARG3_ORT1_006_t48.xls
ERG4	YGL012W	6	t48	0.871626	excellent	150519_n1_lib.a1_ARG3_ORT1_006_t48.xls
FCY22	YER060W-A	6	t48	0.758723	excellent	150519_n1_lib.a1_ARG3_ORT1_006_t48.xls
FUN12	YAL035W	6	t48	0.448237	marginal	150519_n1_lib.a1_ARG3_ORT1_006_t48.xls
GGC1	YDL198C	6	t48	0.160689	marginal	150519_n1_lib.a1_ARG3_ORT1_006_t48.xls
HIS1	YER055C	6	t48	0.879883	excellent	150519_n1_lib.a1_ARG3_ORT1_006_t48.xls
HIS2	YFR025C	6	t48	0.81951	excellent	150519_n1_lib.a1_ARG3_ORT1_006_t48.xls
HIS4	YCL030C	6	t48	0.839686	excellent	150519_n1_lib.a1_ARG3_ORT1_006_t48.xls
HIS6	YIL020C	6	t48	0.858716	excellent	150519_n1_lib.a1_ARG3_ORT1_006_t48.xls
HMF1	YER057C	6	t48	0.846037	excellent	150519_n1_lib.a1_ARG3_ORT1_006_t48.xls
IBA57	YJR122W	6	t48	-0.656662	infeasible	150519_n1_lib.a1_ARG3_ORT1_006_t48.xls
ILV1	YER086W	6	t48	0.694923	excellent	150519_n1_lib.a1_ARG3_ORT1_006_t48.xls
IRC10	YOL015W	6	t48	0.811934	excellent	150519_n1_lib.a1_ARG3_ORT1_006_t48.xls
ISA1	YLL027W	6	t48	0.874181	excellent	150519_n1_lib.a1_ARG3_ORT1_006_t48.xls
LAG1	YHL003C	6	t48	0.802638	excellent	150519_n1_lib.a1_ARG3_ORT1_006_t48.xls
LYS1	YIR034C	6	t48	0.667809	excellent	150519_n1_lib.a1_ARG3_ORT1_006_t48.xls
LYS12	YIL094C	6	t48	0.863524	excellent	150519_n1_lib.a1_ARG3_ORT1_006_t48.xls
LYS2	YBR115C	6	t48	0.805886	excellent	150519_n1_lib.a1_ARG3_ORT1_006_t48.xls
LYS5	YGL154C	6	t48	-0.516331	infeasible	150519_n1_lib.a1_ARG3_ORT1_006_t48.xls
LYS9	YNR050C	6	t48	0.668806	excellent	150519_n1_lib.a1_ARG3_ORT1_006_t48.xls
MET1	YKR069W	6	t48	0.832358	excellent	150519_n1_lib.a1_ARG3_ORT1_006_t48.xls
MET10	YFR030W	6	t48	-0.461985	infeasible	150519_n1_lib.a1_ARG3_ORT1_006_t48.xls
MET13	YGL125W	6	t48	0.8352	excellent	150519_n1_lib.a1_ARG3_ORT1_006_t48.xls
MET14	YKL001C	6	t48	0.804488	excellent	150519_n1_lib.a1_ARG3_ORT1_006_t48.xls
MET18	YIL128W	6	t48	-2.10703	infeasible	150519_n1_lib.a1_ARG3_ORT1_006_t48.xls
MET28	YIR017C	6	t48	-5.98223	infeasible	150519_n1_lib.a1_ARG3_ORT1_006_t48.xls
MET3	YJR010W	6	t48	0.526777	excellent	150519_n1_lib.a1_ARG3_ORT1_006_t48.xls
MET7	YOR241W	6	t48	0.883786	excellent	150519_n1_lib.a1_ARG3_ORT1_006_t48.xls
MHF2	YDL160C-A	6	t48	0.859076	excellent	150519_n1_lib.a1_ARG3_ORT1_006_t48.xls
OPI3	YJR073C	6	t48	-0.265362	infeasible	150519_n1_lib.a1_ARG3_ORT1_006_t48.xls
ORF , Dubious (2)	YDR008C	6	t48	0.831475	excellent	150519_n1_lib.a1_ARG3_ORT1_006_t48.xls
ORF , Uncharacterized (1)	YBR209W	6	t48	0.645254	excellent	150519_n1_lib.a1_ARG3_ORT1_006_t48.xls
ORF , Uncharacterized (2)	YHL005C	6	t48	0.881927	excellent	150519_n1_lib.a1_ARG3_ORT1_006_t48.xls
ORT1	ORF-ts2	6	t48	-0.247034	infeasible	150519_n1_lib.a1_ARG3_ORT1_006_t48.xls
PEX35	YGR168C	6	t48	0.852833	excellent	150519_n1_lib.a1_ARG3_ORT1_006_t48.xls
POS5	YPL188W	6	t48	0.622513	excellent	150519_n1_lib.a1_ARG3_ORT1_006_t48.xls
PRO2	YOR323C	6	t48	-0.261943	infeasible	150519_n1_lib.a1_ARG3_ORT1_006_t48.xls
PRP18	YGR006W	6	t48	-0.189601	infeasible	150519_n1_lib.a1_ARG3_ORT1_006_t48.xls
RPL31A	YDL075W	6	t48	-3.13017	infeasible	150519_n1_lib.a1_ARG3_ORT1_006_t48.xls
RPS24B	YIL069C	6	t48	0.802463	excellent	150519_n1_lib.a1_ARG3_ORT1_006_t48.xls
RSC2	YLR357W	6	t48	0.754754	excellent	150519_n1_lib.a1_ARG3_ORT1_006_t48.xls
SWI3	YJL176C	6	t48	-0.0390287	infeasible	150519_n1_lib.a1_ARG3_ORT1_006_t48.xls
TRP2	YER090W	6	t48	0.687482	excellent	150519_n1_lib.a1_ARG3_ORT1_006_t48.xls
TRP3	YKL211C	6	t48	0.795903	excellent	150519_n1_lib.a1_ARG3_ORT1_006_t48.xls
TRP4	YDR354W	6	t48	-0.256993	infeasible	150519_n1_lib.a1_ARG3_ORT1_006_t48.xls
TRP5	YGL026C	6	t48	0.780039	excellent	150519_n1_lib.a1_ARG3_ORT1_006_t48.xls
URA1	YKL216W	6	t48	0.758533	excellent	150519_n1_lib.a1_ARG3_ORT1_006_t48.xls
URA4	YLR420W	6	t48	0.786105	excellent	150519_n1_lib.a1_ARG3_ORT1_006_t48.xls
VMA1	YDL185W	6	t48	-0.649182	infeasible	150519_n1_lib.a1_ARG3_ORT1_006_t48.xls
VMA16	YHR026W	6	t48	-0.0331518	infeasible	150519_n1_lib.a1_ARG3_ORT1_006_t48.xls
VMA2	YBR127C	6	t48	-0.0444148	infeasible	150519_n1_lib.a1_ARG3_ORT1_006_t48.xls
VMA5	YKL080W	6	t48	-0.28827	infeasible	150519_n1_lib.a1_ARG3_ORT1_006_t48.xls
VMA6	YLR447C	6	t48	-0.491733	infeasible	150519_n1_lib.a1_ARG3_ORT1_006_t48.xls
VMA7	YGR020C	6	t48	-1.59306	infeasible	150519_n1_lib.a1_ARG3_ORT1_006_t48.xls
VMA8	YEL051W	6	t48	0.0283038	marginal	150519_n1_lib.a1_ARG3_ORT1_006_t48.xls
VMA9	YCL005W-A	6	t48	0.0951251	marginal	150519_n1_lib.a1_ARG3_ORT1_006_t48.xls
VPH2	YKL119C	6	t48	-0.963961	infeasible	150519_n1_lib.a1_ARG3_ORT1_006_t48.xls
VPS65	YLR322W	6	t48	0.773385	excellent	150519_n1_lib.a1_ARG3_ORT1_006_t48.xls
YEA4	YEL004W	6	t48	0.294068	marginal	150519_n1_lib.a1_ARG3_ORT1_006_t48.xls
YNG2	YHR090C	6	t48	0.210008	marginal	150519_n1_lib.a1_ARG3_ORT1_006_t48.xls
ZUO1	YGR285C	6	t48	0.475814	marginal	150519_n1_lib.a1_ARG3_ORT1_006_t48.xls
ADE2	YOR128C	7	t48	0.81683	excellent	150519_n1_lib.a1_FUN12_ISA1_007_t48.xls
ADE5,7	YGL234W	7	t48	0.850401	excellent	150519_n1_lib.a1_FUN12_ISA1_007_t48.xls
ADE6	YGR061C	7	t48	0.150741	marginal	150519_n1_lib.a1_FUN12_ISA1_007_t48.xls
ADE8	YDR408C	7	t48	0.673347	excellent	150519_n1_lib.a1_FUN12_ISA1_007_t48.xls
ADO1	YJR105W	7	t48	-0.228645	infeasible	150519_n1_lib.a1_FUN12_ISA1_007_t48.xls
ANP1	YEL036C	7	t48	-0.651042	infeasible	150519_n1_lib.a1_FUN12_ISA1_007_t48.xls
APL2	YKL135C	7	t48	0.152338	marginal	150519_n1_lib.a1_FUN12_ISA1_007_t48.xls
APT1	YML022W	7	t48	0.868825	excellent	150519_n1_lib.a1_FUN12_ISA1_007_t48.xls
ARG1	YOL058W	7	t48	0.797125	excellent	150519_n1_lib.a1_FUN12_ISA1_007_t48.xls
ARG2	YJL071W	7	t48	0.398211	marginal	150519_n1_lib.a1_FUN12_ISA1_007_t48.xls
ARG3	YJL088W	7	t48	0.670895	excellent	150519_n1_lib.a1_FUN12_ISA1_007_t48.xls
ARG4	YHR018C	7	t48	-0.519165	infeasible	150519_n1_lib.a1_FUN12_ISA1_007_t48.xls
ARG5,6	YER069W	7	t48	0.83456	excellent	150519_n1_lib.a1_FUN12_ISA1_007_t48.xls
ARG8	YOL140W	7	t48	0.708829	excellent	150519_n1_lib.a1_FUN12_ISA1_007_t48.xls
ARO1	YDR127W	7	t48	0.832513	excellent	150519_n1_lib.a1_FUN12_ISA1_007_t48.xls
ARO7	YPR060C	7	t48	0.85817	excellent	150519_n1_lib.a1_FUN12_ISA1_007_t48.xls
BAS1	YKR099W	7	t48	0.313598	marginal	150519_n1_lib.a1_FUN12_ISA1_007_t48.xls
BUD16	YEL029C	7	t48	0.794793	excellent	150519_n1_lib.a1_FUN12_ISA1_007_t48.xls
CDC40	YDR364C	7	t48	-0.99225	infeasible	150519_n1_lib.a1_FUN12_ISA1_007_t48.xls
CHO2	YGR157W	7	t48	0.0306973	marginal	150519_n1_lib.a1_FUN12_ISA1_007_t48.xls
CNM67	YNL225C	7	t48	-0.257995	infeasible	150519_n1_lib.a1_FUN12_ISA1_007_t48.xls
DOC1	YGL240W	7	t48	-0.573932	infeasible	150519_n1_lib.a1_FUN12_ISA1_007_t48.xls
ECM29	YHL030W	7	t48	0.735065	excellent	150519_n1_lib.a1_FUN12_ISA1_007_t48.xls
ERG4	YGL012W	7	t48	0.81877	excellent	150519_n1_lib.a1_FUN12_ISA1_007_t48.xls
FCY22	YER060W-A	7	t48	0.593275	excellent	150519_n1_lib.a1_FUN12_ISA1_007_t48.xls
FUN12	ORF-ts1	7	t48	-0.889021	infeasible	150519_n1_lib.a1_FUN12_ISA1_007_t48.xls
GGC1	YDL198C	7	t48	0.209171	marginal	150519_n1_lib.a1_FUN12_ISA1_007_t48.xls
HIS1	YER055C	7	t48	0.833362	excellent	150519_n1_lib.a1_FUN12_ISA1_007_t48.xls
HIS2	YFR025C	7	t48	0.836668	excellent	150519_n1_lib.a1_FUN12_ISA1_007_t48.xls
HIS4	YCL030C	7	t48	0.756087	excellent	150519_n1_lib.a1_FUN12_ISA1_007_t48.xls
HIS6	YIL020C	7	t48	0.187003	marginal	150519_n1_lib.a1_FUN12_ISA1_007_t48.xls
HMF1	YER057C	7	t48	-0.392454	infeasible	150519_n1_lib.a1_FUN12_ISA1_007_t48.xls
IBA57	YJR122W	7	t48	0.817832	excellent	150519_n1_lib.a1_FUN12_ISA1_007_t48.xls
ILV1	YER086W	7	t48	0.749962	excellent	150519_n1_lib.a1_FUN12_ISA1_007_t48.xls
IRC10	YOL015W	7	t48	0.857319	excellent	150519_n1_lib.a1_FUN12_ISA1_007_t48.xls
ISA1	ORF-ts2	7	t48	0.125422	marginal	150519_n1_lib.a1_FUN12_ISA1_007_t48.xls
LAG1	YHL003C	7	t48	0.77552	excellent	150519_n1_lib.a1_FUN12_ISA1_007_t48.xls
LYS1	YIR034C	7	t48	0.738302	excellent	150519_n1_lib.a1_FUN12_ISA1_007_t48.xls
LYS12	YIL094C	7	t48	0.264843	marginal	150519_n1_lib.a1_FUN12_ISA1_007_t48.xls
LYS2	YBR115C	7	t48	0.777528	excellent	150519_n1_lib.a1_FUN12_ISA1_007_t48.xls
LYS4	YDR234W	7	t48	0.360124	marginal	150519_n1_lib.a1_FUN12_ISA1_007_t48.xls
LYS5	YGL154C	7	t48	0.869722	excellent	150519_n1_lib.a1_FUN12_ISA1_007_t48.xls
LYS9	YNR050C	7	t48	0.63121	excellent	150519_n1_lib.a1_FUN12_ISA1_007_t48.xls
MET1	YKR069W	7	t48	0.821543	excellent	150519_n1_lib.a1_FUN12_ISA1_007_t48.xls
MET13	YGL125W	7	t48	0.815247	excellent	150519_n1_lib.a1_FUN12_ISA1_007_t48.xls
MET14	YKL001C	7	t48	0.679988	excellent	150519_n1_lib.a1_FUN12_ISA1_007_t48.xls
MET18	YIL128W	7	t48	-2.73451	infeasible	150519_n1_lib.a1_FUN12_ISA1_007_t48.xls
MET28	YIR017C	7	t48	-1.49935	infeasible	150519_n1_lib.a1_FUN12_ISA1_007_t48.xls
MET3	YJR010W	7	t48	0.688444	excellent	150519_n1_lib.a1_FUN12_ISA1_007_t48.xls
MET7	YOR241W	7	t48	0.171101	marginal	150519_n1_lib.a1_FUN12_ISA1_007_t48.xls
MHF2	YDL160C-A	7	t48	0.818025	excellent	150519_n1_lib.a1_FUN12_ISA1_007_t48.xls
OPI3	YJR073C	7	t48	-0.876395	infeasible	150519_n1_lib.a1_FUN12_ISA1_007_t48.xls
ORF , Dubious (2)	YDR008C	7	t48	0.525111	excellent	150519_n1_lib.a1_FUN12_ISA1_007_t48.xls
ORF , Uncharacterized (1)	YBR209W	7	t48	0.789937	excellent	150519_n1_lib.a1_FUN12_ISA1_007_t48.xls
ORF , Uncharacterized (2)	YHL005C	7	t48	0.876082	excellent	150519_n1_lib.a1_FUN12_ISA1_007_t48.xls
ORT1	YOR130C	7	t48	0.327712	marginal	150519_n1_lib.a1_FUN12_ISA1_007_t48.xls
PEX35	YGR168C	7	t48	0.597567	excellent	150519_n1_lib.a1_FUN12_ISA1_007_t48.xls
POS5	YPL188W	7	t48	0.616633	excellent	150519_n1_lib.a1_FUN12_ISA1_007_t48.xls
PRO2	YOR323C	7	t48	-0.608792	infeasible	150519_n1_lib.a1_FUN12_ISA1_007_t48.xls
PRP18	YGR006W	7	t48	0.562021	excellent	150519_n1_lib.a1_FUN12_ISA1_007_t48.xls
RPL27A	YHR010W	7	t48	0.681834	excellent	150519_n1_lib.a1_FUN12_ISA1_007_t48.xls
RPL31A	YDL075W	7	t48	-1.80105	infeasible	150519_n1_lib.a1_FUN12_ISA1_007_t48.xls
RPS24B	YIL069C	7	t48	0.733943	excellent	150519_n1_lib.a1_FUN12_ISA1_007_t48.xls
RSC2	YLR357W	7	t48	-0.430889	infeasible	150519_n1_lib.a1_FUN12_ISA1_007_t48.xls
SSQ1	YLR369W	7	t48	-1.91275	infeasible	150519_n1_lib.a1_FUN12_ISA1_007_t48.xls
SWI3	YJL176C	7	t48	0.277604	marginal	150519_n1_lib.a1_FUN12_ISA1_007_t48.xls
TRP2	YER090W	7	t48	-0.303676	infeasible	150519_n1_lib.a1_FUN12_ISA1_007_t48.xls
TRP3	YKL211C	7	t48	0.736509	excellent	150519_n1_lib.a1_FUN12_ISA1_007_t48.xls
TRP4	YDR354W	7	t48	0.790103	excellent	150519_n1_lib.a1_FUN12_ISA1_007_t48.xls
TRP5	YGL026C	7	t48	0.760226	excellent	150519_n1_lib.a1_FUN12_ISA1_007_t48.xls
URA1	YKL216W	7	t48	0.808317	excellent	150519_n1_lib.a1_FUN12_ISA1_007_t48.xls
URA4	YLR420W	7	t48	0.604883	excellent	150519_n1_lib.a1_FUN12_ISA1_007_t48.xls
VMA1	YDL185W	7	t48	-0.128083	infeasible	150519_n1_lib.a1_FUN12_ISA1_007_t48.xls
VMA16	YHR026W	7	t48	-0.588505	infeasible	150519_n1_lib.a1_FUN12_ISA1_007_t48.xls
VMA2	YBR127C	7	t48	0.0424427	marginal	150519_n1_lib.a1_FUN12_ISA1_007_t48.xls
VMA5	YKL080W	7	t48	0.0937696	marginal	150519_n1_lib.a1_FUN12_ISA1_007_t48.xls
VMA6	YLR447C	7	t48	-1.03873	infeasible	150519_n1_lib.a1_FUN12_ISA1_007_t48.xls
VMA7	YGR020C	7	t48	-0.368218	infeasible	150519_n1_lib.a1_FUN12_ISA1_007_t48.xls
VMA8	YEL051W	7	t48	-0.0936104	infeasible	150519_n1_lib.a1_FUN12_ISA1_007_t48.xls
VMA9	YCL005W-A	7	t48	-0.355429	infeasible	150519_n1_lib.a1_FUN12_ISA1_007_t48.xls
VPH2	YKL119C	7	t48	-0.623938	infeasible	150519_n1_lib.a1_FUN12_ISA1_007_t48.xls
VPS65	YLR322W	7	t48	0.578436	excellent	150519_n1_lib.a1_FUN12_ISA1_007_t48.xls
YEA4	YEL004W	7	t48	-0.211254	infeasible	150519_n1_lib.a1_FUN12_ISA1_007_t48.xls
YNG2	YHR090C	7	t48	-0.860234	infeasible	150519_n1_lib.a1_FUN12_ISA1_007_t48.xls
ZUO1	YGR285C	7	t48	0.0718191	marginal	150519_n1_lib.a1_FUN12_ISA1_007_t48.xls
ZWF1	YNL241C	7	t48	-1.98752	infeasible	150519_n1_lib.a1_FUN12_ISA1_007_t48.xls
ADE1	YAR015W	8	t48	-1.01387	infeasible	170519_n1_lib.a1_MET3_LYS5_008_t48.xls
ADE2	YOR128C	8	t48	0.815477	excellent	170519_n1_lib.a1_MET3_LYS5_008_t48.xls
ADE5,7	YGL234W	8	t48	0.844039	excellent	170519_n1_lib.a1_MET3_LYS5_008_t48.xls
ADE6	YGR061C	8	t48	0.698557	excellent	170519_n1_lib.a1_MET3_LYS5_008_t48.xls
ADE8	YDR408C	8	t48	0.256955	marginal	170519_n1_lib.a1_MET3_LYS5_008_t48.xls
ADO1	YJR105W	8	t48	-1.18801	infeasible	170519_n1_lib.a1_MET3_LYS5_008_t48.xls
ANP1	YEL036C	8	t48	-1.22477	infeasible	170519_n1_lib.a1_MET3_LYS5_008_t48.xls
APT1	YML022W	8	t48	0.818933	excellent	170519_n1_lib.a1_MET3_LYS5_008_t48.xls
ARG1	YOL058W	8	t48	0.787385	excellent	170519_n1_lib.a1_MET3_LYS5_008_t48.xls
ARG3	YJL088W	8	t48	0.643083	excellent	170519_n1_lib.a1_MET3_LYS5_008_t48.xls
ARG5,6	YER069W	8	t48	-0.767249	infeasible	170519_n1_lib.a1_MET3_LYS5_008_t48.xls
ARG8	YOL140W	8	t48	0.439324	marginal	170519_n1_lib.a1_MET3_LYS5_008_t48.xls
ARO1	YDR127W	8	t48	0.840198	excellent	170519_n1_lib.a1_MET3_LYS5_008_t48.xls
ARO2	YGL148W	8	t48	0.150418	marginal	170519_n1_lib.a1_MET3_LYS5_008_t48.xls
ARO7	YPR060C	8	t48	0.817364	excellent	170519_n1_lib.a1_MET3_LYS5_008_t48.xls
BAS1	YKR099W	8	t48	0.302284	marginal	170519_n1_lib.a1_MET3_LYS5_008_t48.xls
BUD16	YEL029C	8	t48	-1.59735	infeasible	170519_n1_lib.a1_MET3_LYS5_008_t48.xls
CCS1	YMR038C	8	t48	0.133324	marginal	170519_n1_lib.a1_MET3_LYS5_008_t48.xls
CDC40	YDR364C	8	t48	-1.40476	infeasible	170519_n1_lib.a1_MET3_LYS5_008_t48.xls
CHO2	YGR157W	8	t48	-0.762349	infeasible	170519_n1_lib.a1_MET3_LYS5_008_t48.xls
CNM67	YNL225C	8	t48	-0.386597	infeasible	170519_n1_lib.a1_MET3_LYS5_008_t48.xls
DOC1	YGL240W	8	t48	-1.75795	infeasible	170519_n1_lib.a1_MET3_LYS5_008_t48.xls
ECM29	YHL030W	8	t48	0.637811	excellent	170519_n1_lib.a1_MET3_LYS5_008_t48.xls
ERG4	YGL012W	8	t48	0.819034	excellent	170519_n1_lib.a1_MET3_LYS5_008_t48.xls
GGC1	YDL198C	8	t48	-0.633286	infeasible	170519_n1_lib.a1_MET3_LYS5_008_t48.xls
HIS1	YER055C	8	t48	0.717813	excellent	170519_n1_lib.a1_MET3_LYS5_008_t48.xls
HIS2	YFR025C	8	t48	0.771785	excellent	170519_n1_lib.a1_MET3_LYS5_008_t48.xls
HIS4	YCL030C	8	t48	0.810793	excellent	170519_n1_lib.a1_MET3_LYS5_008_t48.xls
HMF1	YER057C	8	t48	-0.684622	infeasible	170519_n1_lib.a1_MET3_LYS5_008_t48.xls
IBA57	YJR122W	8	t48	0.824423	excellent	170519_n1_lib.a1_MET3_LYS5_008_t48.xls
ILV1	YER086W	8	t48	0.549878	excellent	170519_n1_lib.a1_MET3_LYS5_008_t48.xls
IRC10	YOL015W	8	t48	0.829596	excellent	170519_n1_lib.a1_MET3_LYS5_008_t48.xls
ISA1	YLL027W	8	t48	0.164633	marginal	170519_n1_lib.a1_MET3_LYS5_008_t48.xls
LAG1	YHL003C	8	t48	0.820172	excellent	170519_n1_lib.a1_MET3_LYS5_008_t48.xls
LYS1	YIR034C	8	t48	0.772184	excellent	170519_n1_lib.a1_MET3_LYS5_008_t48.xls
LYS2	YBR115C	8	t48	0.71859	excellent	170519_n1_lib.a1_MET3_LYS5_008_t48.xls
LYS4	YDR234W	8	t48	0.486237	marginal	170519_n1_lib.a1_MET3_LYS5_008_t48.xls
LYS5	YGL154C	8	t48	-0.129623	infeasible	170519_n1_lib.a1_MET3_LYS5_008_t48.xls
LYS9	YNR050C	8	t48	-0.11378	infeasible	170519_n1_lib.a1_MET3_LYS5_008_t48.xls
MET1	YKR069W	8	t48	-0.193932	infeasible	170519_n1_lib.a1_MET3_LYS5_008_t48.xls
MET13	YGL125W	8	t48	0.848605	excellent	170519_n1_lib.a1_MET3_LYS5_008_t48.xls
MET14	YKL001C	8	t48	0.495368	marginal	170519_n1_lib.a1_MET3_LYS5_008_t48.xls
MET18	YIL128W	8	t48	-4.12002	infeasible	170519_n1_lib.a1_MET3_LYS5_008_t48.xls
MET28	YIR017C	8	t48	-3.22293	infeasible	170519_n1_lib.a1_MET3_LYS5_008_t48.xls
MET3	ORF-ts1	8	t48	-0.0921292	infeasible	170519_n1_lib.a1_MET3_LYS5_008_t48.xls
MET7	YOR241W	8	t48	0.83364	excellent	170519_n1_lib.a1_MET3_LYS5_008_t48.xls
MHF2	YDL160C-A	8	t48	0.817945	excellent	170519_n1_lib.a1_MET3_LYS5_008_t48.xls
OPI3	YJR073C	8	t48	-0.343434	infeasible	170519_n1_lib.a1_MET3_LYS5_008_t48.xls
ORF , Dubious (2)	YDR008C	8	t48	0.500334	excellent	170519_n1_lib.a1_MET3_LYS5_008_t48.xls
ORF , Uncharacterized (1)	YBR209W	8	t48	0.528673	excellent	170519_n1_lib.a1_MET3_LYS5_008_t48.xls
ORF , Uncharacterized (2)	YHL005C	8	t48	0.810415	excellent	170519_n1_lib.a1_MET3_LYS5_008_t48.xls
ORT1	YOR130C	8	t48	0.401216	marginal	170519_n1_lib.a1_MET3_LYS5_008_t48.xls
PHA2	YNL316C	8	t48	-0.229914	infeasible	170519_n1_lib.a1_MET3_LYS5_008_t48.xls
POS5	YPL188W	8	t48	0.357758	marginal	170519_n1_lib.a1_MET3_LYS5_008_t48.xls
PRO2	YOR323C	8	t48	-0.91292	infeasible	170519_n1_lib.a1_MET3_LYS5_008_t48.xls
PRP18	YGR006W	8	t48	0.386737	marginal	170519_n1_lib.a1_MET3_LYS5_008_t48.xls
RPL27A	YHR010W	8	t48	-0.534664	infeasible	170519_n1_lib.a1_MET3_LYS5_008_t48.xls
RPS24B	YIL069C	8	t48	0.676994	excellent	170519_n1_lib.a1_MET3_LYS5_008_t48.xls
RSC2	YLR357W	8	t48	0.13451	marginal	170519_n1_lib.a1_MET3_LYS5_008_t48.xls
SSQ1	YLR369W	8	t48	-1.21387	infeasible	170519_n1_lib.a1_MET3_LYS5_008_t48.xls
SWI3	YJL176C	8	t48	-0.0791311	infeasible	170519_n1_lib.a1_MET3_LYS5_008_t48.xls
TRP2	YER090W	8	t48	-0.364717	infeasible	170519_n1_lib.a1_MET3_LYS5_008_t48.xls
TRP3	YKL211C	8	t48	0.768979	excellent	170519_n1_lib.a1_MET3_LYS5_008_t48.xls
TRP4	YDR354W	8	t48	0.825061	excellent	170519_n1_lib.a1_MET3_LYS5_008_t48.xls
TRP5	YGL026C	8	t48	0.71253	excellent	170519_n1_lib.a1_MET3_LYS5_008_t48.xls
URA1	YKL216W	8	t48	0.777403	excellent	170519_n1_lib.a1_MET3_LYS5_008_t48.xls
URA4	YLR420W	8	t48	0.787032	excellent	170519_n1_lib.a1_MET3_LYS5_008_t48.xls
VMA1	YDL185W	8	t48	-1.44481	infeasible	170519_n1_lib.a1_MET3_LYS5_008_t48.xls
VMA16	YHR026W	8	t48	-1.01275	infeasible	170519_n1_lib.a1_MET3_LYS5_008_t48.xls
VMA2	YBR127C	8	t48	-0.296075	infeasible	170519_n1_lib.a1_MET3_LYS5_008_t48.xls
VMA7	YGR020C	8	t48	-0.871618	infeasible	170519_n1_lib.a1_MET3_LYS5_008_t48.xls
VMA8	YEL051W	8	t48	-1.42786	infeasible	170519_n1_lib.a1_MET3_LYS5_008_t48.xls
VMA9	YCL005W-A	8	t48	-0.755099	infeasible	170519_n1_lib.a1_MET3_LYS5_008_t48.xls
VPH2	YKL119C	8	t48	-1.10861	infeasible	170519_n1_lib.a1_MET3_LYS5_008_t48.xls
VPS65	YLR322W	8	t48	0.0447077	marginal	170519_n1_lib.a1_MET3_LYS5_008_t48.xls
YEA4	YEL004W	8	t48	0.591498	excellent	170519_n1_lib.a1_MET3_LYS5_008_t48.xls
YNG2	YHR090C	8	t48	-0.0697106	infeasible	170519_n1_lib.a1_MET3_LYS5_008_t48.xls
ZUO1	YGR285C	8	t48	-0.821231	infeasible	170519_n1_lib.a1_MET3_LYS5_008_t48.xls
ADE1	YAR015W	9	t48	-0.203319	infeasible	190519_n1_lib.a1_HIS6_TRP4_009_t48.xls
ADE2	YOR128C	9	t48	0.567117	excellent	190519_n1_lib.a1_HIS6_TRP4_009_t48.xls
ADE5,7	YGL234W	9	t48	0.804526	excellent	190519_n1_lib.a1_HIS6_TRP4_009_t48.xls
ADE6	YGR061C	9	t48	0.78022	excellent	190519_n1_lib.a1_HIS6_TRP4_009_t48.xls
ADE8	YDR408C	9	t48	-0.39431	infeasible	190519_n1_lib.a1_HIS6_TRP4_009_t48.xls
ADO1	YJR105W	9	t48	-0.521611	infeasible	190519_n1_lib.a1_HIS6_TRP4_009_t48.xls
ANP1	YEL036C	9	t48	-1.10559	infeasible	190519_n1_lib.a1_HIS6_TRP4_009_t48.xls
APL2	YKL135C	9	t48	0.118641	marginal	190519_n1_lib.a1_HIS6_TRP4_009_t48.xls
APT1	YML022W	9	t48	-0.681068	infeasible	190519_n1_lib.a1_HIS6_TRP4_009_t48.xls
ARG1	YOL058W	9	t48	0.64729	excellent	190519_n1_lib.a1_HIS6_TRP4_009_t48.xls
ARG2	YJL071W	9	t48	-0.0778134	infeasible	190519_n1_lib.a1_HIS6_TRP4_009_t48.xls
ARG3	YJL088W	9	t48	0.266449	marginal	190519_n1_lib.a1_HIS6_TRP4_009_t48.xls
ARG8	YOL140W	9	t48	0.67797	excellent	190519_n1_lib.a1_HIS6_TRP4_009_t48.xls
ARO1	YDR127W	9	t48	0.640704	excellent	190519_n1_lib.a1_HIS6_TRP4_009_t48.xls
ARO2	YGL148W	9	t48	0.538367	excellent	190519_n1_lib.a1_HIS6_TRP4_009_t48.xls
ARO7	YPR060C	9	t48	0.634538	excellent	190519_n1_lib.a1_HIS6_TRP4_009_t48.xls
BAS1	YKR099W	9	t48	0.406355	marginal	190519_n1_lib.a1_HIS6_TRP4_009_t48.xls
CCS1	YMR038C	9	t48	0.77383	excellent	190519_n1_lib.a1_HIS6_TRP4_009_t48.xls
CDC40	YDR364C	9	t48	-0.920204	infeasible	190519_n1_lib.a1_HIS6_TRP4_009_t48.xls
CHO2	YGR157W	9	t48	-0.0729324	infeasible	190519_n1_lib.a1_HIS6_TRP4_009_t48.xls
CNM67	YNL225C	9	t48	-0.447846	infeasible	190519_n1_lib.a1_HIS6_TRP4_009_t48.xls
DOC1	YGL240W	9	t48	-1.20378	infeasible	190519_n1_lib.a1_HIS6_TRP4_009_t48.xls
ECM29	YHL030W	9	t48	0.659009	excellent	190519_n1_lib.a1_HIS6_TRP4_009_t48.xls
ERG4	YGL012W	9	t48	0.758577	excellent	190519_n1_lib.a1_HIS6_TRP4_009_t48.xls
FCY22	YER060W-A	9	t48	-0.0816861	infeasible	190519_n1_lib.a1_HIS6_TRP4_009_t48.xls
FUN12	YAL035W	9	t48	0.760671	excellent	190519_n1_lib.a1_HIS6_TRP4_009_t48.xls
GGC1	YDL198C	9	t48	-0.944957	infeasible	190519_n1_lib.a1_HIS6_TRP4_009_t48.xls
HIS1	YER055C	9	t48	0.772183	excellent	190519_n1_lib.a1_HIS6_TRP4_009_t48.xls
HIS2	YFR025C	9	t48	0.474503	marginal	190519_n1_lib.a1_HIS6_TRP4_009_t48.xls
HIS4	YCL030C	9	t48	0.771356	excellent	190519_n1_lib.a1_HIS6_TRP4_009_t48.xls
HIS6	ORF-ts1	9	t48	-0.213532	infeasible	190519_n1_lib.a1_HIS6_TRP4_009_t48.xls
HMF1	YER057C	9	t48	0.829828	excellent	190519_n1_lib.a1_HIS6_TRP4_009_t48.xls
IBA57	YJR122W	9	t48	0.6372	excellent	190519_n1_lib.a1_HIS6_TRP4_009_t48.xls
ILV1	YER086W	9	t48	0.673456	excellent	190519_n1_lib.a1_HIS6_TRP4_009_t48.xls
IRC10	YOL015W	9	t48	0.774211	excellent	190519_n1_lib.a1_HIS6_TRP4_009_t48.xls
ISA1	YLL027W	9	t48	0.440718	marginal	190519_n1_lib.a1_HIS6_TRP4_009_t48.xls
LAG1	YHL003C	9	t48	0.771589	excellent	190519_n1_lib.a1_HIS6_TRP4_009_t48.xls
LYS1	YIR034C	9	t48	0.692553	excellent	190519_n1_lib.a1_HIS6_TRP4_009_t48.xls
LYS12	YIL094C	9	t48	0.532112	excellent	190519_n1_lib.a1_HIS6_TRP4_009_t48.xls
LYS4	YDR234W	9	t48	0.642738	excellent	190519_n1_lib.a1_HIS6_TRP4_009_t48.xls
LYS5	YGL154C	9	t48	-0.682541	infeasible	190519_n1_lib.a1_HIS6_TRP4_009_t48.xls
LYS9	YNR050C	9	t48	0.744092	excellent	190519_n1_lib.a1_HIS6_TRP4_009_t48.xls
MET1	YKR069W	9	t48	-0.0685673	infeasible	190519_n1_lib.a1_HIS6_TRP4_009_t48.xls
MET10	YFR030W	9	t48	-0.692577	infeasible	190519_n1_lib.a1_HIS6_TRP4_009_t48.xls
MET13	YGL125W	9	t48	0.822247	excellent	190519_n1_lib.a1_HIS6_TRP4_009_t48.xls
MET14	YKL001C	9	t48	0.773578	excellent	190519_n1_lib.a1_HIS6_TRP4_009_t48.xls
MET18	YIL128W	9	t48	-3.14803	infeasible	190519_n1_lib.a1_HIS6_TRP4_009_t48.xls
MET28	YIR017C	9	t48	-3.24012	infeasible	190519_n1_lib.a1_HIS6_TRP4_009_t48.xls
MET3	YJR010W	9	t48	-0.543776	infeasible	190519_n1_lib.a1_HIS6_TRP4_009_t48.xls
MET5	YJR137C	9	t48	0.116346	marginal	190519_n1_lib.a1_HIS6_TRP4_009_t48.xls
MET7	YOR241W	9	t48	0.802064	excellent	190519_n1_lib.a1_HIS6_TRP4_009_t48.xls
MHF2	YDL160C-A	9	t48	0.693259	excellent	190519_n1_lib.a1_HIS6_TRP4_009_t48.xls
OPI3	YJR073C	9	t48	-1.11023	infeasible	190519_n1_lib.a1_HIS6_TRP4_009_t48.xls
ORF , Dubious (2)	YDR008C	9	t48	-0.213706	infeasible	190519_n1_lib.a1_HIS6_TRP4_009_t48.xls
ORF , Uncharacterized (1)	YBR209W	9	t48	0.695113	excellent	190519_n1_lib.a1_HIS6_TRP4_009_t48.xls
ORF , Uncharacterized (2)	YHL005C	9	t48	0.766399	excellent	190519_n1_lib.a1_HIS6_TRP4_009_t48.xls
ORT1	YOR130C	9	t48	0.814242	excellent	190519_n1_lib.a1_HIS6_TRP4_009_t48.xls
PEX35	YGR168C	9	t48	-0.33514	infeasible	190519_n1_lib.a1_HIS6_TRP4_009_t48.xls
POS5	YPL188W	9	t48	0.0431167	marginal	190519_n1_lib.a1_HIS6_TRP4_009_t48.xls
PRO2	YOR323C	9	t48	-1.52701	infeasible	190519_n1_lib.a1_HIS6_TRP4_009_t48.xls
PRP18	YGR006W	9	t48	-0.595966	infeasible	190519_n1_lib.a1_HIS6_TRP4_009_t48.xls
RPL27A	YHR010W	9	t48	0.627195	excellent	190519_n1_lib.a1_HIS6_TRP4_009_t48.xls
RPL31A	YDL075W	9	t48	-2.94655	infeasible	190519_n1_lib.a1_HIS6_TRP4_009_t48.xls
RPS24B	YIL069C	9	t48	0.0186632	marginal	190519_n1_lib.a1_HIS6_TRP4_009_t48.xls
RSC2	YLR357W	9	t48	0.784455	excellent	190519_n1_lib.a1_HIS6_TRP4_009_t48.xls
SSQ1	YLR369W	9	t48	-29.085	infeasible	190519_n1_lib.a1_HIS6_TRP4_009_t48.xls
SWI3	YJL176C	9	t48	-0.0964081	infeasible	190519_n1_lib.a1_HIS6_TRP4_009_t48.xls
TRP2	YER090W	9	t48	0.7595	excellent	190519_n1_lib.a1_HIS6_TRP4_009_t48.xls
TRP3	YKL211C	9	t48	0.79035	excellent	190519_n1_lib.a1_HIS6_TRP4_009_t48.xls
TRP4	ORF-ts2	9	t48	-0.211811	infeasible	190519_n1_lib.a1_HIS6_TRP4_009_t48.xls
TRP5	YGL026C	9	t48	0.696653	excellent	190519_n1_lib.a1_HIS6_TRP4_009_t48.xls
URA1	YKL216W	9	t48	0.384316	marginal	190519_n1_lib.a1_HIS6_TRP4_009_t48.xls
URA4	YLR420W	9	t48	0.176127	marginal	190519_n1_lib.a1_HIS6_TRP4_009_t48.xls
VMA1	YDL185W	9	t48	-1.27883	infeasible	190519_n1_lib.a1_HIS6_TRP4_009_t48.xls
VMA16	YHR026W	9	t48	-0.854019	infeasible	190519_n1_lib.a1_HIS6_TRP4_009_t48.xls
VMA2	YBR127C	9	t48	-0.419934	infeasible	190519_n1_lib.a1_HIS6_TRP4_009_t48.xls
VMA5	YKL080W	9	t48	-0.875613	infeasible	190519_n1_lib.a1_HIS6_TRP4_009_t48.xls
VMA6	YLR447C	9	t48	-0.364559	infeasible	190519_n1_lib.a1_HIS6_TRP4_009_t48.xls
VMA7	YGR020C	9	t48	-0.729915	infeasible	190519_n1_lib.a1_HIS6_TRP4_009_t48.xls
VMA8	YEL051W	9	t48	-3.71848	infeasible	190519_n1_lib.a1_HIS6_TRP4_009_t48.xls
VMA9	YCL005W-A	9	t48	-1.08231	infeasible	190519_n1_lib.a1_HIS6_TRP4_009_t48.xls
VPH2	YKL119C	9	t48	-1.27804	infeasible	190519_n1_lib.a1_HIS6_TRP4_009_t48.xls
VPS65	YLR322W	9	t48	0.559481	excellent	190519_n1_lib.a1_HIS6_TRP4_009_t48.xls
YNG2	YHR090C	9	t48	-0.352745	infeasible	190519_n1_lib.a1_HIS6_TRP4_009_t48.xls
ZUO1	YGR285C	9	t48	-0.135194	infeasible	190519_n1_lib.a1_HIS6_TRP4_009_t48.xls
ZWF1	YNL241C	9	t48	-0.597753	infeasible	190519_n1_lib.a1_HIS6_TRP4_009_t48.xls
ADE1	YAR015W	10	t48	0.775205	excellent	190519_n1_lib.a1_BAS1_MET13_010_t48.xls
ADE2	YOR128C	10	t48	0.806253	excellent	190519_n1_lib.a1_BAS1_MET13_010_t48.xls
ADE5,7	YGL234W	10	t48	0.875075	excellent	190519_n1_lib.a1_BAS1_MET13_010_t48.xls
ADE6	YGR061C	10	t48	0.810694	excellent	190519_n1_lib.a1_BAS1_MET13_010_t48.xls
ADE8	YDR408C	10	t48	0.870316	excellent	190519_n1_lib.a1_BAS1_MET13_010_t48.xls
ADO1	YJR105W	10	t48	-0.366191	infeasible	190519_n1_lib.a1_BAS1_MET13_010_t48.xls
ANP1	YEL036C	10	t48	-0.327038	infeasible	190519_n1_lib.a1_BAS1_MET13_010_t48.xls
APL2	YKL135C	10	t48	0.893114	excellent	190519_n1_lib.a1_BAS1_MET13_010_t48.xls
APT1	YML022W	10	t48	-0.584329	infeasible	190519_n1_lib.a1_BAS1_MET13_010_t48.xls
ARG1	YOL058W	10	t48	0.85177	excellent	190519_n1_lib.a1_BAS1_MET13_010_t48.xls
ARG2	YJL071W	10	t48	0.281231	marginal	190519_n1_lib.a1_BAS1_MET13_010_t48.xls
ARG3	YJL088W	10	t48	0.0387876	marginal	190519_n1_lib.a1_BAS1_MET13_010_t48.xls
ARG4	YHR018C	10	t48	0.850693	excellent	190519_n1_lib.a1_BAS1_MET13_010_t48.xls
ARG5,6	YER069W	10	t48	0.865433	excellent	190519_n1_lib.a1_BAS1_MET13_010_t48.xls
ARG8	YOL140W	10	t48	0.799318	excellent	190519_n1_lib.a1_BAS1_MET13_010_t48.xls
ARO1	YDR127W	10	t48	0.842263	excellent	190519_n1_lib.a1_BAS1_MET13_010_t48.xls
ARO2	YGL148W	10	t48	0.408513	marginal	190519_n1_lib.a1_BAS1_MET13_010_t48.xls
ARO7	YPR060C	10	t48	0.887893	excellent	190519_n1_lib.a1_BAS1_MET13_010_t48.xls
BAS1	ORF-ts1	10	t48	-1.32133	infeasible	190519_n1_lib.a1_BAS1_MET13_010_t48.xls
BUD16	YEL029C	10	t48	0.847219	excellent	190519_n1_lib.a1_BAS1_MET13_010_t48.xls
CCS1	YMR038C	10	t48	0.499647	marginal	190519_n1_lib.a1_BAS1_MET13_010_t48.xls
CDC40	YDR364C	10	t48	-0.276298	infeasible	190519_n1_lib.a1_BAS1_MET13_010_t48.xls
CHO2	YGR157W	10	t48	0.481346	marginal	190519_n1_lib.a1_BAS1_MET13_010_t48.xls
CNM67	YNL225C	10	t48	0.196632	marginal	190519_n1_lib.a1_BAS1_MET13_010_t48.xls
DOC1	YGL240W	10	t48	-0.906798	infeasible	190519_n1_lib.a1_BAS1_MET13_010_t48.xls
ECM29	YHL030W	10	t48	0.824871	excellent	190519_n1_lib.a1_BAS1_MET13_010_t48.xls
ERG4	YGL012W	10	t48	0.910495	excellent	190519_n1_lib.a1_BAS1_MET13_010_t48.xls
FCY22	YER060W-A	10	t48	0.886384	excellent	190519_n1_lib.a1_BAS1_MET13_010_t48.xls
FUN12	YAL035W	10	t48	0.846565	excellent	190519_n1_lib.a1_BAS1_MET13_010_t48.xls
GGC1	YDL198C	10	t48	0.15666	marginal	190519_n1_lib.a1_BAS1_MET13_010_t48.xls
HIS1	YER055C	10	t48	0.799802	excellent	190519_n1_lib.a1_BAS1_MET13_010_t48.xls
HIS2	YFR025C	10	t48	0.842503	excellent	190519_n1_lib.a1_BAS1_MET13_010_t48.xls
HIS4	YCL030C	10	t48	0.861616	excellent	190519_n1_lib.a1_BAS1_MET13_010_t48.xls
HIS6	YIL020C	10	t48	0.816772	excellent	190519_n1_lib.a1_BAS1_MET13_010_t48.xls
HMF1	YER057C	10	t48	0.909767	excellent	190519_n1_lib.a1_BAS1_MET13_010_t48.xls
IBA57	YJR122W	10	t48	-0.554942	infeasible	190519_n1_lib.a1_BAS1_MET13_010_t48.xls
ILV1	YER086W	10	t48	0.797057	excellent	190519_n1_lib.a1_BAS1_MET13_010_t48.xls
IRC10	YOL015W	10	t48	0.824091	excellent	190519_n1_lib.a1_BAS1_MET13_010_t48.xls
ISA1	YLL027W	10	t48	0.88087	excellent	190519_n1_lib.a1_BAS1_MET13_010_t48.xls
LAG1	YHL003C	10	t48	0.855462	excellent	190519_n1_lib.a1_BAS1_MET13_010_t48.xls
LYS1	YIR034C	10	t48	0.778357	excellent	190519_n1_lib.a1_BAS1_MET13_010_t48.xls
LYS12	YIL094C	10	t48	0.80341	excellent	190519_n1_lib.a1_BAS1_MET13_010_t48.xls
LYS2	YBR115C	10	t48	-0.419591	infeasible	190519_n1_lib.a1_BAS1_MET13_010_t48.xls
LYS4	YDR234W	10	t48	0.817732	excellent	190519_n1_lib.a1_BAS1_MET13_010_t48.xls
LYS5	YGL154C	10	t48	-0.609142	infeasible	190519_n1_lib.a1_BAS1_MET13_010_t48.xls
LYS9	YNR050C	10	t48	0.79477	excellent	190519_n1_lib.a1_BAS1_MET13_010_t48.xls
MET1	YKR069W	10	t48	0.303025	marginal	190519_n1_lib.a1_BAS1_MET13_010_t48.xls
MET10	YFR030W	10	t48	0.846879	excellent	190519_n1_lib.a1_BAS1_MET13_010_t48.xls
MET13	ORF-ts2	10	t48	0.299545	marginal	190519_n1_lib.a1_BAS1_MET13_010_t48.xls
MET14	YKL001C	10	t48	0.864713	excellent	190519_n1_lib.a1_BAS1_MET13_010_t48.xls
MET18	YIL128W	10	t48	-1.66183	infeasible	190519_n1_lib.a1_BAS1_MET13_010_t48.xls
MET28	YIR017C	10	t48	-4.30265	infeasible	190519_n1_lib.a1_BAS1_MET13_010_t48.xls
MET3	YJR010W	10	t48	0.825594	excellent	190519_n1_lib.a1_BAS1_MET13_010_t48.xls
MET5	YJR137C	10	t48	0.763559	excellent	190519_n1_lib.a1_BAS1_MET13_010_t48.xls
MET7	YOR241W	10	t48	0.898462	excellent	190519_n1_lib.a1_BAS1_MET13_010_t48.xls
MHF2	YDL160C-A	10	t48	0.822989	excellent	190519_n1_lib.a1_BAS1_MET13_010_t48.xls
OPI3	YJR073C	10	t48	-0.0100017	infeasible	190519_n1_lib.a1_BAS1_MET13_010_t48.xls
ORF , Dubious (2)	YDR008C	10	t48	0.856226	excellent	190519_n1_lib.a1_BAS1_MET13_010_t48.xls
ORF , Uncharacterized (1)	YBR209W	10	t48	0.87121	excellent	190519_n1_lib.a1_BAS1_MET13_010_t48.xls
ORF , Uncharacterized (2)	YHL005C	10	t48	0.86097	excellent	190519_n1_lib.a1_BAS1_MET13_010_t48.xls
ORT1	YOR130C	10	t48	-1.88125	infeasible	190519_n1_lib.a1_BAS1_MET13_010_t48.xls
PEX35	YGR168C	10	t48	0.880495	excellent	190519_n1_lib.a1_BAS1_MET13_010_t48.xls
PHA2	YNL316C	10	t48	-15.1782	infeasible	190519_n1_lib.a1_BAS1_MET13_010_t48.xls
POS5	YPL188W	10	t48	0.604162	excellent	190519_n1_lib.a1_BAS1_MET13_010_t48.xls
PRO2	YOR323C	10	t48	-0.5688	infeasible	190519_n1_lib.a1_BAS1_MET13_010_t48.xls
PRP18	YGR006W	10	t48	0.416363	marginal	190519_n1_lib.a1_BAS1_MET13_010_t48.xls
RPL27A	YHR010W	10	t48	0.755571	excellent	190519_n1_lib.a1_BAS1_MET13_010_t48.xls
RPL31A	YDL075W	10	t48	-2.98561	infeasible	190519_n1_lib.a1_BAS1_MET13_010_t48.xls
RPS24B	YIL069C	10	t48	0.49528	marginal	190519_n1_lib.a1_BAS1_MET13_010_t48.xls
RSC2	YLR357W	10	t48	0.885614	excellent	190519_n1_lib.a1_BAS1_MET13_010_t48.xls
SSQ1	YLR369W	10	t48	-4.16632	infeasible	190519_n1_lib.a1_BAS1_MET13_010_t48.xls
SWI3	YJL176C	10	t48	0.249903	marginal	190519_n1_lib.a1_BAS1_MET13_010_t48.xls
TRP2	YER090W	10	t48	0.0361211	marginal	190519_n1_lib.a1_BAS1_MET13_010_t48.xls
TRP3	YKL211C	10	t48	0.896778	excellent	190519_n1_lib.a1_BAS1_MET13_010_t48.xls
TRP4	YDR354W	10	t48	0.873938	excellent	190519_n1_lib.a1_BAS1_MET13_010_t48.xls
TRP5	YGL026C	10	t48	0.788649	excellent	190519_n1_lib.a1_BAS1_MET13_010_t48.xls
URA1	YKL216W	10	t48	0.811542	excellent	190519_n1_lib.a1_BAS1_MET13_010_t48.xls
URA4	YLR420W	10	t48	0.864682	excellent	190519_n1_lib.a1_BAS1_MET13_010_t48.xls
VMA1	YDL185W	10	t48	-0.451522	infeasible	190519_n1_lib.a1_BAS1_MET13_010_t48.xls
VMA16	YHR026W	10	t48	0.114606	marginal	190519_n1_lib.a1_BAS1_MET13_010_t48.xls
VMA2	YBR127C	10	t48	-0.137524	infeasible	190519_n1_lib.a1_BAS1_MET13_010_t48.xls
VMA5	YKL080W	10	t48	-0.216059	infeasible	190519_n1_lib.a1_BAS1_MET13_010_t48.xls
VMA6	YLR447C	10	t48	-0.0111413	infeasible	190519_n1_lib.a1_BAS1_MET13_010_t48.xls
VMA7	YGR020C	10	t48	-0.297279	infeasible	190519_n1_lib.a1_BAS1_MET13_010_t48.xls
VMA8	YEL051W	10	t48	-0.724645	infeasible	190519_n1_lib.a1_BAS1_MET13_010_t48.xls
VMA9	YCL005W-A	10	t48	-0.67975	infeasible	190519_n1_lib.a1_BAS1_MET13_010_t48.xls
VPH2	YKL119C	10	t48	-0.262944	infeasible	190519_n1_lib.a1_BAS1_MET13_010_t48.xls
VPS65	YLR322W	10	t48	0.837856	excellent	190519_n1_lib.a1_BAS1_MET13_010_t48.xls
YEA4	YEL004W	10	t48	-0.564458	infeasible	190519_n1_lib.a1_BAS1_MET13_010_t48.xls
YNG2	YHR090C	10	t48	0.318097	marginal	190519_n1_lib.a1_BAS1_MET13_010_t48.xls
ZUO1	YGR285C	10	t48	0.525414	excellent	190519_n1_lib.a1_BAS1_MET13_010_t48.xls
ADE2	YOR128C	11	t48	0.798292	excellent	250519_n1_lib.a1_LYS2_ARG4_011_t48.xls
ADE5,7	YGL234W	11	t48	0.853622	excellent	250519_n1_lib.a1_LYS2_ARG4_011_t48.xls
ADE6	YGR061C	11	t48	0.736631	excellent	250519_n1_lib.a1_LYS2_ARG4_011_t48.xls
ADE8	YDR408C	11	t48	0.101334	marginal	250519_n1_lib.a1_LYS2_ARG4_011_t48.xls
ADO1	YJR105W	11	t48	-1.11511	infeasible	250519_n1_lib.a1_LYS2_ARG4_011_t48.xls
ANP1	YEL036C	11	t48	-0.629684	infeasible	250519_n1_lib.a1_LYS2_ARG4_011_t48.xls
APL2	YKL135C	11	t48	0.283795	marginal	250519_n1_lib.a1_LYS2_ARG4_011_t48.xls
APT1	YML022W	11	t48	0.831612	excellent	250519_n1_lib.a1_LYS2_ARG4_011_t48.xls
ARG1	YOL058W	11	t48	0.731214	excellent	250519_n1_lib.a1_LYS2_ARG4_011_t48.xls
ARG3	YJL088W	11	t48	0.807388	excellent	250519_n1_lib.a1_LYS2_ARG4_011_t48.xls
ARG4	ORF-ts2	11	t48	-0.200167	infeasible	250519_n1_lib.a1_LYS2_ARG4_011_t48.xls
ARG5,6	YER069W	11	t48	0.743641	excellent	250519_n1_lib.a1_LYS2_ARG4_011_t48.xls
ARG8	YOL140W	11	t48	0.711673	excellent	250519_n1_lib.a1_LYS2_ARG4_011_t48.xls
ARO1	YDR127W	11	t48	0.715774	excellent	250519_n1_lib.a1_LYS2_ARG4_011_t48.xls
ARO7	YPR060C	11	t48	-0.393352	infeasible	250519_n1_lib.a1_LYS2_ARG4_011_t48.xls
BAS1	YKR099W	11	t48	0.354894	marginal	250519_n1_lib.a1_LYS2_ARG4_011_t48.xls
BUD16	YEL029C	11	t48	0.254613	marginal	250519_n1_lib.a1_LYS2_ARG4_011_t48.xls
CDC40	YDR364C	11	t48	-1.19263	infeasible	250519_n1_lib.a1_LYS2_ARG4_011_t48.xls
CHO2	YGR157W	11	t48	0.099044	marginal	250519_n1_lib.a1_LYS2_ARG4_011_t48.xls
CNM67	YNL225C	11	t48	-1.06069	infeasible	250519_n1_lib.a1_LYS2_ARG4_011_t48.xls
DOC1	YGL240W	11	t48	-1.03741	infeasible	250519_n1_lib.a1_LYS2_ARG4_011_t48.xls
ECM29	YHL030W	11	t48	0.775457	excellent	250519_n1_lib.a1_LYS2_ARG4_011_t48.xls
ERG4	YGL012W	11	t48	0.842172	excellent	250519_n1_lib.a1_LYS2_ARG4_011_t48.xls
FCY22	YER060W-A	11	t48	0.494765	marginal	250519_n1_lib.a1_LYS2_ARG4_011_t48.xls
FUN12	YAL035W	11	t48	0.506626	excellent	250519_n1_lib.a1_LYS2_ARG4_011_t48.xls
GGC1	YDL198C	11	t48	-0.128975	infeasible	250519_n1_lib.a1_LYS2_ARG4_011_t48.xls
HIS1	YER055C	11	t48	0.760087	excellent	250519_n1_lib.a1_LYS2_ARG4_011_t48.xls
HIS2	YFR025C	11	t48	0.757818	excellent	250519_n1_lib.a1_LYS2_ARG4_011_t48.xls
HIS4	YCL030C	11	t48	0.805437	excellent	250519_n1_lib.a1_LYS2_ARG4_011_t48.xls
HIS6	YIL020C	11	t48	0.733484	excellent	250519_n1_lib.a1_LYS2_ARG4_011_t48.xls
HMF1	YER057C	11	t48	0.857233	excellent	250519_n1_lib.a1_LYS2_ARG4_011_t48.xls
ILV1	YER086W	11	t48	0.737634	excellent	250519_n1_lib.a1_LYS2_ARG4_011_t48.xls
IRC10	YOL015W	11	t48	0.742334	excellent	250519_n1_lib.a1_LYS2_ARG4_011_t48.xls
ISA1	YLL027W	11	t48	0.818439	excellent	250519_n1_lib.a1_LYS2_ARG4_011_t48.xls
LYS1	YIR034C	11	t48	0.301593	marginal	250519_n1_lib.a1_LYS2_ARG4_011_t48.xls
LYS2	ORF-ts1	11	t48	-0.0573837	infeasible	250519_n1_lib.a1_LYS2_ARG4_011_t48.xls
LYS4	YDR234W	11	t48	0.774165	excellent	250519_n1_lib.a1_LYS2_ARG4_011_t48.xls
LYS5	YGL154C	11	t48	0.831026	excellent	250519_n1_lib.a1_LYS2_ARG4_011_t48.xls
LYS9	YNR050C	11	t48	0.748562	excellent	250519_n1_lib.a1_LYS2_ARG4_011_t48.xls
MET1	YKR069W	11	t48	0.685085	excellent	250519_n1_lib.a1_LYS2_ARG4_011_t48.xls
MET10	YFR030W	11	t48	-0.0392198	infeasible	250519_n1_lib.a1_LYS2_ARG4_011_t48.xls
MET13	YGL125W	11	t48	0.83274	excellent	250519_n1_lib.a1_LYS2_ARG4_011_t48.xls
MET14	YKL001C	11	t48	0.680848	excellent	250519_n1_lib.a1_LYS2_ARG4_011_t48.xls
MET18	YIL128W	11	t48	-2.3155	infeasible	250519_n1_lib.a1_LYS2_ARG4_011_t48.xls
MET28	YIR017C	11	t48	-3.0194	infeasible	250519_n1_lib.a1_LYS2_ARG4_011_t48.xls
MET3	YJR010W	11	t48	-0.607045	infeasible	250519_n1_lib.a1_LYS2_ARG4_011_t48.xls
MET7	YOR241W	11	t48	0.840448	excellent	250519_n1_lib.a1_LYS2_ARG4_011_t48.xls
MHF2	YDL160C-A	11	t48	-0.187268	infeasible	250519_n1_lib.a1_LYS2_ARG4_011_t48.xls
OPI3	YJR073C	11	t48	-1.46142	infeasible	250519_n1_lib.a1_LYS2_ARG4_011_t48.xls
ORF , Dubious (2)	YDR008C	11	t48	0.524817	excellent	250519_n1_lib.a1_LYS2_ARG4_011_t48.xls
ORF , Uncharacterized (1)	YBR209W	11	t48	0.407684	marginal	250519_n1_lib.a1_LYS2_ARG4_011_t48.xls
ORF , Uncharacterized (2)	YHL005C	11	t48	0.759674	excellent	250519_n1_lib.a1_LYS2_ARG4_011_t48.xls
ORT1	YOR130C	11	t48	-0.57504	infeasible	250519_n1_lib.a1_LYS2_ARG4_011_t48.xls
PEX35	YGR168C	11	t48	0.468917	marginal	250519_n1_lib.a1_LYS2_ARG4_011_t48.xls
POS5	YPL188W	11	t48	0.369872	marginal	250519_n1_lib.a1_LYS2_ARG4_011_t48.xls
RPL27A	YHR010W	11	t48	0.39345	marginal	250519_n1_lib.a1_LYS2_ARG4_011_t48.xls
RPL31A	YDL075W	11	t48	-2.40723	infeasible	250519_n1_lib.a1_LYS2_ARG4_011_t48.xls
RPS24B	YIL069C	11	t48	0.774774	excellent	250519_n1_lib.a1_LYS2_ARG4_011_t48.xls
RSC2	YLR357W	11	t48	0.808104	excellent	250519_n1_lib.a1_LYS2_ARG4_011_t48.xls
SWI3	YJL176C	11	t48	0.18137	marginal	250519_n1_lib.a1_LYS2_ARG4_011_t48.xls
TRP3	YKL211C	11	t48	0.800736	excellent	250519_n1_lib.a1_LYS2_ARG4_011_t48.xls
TRP4	YDR354W	11	t48	0.741222	excellent	250519_n1_lib.a1_LYS2_ARG4_011_t48.xls
TRP5	YGL026C	11	t48	0.768984	excellent	250519_n1_lib.a1_LYS2_ARG4_011_t48.xls
URA1	YKL216W	11	t48	0.78606	excellent	250519_n1_lib.a1_LYS2_ARG4_011_t48.xls
URA4	YLR420W	11	t48	-0.107624	infeasible	250519_n1_lib.a1_LYS2_ARG4_011_t48.xls
VMA1	YDL185W	11	t48	-0.716477	infeasible	250519_n1_lib.a1_LYS2_ARG4_011_t48.xls
VMA16	YHR026W	11	t48	-0.143324	infeasible	250519_n1_lib.a1_LYS2_ARG4_011_t48.xls
VMA2	YBR127C	11	t48	-0.157129	infeasible	250519_n1_lib.a1_LYS2_ARG4_011_t48.xls
VMA5	YKL080W	11	t48	-0.445679	infeasible	250519_n1_lib.a1_LYS2_ARG4_011_t48.xls
VMA6	YLR447C	11	t48	-0.466755	infeasible	250519_n1_lib.a1_LYS2_ARG4_011_t48.xls
VMA7	YGR020C	11	t48	-1.93402	infeasible	250519_n1_lib.a1_LYS2_ARG4_011_t48.xls
VMA8	YEL051W	11	t48	-0.563359	infeasible	250519_n1_lib.a1_LYS2_ARG4_011_t48.xls
VMA9	YCL005W-A	11	t48	-0.820339	infeasible	250519_n1_lib.a1_LYS2_ARG4_011_t48.xls
VPH2	YKL119C	11	t48	-0.677984	infeasible	250519_n1_lib.a1_LYS2_ARG4_011_t48.xls
VPS65	YLR322W	11	t48	0.692579	excellent	250519_n1_lib.a1_LYS2_ARG4_011_t48.xls
YEA4	YEL004W	11	t48	-0.288376	infeasible	250519_n1_lib.a1_LYS2_ARG4_011_t48.xls
YNG2	YHR090C	11	t48	-0.241697	infeasible	250519_n1_lib.a1_LYS2_ARG4_011_t48.xls
ZUO1	YGR285C	11	t48	-0.00804338	infeasible	250519_n1_lib.a1_LYS2_ARG4_011_t48.xls
ADE2	YOR128C	12	t48	0.849371	excellent	250519_n1_lib.a1_HIS4_MET5_012_t48.xls
ADE5,7	YGL234W	12	t48	0.856051	excellent	250519_n1_lib.a1_HIS4_MET5_012_t48.xls
ADE6	YGR061C	12	t48	0.818041	excellent	250519_n1_lib.a1_HIS4_MET5_012_t48.xls
ADE8	YDR408C	12	t48	0.296965	marginal	250519_n1_lib.a1_HIS4_MET5_012_t48.xls
ADO1	YJR105W	12	t48	-0.276271	infeasible	250519_n1_lib.a1_HIS4_MET5_012_t48.xls
ANP1	YEL036C	12	t48	-0.686653	infeasible	250519_n1_lib.a1_HIS4_MET5_012_t48.xls
APT1	YML022W	12	t48	-0.526711	infeasible	250519_n1_lib.a1_HIS4_MET5_012_t48.xls
ARG1	YOL058W	12	t48	0.842066	excellent	250519_n1_lib.a1_HIS4_MET5_012_t48.xls
ARG3	YJL088W	12	t48	0.834409	excellent	250519_n1_lib.a1_HIS4_MET5_012_t48.xls
ARG5,6	YER069W	12	t48	0.860395	excellent	250519_n1_lib.a1_HIS4_MET5_012_t48.xls
ARG8	YOL140W	12	t48	0.735258	excellent	250519_n1_lib.a1_HIS4_MET5_012_t48.xls
ARO1	YDR127W	12	t48	0.860375	excellent	250519_n1_lib.a1_HIS4_MET5_012_t48.xls
ARO7	YPR060C	12	t48	0.824103	excellent	250519_n1_lib.a1_HIS4_MET5_012_t48.xls
BAS1	YKR099W	12	t48	0.568397	excellent	250519_n1_lib.a1_HIS4_MET5_012_t48.xls
CDC40	YDR364C	12	t48	-1.02238	infeasible	250519_n1_lib.a1_HIS4_MET5_012_t48.xls
CHO2	YGR157W	12	t48	-1.4134	infeasible	250519_n1_lib.a1_HIS4_MET5_012_t48.xls
CNM67	YNL225C	12	t48	-0.868369	infeasible	250519_n1_lib.a1_HIS4_MET5_012_t48.xls
DOC1	YGL240W	12	t48	-0.613715	infeasible	250519_n1_lib.a1_HIS4_MET5_012_t48.xls
ECM29	YHL030W	12	t48	0.6775	excellent	250519_n1_lib.a1_HIS4_MET5_012_t48.xls
ERG4	YGL012W	12	t48	0.871171	excellent	250519_n1_lib.a1_HIS4_MET5_012_t48.xls
FCY22	YER060W-A	12	t48	-0.135931	infeasible	250519_n1_lib.a1_HIS4_MET5_012_t48.xls
FUN12	YAL035W	12	t48	0.416907	marginal	250519_n1_lib.a1_HIS4_MET5_012_t48.xls
GGC1	YDL198C	12	t48	0.180961	marginal	250519_n1_lib.a1_HIS4_MET5_012_t48.xls
HIS1	YER055C	12	t48	0.850903	excellent	250519_n1_lib.a1_HIS4_MET5_012_t48.xls
HIS2	YFR025C	12	t48	0.840782	excellent	250519_n1_lib.a1_HIS4_MET5_012_t48.xls
HIS4	ORF-ts1	12	t48	-0.368555	infeasible	250519_n1_lib.a1_HIS4_MET5_012_t48.xls
HIS6	YIL020C	12	t48	0.00955178	marginal	250519_n1_lib.a1_HIS4_MET5_012_t48.xls
HMF1	YER057C	12	t48	-0.657195	infeasible	250519_n1_lib.a1_HIS4_MET5_012_t48.xls
IBA57	YJR122W	12	t48	0.748966	excellent	250519_n1_lib.a1_HIS4_MET5_012_t48.xls
ILV1	YER086W	12	t48	0.821873	excellent	250519_n1_lib.a1_HIS4_MET5_012_t48.xls
IRC10	YOL015W	12	t48	0.871534	excellent	250519_n1_lib.a1_HIS4_MET5_012_t48.xls
ISA1	YLL027W	12	t48	0.841855	excellent	250519_n1_lib.a1_HIS4_MET5_012_t48.xls
LYS1	YIR034C	12	t48	0.82039	excellent	250519_n1_lib.a1_HIS4_MET5_012_t48.xls
LYS4	YDR234W	12	t48	0.843627	excellent	250519_n1_lib.a1_HIS4_MET5_012_t48.xls
LYS5	YGL154C	12	t48	-0.57033	infeasible	250519_n1_lib.a1_HIS4_MET5_012_t48.xls
LYS9	YNR050C	12	t48	-0.298424	infeasible	250519_n1_lib.a1_HIS4_MET5_012_t48.xls
MET1	YKR069W	12	t48	0.83021	excellent	250519_n1_lib.a1_HIS4_MET5_012_t48.xls
MET10	YFR030W	12	t48	0.814024	excellent	250519_n1_lib.a1_HIS4_MET5_012_t48.xls
MET13	YGL125W	12	t48	0.502302	excellent	250519_n1_lib.a1_HIS4_MET5_012_t48.xls
MET14	YKL001C	12	t48	0.857354	excellent	250519_n1_lib.a1_HIS4_MET5_012_t48.xls
MET18	YIL128W	12	t48	-2.30101	infeasible	250519_n1_lib.a1_HIS4_MET5_012_t48.xls
MET28	YIR017C	12	t48	-2.58197	infeasible	250519_n1_lib.a1_HIS4_MET5_012_t48.xls
MET3	YJR010W	12	t48	-0.310845	infeasible	250519_n1_lib.a1_HIS4_MET5_012_t48.xls
MET5	ORF-ts2	12	t48	-0.498005	infeasible	250519_n1_lib.a1_HIS4_MET5_012_t48.xls
MET7	YOR241W	12	t48	0.840472	excellent	250519_n1_lib.a1_HIS4_MET5_012_t48.xls
MHF2	YDL160C-A	12	t48	0.850713	excellent	250519_n1_lib.a1_HIS4_MET5_012_t48.xls
OPI3	YJR073C	12	t48	-0.832106	infeasible	250519_n1_lib.a1_HIS4_MET5_012_t48.xls
ORF , Dubious (2)	YDR008C	12	t48	0.368136	marginal	250519_n1_lib.a1_HIS4_MET5_012_t48.xls
ORF , Uncharacterized (1)	YBR209W	12	t48	0.718343	excellent	250519_n1_lib.a1_HIS4_MET5_012_t48.xls
ORF , Uncharacterized (2)	YHL005C	12	t48	0.852149	excellent	250519_n1_lib.a1_HIS4_MET5_012_t48.xls
ORT1	YOR130C	12	t48	-0.568774	infeasible	250519_n1_lib.a1_HIS4_MET5_012_t48.xls
PEX35	YGR168C	12	t48	0.191799	marginal	250519_n1_lib.a1_HIS4_MET5_012_t48.xls
PHA2	YNL316C	12	t48	-0.166397	infeasible	250519_n1_lib.a1_HIS4_MET5_012_t48.xls
POS5	YPL188W	12	t48	0.632155	excellent	250519_n1_lib.a1_HIS4_MET5_012_t48.xls
PRP18	YGR006W	12	t48	-0.813357	infeasible	250519_n1_lib.a1_HIS4_MET5_012_t48.xls
RPL31A	YDL075W	12	t48	-2.26417	infeasible	250519_n1_lib.a1_HIS4_MET5_012_t48.xls
RPS24B	YIL069C	12	t48	0.844846	excellent	250519_n1_lib.a1_HIS4_MET5_012_t48.xls
RSC2	YLR357W	12	t48	0.85479	excellent	250519_n1_lib.a1_HIS4_MET5_012_t48.xls
SSQ1	YLR369W	12	t48	-1.24416	infeasible	250519_n1_lib.a1_HIS4_MET5_012_t48.xls
SWI3	YJL176C	12	t48	0.06438	marginal	250519_n1_lib.a1_HIS4_MET5_012_t48.xls
TRP2	YER090W	12	t48	0.410168	marginal	250519_n1_lib.a1_HIS4_MET5_012_t48.xls
TRP3	YKL211C	12	t48	0.857311	excellent	250519_n1_lib.a1_HIS4_MET5_012_t48.xls
TRP4	YDR354W	12	t48	0.839702	excellent	250519_n1_lib.a1_HIS4_MET5_012_t48.xls
TRP5	YGL026C	12	t48	0.824562	excellent	250519_n1_lib.a1_HIS4_MET5_012_t48.xls
URA1	YKL216W	12	t48	0.326601	marginal	250519_n1_lib.a1_HIS4_MET5_012_t48.xls
URA4	YLR420W	12	t48	0.648327	excellent	250519_n1_lib.a1_HIS4_MET5_012_t48.xls
VMA1	YDL185W	12	t48	-0.784708	infeasible	250519_n1_lib.a1_HIS4_MET5_012_t48.xls
VMA16	YHR026W	12	t48	-2.2063	infeasible	250519_n1_lib.a1_HIS4_MET5_012_t48.xls
VMA2	YBR127C	12	t48	-0.592411	infeasible	250519_n1_lib.a1_HIS4_MET5_012_t48.xls
VMA5	YKL080W	12	t48	-0.369347	infeasible	250519_n1_lib.a1_HIS4_MET5_012_t48.xls
VMA6	YLR447C	12	t48	-0.56941	infeasible	250519_n1_lib.a1_HIS4_MET5_012_t48.xls
VMA7	YGR020C	12	t48	-0.508516	infeasible	250519_n1_lib.a1_HIS4_MET5_012_t48.xls
VMA8	YEL051W	12	t48	-1.15075	infeasible	250519_n1_lib.a1_HIS4_MET5_012_t48.xls
VMA9	YCL005W-A	12	t48	-2.08113	infeasible	250519_n1_lib.a1_HIS4_MET5_012_t48.xls
VPH2	YKL119C	12	t48	-1.04332	infeasible	250519_n1_lib.a1_HIS4_MET5_012_t48.xls
VPS65	YLR322W	12	t48	-0.184957	infeasible	250519_n1_lib.a1_HIS4_MET5_012_t48.xls
YEA4	YEL004W	12	t48	-0.109883	infeasible	250519_n1_lib.a1_HIS4_MET5_012_t48.xls
YNG2	YHR090C	12	t48	0.0512147	marginal	250519_n1_lib.a1_HIS4_MET5_012_t48.xls
ZUO1	YGR285C	12	t48	0.367856	marginal	250519_n1_lib.a1_HIS4_MET5_012_t48.xls
ZWF1	YNL241C	12	t48	-0.276484	infeasible	250519_n1_lib.a1_HIS4_MET5_012_t48.xls
ADE2	YOR128C	13	t48	0.831075	excellent	280519_n1_lib.a1_LYS9_ARO7_013_t48.xls
ADE5,7	YGL234W	13	t48	0.852499	excellent	280519_n1_lib.a1_LYS9_ARO7_013_t48.xls
ADE6	YGR061C	13	t48	0.839038	excellent	280519_n1_lib.a1_LYS9_ARO7_013_t48.xls
ADE8	YDR408C	13	t48	0.264438	marginal	280519_n1_lib.a1_LYS9_ARO7_013_t48.xls
ADO1	YJR105W	13	t48	-0.338496	infeasible	280519_n1_lib.a1_LYS9_ARO7_013_t48.xls
ANP1	YEL036C	13	t48	-0.0795515	infeasible	280519_n1_lib.a1_LYS9_ARO7_013_t48.xls
APT1	YML022W	13	t48	0.836638	excellent	280519_n1_lib.a1_LYS9_ARO7_013_t48.xls
ARG1	YOL058W	13	t48	0.841618	excellent	280519_n1_lib.a1_LYS9_ARO7_013_t48.xls
ARG3	YJL088W	13	t48	0.82949	excellent	280519_n1_lib.a1_LYS9_ARO7_013_t48.xls
ARG4	YHR018C	13	t48	-0.0695528	infeasible	280519_n1_lib.a1_LYS9_ARO7_013_t48.xls
ARG5,6	YER069W	13	t48	0.84319	excellent	280519_n1_lib.a1_LYS9_ARO7_013_t48.xls
ARG8	YOL140W	13	t48	0.344136	marginal	280519_n1_lib.a1_LYS9_ARO7_013_t48.xls
ARO1	YDR127W	13	t48	0.84671	excellent	280519_n1_lib.a1_LYS9_ARO7_013_t48.xls
ARO7	ORF-ts2	13	t48	-0.46298	infeasible	280519_n1_lib.a1_LYS9_ARO7_013_t48.xls
BAS1	YKR099W	13	t48	0.206587	marginal	280519_n1_lib.a1_LYS9_ARO7_013_t48.xls
CCS1	YMR038C	13	t48	-1.69928	infeasible	280519_n1_lib.a1_LYS9_ARO7_013_t48.xls
CDC40	YDR364C	13	t48	-1.54614	infeasible	280519_n1_lib.a1_LYS9_ARO7_013_t48.xls
CHO2	YGR157W	13	t48	-0.894168	infeasible	280519_n1_lib.a1_LYS9_ARO7_013_t48.xls
CNM67	YNL225C	13	t48	-0.267985	infeasible	280519_n1_lib.a1_LYS9_ARO7_013_t48.xls
ECM29	YHL030W	13	t48	0.687288	excellent	280519_n1_lib.a1_LYS9_ARO7_013_t48.xls
ERG4	YGL012W	13	t48	0.837619	excellent	280519_n1_lib.a1_LYS9_ARO7_013_t48.xls
GGC1	YDL198C	13	t48	0.0342175	marginal	280519_n1_lib.a1_LYS9_ARO7_013_t48.xls
HIS1	YER055C	13	t48	0.835139	excellent	280519_n1_lib.a1_LYS9_ARO7_013_t48.xls
HIS2	YFR025C	13	t48	0.778314	excellent	280519_n1_lib.a1_LYS9_ARO7_013_t48.xls
HIS4	YCL030C	13	t48	0.813679	excellent	280519_n1_lib.a1_LYS9_ARO7_013_t48.xls
HIS6	YIL020C	13	t48	0.805364	excellent	280519_n1_lib.a1_LYS9_ARO7_013_t48.xls
HMF1	YER057C	13	t48	0.825638	excellent	280519_n1_lib.a1_LYS9_ARO7_013_t48.xls
IBA57	YJR122W	13	t48	-0.65125	infeasible	280519_n1_lib.a1_LYS9_ARO7_013_t48.xls
ILV1	YER086W	13	t48	0.653676	excellent	280519_n1_lib.a1_LYS9_ARO7_013_t48.xls
IRC10	YOL015W	13	t48	0.829723	excellent	280519_n1_lib.a1_LYS9_ARO7_013_t48.xls
ISA1	YLL027W	13	t48	0.860096	excellent	280519_n1_lib.a1_LYS9_ARO7_013_t48.xls
LAG1	YHL003C	13	t48	-0.0281663	infeasible	280519_n1_lib.a1_LYS9_ARO7_013_t48.xls
LYS1	YIR034C	13	t48	0.806044	excellent	280519_n1_lib.a1_LYS9_ARO7_013_t48.xls
LYS2	YBR115C	13	t48	0.613156	excellent	280519_n1_lib.a1_LYS9_ARO7_013_t48.xls
LYS4	YDR234W	13	t48	0.817669	excellent	280519_n1_lib.a1_LYS9_ARO7_013_t48.xls
LYS5	YGL154C	13	t48	0.842917	excellent	280519_n1_lib.a1_LYS9_ARO7_013_t48.xls
LYS9	ORF-ts1	13	t48	-0.406254	infeasible	280519_n1_lib.a1_LYS9_ARO7_013_t48.xls
MET1	YKR069W	13	t48	-0.034782	infeasible	280519_n1_lib.a1_LYS9_ARO7_013_t48.xls
MET10	YFR030W	13	t48	0.133649	marginal	280519_n1_lib.a1_LYS9_ARO7_013_t48.xls
MET14	YKL001C	13	t48	0.797833	excellent	280519_n1_lib.a1_LYS9_ARO7_013_t48.xls
MET18	YIL128W	13	t48	-1.26528	infeasible	280519_n1_lib.a1_LYS9_ARO7_013_t48.xls
MET28	YIR017C	13	t48	-16.476	infeasible	280519_n1_lib.a1_LYS9_ARO7_013_t48.xls
MHF2	YDL160C-A	13	t48	0.607348	excellent	280519_n1_lib.a1_LYS9_ARO7_013_t48.xls
OPI3	YJR073C	13	t48	-0.595993	infeasible	280519_n1_lib.a1_LYS9_ARO7_013_t48.xls
ORF , Uncharacterized (1)	YBR209W	13	t48	0.753907	excellent	280519_n1_lib.a1_LYS9_ARO7_013_t48.xls
ORF , Uncharacterized (2)	YHL005C	13	t48	0.710057	excellent	280519_n1_lib.a1_LYS9_ARO7_013_t48.xls
POS5	YPL188W	13	t48	0.155545	marginal	280519_n1_lib.a1_LYS9_ARO7_013_t48.xls
PRO2	YOR323C	13	t48	-0.719023	infeasible	280519_n1_lib.a1_LYS9_ARO7_013_t48.xls
RPL27A	YHR010W	13	t48	-4.91466	infeasible	280519_n1_lib.a1_LYS9_ARO7_013_t48.xls
RPL31A	YDL075W	13	t48	-0.942373	infeasible	280519_n1_lib.a1_LYS9_ARO7_013_t48.xls
RPS24B	YIL069C	13	t48	0.750879	excellent	280519_n1_lib.a1_LYS9_ARO7_013_t48.xls
RSC2	YLR357W	13	t48	0.835107	excellent	280519_n1_lib.a1_LYS9_ARO7_013_t48.xls
SWI3	YJL176C	13	t48	-0.0177788	infeasible	280519_n1_lib.a1_LYS9_ARO7_013_t48.xls
TRP3	YKL211C	13	t48	0.705628	excellent	280519_n1_lib.a1_LYS9_ARO7_013_t48.xls
TRP4	YDR354W	13	t48	0.762984	excellent	280519_n1_lib.a1_LYS9_ARO7_013_t48.xls
TRP5	YGL026C	13	t48	0.266872	marginal	280519_n1_lib.a1_LYS9_ARO7_013_t48.xls
URA1	YKL216W	13	t48	0.412287	marginal	280519_n1_lib.a1_LYS9_ARO7_013_t48.xls
URA4	YLR420W	13	t48	0.771593	excellent	280519_n1_lib.a1_LYS9_ARO7_013_t48.xls
VMA1	YDL185W	13	t48	-0.576049	infeasible	280519_n1_lib.a1_LYS9_ARO7_013_t48.xls
VMA16	YHR026W	13	t48	-0.355754	infeasible	280519_n1_lib.a1_LYS9_ARO7_013_t48.xls
VMA2	YBR127C	13	t48	-0.223139	infeasible	280519_n1_lib.a1_LYS9_ARO7_013_t48.xls
VMA5	YKL080W	13	t48	-0.403449	infeasible	280519_n1_lib.a1_LYS9_ARO7_013_t48.xls
VMA6	YLR447C	13	t48	-0.35429	infeasible	280519_n1_lib.a1_LYS9_ARO7_013_t48.xls
VMA7	YGR020C	13	t48	-0.649256	infeasible	280519_n1_lib.a1_LYS9_ARO7_013_t48.xls
VMA8	YEL051W	13	t48	-1.67331	infeasible	280519_n1_lib.a1_LYS9_ARO7_013_t48.xls
VMA9	YCL005W-A	13	t48	-0.701134	infeasible	280519_n1_lib.a1_LYS9_ARO7_013_t48.xls
VPH2	YKL119C	13	t48	-0.789996	infeasible	280519_n1_lib.a1_LYS9_ARO7_013_t48.xls
VPS65	YLR322W	13	t48	0.327578	marginal	280519_n1_lib.a1_LYS9_ARO7_013_t48.xls
YEA4	YEL004W	13	t48	-0.680095	infeasible	280519_n1_lib.a1_LYS9_ARO7_013_t48.xls
ZUO1	YGR285C	13	t48	-0.798115	infeasible	280519_n1_lib.a1_LYS9_ARO7_013_t48.xls
ZWF1	YNL241C	13	t48	-0.510796	infeasible	280519_n1_lib.a1_LYS9_ARO7_013_t48.xls
ADE1	YAR015W	14	t48	0.797273	excellent	280519_n1_lib.a1_ARO2_ARG2_014_t48.xls
ADE2	YOR128C	14	t48	0.840297	excellent	280519_n1_lib.a1_ARO2_ARG2_014_t48.xls
ADE5,7	YGL234W	14	t48	0.865105	excellent	280519_n1_lib.a1_ARO2_ARG2_014_t48.xls
ADE6	YGR061C	14	t48	0.858609	excellent	280519_n1_lib.a1_ARO2_ARG2_014_t48.xls
ADE8	YDR408C	14	t48	0.841307	excellent	280519_n1_lib.a1_ARO2_ARG2_014_t48.xls
ADO1	YJR105W	14	t48	-0.386113	infeasible	280519_n1_lib.a1_ARO2_ARG2_014_t48.xls
ANP1	YEL036C	14	t48	-0.131836	infeasible	280519_n1_lib.a1_ARO2_ARG2_014_t48.xls
APL2	YKL135C	14	t48	0.253818	marginal	280519_n1_lib.a1_ARO2_ARG2_014_t48.xls
APT1	YML022W	14	t48	-0.510831	infeasible	280519_n1_lib.a1_ARO2_ARG2_014_t48.xls
ARG1	YOL058W	14	t48	0.859843	excellent	280519_n1_lib.a1_ARO2_ARG2_014_t48.xls
ARG2	ORF-ts2	14	t48	0.053898	marginal	280519_n1_lib.a1_ARO2_ARG2_014_t48.xls
ARG3	YJL088W	14	t48	0.868348	excellent	280519_n1_lib.a1_ARO2_ARG2_014_t48.xls
ARG4	YHR018C	14	t48	0.764165	excellent	280519_n1_lib.a1_ARO2_ARG2_014_t48.xls
ARG5,6	YER069W	14	t48	0.814948	excellent	280519_n1_lib.a1_ARO2_ARG2_014_t48.xls
ARG8	YOL140W	14	t48	0.796232	excellent	280519_n1_lib.a1_ARO2_ARG2_014_t48.xls
ARO1	YDR127W	14	t48	0.842063	excellent	280519_n1_lib.a1_ARO2_ARG2_014_t48.xls
ARO2	ORF-ts1	14	t48	0.526984	excellent	280519_n1_lib.a1_ARO2_ARG2_014_t48.xls
ARO7	YPR060C	14	t48	0.677861	excellent	280519_n1_lib.a1_ARO2_ARG2_014_t48.xls
BAS1	YKR099W	14	t48	-0.10316	infeasible	280519_n1_lib.a1_ARO2_ARG2_014_t48.xls
BUD16	YEL029C	14	t48	0.803931	excellent	280519_n1_lib.a1_ARO2_ARG2_014_t48.xls
CCS1	YMR038C	14	t48	0.682371	excellent	280519_n1_lib.a1_ARO2_ARG2_014_t48.xls
CDC40	YDR364C	14	t48	-0.554277	infeasible	280519_n1_lib.a1_ARO2_ARG2_014_t48.xls
CHO2	YGR157W	14	t48	0.1919	marginal	280519_n1_lib.a1_ARO2_ARG2_014_t48.xls
CNM67	YNL225C	14	t48	-0.579236	infeasible	280519_n1_lib.a1_ARO2_ARG2_014_t48.xls
DOC1	YGL240W	14	t48	-0.361873	infeasible	280519_n1_lib.a1_ARO2_ARG2_014_t48.xls
ECM29	YHL030W	14	t48	0.788047	excellent	280519_n1_lib.a1_ARO2_ARG2_014_t48.xls
ERG4	YGL012W	14	t48	0.867833	excellent	280519_n1_lib.a1_ARO2_ARG2_014_t48.xls
FCY22	YER060W-A	14	t48	0.764817	excellent	280519_n1_lib.a1_ARO2_ARG2_014_t48.xls
FUN12	YAL035W	14	t48	0.43529	marginal	280519_n1_lib.a1_ARO2_ARG2_014_t48.xls
GGC1	YDL198C	14	t48	0.160016	marginal	280519_n1_lib.a1_ARO2_ARG2_014_t48.xls
HIS1	YER055C	14	t48	-0.0203255	infeasible	280519_n1_lib.a1_ARO2_ARG2_014_t48.xls
HIS2	YFR025C	14	t48	0.854017	excellent	280519_n1_lib.a1_ARO2_ARG2_014_t48.xls
HIS4	YCL030C	14	t48	0.861678	excellent	280519_n1_lib.a1_ARO2_ARG2_014_t48.xls
HIS6	YIL020C	14	t48	0.170658	marginal	280519_n1_lib.a1_ARO2_ARG2_014_t48.xls
HMF1	YER057C	14	t48	0.869524	excellent	280519_n1_lib.a1_ARO2_ARG2_014_t48.xls
IBA57	YJR122W	14	t48	0.804083	excellent	280519_n1_lib.a1_ARO2_ARG2_014_t48.xls
ILV1	YER086W	14	t48	0.768772	excellent	280519_n1_lib.a1_ARO2_ARG2_014_t48.xls
IRC10	YOL015W	14	t48	0.831628	excellent	280519_n1_lib.a1_ARO2_ARG2_014_t48.xls
ISA1	YLL027W	14	t48	0.827888	excellent	280519_n1_lib.a1_ARO2_ARG2_014_t48.xls
LAG1	YHL003C	14	t48	0.863861	excellent	280519_n1_lib.a1_ARO2_ARG2_014_t48.xls
LYS1	YIR034C	14	t48	0.818073	excellent	280519_n1_lib.a1_ARO2_ARG2_014_t48.xls
LYS12	YIL094C	14	t48	0.834153	excellent	280519_n1_lib.a1_ARO2_ARG2_014_t48.xls
LYS2	YBR115C	14	t48	0.574796	excellent	280519_n1_lib.a1_ARO2_ARG2_014_t48.xls
LYS4	YDR234W	14	t48	0.854732	excellent	280519_n1_lib.a1_ARO2_ARG2_014_t48.xls
LYS5	YGL154C	14	t48	0.855571	excellent	280519_n1_lib.a1_ARO2_ARG2_014_t48.xls
LYS9	YNR050C	14	t48	0.840908	excellent	280519_n1_lib.a1_ARO2_ARG2_014_t48.xls
MET1	YKR069W	14	t48	0.778511	excellent	280519_n1_lib.a1_ARO2_ARG2_014_t48.xls
MET10	YFR030W	14	t48	-0.598767	infeasible	280519_n1_lib.a1_ARO2_ARG2_014_t48.xls
MET13	YGL125W	14	t48	0.861851	excellent	280519_n1_lib.a1_ARO2_ARG2_014_t48.xls
MET14	YKL001C	14	t48	0.752032	excellent	280519_n1_lib.a1_ARO2_ARG2_014_t48.xls
MET18	YIL128W	14	t48	-0.532264	infeasible	280519_n1_lib.a1_ARO2_ARG2_014_t48.xls
MET28	YIR017C	14	t48	-4.47581	infeasible	280519_n1_lib.a1_ARO2_ARG2_014_t48.xls
MET3	YJR010W	14	t48	0.852999	excellent	280519_n1_lib.a1_ARO2_ARG2_014_t48.xls
MET5	YJR137C	14	t48	0.634658	excellent	280519_n1_lib.a1_ARO2_ARG2_014_t48.xls
MET7	YOR241W	14	t48	0.849256	excellent	280519_n1_lib.a1_ARO2_ARG2_014_t48.xls
MHF2	YDL160C-A	14	t48	0.816037	excellent	280519_n1_lib.a1_ARO2_ARG2_014_t48.xls
OPI3	YJR073C	14	t48	-0.811023	infeasible	280519_n1_lib.a1_ARO2_ARG2_014_t48.xls
ORF , Dubious (2)	YDR008C	14	t48	0.844735	excellent	280519_n1_lib.a1_ARO2_ARG2_014_t48.xls
ORF , Uncharacterized (1)	YBR209W	14	t48	0.847272	excellent	280519_n1_lib.a1_ARO2_ARG2_014_t48.xls
ORF , Uncharacterized (2)	YHL005C	14	t48	0.846886	excellent	280519_n1_lib.a1_ARO2_ARG2_014_t48.xls
ORT1	YOR130C	14	t48	0.82185	excellent	280519_n1_lib.a1_ARO2_ARG2_014_t48.xls
PEX35	YGR168C	14	t48	0.848276	excellent	280519_n1_lib.a1_ARO2_ARG2_014_t48.xls
PHA2	YNL316C	14	t48	0.57935	excellent	280519_n1_lib.a1_ARO2_ARG2_014_t48.xls
PRO2	YOR323C	14	t48	0.681775	excellent	280519_n1_lib.a1_ARO2_ARG2_014_t48.xls
RPL27A	YHR010W	14	t48	0.810273	excellent	280519_n1_lib.a1_ARO2_ARG2_014_t48.xls
RPL31A	YDL075W	14	t48	-4.89875	infeasible	280519_n1_lib.a1_ARO2_ARG2_014_t48.xls
RPS24B	YIL069C	14	t48	0.67234	excellent	280519_n1_lib.a1_ARO2_ARG2_014_t48.xls
RSC2	YLR357W	14	t48	0.852252	excellent	280519_n1_lib.a1_ARO2_ARG2_014_t48.xls
SSQ1	YLR369W	14	t48	-0.422443	infeasible	280519_n1_lib.a1_ARO2_ARG2_014_t48.xls
SWI3	YJL176C	14	t48	0.307677	marginal	280519_n1_lib.a1_ARO2_ARG2_014_t48.xls
TRP2	YER090W	14	t48	0.868751	excellent	280519_n1_lib.a1_ARO2_ARG2_014_t48.xls
TRP3	YKL211C	14	t48	0.829287	excellent	280519_n1_lib.a1_ARO2_ARG2_014_t48.xls
TRP4	YDR354W	14	t48	0.849992	excellent	280519_n1_lib.a1_ARO2_ARG2_014_t48.xls
TRP5	YGL026C	14	t48	0.839211	excellent	280519_n1_lib.a1_ARO2_ARG2_014_t48.xls
URA1	YKL216W	14	t48	0.723504	excellent	280519_n1_lib.a1_ARO2_ARG2_014_t48.xls
URA4	YLR420W	14	t48	0.855914	excellent	280519_n1_lib.a1_ARO2_ARG2_014_t48.xls
VMA1	YDL185W	14	t48	-0.445636	infeasible	280519_n1_lib.a1_ARO2_ARG2_014_t48.xls
VMA16	YHR026W	14	t48	-0.229491	infeasible	280519_n1_lib.a1_ARO2_ARG2_014_t48.xls
VMA2	YBR127C	14	t48	0.184286	marginal	280519_n1_lib.a1_ARO2_ARG2_014_t48.xls
VMA5	YKL080W	14	t48	-0.326288	infeasible	280519_n1_lib.a1_ARO2_ARG2_014_t48.xls
VMA6	YLR447C	14	t48	-0.562224	infeasible	280519_n1_lib.a1_ARO2_ARG2_014_t48.xls
VMA7	YGR020C	14	t48	-0.237508	infeasible	280519_n1_lib.a1_ARO2_ARG2_014_t48.xls
VMA8	YEL051W	14	t48	-1.25766	infeasible	280519_n1_lib.a1_ARO2_ARG2_014_t48.xls
VMA9	YCL005W-A	14	t48	-0.398891	infeasible	280519_n1_lib.a1_ARO2_ARG2_014_t48.xls
VPH2	YKL119C	14	t48	-0.321783	infeasible	280519_n1_lib.a1_ARO2_ARG2_014_t48.xls
VPS65	YLR322W	14	t48	0.152926	marginal	280519_n1_lib.a1_ARO2_ARG2_014_t48.xls
YEA4	YEL004W	14	t48	0.823306	excellent	280519_n1_lib.a1_ARO2_ARG2_014_t48.xls
YNG2	YHR090C	14	t48	-0.0717301	infeasible	280519_n1_lib.a1_ARO2_ARG2_014_t48.xls
ZUO1	YGR285C	14	t48	0.271777	marginal	280519_n1_lib.a1_ARO2_ARG2_014_t48.xls
