# Supplementary material for: Spontaneously established syntrophic yeast communities improve bioproduction
Source: Nat Chem Biol. 2023 May 29;19(8):951–61. doi: 10.1038/s41589-023-01341-2 (PMC10374442; doi:10.1038/s41589-023-01341-2)
Supplement: Supplementary file 6 — Results of statistical analysis to evaluate syntrophy (P values and FC of coculture growth versus monoculture). [file 41589_2023_1341_MOESM6_ESM.xlsx]

## Sheet: SDF2 - All cocul stats
A	B	synergy	nearest.monoculture	t.test_p.value	fold.change.48	Cocul	p.value.adj
ADE5,7	HIS2	Yes	HIS2	0.410334	1.22645	ADE5,7-HIS2	0.511166
ARG1	HIS2	Yes	HIS2	0.08682	1.8142	ARG1-HIS2	0.318485
ARG2	HIS2	Yes	HIS2	0.0226724	2.5099	ARG2-HIS2	0.153249
ARG3	HIS2	Yes	HIS2	0.539264	1.55628	ARG3-HIS2	0.61606
ARO1	HIS2	Yes	HIS2	0.307441	1.78739	ARO1-HIS2	0.439201
ECM29	HIS2	Yes	HIS2	0.131899	6.51427	ECM29-HIS2	0.385929
HIS1	HIS2	Yes	HIS2	0.422137	1.30601	HIS1-HIS2	0.514458
IBA57	HIS2	Yes	HIS2	0.467868	2.85917	IBA57-HIS2	0.54999
ISA1	HIS2	Yes	HIS2	0.197378	2.84954	ISA1-HIS2	0.406761
LAG1	HIS2	Yes	HIS2	0.18325	4.47632	LAG1-HIS2	0.406312
LYS2	HIS2	Yes	HIS2	0.132413	5.34944	LYS2-HIS2	0.385929
MET10	HIS2	Yes	MET10	5.85e-05	40.0229	MET10-HIS2	0.00305036
MET3	HIS2	Yes	HIS2	0.0273412	6.95857	MET3-HIS2	0.173557
POS5	HIS2	Yes	HIS2	0.0218603	4.36137	POS5-HIS2	0.152229
RPL27A	HIS2	Yes	HIS2	0.267117	2.34645	RPL27A-HIS2	0.414907
TRP3	HIS2	Yes	HIS2	0.0139372	4.73508	TRP3-HIS2	0.121121
URA1	HIS2	Yes	HIS2	0.0891059	2.90928	URA1-HIS2	0.320882
ADE1	YEA4	Yes	YEA4	1.96e-05	59.5482	ADE1-YEA4	0.0014308
ADE5,7	YEA4	Yes	YEA4	0.0588828	41.8103	ADE5,7-YEA4	0.260934
ARG1	YEA4	Yes	YEA4	0.203839	6.07389	ARG1-YEA4	0.406761
ARG2	YEA4	Yes	ARG2	0.214071	4.83664	ARG2-YEA4	0.406761
ARG3	YEA4	Yes	YEA4	0.263812	3.93736	ARG3-YEA4	0.414609
ARO1	YEA4	Yes	ARO1	0.243144	2.28746	ARO1-YEA4	0.406761
ARO7	YEA4	Yes	ARO7	0.334201	2.17896	ARO7-YEA4	0.454769
ECM29	YEA4	Yes	ECM29	0.170433	5.55423	ECM29-YEA4	0.406312
ERG4	YEA4	Yes	YEA4	0.753778	1.16107	ERG4-YEA4	0.80683
HIS1	YEA4	Yes	HIS1	0.0929625	1.87543	HIS1-YEA4	0.320882
HIS6	YEA4	Yes	HIS6	0.144461	2.66373	HIS6-YEA4	0.38947
HMF1	YEA4	Yes	YEA4	0.401157	16.0279	HMF1-YEA4	0.504905
IBA57	YEA4	Yes	IBA57	0.187212	17.8398	IBA57-YEA4	0.406761
ILV1	YEA4	Yes	ILV1	0.269962	2.96854	ILV1-YEA4	0.414907
IRC10	YEA4	Yes	IRC10	0.344495	3.20781	IRC10-YEA4	0.459746
ISA1	YEA4	Yes	YEA4	0.311927	14.2724	ISA1-YEA4	0.44133
LYS4	YEA4	Yes	YEA4	0.362965	11.9701	LYS4-YEA4	0.470539
LYS9	YEA4	Yes	LYS9	0.292527	7.22633	LYS9-YEA4	0.430786
MET10	YEA4	Yes	MET10	0.176285	9.99714	MET10-YEA4	0.406312
MET13	YEA4	Yes	YEA4	0.5207	1.44344	MET13-YEA4	0.597658
ORT1	YEA4	Yes	ORT1	0.331715	7.21096	ORT1-YEA4	0.454769
POS5	YEA4	Yes	POS5	0.420665	1.36007	POS5-YEA4	0.513521
TRP3	YEA4	Yes	TRP3	0.207237	3.13507	TRP3-YEA4	0.406761
TRP5	YEA4	Yes	TRP5	0.257999	8.55935	TRP5-YEA4	0.412229
URA1	YEA4	Yes	URA1	0.175302	3.80948	URA1-YEA4	0.406312
VPS65	YEA4	Yes	VPS65	0.150968	3.23649	VPS65-YEA4	0.390115
ARO1	ARG5,6	Yes	ARG5,6	0.263936	2.60046	ARO1-ARG5,6	0.414609
ARO7	ARG5,6	Yes	ARG5,6	0.359361	8.14696	ARO7-ARG5,6	0.470327
ECM29	ARG5,6	Yes	ECM29	0.109844	3.9381	ECM29-ARG5,6	0.36307
HIS1	ARG5,6	Yes	HIS1	0.232103	2.21971	HIS1-ARG5,6	0.406761
HIS4	ARG5,6	Yes	HIS4	0.0903928	2.16715	HIS4-ARG5,6	0.320882
HIS6	ARG5,6	Yes	ARG5,6	0.0785461	2.46986	HIS6-ARG5,6	0.303379
IRC10	ARG5,6	Yes	ARG5,6	0.234359	9.97537	IRC10-ARG5,6	0.406761
ISA1	ARG5,6	Yes	ARG5,6	0.284503	1.69203	ISA1-ARG5,6	0.423375
LYS2	ARG5,6	Yes	LYS2	0.255009	4.72053	LYS2-ARG5,6	0.410942
LYS9	ARG5,6	Yes	LYS9	0.402555	1.47411	LYS9-ARG5,6	0.504923
MET1	ARG5,6	Yes	MET1	0.226697	7.61504	MET1-ARG5,6	0.406761
MET10	ARG5,6	Yes	ARG5,6	0.276801	5.60891	MET10-ARG5,6	0.415771
MET3	ARG5,6	Yes	MET3	0.240374	3.4688	MET3-ARG5,6	0.406761
RPL27A	ARG5,6	Yes	RPL27A	0.933955	1.05399	RPL27A-ARG5,6	0.946927
RPS24B	ARG5,6	Yes	RPS24B	0.408424	4.46943	RPS24B-ARG5,6	0.51053
TRP3	ARG5,6	Yes	TRP3	0.0418672	1.98875	TRP3-ARG5,6	0.226393
TRP5	ARG5,6	Yes	ARG5,6	0.328115	4.00587	TRP5-ARG5,6	0.453644
URA1	ARG5,6	Yes	URA1	0.656847	1.22489	URA1-ARG5,6	0.727615
ADE1	MET13	Yes	MET13	0.00106397	19.5303	ADE1-MET13	0.0276309
ADE2	MET13	Yes	ADE2	0.231263	7.82105	ADE2-MET13	0.406761
ADE5,7	MET13	Yes	ADE5,7	0.0795724	1.81041	ADE5,7-MET13	0.304767
ADE8	MET13	Yes	ADE8	0.0802366	9.47154	ADE8-MET13	0.305066
APL2	MET13	Yes	APL2	0.239679	5.60972	APL2-MET13	0.406761
ARG4	MET13	Yes	ARG4	0.360155	6.41058	ARG4-MET13	0.470327
ARG5,6	MET13	Yes	MET13	0.335265	13.5629	ARG5,6-MET13	0.454769
ARO7	MET13	Yes	ARO7	0.111408	4.23641	ARO7-MET13	0.36307
BUD16	MET13	Yes	BUD16	0.0929783	9.20112	BUD16-MET13	0.320882
ECM29	MET13	Yes	ECM29	0.0246852	6.69893	ECM29-MET13	0.165323
FCY22	MET13	Yes	MET13	0.0588486	15.8691	FCY22-MET13	0.260934
HIS1	MET13	Yes	HIS1	0.305795	2.01193	HIS1-MET13	0.439201
HIS2	MET13	Yes	HIS2	0.302502	2.54745	HIS2-MET13	0.439201
HIS4	MET13	Yes	HIS4	0.201611	2.02649	HIS4-MET13	0.406761
HMF1	MET13	Yes	MET13	0.163524	6.59858	HMF1-MET13	0.398525
ILV1	MET13	Yes	ILV1	0.412473	1.54402	ILV1-MET13	0.511607
LAG1	MET13	Yes	LAG1	0.0308336	17.9266	LAG1-MET13	0.190215
LYS9	MET13	Yes	LYS9	0.172991	3.64177	LYS9-MET13	0.406312
MET14	MET13	Yes	MET14	0.25331	3.54328	MET14-MET13	0.410925
MET3	MET13	Yes	MET3	0.309511	4.52766	MET3-MET13	0.440965
MET5	MET13	Yes	MET5	0.182522	4.71436	MET5-MET13	0.406312
MET7	MET13	Yes	MET13	0.169418	7.83804	MET7-MET13	0.406312
MHF2	MET13	Yes	MHF2	0.0834965	12.1157	MHF2-MET13	0.312577
ORF , Uncharacterized (1)	MET13	Yes	MET13	0.145494	9.21973	ORF , Uncharacterized (1)-MET13	0.38947
PEX35	MET13	Yes	PEX35	0.234923	12.494	PEX35-MET13	0.406761
RPL27A	MET13	Yes	RPL27A	0.0150565	4.72178	RPL27A-MET13	0.127805
RSC2	MET13	Yes	RSC2	0.122467	3.25179	RSC2-MET13	0.383155
TRP3	MET13	Yes	TRP3	0.011234	1.8536	TRP3-MET13	0.10251
TRP4	MET13	Yes	TRP4	0.0469073	9.49284	TRP4-MET13	0.238572
URA1	MET13	Yes	MET13	0.000990916	10.2319	URA1-MET13	0.0267914
URA4	MET13	Yes	URA4	0.226542	13.7725	URA4-MET13	0.406761
APT1	LYS2	Yes	LYS2	0.452994	1.98993	APT1-LYS2	0.540336
ARG3	LYS2	Yes	LYS2	0.464851	1.79203	ARG3-LYS2	0.549096
ARG5,6	LYS2	Yes	LYS2	0.613335	2.03666	ARG5,6-LYS2	0.689883
ECM29	LYS2	Yes	LYS2	0.292699	1.75474	ECM29-LYS2	0.430786
HIS1	LYS2	Yes	LYS2	0.824865	1.08377	HIS1-LYS2	0.862681
HIS2	LYS2	Yes	LYS2	0.0184925	1.49296	HIS2-LYS2	0.14346
HIS4	LYS2	Yes	LYS2	0.523128	1.29584	HIS4-LYS2	0.599503
HIS6	LYS2	Yes	LYS2	0.326568	1.44199	HIS6-LYS2	0.452362
IRC10	LYS2	Yes	LYS2	0.877345	-1.0712	IRC10-LYS2	0.905887
ISA1	LYS2	Yes	LYS2	0.690313	1.26217	ISA1-LYS2	0.757787
LYS9	LYS2	Yes	LYS2	0.0722786	2.55707	LYS9-LYS2	0.297548
MET1	LYS2	Yes	LYS2	0.304895	2.5277	MET1-LYS2	0.439201
MET14	LYS2	Yes	LYS2	0.456068	1.68552	MET14-LYS2	0.541348
MET7	LYS2	Yes	LYS2	0.415178	-1.56564	MET7-LYS2	0.512825
ORF , Uncharacterized (2)	LYS2	Yes	LYS2	0.163003	2.57076	ORF , Uncharacterized (2)-LYS2	0.398525
RSC2	LYS2	Yes	LYS2	0.506407	2.13294	RSC2-LYS2	0.582911
TRP3	LYS2	Yes	LYS2	0.615672	1.27429	TRP3-LYS2	0.691447
TRP4	LYS2	Yes	LYS2	0.813316	1.14072	TRP4-LYS2	0.853047
URA1	LYS2	Yes	LYS2	0.318337	1.99277	URA1-LYS2	0.446039
VPS65	LYS2	Yes	LYS2	0.135608	2.43766	VPS65-LYS2	0.386622
ADE2	ARG4	Yes	ARG4	0.808271	1.1812	ADE2-ARG4	0.848976
ARG3	ARG4	Yes	ARG4	0.972746	1.02077	ARG3-ARG4	0.978106
ECM29	ARG4	Yes	ARG4	0.0180347	1.53359	ECM29-ARG4	0.14346
HIS1	ARG4	Yes	ARG4	0.717881	-1.11517	HIS1-ARG4	0.77984
HIS2	ARG4	Yes	ARG4	0.301767	1.35349	HIS2-ARG4	0.439201
HIS4	ARG4	Yes	ARG4	0.200261	-1.26696	HIS4-ARG4	0.406761
HIS6	ARG4	Yes	ARG4	0.245051	1.55031	HIS6-ARG4	0.406761
LYS4	ARG4	Yes	ARG4	0.68311	1.30201	LYS4-ARG4	0.75101
LYS9	ARG4	Yes	ARG4	0.387783	1.49923	LYS9-ARG4	0.491462
MET1	ARG4	Yes	ARG4	0.742019	1.23755	MET1-ARG4	0.798929
MET13	ARG4	Yes	ARG4	0.792715	1.16154	MET13-ARG4	0.837456
MET7	ARG4	Yes	ARG4	0.672935	-1.22618	MET7-ARG4	0.740939
ORF , Uncharacterized (2)	ARG4	Yes	ARG4	0.79053	1.10661	ORF , Uncharacterized (2)-ARG4	0.836357
RPS24B	ARG4	Yes	ARG4	0.705118	1.29937	RPS24B-ARG4	0.769411
RSC2	ARG4	Yes	ARG4	0.632354	1.49501	RSC2-ARG4	0.705839
TRP4	ARG4	Yes	ARG4	0.182559	1.79304	TRP4-ARG4	0.406312
TRP5	ARG4	Yes	ARG4	0.155715	1.80473	TRP5-ARG4	0.390498
URA1	ARG4	Yes	ARG4	0.204796	1.61082	URA1-ARG4	0.406761
VPS65	ARG4	Yes	ARG4	0.484102	1.60788	VPS65-ARG4	0.566337
ADE2	LYS1	Yes	LYS1	0.441506	2.27739	ADE2-LYS1	0.533286
ADE6	LYS1	Yes	ADE6	0.257128	6.47313	ADE6-LYS1	0.412229
APT1	LYS1	Yes	LYS1	0.218885	8.83899	APT1-LYS1	0.406761
ARG3	LYS1	Yes	ARG3	0.262263	3.91186	ARG3-LYS1	0.414609
ECM29	LYS1	Yes	ECM29	0.277845	2.87899	ECM29-LYS1	0.416482
IRC10	LYS1	Yes	IRC10	0.335497	1.91264	IRC10-LYS1	0.454769
ISA1	LYS1	Yes	LYS1	0.258067	3.52564	ISA1-LYS1	0.412229
LYS4	LYS1	Yes	LYS4	0.232162	6.38422	LYS4-LYS1	0.406761
MET1	LYS1	Yes	MET1	0.31613	2.9092	MET1-LYS1	0.444653
MET13	LYS1	Yes	MET13	0.143866	3.22957	MET13-LYS1	0.38947
MET14	LYS1	Yes	MET14	0.265511	1.86754	MET14-LYS1	0.414907
ORF , Uncharacterized (2)	LYS1	Yes	ORF , Uncharacterized (2)	0.130244	6.07628	ORF , Uncharacterized (2)-LYS1	0.385929
RPS24B	LYS1	Yes	RPS24B	0.216239	8.39702	RPS24B-LYS1	0.406761
TRP4	LYS1	Yes	TRP4	0.225246	6.67739	TRP4-LYS1	0.406761
TRP5	LYS1	Yes	TRP5	0.433157	2.09809	TRP5-LYS1	0.526131
URA1	LYS1	Yes	URA1	0.38846	2.03635	URA1-LYS1	0.491466
VPS65	LYS1	Yes	VPS65	0.553452	1.46845	VPS65-LYS1	0.629095
ARG1	HIS4	Yes	ARG1	0.0377674	4.37234	ARG1-HIS4	0.208865
ARG3	HIS4	Yes	HIS4	0.706492	-1.20841	ARG3-HIS4	0.76976
HIS1	HIS4	Yes	HIS4	0.130971	-1.66677	HIS1-HIS4	0.385929
ISA1	HIS4	Yes	HIS4	0.343567	-1.45345	ISA1-HIS4	0.459348
MET10	HIS4	Yes	HIS4	0.0206877	1.85482	MET10-HIS4	0.15102
POS5	HIS4	Yes	POS5	0.218726	1.24754	POS5-HIS4	0.406761
TRP4	HIS4	Yes	HIS4	0.369117	-1.17532	TRP4-HIS4	0.476912
ARG8	MET5	Yes	MET5	0.317322	-1.65425	ARG8-MET5	0.445471
ISA1	MET5	Yes	MET5	0.836506	-1.0951	ISA1-MET5	0.872356
LYS1	MET5	Yes	MET5	0.386163	-1.56428	LYS1-MET5	0.491114
MET10	MET5	Yes	MET5	0.416641	1.41222	MET10-MET5	0.513018
MET7	MET5	Yes	MET5	0.941671	-1.04334	MET7-MET5	0.950788
MHF2	MET5	Yes	MET5	0.395768	1.36464	MHF2-MET5	0.498982
ORF , Uncharacterized (2)	MET5	Yes	MET5	0.223565	-1.70536	ORF , Uncharacterized (2)-MET5	0.406761
POS5	MET5	Yes	POS5	0.0553228	1.86163	POS5-MET5	0.253998
RSC2	MET5	Yes	MET5	0.00524885	1.59063	RSC2-MET5	0.0709567
TRP3	MET5	Yes	MET5	0.988123	-1.00352	TRP3-MET5	0.989478
TRP4	MET5	Yes	MET5	0.159054	1.70505	TRP4-MET5	0.39493
TRP5	MET5	Yes	MET5	0.722989	-1.21888	TRP5-MET5	0.784223
ADE6	TRP2	Yes	TRP2	0.262248	4.32832	ADE6-TRP2	0.414609
ARG3	TRP2	Yes	TRP2	0.24194	4.55524	ARG3-TRP2	0.406761
ARO1	TRP2	Yes	TRP2	0.25426	2.19739	ARO1-TRP2	0.410942
ARO7	TRP2	Yes	TRP2	0.0772522	4.23052	ARO7-TRP2	0.301573
ECM29	TRP2	Yes	ECM29	0.0295804	2.8628	ECM29-TRP2	0.185156
HIS1	TRP2	Yes	TRP2	0.27266	2.55993	HIS1-TRP2	0.415273
IRC10	TRP2	Yes	TRP2	0.188828	5.58559	IRC10-TRP2	0.406761
ISA1	TRP2	Yes	TRP2	0.191307	2.9511	ISA1-TRP2	0.406761
LYS4	TRP2	Yes	TRP2	0.240059	4.5212	LYS4-TRP2	0.406761
MET1	TRP2	Yes	MET1	0.141426	5.6416	MET1-TRP2	0.38947
MET10	TRP2	Yes	TRP2	0.0324047	10.8443	MET10-TRP2	0.193421
MET13	TRP2	Yes	MET13	0.24295	2.96554	MET13-TRP2	0.406761
MET14	TRP2	Yes	TRP2	0.142062	4.152	MET14-TRP2	0.38947
MHF2	TRP2	Yes	TRP2	0.191276	5.19657	MHF2-TRP2	0.406761
ORF , Uncharacterized (2)	TRP2	Yes	TRP2	0.271933	2.41837	ORF , Uncharacterized (2)-TRP2	0.415273
RPS24B	TRP2	Yes	TRP2	0.239776	5.06096	RPS24B-TRP2	0.406761
TRP3	TRP2	Yes	TRP2	0.0755422	2.51292	TRP3-TRP2	0.297548
TRP4	TRP2	Yes	TRP2	0.00146006	13.1465	TRP4-TRP2	0.0322982
ADE2	LYS9	Yes	LYS9	0.857847	1.12076	ADE2-LYS9	0.889529
ADE6	LYS9	Yes	LYS9	0.848602	1.13588	ADE6-LYS9	0.883206
APT1	LYS9	Yes	LYS9	0.953139	-1.03764	APT1-LYS9	0.959713
ARG3	LYS9	Yes	LYS9	0.777867	1.198	ARG3-LYS9	0.826554
ECM29	LYS9	Yes	LYS9	0.54816	-1.2688	ECM29-LYS9	0.624269
HIS6	LYS9	Yes	LYS9	0.804162	-1.12064	HIS6-LYS9	0.845876
ISA1	LYS9	Yes	LYS9	0.740272	1.22848	ISA1-LYS9	0.798226
LYS2	LYS9	Yes	LYS9	0.900252	1.08687	LYS2-LYS9	0.919139
MHF2	LYS9	Yes	LYS9	0.752324	1.24027	MHF2-LYS9	0.806456
ORF , Uncharacterized (2)	LYS9	Yes	LYS9	0.323015	-1.6479	ORF , Uncharacterized (2)-LYS9	0.451379
RPS24B	LYS9	Yes	LYS9	0.863033	1.11487	RPS24B-LYS9	0.893637
RSC2	LYS9	Yes	LYS9	0.392351	1.48191	RSC2-LYS9	0.49553
URA4	LYS9	Yes	LYS9	0.81565	1.1593	URA4-LYS9	0.854268
ADE2	ARO7	Yes	ARO7	0.931816	1.05537	ADE2-ARO7	0.946072
ADE6	ARO7	Yes	ARO7	0.937475	1.04837	ADE6-ARO7	0.947862
APT1	ARO7	Yes	ARO7	0.853393	1.13275	APT1-ARO7	0.886169
ARG3	ARO7	Yes	ARO7	0.996137	1.00287	ARG3-ARO7	0.996137
HIS1	ARO7	Yes	ARO7	0.745699	-1.16195	HIS1-ARO7	0.801709
HIS6	ARO7	Yes	ARO7	0.77923	1.15888	HIS6-ARO7	0.826799
HMF1	ARO7	Yes	ARO7	0.936679	1.05183	HMF1-ARO7	0.947862
ISA1	ARO7	Yes	ARO7	0.83237	-1.11719	ISA1-ARO7	0.869285
LYS2	ARO7	Yes	ARO7	0.795571	1.1888	LYS2-ARO7	0.839123
LYS4	ARO7	Yes	ARO7	0.950812	-1.03728	LYS4-ARO7	0.958691
MHF2	ARO7	Yes	ARO7	0.455815	1.26689	MHF2-ARO7	0.541348
ORF , Uncharacterized (2)	ARO7	Yes	ARO7	0.983096	1.01286	ORF , Uncharacterized (2)-ARO7	0.987153
TRP3	ARO7	Yes	ARO7	0.739962	1.05742	TRP3-ARO7	0.798226
TRP4	ARO7	Yes	ARO7	0.664077	1.18809	TRP4-ARO7	0.733398
URA4	ARO7	Yes	ARO7	0.701822	1.30089	URA4-ARO7	0.766961
ADE2	TRP5	Yes	TRP5	0.215394	10.3889	ADE2-TRP5	0.406761
ADE6	TRP5	Yes	TRP5	0.219745	9.54788	ADE6-TRP5	0.406761
APT1	TRP5	Yes	TRP5	0.223954	8.74694	APT1-TRP5	0.406761
ARG1	TRP5	Yes	ARG1	0.0258376	2.62362	ARG1-TRP5	0.171468
ARG3	TRP5	Yes	ARG3	0.198098	7.63111	ARG3-TRP5	0.406761
ARO1	TRP5	Yes	TRP5	0.336447	2.20981	ARO1-TRP5	0.454769
ECM29	TRP5	Yes	ECM29	0.156734	3.29259	ECM29-TRP5	0.390498
HIS1	TRP5	Yes	HIS1	0.0460881	4.83021	HIS1-TRP5	0.236932
HIS2	TRP5	Yes	HIS2	0.210261	2.08621	HIS2-TRP5	0.406761
HIS4	TRP5	Yes	HIS4	0.0366866	3.28484	HIS4-TRP5	0.206023
HIS6	TRP5	Yes	HIS6	0.0905245	3.76226	HIS6-TRP5	0.320882
IRC10	TRP5	Yes	IRC10	0.339437	6.83147	IRC10-TRP5	0.455522
ISA1	TRP5	Yes	TRP5	0.153362	7.06394	ISA1-TRP5	0.390115
LYS2	TRP5	Yes	LYS2	0.305838	4.23141	LYS2-TRP5	0.439201
LYS4	TRP5	Yes	TRP5	0.182414	9.69707	LYS4-TRP5	0.406312
LYS5	TRP5	Yes	TRP5	0.353564	2.59956	LYS5-TRP5	0.468639
ORF , Uncharacterized (1)	TRP5	Yes	ORF , Uncharacterized (1)	0.451905	2.08333	ORF , Uncharacterized (1)-TRP5	0.539919
ORF , Uncharacterized (2)	TRP5	Yes	ORF , Uncharacterized (2)	0.146375	6.01495	ORF , Uncharacterized (2)-TRP5	0.38947
RPS24B	TRP5	Yes	RPS24B	0.209049	10.5226	RPS24B-TRP5	0.406761
RSC2	TRP5	Yes	TRP5	0.240946	6.12594	RSC2-TRP5	0.406761
URA4	TRP5	Yes	URA4	0.448583	1.53762	URA4-TRP5	0.536829
ADE1	ARO2	Yes	ARO2	0.000263884	20.9912	ADE1-ARO2	0.00917311
ADE5,7	ARO2	Yes	ARO2	0.0470607	2.17081	ADE5,7-ARO2	0.238572
ADE6	ARO2	Yes	ARO2	0.210853	9.70411	ADE6-ARO2	0.406761
ADE8	ARO2	Yes	ARO2	0.202468	6.66365	ADE8-ARO2	0.406761
ARG1	ARO2	Yes	ARG1	0.121392	2.79268	ARG1-ARO2	0.381967
ARO1	ARO2	Yes	ARO2	0.0753778	2.64166	ARO1-ARO2	0.297548
ARO7	ARO2	Yes	ARO7	0.183657	4.67537	ARO7-ARO2	0.406312
ECM29	ARO2	Yes	ARO2	0.00960937	15.8249	ECM29-ARO2	0.0942536
FCY22	ARO2	Yes	ARO2	0.0746777	14.7295	FCY22-ARO2	0.297548
HIS2	ARO2	Yes	HIS2	0.0580478	8.68381	HIS2-ARO2	0.260934
HIS4	ARO2	Yes	ARO2	0.0211643	14.5075	HIS4-ARO2	0.15147
IRC10	ARO2	Yes	ARO2	0.180675	4.99515	IRC10-ARO2	0.406312
ISA1	ARO2	Yes	ARO2	0.133254	12.1434	ISA1-ARO2	0.386013
LAG1	ARO2	Yes	ARO2	0.209373	10.4609	LAG1-ARO2	0.406761
LYS12	ARO2	Yes	ARO2	5.42e-05	22.3012	LYS12-ARO2	0.00305036
LYS4	ARO2	Yes	ARO2	0.193866	9.97334	LYS4-ARO2	0.406761
LYS5	ARO2	Yes	ARO2	0.499113	1.68841	LYS5-ARO2	0.578337
LYS9	ARO2	Yes	ARO2	0.00720698	17.0087	LYS9-ARO2	0.0822047
MET3	ARO2	Yes	MET3	0.0481067	4.48834	MET3-ARO2	0.240533
MET5	ARO2	Yes	MET5	0.0753573	6.09641	MET5-ARO2	0.297548
MET7	ARO2	Yes	ARO2	0.202449	10.0087	MET7-ARO2	0.406761
MHF2	ARO2	Yes	ARO2	0.0970457	11.3689	MHF2-ARO2	0.331044
ORF , Uncharacterized (1)	ARO2	Yes	ARO2	0.187626	9.06681	ORF , Uncharacterized (1)-ARO2	0.406761
ORF , Uncharacterized (2)	ARO2	Yes	ARO2	0.0816113	13.9646	ORF , Uncharacterized (2)-ARO2	0.307094
ORT1	ARO2	Yes	ORT1	0.173756	8.83099	ORT1-ARO2	0.406312
RPL27A	ARO2	Yes	ARO2	0.000519789	19.6988	RPL27A-ARO2	0.0164977
RPS24B	ARO2	Yes	RPS24B	0.223734	7.41249	RPS24B-ARO2	0.406761
RSC2	ARO2	Yes	RSC2	0.156201	8.59646	RSC2-ARO2	0.390498
TRP2	ARO2	Yes	ARO2	0.358738	5.03572	TRP2-ARO2	0.470327
TRP3	ARO2	Yes	TRP3	0.071724	4.14233	TRP3-ARO2	0.297492
TRP4	ARO2	Yes	TRP4	0.0498681	11.7872	TRP4-ARO2	0.24432
URA1	ARO2	Yes	ARO2	0.000183779	18.7857	URA1-ARO2	0.00670793
ADE1	ARG2	Yes	ARG2	3.48e-06	4.66002	ADE1-ARG2	0.0006351
ADE2	ARG2	Yes	ARG2	0.382517	2.40795	ADE2-ARG2	0.48887
ADE6	ARG2	Yes	ARG2	0.386967	2.29976	ADE6-ARG2	0.491279
ARG1	ARG2	Yes	ARG2	0.132068	1.82109	ARG1-ARG2	0.385929
ARG3	ARG2	Yes	ARG2	0.302247	2.23093	ARG3-ARG2	0.439201
ARG4	ARG2	Yes	ARG2	0.0872791	3.04925	ARG4-ARG2	0.318569
ARG5,6	ARG2	Yes	ARG2	0.380917	2.80654	ARG5,6-ARG2	0.487842
BUD16	ARG2	Yes	ARG2	0.372037	2.46891	BUD16-ARG2	0.479835
FCY22	ARG2	Yes	ARG2	0.379404	2.30785	FCY22-ARG2	0.486757
HIS2	ARG2	Yes	ARG2	0.0425214	1.75293	HIS2-ARG2	0.226574
IRC10	ARG2	Yes	IRC10	1.15e-05	24.7743	IRC10-ARG2	0.00119929
ISA1	ARG2	Yes	ARG2	0.26787	2.34902	ISA1-ARG2	0.414907
LYS12	ARG2	Yes	ARG2	0.0742557	3.05712	LYS12-ARG2	0.297548
LYS4	ARG2	Yes	ARG2	0.261748	2.52694	LYS4-ARG2	0.414609
LYS9	ARG2	Yes	ARG2	0.238465	2.08449	LYS9-ARG2	0.406761
MET1	ARG2	Yes	ARG2	0.00122384	5.23338	MET1-ARG2	0.0288194
MET14	ARG2	Yes	ARG2	5.59e-05	6.71872	MET14-ARG2	0.00305036
MET3	ARG2	Yes	MET3	8.33e-05	19.4274	MET3-ARG2	0.00405393
MET5	ARG2	Yes	ARG2	0.00271709	5.69496	MET5-ARG2	0.0483775
ORF , Uncharacterized (2)	ARG2	Yes	ARG2	0.20867	2.42864	ORF , Uncharacterized (2)-ARG2	0.406761
ORT1	ARG2	Yes	ARG2	0.241558	1.7941	ORT1-ARG2	0.406761
PEX35	ARG2	Yes	ARG2	0.239148	2.1396	PEX35-ARG2	0.406761
RPL27A	ARG2	Yes	ARG2	0.121065	2.81081	RPL27A-ARG2	0.381967
RSC2	ARG2	Yes	ARG2	0.148392	2.26017	RSC2-ARG2	0.38947
TRP3	ARG2	Yes	ARG2	0.120974	1.72549	TRP3-ARG2	0.381967
TRP4	ARG2	Yes	ARG2	0.130413	2.4282	TRP4-ARG2	0.385929
ADE1	HIS1	Yes	ADE1	8.95e-07	15.0127	ADE1-HIS1	0.000217783
ADE2	HIS1	Yes	HIS1	0.297038	3.69607	ADE2-HIS1	0.435417
ADE6	HIS1	Yes	HIS1	0.30157	3.50867	ADE6-HIS1	0.439201
ADE8	HIS1	Yes	HIS1	0.337651	1.65382	ADE8-HIS1	0.454769
ARG1	HIS1	Yes	HIS1	0.138991	2.28673	ARG1-HIS1	0.38875
ARG3	HIS1	Yes	HIS1	0.244857	4.20887	ARG3-HIS1	0.406761
ARG4	HIS1	Yes	HIS1	0.13125	4.32728	ARG4-HIS1	0.385929
ARO1	HIS1	Yes	HIS1	0.111178	2.02266	ARO1-HIS1	0.36307
ARO2	HIS1	Yes	HIS1	0.183785	4.53725	ARO2-HIS1	0.406312
ARO7	HIS1	Yes	ARO7	0.25	3.8447	ARO7-HIS1	0.409193
BUD16	HIS1	Yes	HIS1	0.284764	3.8511	BUD16-HIS1	0.423375
ECM29	HIS1	Yes	ECM29	0.00968359	2.42464	ECM29-HIS1	0.0942536
FCY22	HIS1	Yes	HIS1	0.179272	4.18204	FCY22-HIS1	0.406312
HIS2	HIS1	Yes	HIS1	0.241361	2.26884	HIS2-HIS1	0.406761
HIS4	HIS1	Yes	HIS1	0.229438	2.80677	HIS4-HIS1	0.406761
IRC10	HIS1	Yes	HIS1	0.00985911	8.98762	IRC10-HIS1	0.0946994
ISA1	HIS1	Yes	HIS1	0.175299	4.09388	ISA1-HIS1	0.406312
LYS12	HIS1	Yes	HIS1	0.0266405	7.16769	LYS12-HIS1	0.172019
LYS2	HIS1	Yes	LYS2	0.267102	3.14033	LYS2-HIS1	0.414907
LYS4	HIS1	Yes	HIS1	0.274961	3.62409	LYS4-HIS1	0.415273
LYS9	HIS1	Yes	HIS1	0.0443446	4.73743	LYS9-HIS1	0.230508
MET1	HIS1	Yes	HIS1	0.0266754	5.53474	MET1-HIS1	0.172019
MET13	HIS1	Yes	HIS1	0.147628	3.55467	MET13-HIS1	0.38947
MET14	HIS1	Yes	HIS1	0.148544	5.11039	MET14-HIS1	0.38947
MET3	HIS1	Yes	HIS1	0.00610858	8.19627	MET3-HIS1	0.0755807
MET5	HIS1	Yes	HIS1	0.00195976	8.91478	MET5-HIS1	0.0386655
MET7	HIS1	Yes	HIS1	0.229877	3.86559	MET7-HIS1	0.406761
MHF2	HIS1	Yes	HIS1	0.0319364	6.63785	MHF2-HIS1	0.193421
ORF , Uncharacterized (2)	HIS1	Yes	HIS1	0.234951	3.62367	ORF , Uncharacterized (2)-HIS1	0.406761
ORT1	HIS1	Yes	HIS1	0.218388	3.75059	ORT1-HIS1	0.406761
PEX35	HIS1	Yes	HIS1	0.152325	3.44393	PEX35-HIS1	0.390115
RPL27A	HIS1	Yes	HIS1	9.2e-05	6.85209	RPL27A-HIS1	0.0041975
RPS24B	HIS1	Yes	HIS1	0.272414	3.87112	RPS24B-HIS1	0.415273
RSC2	HIS1	Yes	HIS1	0.227038	3.68784	RSC2-HIS1	0.406761
TRP3	HIS1	Yes	HIS1	0.053462	1.8638	TRP3-HIS1	0.250175
TRP4	HIS1	Yes	HIS1	0.0196725	5.98834	TRP4-HIS1	0.148051
TRP5	HIS1	Yes	HIS1	0.312015	3.21011	TRP5-HIS1	0.44133
URA1	HIS1	Yes	HIS1	0.0184887	5.7132	URA1-HIS1	0.14346
ADE1	IBA57	Yes	IBA57	1.52e-05	22.9207	ADE1-IBA57	0.001387
ADE2	IBA57	Yes	IBA57	0.198955	10.8045	ADE2-IBA57	0.406761
ADE8	IBA57	Yes	ADE8	0.226258	2.9577	ADE8-IBA57	0.406761
APT1	IBA57	Yes	APT1	0.325561	3.393	APT1-IBA57	0.452362
ARG2	IBA57	Yes	ARG2	0.012365	2.13841	ARG2-IBA57	0.110078
ARG3	IBA57	Yes	ARG3	0.112813	4.50713	ARG3-IBA57	0.366016
ARO2	IBA57	Yes	IBA57	0.155058	5.553	ARO2-IBA57	0.390498
ARO7	IBA57	Yes	IBA57	0.0222348	4.8469	ARO7-IBA57	0.152435
BUD16	IBA57	Yes	BUD16	0.2641	4.10994	BUD16-IBA57	0.414609
ECM29	IBA57	Yes	ECM29	0.0352677	2.53463	ECM29-IBA57	0.201136
ERG4	IBA57	Yes	IBA57	0.193808	1.94781	ERG4-IBA57	0.406761
FCY22	IBA57	Yes	IBA57	0.152555	7.0983	FCY22-IBA57	0.390115
HIS1	IBA57	Yes	IBA57	0.0162016	6.71579	HIS1-IBA57	0.135944
HIS2	IBA57	Yes	HIS2	0.0325901	2.40147	HIS2-IBA57	0.193421
HIS4	IBA57	Yes	HIS4	0.283737	1.5779	HIS4-IBA57	0.423375
HIS6	IBA57	Yes	HIS6	0.303285	2.17546	HIS6-IBA57	0.439201
HMF1	IBA57	Yes	IBA57	0.887536	1.06703	HMF1-IBA57	0.912537
ILV1	IBA57	Yes	ILV1	0.136312	3.11479	ILV1-IBA57	0.386622
IRC10	IBA57	Yes	IRC10	0.128957	5.47661	IRC10-IBA57	0.385929
ISA1	IBA57	Yes	IBA57	0.117001	9.55437	ISA1-IBA57	0.377923
LAG1	IBA57	Yes	LAG1	0.17825	1.91159	LAG1-IBA57	0.406312
LYS12	IBA57	Yes	LYS12	0.00645701	8.58327	LYS12-IBA57	0.0772724
LYS2	IBA57	Yes	LYS2	0.253073	4.71777	LYS2-IBA57	0.410925
LYS4	IBA57	Yes	LYS4	0.171782	9.20886	LYS4-IBA57	0.406312
LYS9	IBA57	Yes	LYS9	0.149386	5.05706	LYS9-IBA57	0.38947
MET10	IBA57	Yes	IBA57	0.00630772	13.9882	MET10-IBA57	0.0767439
MET13	IBA57	Yes	MET13	0.0509624	1.9186	MET13-IBA57	0.24542
MET3	IBA57	Yes	MET3	0.217678	1.4629	MET3-IBA57	0.406761
MET5	IBA57	Yes	MET5	0.13462	4.57699	MET5-IBA57	0.386622
MET7	IBA57	Yes	IBA57	0.251432	3.63518	MET7-IBA57	0.409725
MHF2	IBA57	Yes	MHF2	0.0855893	4.07058	MHF2-IBA57	0.315557
ORF , Uncharacterized (2)	IBA57	Yes	IBA57	0.12282	5.45829	ORF , Uncharacterized (2)-IBA57	0.383155
ORT1	IBA57	Yes	ORT1	0.167121	2.10031	ORT1-IBA57	0.403968
PEX35	IBA57	Yes	PEX35	0.26302	3.49577	PEX35-IBA57	0.414609
RPL27A	IBA57	Yes	IBA57	0.0035937	19.0519	RPL27A-IBA57	0.0582978
RSC2	IBA57	Yes	RSC2	0.41955	2.02773	RSC2-IBA57	0.513018
TRP3	IBA57	Yes	TRP3	0.430783	1.55643	TRP3-IBA57	0.52412
TRP4	IBA57	Yes	TRP4	0.0424885	7.25	TRP4-IBA57	0.226574
TRP5	IBA57	Yes	TRP5	0.161395	6.99234	TRP5-IBA57	0.397331
URA1	IBA57	Yes	URA1	0.062563	6.2342	URA1-IBA57	0.270243
URA4	IBA57	Yes	URA4	0.23188	2.75823	URA4-IBA57	0.406761
ADE1	RPS24B	Yes	RPS24B	0.00686297	11.7323	ADE1-RPS24B	0.0795233
ADE2	RPS24B	Yes	RPS24B	0.273195	4.15683	ADE2-RPS24B	0.415273
ADE6	RPS24B	Yes	RPS24B	0.27404	3.51739	ADE6-RPS24B	0.415273
ADE8	RPS24B	Yes	RPS24B	0.0439955	6.27551	ADE8-RPS24B	0.230508
APL2	RPS24B	Yes	APL2	0.306533	2.4184	APL2-RPS24B	0.439201
ARG1	RPS24B	Yes	ARG1	0.00401187	3.09149	ARG1-RPS24B	0.0616427
ARG2	RPS24B	Yes	ARG2	0.0176454	2.65948	ARG2-RPS24B	0.143124
ARG3	RPS24B	Yes	RPS24B	0.153666	6.8766	ARG3-RPS24B	0.390115
ARG4	RPS24B	Yes	ARG4	0.194638	6.4109	ARG4-RPS24B	0.406761
ARG5,6	RPS24B	Yes	RPS24B	0.307266	2.24043	ARG5,6-RPS24B	0.439201
ARG8	RPS24B	Yes	ARG8	0.355202	2.15512	ARG8-RPS24B	0.469741
ARO1	RPS24B	Yes	RPS24B	0.0522026	3.12146	ARO1-RPS24B	0.245857
ARO2	RPS24B	Yes	RPS24B	0.110418	6.34837	ARO2-RPS24B	0.36307
ARO7	RPS24B	Yes	RPS24B	0.0671584	3.63627	ARO7-RPS24B	0.285033
BUD16	RPS24B	Yes	BUD16	0.275271	3.20124	BUD16-RPS24B	0.415273
ECM29	RPS24B	Yes	ECM29	0.00270233	7.33838	ECM29-RPS24B	0.0483775
FCY22	RPS24B	Yes	RPS24B	0.148078	4.27475	FCY22-RPS24B	0.38947
HIS1	RPS24B	Yes	HIS1	0.0517777	3.69536	HIS1-RPS24B	0.245857
HIS2	RPS24B	Yes	HIS2	0.019038	2.61289	HIS2-RPS24B	0.144768
HIS4	RPS24B	Yes	HIS4	0.0908213	3.70214	HIS4-RPS24B	0.320882
HIS6	RPS24B	Yes	HIS6	0.0929946	4.19862	HIS6-RPS24B	0.320882
ILV1	RPS24B	Yes	ILV1	0.221911	2.39467	ILV1-RPS24B	0.406761
IRC10	RPS24B	Yes	IRC10	0.0368638	3.81681	IRC10-RPS24B	0.206023
ISA1	RPS24B	Yes	RPS24B	0.186649	6.23908	ISA1-RPS24B	0.406761
LAG1	RPS24B	Yes	LAG1	0.0496037	1.82774	LAG1-RPS24B	0.24432
LYS12	RPS24B	Yes	LYS12	0.0017242	10.8857	LYS12-RPS24B	0.0349629
LYS4	RPS24B	Yes	RPS24B	0.197077	6.27743	LYS4-RPS24B	0.406761
LYS9	RPS24B	Yes	LYS9	0.0506966	6.62838	LYS9-RPS24B	0.24542
MET10	RPS24B	Yes	RPS24B	0.0223432	9.6213	MET10-RPS24B	0.152435
MET13	RPS24B	Yes	RPS24B	0.00135736	2.04294	MET13-RPS24B	0.0309647
MET5	RPS24B	Yes	MET5	0.199887	3.55725	MET5-RPS24B	0.406761
MHF2	RPS24B	Yes	RPS24B	0.00485111	2.50215	MHF2-RPS24B	0.0668172
ORF , Uncharacterized (1)	RPS24B	Yes	ORF , Uncharacterized (1)	0.475041	2.02174	ORF , Uncharacterized (1)-RPS24B	0.556629
ORF , Uncharacterized (2)	RPS24B	Yes	RPS24B	0.126494	5.93135	ORF , Uncharacterized (2)-RPS24B	0.385929
ORT1	RPS24B	Yes	ORT1	0.360009	2.19673	ORT1-RPS24B	0.470327
PEX35	RPS24B	Yes	PEX35	0.251448	3.23202	PEX35-RPS24B	0.409725
RPL27A	RPS24B	Yes	RPL27A	0.0613115	5.10167	RPL27A-RPS24B	0.268008
RSC2	RPS24B	Yes	RSC2	0.306633	2.16582	RSC2-RPS24B	0.439201
TRP3	RPS24B	Yes	TRP3	0.41399	1.88562	TRP3-RPS24B	0.512225
TRP4	RPS24B	Yes	RPS24B	0.0541656	4.83462	TRP4-RPS24B	0.251853
URA1	RPS24B	Yes	URA1	0.0102053	4.47733	URA1-RPS24B	0.0955107
YEA4	RPS24B	Yes	YEA4	0.131413	3.19656	YEA4-RPS24B	0.385929
ADE1	ILV1	Yes	ILV1	0.00113552	11.2571	ADE1-ILV1	0.0276309
ADE2	ILV1	Yes	ILV1	0.241269	5.52959	ADE2-ILV1	0.406761
ADE5,7	ILV1	Yes	ILV1	0.078113	1.84882	ADE5,7-ILV1	0.303311
ADE6	ILV1	Yes	ILV1	0.226525	6.17308	ADE6-ILV1	0.406761
APL2	ILV1	Yes	APL2	0.374035	2.13253	APL2-ILV1	0.481561
ARG1	ILV1	Yes	ARG1	0.0369713	2.35438	ARG1-ILV1	0.206023
ARG2	ILV1	Yes	ARG2	0.10581	1.521	ARG2-ILV1	0.35595
ARG4	ILV1	Yes	ARG4	0.275901	2.20098	ARG4-ILV1	0.415273
ARO1	ILV1	Yes	ILV1	0.0854545	2.56598	ARO1-ILV1	0.315557
ARO7	ILV1	Yes	ILV1	0.0854751	2.5358	ARO7-ILV1	0.315557
BUD16	ILV1	Yes	BUD16	0.305077	3.14224	BUD16-ILV1	0.439201
ECM29	ILV1	Yes	ECM29	0.0797403	2.11328	ECM29-ILV1	0.304767
ERG4	ILV1	Yes	ILV1	0.497337	1.53639	ERG4-ILV1	0.577662
FCY22	ILV1	Yes	ILV1	0.232549	5.04586	FCY22-ILV1	0.406761
ISA1	ILV1	Yes	ILV1	0.153908	1.92071	ISA1-ILV1	0.390115
LAG1	ILV1	Yes	ILV1	0.0183884	2.83225	LAG1-ILV1	0.14346
LYS4	ILV1	Yes	ILV1	0.196272	6.23609	LYS4-ILV1	0.406761
LYS9	ILV1	Yes	LYS9	0.106685	5.46546	LYS9-ILV1	0.357202
MET10	ILV1	Yes	MET10	0.0920731	6.83727	MET10-ILV1	0.320882
MET3	ILV1	Yes	MET3	0.14341	2.70679	MET3-ILV1	0.38947
ORF , Uncharacterized (2)	ILV1	Yes	ILV1	0.245171	2.07692	ORF , Uncharacterized (2)-ILV1	0.406761
RPL27A	ILV1	Yes	ILV1	0.0172408	11.1044	RPL27A-ILV1	0.141413
RPS24B	ILV1	Yes	ILV1	0.242463	5.1213	RPS24B-ILV1	0.406761
RSC2	ILV1	Yes	RSC2	0.309884	2.38879	RSC2-ILV1	0.440965
TRP4	ILV1	Yes	TRP4	0.0758137	1.96493	TRP4-ILV1	0.297548
URA1	ILV1	Yes	URA1	0.131349	2.52679	URA1-ILV1	0.385929
ADE2	MET14	Yes	MET14	0.254634	3.97699	ADE2-MET14	0.410942
ADE5,7	MET14	Yes	MET14	0.169761	3.38181	ADE5,7-MET14	0.406312
ARG1	MET14	Yes	ARG1	0.0163996	5.34412	ARG1-MET14	0.136042
ARG2	MET14	Yes	MET14	8.53e-07	15.2894	ARG2-MET14	0.000217783
ARG3	MET14	Yes	ARG3	0.0042221	6.00899	ARG3-MET14	0.0616427
ARG5,6	MET14	Yes	MET14	0.189123	4.037	ARG5,6-MET14	0.406761
ARO1	MET14	Yes	MET14	0.246352	5.04507	ARO1-MET14	0.407794
ARO2	MET14	Yes	MET14	0.0521812	1.98606	ARO2-MET14	0.245857
ARO7	MET14	Yes	MET14	0.00342205	8.39012	ARO7-MET14	0.0580952
HIS2	MET14	Yes	MET14	6.49e-06	14.8279	HIS2-MET14	0.00094754
HIS4	MET14	Yes	HIS4	0.142196	8.27104	HIS4-MET14	0.38947
ILV1	MET14	Yes	MET14	0.00926143	10.7647	ILV1-MET14	0.0942536
IRC10	MET14	Yes	MET14	1.95e-05	14.3717	IRC10-MET14	0.0014308
ISA1	MET14	Yes	MET14	0.0186695	4.17701	ISA1-MET14	0.14346
LAG1	MET14	Yes	MET14	0.225256	3.78331	LAG1-MET14	0.406761
LYS4	MET14	Yes	MET14	0.00414789	4.22336	LYS4-MET14	0.0616427
LYS5	MET14	Yes	MET14	0.185813	3.22765	LYS5-MET14	0.406761
LYS9	MET14	Yes	LYS9	0.0310076	5.2852	LYS9-MET14	0.190215
MHF2	MET14	Yes	MET14	0.348787	4.60388	MHF2-MET14	0.464626
ORF , Uncharacterized (2)	MET14	Yes	MET14	0.290903	5.17614	ORF , Uncharacterized (2)-MET14	0.429877
PEX35	MET14	Yes	MET14	0.334312	2.169	PEX35-MET14	0.454769
TRP3	MET14	Yes	MET14	0.00778689	6.59531	TRP3-MET14	0.0874527
URA4	MET14	Yes	MET14	0.290221	3.38864	URA4-MET14	0.429739
ADE2	ADE1	Yes	ADE2	0.463848	1.86689	ADE2-ADE1	0.548799
ARG2	ADE1	Yes	ARG2	0.442784	1.37529	ARG2-ADE1	0.533387
ARG8	ADE1	Yes	ARG8	0.872566	1.05918	ARG8-ADE1	0.902229
ECM29	ADE1	Yes	ECM29	0.275534	2.27181	ECM29-ADE1	0.415273
ILV1	ADE1	Yes	ILV1	0.661816	1.29239	ILV1-ADE1	0.732008
IRC10	ADE1	Yes	IRC10	0.216678	3.80531	IRC10-ADE1	0.406761
LYS4	ADE1	Yes	LYS4	0.244187	1.39186	LYS4-ADE1	0.406761
LYS5	ADE1	Yes	LYS5	0.312559	1.42188	LYS5-ADE1	0.44133
LYS9	ADE1	Yes	LYS9	0.401916	1.50451	LYS9-ADE1	0.504923
MET13	ADE1	Yes	MET13	0.110917	1.46274	MET13-ADE1	0.36307
MET14	ADE1	Yes	MET14	0.189128	4.86684	MET14-ADE1	0.406761
RPS24B	ADE1	Yes	RPS24B	0.335605	2.60717	RPS24B-ADE1	0.454769
TRP3	ADE1	Yes	TRP3	0.666224	1.09673	TRP3-ADE1	0.734658
ADE1	ARG8	Yes	ARG8	0.132308	2.9707	ADE1-ARG8	0.385929
ADE2	ARG8	Yes	ARG8	0.497739	1.79125	ADE2-ARG8	0.577662
ARG1	ARG8	Yes	ARG1	0.0487874	2.04926	ARG1-ARG8	0.242278
ARO1	ARG8	Yes	ARO1	0.124405	3.48826	ARO1-ARG8	0.385929
ECM29	ARG8	Yes	ECM29	0.163777	5.9094	ECM29-ARG8	0.398525
FCY22	ARG8	Yes	FCY22	0.244202	1.75038	FCY22-ARG8	0.406761
HIS2	ARG8	Yes	HIS2	0.00595767	2.19799	HIS2-ARG8	0.0749844
HIS4	ARG8	Yes	ARG8	0.00416995	4.35292	HIS4-ARG8	0.0616427
LAG1	ARG8	Yes	LAG1	0.326401	5.36672	LAG1-ARG8	0.452362
LYS5	ARG8	Yes	ARG8	0.341861	6.11338	LYS5-ARG8	0.457905
MET3	ARG8	Yes	MET3	0.00967428	3.68536	MET3-ARG8	0.0942536
ADE1	VPH2	Yes	ADE1	0.0035445	13.2834	ADE1-VPH2	0.0582978
ADE2	VPH2	Yes	VPH2	0.215354	9.02376	ADE2-VPH2	0.406761
ADE5,7	VPH2	Yes	ADE5,7	0.00157032	2.43443	ADE5,7-VPH2	0.0327523
ADE6	VPH2	Yes	ADE6	0.235608	5.23023	ADE6-VPH2	0.406761
ADE8	VPH2	Yes	VPH2	0.244594	5.35855	ADE8-VPH2	0.406761
ARG1	VPH2	Yes	ARG1	0.315481	2.26509	ARG1-VPH2	0.444597
ARG4	VPH2	Yes	ARG4	0.218494	3.97671	ARG4-VPH2	0.406761
ARO1	VPH2	Yes	ARO1	0.359781	2.57432	ARO1-VPH2	0.470327
ARO2	VPH2	Yes	VPH2	0.184232	6.035	ARO2-VPH2	0.406312
ARO7	VPH2	Yes	ARO7	0.137798	2.40944	ARO7-VPH2	0.386894
ERG4	VPH2	Yes	VPH2	0.237515	1.97961	ERG4-VPH2	0.406761
HIS4	VPH2	Yes	HIS4	0.221984	2.30049	HIS4-VPH2	0.406761
HIS6	VPH2	Yes	HIS6	0.0701032	5.80739	HIS6-VPH2	0.295811
ILV1	VPH2	Yes	ILV1	0.357836	2.1479	ILV1-VPH2	0.470327
ISA1	VPH2	Yes	ISA1	0.0743144	9.09675	ISA1-VPH2	0.297548
LAG1	VPH2	Yes	LAG1	0.324629	4.35717	LAG1-VPH2	0.452251
LYS2	VPH2	Yes	LYS2	0.492005	1.90839	LYS2-VPH2	0.573744
LYS4	VPH2	Yes	LYS4	0.192897	4.90506	LYS4-VPH2	0.406761
LYS9	VPH2	Yes	LYS9	0.149252	5.30901	LYS9-VPH2	0.38947
MET3	VPH2	Yes	MET3	0.20299	5.94028	MET3-VPH2	0.406761
ORF , Uncharacterized (2)	VPH2	Yes	ORF , Uncharacterized (2)	0.0742185	5.16369	ORF , Uncharacterized (2)-VPH2	0.297548
PEX35	VPH2	Yes	PEX35	0.205861	6.69148	PEX35-VPH2	0.406761
RPL27A	VPH2	Yes	RPL27A	0.126015	9.81766	RPL27A-VPH2	0.385929
RPS24B	VPH2	Yes	VPH2	0.216582	8.64353	RPS24B-VPH2	0.406761
TRP2	VPH2	Yes	VPH2	0.409795	1.53086	TRP2-VPH2	0.511166
TRP4	VPH2	Yes	TRP4	0.0329946	4.21194	TRP4-VPH2	0.194242
TRP5	VPH2	Yes	TRP5	0.337521	5.5742	TRP5-VPH2	0.454769
URA1	VPH2	Yes	URA1	0.148247	5.31989	URA1-VPH2	0.38947
URA4	VPH2	Yes	VPH2	0.507052	1.47227	URA4-VPH2	0.582911
ADE1	MET7	Yes	ADE1	0.323385	3.96538	ADE1-MET7	0.451379
ADE2	MET7	Yes	ADE2	0.466668	2.18271	ADE2-MET7	0.549987
ADE6	MET7	Yes	ADE6	0.547307	-2.19876	ADE6-MET7	0.624269
ARG4	MET7	Yes	ARG4	0.36354	3.08095	ARG4-MET7	0.470539
ARO1	MET7	Yes	ARO1	0.44001	1.26896	ARO1-MET7	0.533286
ARO2	MET7	Yes	ARO2	0.295848	9.09586	ARO2-MET7	0.434545
HIS6	MET7	Yes	HIS6	0.268398	3.36517	HIS6-MET7	0.414907
ILV1	MET7	Yes	ILV1	0.64559	1.31513	ILV1-MET7	0.716232
ISA1	MET7	Yes	ISA1	0.334146	5.16368	ISA1-MET7	0.454769
LYS2	MET7	Yes	LYS2	0.091357	8.14396	LYS2-MET7	0.320882
RPL27A	MET7	Yes	RPL27A	0.201151	7.34037	RPL27A-MET7	0.406761
RPS24B	MET7	Yes	RPS24B	0.383426	10.4051	RPS24B-MET7	0.48887
TRP5	MET7	Yes	TRP5	0.216351	8.23186	TRP5-MET7	0.406761
URA1	MET7	Yes	URA1	0.249835	5.31201	URA1-MET7	0.409193
ADE8	LYS4	Yes	LYS4	0.19266	2.84669	ADE8-LYS4	0.406761
ARG2	LYS4	Yes	ARG2	0.107161	2.71102	ARG2-LYS4	0.357202
ARG3	LYS4	Yes	LYS4	0.339457	3.41025	ARG3-LYS4	0.455522
ARG4	LYS4	Yes	LYS4	0.228786	4.84732	ARG4-LYS4	0.406761
HIS6	LYS4	Yes	LYS4	0.147577	4.83549	HIS6-LYS4	0.38947
LYS2	LYS4	Yes	LYS4	0.0715205	10.4134	LYS2-LYS4	0.297492
MET10	LYS4	Yes	LYS4	0.180716	5.80221	MET10-LYS4	0.406312
MET14	LYS4	Yes	LYS4	0.173172	2.20946	MET14-LYS4	0.406312
MET3	LYS4	Yes	LYS4	0.0205487	2.55457	MET3-LYS4	0.15102
TRP4	LYS4	Yes	LYS4	0.00592053	4.06656	TRP4-LYS4	0.0749844
URA1	LYS4	Yes	LYS4	0.284267	3.50962	URA1-LYS4	0.423375
VPS65	LYS4	Yes	VPS65	0.131596	2.50088	VPS65-LYS4	0.385929
ADE6	ARG1	Yes	ARG1	0.447929	1.58267	ADE6-ARG1	0.536829
ADE8	ARG1	Yes	ARG1	0.117555	3.32616	ADE8-ARG1	0.378039
APL2	ARG1	Yes	APL2	0.0100388	2.09079	APL2-ARG1	0.0951735
ARG2	ARG1	Yes	ARG2	0.0633675	2.67757	ARG2-ARG1	0.272108
ARO2	ARG1	Yes	ARG1	0.238292	2.67395	ARO2-ARG1	0.406761
BUD16	ARG1	Yes	ARG1	0.160238	2.5582	BUD16-ARG1	0.396521
ECM29	ARG1	Yes	ECM29	0.419253	1.4521	ECM29-ARG1	0.513018
FCY22	ARG1	Yes	ARG1	0.140528	1.66447	FCY22-ARG1	0.38947
HIS6	ARG1	Yes	ARG1	0.769137	1.05789	HIS6-ARG1	0.819664
ILV1	ARG1	Yes	ILV1	0.135874	1.93678	ILV1-ARG1	0.386622
LAG1	ARG1	Yes	LAG1	0.467113	1.31689	LAG1-ARG1	0.549987
LYS12	ARG1	Yes	LYS12	0.136642	2.64936	LYS12-ARG1	0.386622
LYS5	ARG1	Yes	ARG1	0.530115	1.17587	LYS5-ARG1	0.606558
LYS9	ARG1	Yes	ARG1	0.177001	3.36011	LYS9-ARG1	0.406312
MET14	ARG1	Yes	ARG1	0.135126	5.50409	MET14-ARG1	0.386622
MET3	ARG1	Yes	MET3	0.182389	3.3655	MET3-ARG1	0.406312
ORF , Uncharacterized (1)	ARG1	Yes	ORF , Uncharacterized (1)	0.0511012	1.80606	ORF , Uncharacterized (1)-ARG1	0.24542
ORF , Uncharacterized (2)	ARG1	Yes	ARG1	0.312272	5.07967	ORF , Uncharacterized (2)-ARG1	0.44133
PEX35	ARG1	Yes	ARG1	0.00933513	1.74405	PEX35-ARG1	0.0942536
RPL27A	ARG1	Yes	ARG1	0.0268632	2.17867	RPL27A-ARG1	0.172019
RSC2	ARG1	Yes	RSC2	0.0211331	2.70875	RSC2-ARG1	0.15147
TRP4	ARG1	Yes	ARG1	0.0351094	2.6183	TRP4-ARG1	0.201136
TRP5	ARG1	Yes	ARG1	0.12015	3.15142	TRP5-ARG1	0.381967
APL2	ARO1	Yes	APL2	0.144618	3.34705	APL2-ARO1	0.38947
ARG5,6	ARO1	Yes	ARO1	0.362231	6.58311	ARG5,6-ARO1	0.470539
ARO2	ARO1	Yes	ARO1	0.236891	1.8931	ARO2-ARO1	0.406761
HIS6	ARO1	Yes	ARO1	0.554121	1.16927	HIS6-ARO1	0.629095
ISA1	ARO1	Yes	ARO1	0.331629	2.04136	ISA1-ARO1	0.454769
LYS1	ARO1	Yes	ARO1	0.35277	2.70627	LYS1-ARO1	0.468639
LYS12	ARO1	Yes	LYS12	0.0110396	3.9761	LYS12-ARO1	0.102012
LYS2	ARO1	Yes	ARO1	0.445742	1.47032	LYS2-ARO1	0.536065
LYS9	ARO1	Yes	ARO1	0.137683	4.21285	LYS9-ARO1	0.386894
MET14	ARO1	Yes	MET14	0.181447	2.30243	MET14-ARO1	0.406312
PEX35	ARO1	Yes	ARO1	0.0980677	2.1579	PEX35-ARO1	0.332974
RPL27A	ARO1	Yes	ARO1	0.00545554	6.06063	RPL27A-ARO1	0.0711168
TRP4	ARO1	Yes	ARO1	0.0205553	4.48089	TRP4-ARO1	0.15102
TRP5	ARO1	Yes	ARO1	0.239476	2.79303	TRP5-ARO1	0.406761
VPS65	ARO1	Yes	VPS65	0.407805	1.40356	VPS65-ARO1	0.51053
ECM29	ARG3	Yes	ARG3	0.161654	1.66191	ECM29-ARG3	0.397331
HIS2	ARG3	Yes	HIS2	0.00817225	2.62972	HIS2-ARG3	0.0903901
HIS6	ARG3	Yes	ARG3	0.329343	2.50819	HIS6-ARG3	0.454481
IRC10	ARG3	Yes	ARG3	0.21179	1.29595	IRC10-ARG3	0.406761
ISA1	ARG3	Yes	ARG3	0.628876	1.33797	ISA1-ARG3	0.70411
LYS12	ARG3	Yes	ARG3	0.00657635	3.46969	LYS12-ARG3	0.0774313
LYS9	ARG3	Yes	ARG3	0.201972	1.95276	LYS9-ARG3	0.406761
ORF , Uncharacterized (2)	ARG3	Yes	ARG3	0.714961	1.21312	ORF , Uncharacterized (2)-ARG3	0.777826
PEX35	ARG3	Yes	ARG3	0.490883	1.31678	PEX35-ARG3	0.573351
VPS65	ARG3	Yes	ARG3	0.0388601	3.68594	VPS65-ARG3	0.211701
ARO7	ORT1	Yes	ORT1	0.156269	1.53212	ARO7-ORT1	0.390498
ECM29	ORT1	Yes	ORT1	0.178911	1.67544	ECM29-ORT1	0.406312
HIS6	ORT1	Yes	ORT1	0.185628	1.44348	HIS6-ORT1	0.406761
IRC10	ORT1	Yes	ORT1	0.00237212	2.23424	IRC10-ORT1	0.0455697
LYS12	ORT1	Yes	ORT1	0.00458717	2.13788	LYS12-ORT1	0.0649845
LYS9	ORT1	Yes	ORT1	0.0589772	1.53958	LYS9-ORT1	0.260934
MET1	ORT1	Yes	ORT1	0.0141985	2.47757	MET1-ORT1	0.12194
MET14	ORT1	Yes	MET14	0.000116518	11.5587	MET14-ORT1	0.00500342
MET3	ORT1	Yes	MET3	0.000626651	8.48336	MET3-ORT1	0.0182982
PEX35	ORT1	Yes	ORT1	0.00907175	1.55833	PEX35-ORT1	0.0942536
RSC2	ORT1	Yes	ORT1	0.00903187	1.61485	RSC2-ORT1	0.0942536
URA4	ORT1	Yes	ORT1	0.0296757	2.45057	URA4-ORT1	0.185156
LYS1	ADE8	Yes	LYS1	0.502741	1.77977	LYS1-ADE8	0.581618
LYS12	ADE8	Yes	ADE8	0.151521	3.10165	LYS12-ADE8	0.390115
MET1	ADE8	Yes	ADE8	0.173068	4.19933	MET1-ADE8	0.406312
ORF , Uncharacterized (1)	ADE8	Yes	ORF , Uncharacterized (1)	0.289282	3.44474	ORF , Uncharacterized (1)-ADE8	0.429219
ADE2	ISA1	Yes	ISA1	0.418746	2.11645	ADE2-ISA1	0.513018
ARO7	ISA1	Yes	ISA1	0.418543	3.35008	ARO7-ISA1	0.513018
BUD16	ISA1	Yes	BUD16	0.152603	4.30074	BUD16-ISA1	0.390115
ECM29	ISA1	Yes	ECM29	0.24292	2.25071	ECM29-ISA1	0.406761
FCY22	ISA1	Yes	FCY22	0.766397	1.25777	FCY22-ISA1	0.817938
LYS9	ISA1	Yes	LYS9	0.353726	2.51977	LYS9-ISA1	0.468639
ORF , Uncharacterized (2)	ISA1	Yes	ISA1	0.275125	3.82628	ORF , Uncharacterized (2)-ISA1	0.415273
RPS24B	ISA1	Yes	ISA1	0.336486	3.09846	RPS24B-ISA1	0.454769
TRP4	ISA1	Yes	ISA1	0.269136	1.66517	TRP4-ISA1	0.414907
ADE2	ADE6	Yes	ADE6	0.471958	1.89715	ADE2-ADE6	0.553906
APT1	ADE6	Yes	ADE6	0.216155	2.83121	APT1-ADE6	0.406761
ARG3	ADE6	Yes	ADE6	0.331088	2.39659	ARG3-ADE6	0.454769
BUD16	ADE6	Yes	BUD16	0.178142	4.5262	BUD16-ADE6	0.406312
ECM29	ADE6	Yes	ECM29	0.0945733	1.6933	ECM29-ADE6	0.324125
LAG1	ADE6	Yes	ADE6	0.0350102	11.0807	LAG1-ADE6	0.201136
LYS2	ADE6	Yes	ADE6	0.363	2.48645	LYS2-ADE6	0.470539
LYS9	ADE6	Yes	LYS9	0.256413	1.77638	LYS9-ADE6	0.412229
MET3	ADE6	Yes	MET3	0.269973	3.75556	MET3-ADE6	0.414907
MHF2	ADE6	Yes	ADE6	0.0883522	2.24827	MHF2-ADE6	0.320881
ORF , Uncharacterized (2)	ADE6	Yes	ADE6	0.41279	4.4003	ORF , Uncharacterized (2)-ADE6	0.511607
RPL27A	ADE6	Yes	RPL27A	0.132696	3.21719	RPL27A-ADE6	0.385929
TRP4	ADE6	Yes	TRP4	0.000722623	3.38682	TRP4-ADE6	0.020289
URA1	ADE6	Yes	URA1	0.240329	2.26194	URA1-ADE6	0.406761
URA4	ADE6	Yes	URA4	0.376845	3.81055	URA4-ADE6	0.484325
ADE2	MET3	Yes	MET3	0.746943	-1.2125	ADE2-MET3	0.801865
ADE5,7	MET3	Yes	ADE5,7	0.0126942	9.18994	ADE5,7-MET3	0.111648
APT1	MET3	Yes	APT1	0.248697	5.98858	APT1-MET3	0.409193
ARG3	MET3	Yes	MET3	0.643796	1.24465	ARG3-MET3	0.715329
ARO7	MET3	Yes	MET3	0.12593	-1.53541	ARO7-MET3	0.385929
HIS1	MET3	Yes	MET3	0.0321463	1.8679	HIS1-MET3	0.193421
HIS2	MET3	Yes	HIS2	0.00257347	9.67261	HIS2-MET3	0.04817
HIS4	MET3	Yes	MET3	0.359131	1.22502	HIS4-MET3	0.470327
LYS2	MET3	Yes	MET3	0.737223	1.31356	LYS2-MET3	0.798226
MHF2	MET3	Yes	MET3	0.882159	1.14081	MHF2-MET3	0.908288
ORF , Uncharacterized (2)	MET3	Yes	MET3	0.91466	1.0747	ORF , Uncharacterized (2)-MET3	0.929947
TRP3	MET3	Yes	MET3	0.201381	1.25306	TRP3-MET3	0.406761
TRP4	MET3	Yes	TRP4	0.00111677	18.2614	TRP4-MET3	0.0276309
URA4	MET3	Yes	MET3	0.572005	1.46704	URA4-MET3	0.64839
YEA4	MET3	Yes	MET3	0.411908	1.79245	YEA4-MET3	0.511607
ADE2	LYS5	Yes	LYS5	0.796592	1.19933	ADE2-LYS5	0.839123
APT1	LYS5	Yes	LYS5	0.90914	1.07744	APT1-LYS5	0.926917
ARG3	LYS5	Yes	LYS5	0.897646	1.0826	ARG3-LYS5	0.919049
ARO7	LYS5	Yes	LYS5	0.987045	1.00881	ARO7-LYS5	0.989478
ECM29	LYS5	Yes	LYS5	0.623803	1.20328	ECM29-LYS5	0.699503
HIS1	LYS5	Yes	LYS5	0.582064	-1.30788	HIS1-LYS5	0.65877
IRC10	LYS5	Yes	IRC10	0.120939	4.56374	IRC10-LYS5	0.381967
LAG1	LYS5	Yes	LYS5	0.0477663	3.19785	LAG1-LYS5	0.240479
LYS2	LYS5	Yes	LYS5	0.75593	1.22887	LYS2-LYS5	0.807948
MET13	LYS5	Yes	LYS5	0.633807	-1.33452	MET13-LYS5	0.70638
MET7	LYS5	Yes	LYS5	0.849329	-1.07518	MET7-LYS5	0.883206
MHF2	LYS5	Yes	LYS5	0.447191	1.27982	MHF2-LYS5	0.536829
ORF , Uncharacterized (2)	LYS5	Yes	LYS5	0.899531	1.08392	ORF , Uncharacterized (2)-LYS5	0.919139
TRP4	LYS5	Yes	LYS5	0.584793	-1.09998	TRP4-LYS5	0.660834
URA1	LYS5	Yes	LYS5	0.505784	1.30134	URA1-LYS5	0.582911
ADE5,7	MET1	Yes	MET1	0.738484	1.11515	ADE5,7-MET1	0.798226
ARG1	MET1	Yes	MET1	0.0589782	1.64433	ARG1-MET1	0.260934
ARO1	MET1	Yes	MET1	0.630371	1.21295	ARO1-MET1	0.704703
ARO7	MET1	Yes	MET1	0.0606836	8.15704	ARO7-MET1	0.266861
ECM29	MET1	Yes	MET1	0.038105	8.53991	ECM29-MET1	0.209148
HIS1	MET1	Yes	MET1	0.0898126	5.57032	HIS1-MET1	0.320882
HIS2	MET1	Yes	HIS2	5.05e-05	5.86139	HIS2-MET1	0.00305036
HIS4	MET1	Yes	MET1	0.0547802	3.78942	HIS4-MET1	0.253098
IBA57	MET1	Yes	MET1	0.383729	4.27307	IBA57-MET1	0.48887
LAG1	MET1	Yes	MET1	0.166334	5.79794	LAG1-MET1	0.4034
LYS1	MET1	Yes	MET1	0.440962	3.25324	LYS1-MET1	0.533286
MET7	MET1	Yes	MET1	0.0806665	6.38198	MET7-MET1	0.305112
MHF2	MET1	Yes	MET1	0.0261577	7.91113	MHF2-MET1	0.172019
ORF , Uncharacterized (1)	MET1	Yes	ORF , Uncharacterized (1)	0.44197	1.65865	ORF , Uncharacterized (1)-MET1	0.533286
TRP3	MET1	Yes	MET1	0.222999	2.7089	TRP3-MET1	0.406761
TRP4	MET1	Yes	TRP4	0.000311642	17.1078	TRP4-MET1	0.0103408
TRP5	MET1	Yes	MET1	0.241443	4.78784	TRP5-MET1	0.406761
URA1	MET1	Yes	MET1	0.0438942	6.75901	URA1-MET1	0.230508
YEA4	MET1	Yes	YEA4	0.214251	3.41312	YEA4-MET1	0.406761
ARG8	HIS6	Yes	HIS6	0.698437	1.2832	ARG8-HIS6	0.765435
ARO2	HIS6	Yes	HIS6	0.00301806	2.24294	ARO2-HIS6	0.0524568
ARO7	HIS6	Yes	HIS6	0.505601	1.47239	ARO7-HIS6	0.582911
ECM29	HIS6	Yes	HIS6	0.268492	1.4177	ECM29-HIS6	0.414907
ERG4	HIS6	Yes	ERG4	0.0645604	4.26948	ERG4-HIS6	0.275609
HIS1	HIS6	Yes	HIS6	0.637139	1.23041	HIS1-HIS6	0.709011
HIS4	HIS6	Yes	HIS6	0.894403	1.05056	HIS4-HIS6	0.91721
HMF1	HIS6	Yes	HIS6	0.249828	2.13647	HMF1-HIS6	0.409193
IBA57	HIS6	Yes	HIS6	0.608998	1.41075	IBA57-HIS6	0.686063
ILV1	HIS6	Yes	HIS6	0.913858	-1.02964	ILV1-HIS6	0.929947
IRC10	HIS6	Yes	HIS6	0.0346494	2.43467	IRC10-HIS6	0.201136
LYS1	HIS6	Yes	HIS6	0.362224	-1.55819	LYS1-HIS6	0.470539
LYS12	HIS6	Yes	HIS6	0.000597088	3.24124	LYS12-HIS6	0.0181614
LYS4	HIS6	Yes	HIS6	0.602352	1.41478	LYS4-HIS6	0.679624
LYS9	HIS6	Yes	HIS6	0.175809	1.31178	LYS9-HIS6	0.406312
MET13	HIS6	Yes	HIS6	0.784115	1.1709	MET13-HIS6	0.830775
MET7	HIS6	Yes	HIS6	0.248336	2.01385	MET7-HIS6	0.409193
MHF2	HIS6	Yes	MHF2	8.71e-06	10.7775	MHF2-HIS6	0.00105972
ORF , Uncharacterized (1)	HIS6	Yes	HIS6	0.417868	-1.56612	ORF , Uncharacterized (1)-HIS6	0.513018
ORF , Uncharacterized (2)	HIS6	Yes	HIS6	0.699377	1.29553	ORF , Uncharacterized (2)-HIS6	0.765435
ORT1	HIS6	Yes	HIS6	0.497283	1.22167	ORT1-HIS6	0.577662
RPL27A	HIS6	Yes	HIS6	0.0753576	1.99203	RPL27A-HIS6	0.297548
RSC2	HIS6	Yes	HIS6	0.879319	1.06241	RSC2-HIS6	0.906642
TRP2	HIS6	Yes	HIS6	0.777528	1.19388	TRP2-HIS6	0.826554
TRP3	HIS6	Yes	HIS6	0.457462	1.46571	TRP3-HIS6	0.542122
TRP5	HIS6	Yes	HIS6	0.894594	-1.05797	TRP5-HIS6	0.91721
VPS65	HIS6	Yes	HIS6	0.0561847	2.55363	VPS65-HIS6	0.256343
ADE5,7	TRP4	Yes	TRP4	0.0931875	1.29067	ADE5,7-TRP4	0.320882
ARG1	TRP4	Yes	TRP4	0.0216995	2.02531	ARG1-TRP4	0.152229
ARG8	TRP4	Yes	TRP4	0.455077	1.85422	ARG8-TRP4	0.541348
ARO1	TRP4	Yes	ARO1	0.00154142	4.15525	ARO1-TRP4	0.0327523
ARO2	TRP4	Yes	TRP4	0.0445229	6.94091	ARO2-TRP4	0.230508
ARO7	TRP4	Yes	ARO7	0.0709499	4.17101	ARO7-TRP4	0.297492
ECM29	TRP4	Yes	ECM29	0.021896	4.19467	ECM29-TRP4	0.152229
ERG4	TRP4	Yes	TRP4	0.21914	2.18426	ERG4-TRP4	0.406761
HIS1	TRP4	Yes	TRP4	0.00871056	3.28304	HIS1-TRP4	0.0935104
HIS4	TRP4	Yes	HIS4	0.000147429	3.94796	HIS4-TRP4	0.00566438
IRC10	TRP4	Yes	IRC10	4.18e-08	22.8708	IRC10-TRP4	3.0514e-05
LAG1	TRP4	Yes	TRP4	0.0121051	8.77809	LAG1-TRP4	0.109096
LYS12	TRP4	Yes	TRP4	0.00540672	6.99525	LYS12-TRP4	0.0711168
LYS9	TRP4	Yes	LYS9	0.00860104	3.70906	LYS9-TRP4	0.0935104
MET13	TRP4	Yes	TRP4	0.171003	2.9215	MET13-TRP4	0.406312
MET14	TRP4	Yes	MET14	0.00402651	13.0667	MET14-TRP4	0.0616427
MET7	TRP4	Yes	TRP4	0.203181	2.72816	MET7-TRP4	0.406761
MHF2	TRP4	Yes	TRP4	0.100758	3.48534	MHF2-TRP4	0.340524
ORF , Uncharacterized (1)	TRP4	Yes	TRP4	0.205092	4.49424	ORF , Uncharacterized (1)-TRP4	0.406761
ORF , Uncharacterized (2)	TRP4	Yes	TRP4	0.258907	3.26801	ORF , Uncharacterized (2)-TRP4	0.412669
ORT1	TRP4	Yes	ORT1	0.00462904	6.77258	ORT1-TRP4	0.0649845
RSC2	TRP4	Yes	RSC2	0.000131813	6.77682	RSC2-TRP4	0.00534575
TRP2	TRP4	Yes	TRP4	0.267312	3.75267	TRP2-TRP4	0.414907
TRP3	TRP4	Yes	TRP4	0.142884	4.08473	TRP3-TRP4	0.38947
VPS65	TRP4	Yes	VPS65	0.0625551	1.6984	VPS65-TRP4	0.270243
