# Supplementary material for: Spontaneously established syntrophic yeast communities improve bioproduction
Source: Nat Chem Biol. 2023 May 29;19(8):951–61. doi: 10.1038/s41589-023-01341-2 (PMC10374442; doi:10.1038/s41589-023-01341-2)
Supplement: Supplementary file 7 — Stability of cocultures (OD600 changes upon subculturing for passages 1 and 2). [file 41589_2023_1341_MOESM7_ESM.xlsx]

## Sheet: SupplementaryDataFile3
		WT (BY4741-BY4741) 1:1*			MET3∆-HIS2∆ 1:5			MET3∆-MET1∆ 1:5			MET14∆-MET5∆ 1: 5			MET14∆-TRP4∆ 2:1			MET1∆-ARG2∆ 1:10			LYS12∆-TRP4∆ 2:1			MET3∆-TRP4∆ 2:1			TRP2∆-TRP4∆ 1:1			MET14∆-ARG2∆ 1:5
		Subculture Passage 1 (first 48 hours)			Subculture Passage 1 (first 48 hours)			Subculture Passage 1 (first 48 hours)			Subculture Passage 1 (first 48 hours)			Subculture Passage 1 (first 48 hours)			Subculture Passage 1 (first 48 hours)			Subculture Passage 1 (first 48 hours)			Subculture Passage 1 (first 48 hours)			Subculture Passage 1 (first 48 hours)			Subculture Passage 1 (first 48 hours)
OD600 est. from BFP	0 hours	0.073283	0.068026	0.071248	0.043238	0.050636	0.052575	0.096597	0.101692	0.108602	0.118996	0.124208	0.10347	0.046675	0.048449	0.052437	0.106345	0.10497	0.11818	0.042255	0.038038	0.037984	0.032363	0.036988	0.035786	0.048706	0.046921	0.048691	0.083941	0.079731	0.083873
	48 hours	0.249619	0.258288	0.253121	0.041911	0.039132	0.041137	0.034223	0.034502	0.034642	0.149689	0.15487	0.159055	0.214905	0.218139	0.220755	0.145738	0.165244	0.151745	0.202038	0.222282	0.197619	0.073092	0.07536	0.074379	0.104093	0.106812	0.124213	0.176089	0.166695	0.161348
OD600 est. from mScarlet	0 hours	0.071417	0.067174	0.068452	0.071062	0.083864	0.088425	0.133503	0.128308	0.130598	0.073204	0.076292	0.07053	0.081325	0.085351	0.092563	0.059355	0.06053	0.04982	0.064645	0.058362	0.056616	0.099637	0.118712	0.114614	0.058694	0.057979	0.065509	0.050459	0.054669	0.058627
	48 hours	0.218281	0.242212	0.229879	0.434289	0.428268	0.432463	0.544577	0.522498	0.466858	0.293011	0.30443	0.325345	0.254895	0.253161	0.255945	0.219762	0.250056	0.236555	0.110362	0.114818	0.109881	0.407608	0.40554	0.402521	0.235007	0.246588	0.254287	0.213711	0.229005	0.221052
Avg. difference in OD600 (48 hours - 0 hours)		0.182824			-0.00808967			-0.0678413			0.03898			0.168746			0.0444107			0.167887			0.0392313			0.0636			0.085529
		0.16111			0.350556			0.380508			0.234253			0.168254			0.178889			0.0518127			0.294235			0.184567			0.166671
		Subculture Passage 2 (second 48 hours)			Subculture Passage 2 (second 48 hours)			Subculture Passage 2 (second 48 hours)			Subculture Passage 2 (second 48 hours)			Subculture Passage 2 (second 48 hours)			Subculture Passage 2 (second 48 hours)			Subculture Passage 2 (second 48 hours)			Subculture Passage 2 (second 48 hours)			Subculture Passage 2 (second 48 hours)			Subculture Passage 2 (second 48 hours)
OD600 est. from BFP	0 hours	0.035659	0.039481	0.044121	0.011685	0.012833	0.011238	0.00934	0.010083	0.011221	0.028489	0.026185	0.039996	0.027599	0.017384	0.021089	0.020892	0.027299	0.025772	0.026712	0.024948	0.019854	0.014214	0.013507	0.013214	0.018382	0.018902	0.01958	0.027594	0.022875	0.025151
	48 hours	0.277868	0.287182	0.277498	0.024151	0.016788	0.01529	0.013812	0.013633	0.013744	0.084511	0.082711	0.084248	0.242252	0.235126	0.248649	0.063831	0.074464	0.072444	0.036307	0.037008	0.030886	0.075639	0.073446	0.078797	0.037469	0.039682	0.038105	0.09331	0.069277	0.087567
OD600 est. from mScarlet	0 hours	0.043141	0.048619	0.053879	0.060115	0.085567	0.060362	0.05736	0.073417	0.070179	0.046311	0.044415	0.065704	0.039601	0.024816	0.030211	0.032808	0.042901	0.039728	0.026988	0.025952	0.021546	0.057786	0.051593	0.051686	0.032418	0.036498	0.03652	0.042906	0.035325	0.038949
	48 hours	0.207332	0.235618	0.218002	0.477549	0.396512	0.33171	0.511688	0.526767	0.545556	0.432989	0.447889	0.448052	0.290148	0.289474	0.305251	0.179169	0.228536	0.206656	0.087893	0.100492	0.120514	0.488361	0.487154	0.513103	0.289431	0.302218	0.357995	0.27499	0.205123	0.285433
Avg. difference in OD600 (48 hours - 0 hours)		0.241096			0.00682433			0.003515			0.0522667			0.219985			0.045592			0.0108957			0.0623157			0.019464			0.058178
		0.171771			0.333242			0.461018			0.390833			0.263415			0.166308			0.0781377			0.442518			0.281403			0.216122
Co-cultures were grown in triplicate - see Figure 3 for entire time series
* Ratios indicate initial inoculation seeding
