# Supplementary material for: Spontaneously established syntrophic yeast communities improve bioproduction
Source: Nat Chem Biol. 2023 May 29;19(8):951–61. doi: 10.1038/s41589-023-01341-2 (PMC10374442; doi:10.1038/s41589-023-01341-2)
Supplement: Supplementary file 8 — Results of LC–MS quantification of anthranilate, tryptophan and indole. [file 41589_2023_1341_MOESM8_ESM.xlsx]

## Sheet: SupplementaryDataFile4
		Trp_Bz Results	Anthranilate_Bz Results				Trp	Ant
Control (HIS3) in SM	A01	0	0			Limit of Quantification	0.00424591	0.0354795
	A02	0.0980894	0
	A03	0.00432892	0
Control (HIS3) in SM+Trp	A04	0.0675825	0
	A05	0.0596941	0
	A06	0.0412932	0
Control(HIS3) in SM+Anthranilate	A07	0.0307288	5.6379
	A08	0.52061	5.74839
	A09	0.00834033	2.23924
TRP2delta in SM	B01	0.151257	0
	B02	0.0771023	0
	B03	0.0589638	0
TRP2delta in SM+Trp	B04	1.80659	0
	B05	1.1883	0
	B06	1.89775	0
TRP2delta in SM+Anthranilate	B07	0.615051	9.36478
	B08	0.0113949	6.30795
	B09	0.364774	7.4005
TRP4delta in SM	C01	0.0912344	94.865
	C02	0.192438	136.682
	C03	0.12232	120.054
TRP4delta in SM+Trp	C04	1.46357	69.9695
	C05	4.75621	92.1079
	C06	25.0926	74.8033
TRP4delta in SM+Anthranilate	C07	0.121692	206.389
	C08	0.128653	193.434
	C09	0.164436	233.265
TRP2-TRP4-Co-culture(1:5)	D01	0.0837721	90.5183
	D02	0.154032	86.4542
	D03	0.123684	50.3297
TRP2-TRP4-Co-culture(1:2)	D04	0.660907	5.08505
	D05	0.658852	7.57411
	D06	0.411798	5.85612
TRP2-TRP4-Co-culture(1:1)	D07	0.162472	3.90501
	D08	0.0893671	2.97007
	D09	0.233161	6.98593
TRP2-TRP4-Co-culture(2:1)	D10	0	2.80484
	D11	0.104194	3.10695
	D12	0.0663528	2.0771
TRP2-TRP4-Co-culture(5:1)	E01	0	1.54389
	E02	0	1.81946
	E03	0.00590037	2.58415
Ctrl_SM	E04	0	0
	E05	0	0
	E06	0	0
Ctrl_SM_Trp	E07	1657.9	0
	E08	1403.73	0
	E09	1461.79	0
Ctrl_SM_Ant	E10	0.0633083	154.563
	E11	0	186.658
	E12	0	157.911
Recovery	F04	199.023	72.3005
	F05	181.392	83.8745
	F06	199.89	88.2764
