# Supplementary material for: Spontaneously established syntrophic yeast communities improve bioproduction
Source: Nat Chem Biol. 2023 May 29;19(8):951–61. doi: 10.1038/s41589-023-01341-2 (PMC10374442; doi:10.1038/s41589-023-01341-2)
Supplement: Supplementary file 9 — Results of LC–MS-based quantification of MSA bioproduction. [file 41589_2023_1341_MOESM9_ESM.xlsx]

## Sheet: SupplementaryDataFile5
Sample	Timepoint	Metabolite Quantified	Mean	SD
WT monoculture	24h	OD600	0.630667	0.071905
WT monoculture	24h	beta Alanine	0.968213	0.0967795
WT monoculture	24h	Glucose	3.49666	1.57456
WT monoculture	24h	MSA	32.6997	3.14103
ΔHIS2-ΔMET3 1:10	24h	OD600	0.115667	0.0218251
ΔHIS2-ΔMET3 1:10	24h	beta Alanine	0.315773	0.064806
ΔHIS2-ΔMET3 1:10	24h	MSA	5.28295	0.248297
ΔHIS2-ΔMET3 1:10	24h	Glucose	22.1997	1.87769
ΔHIS2-ΔMET3 20:1	24h	OD600	0.148667	0.0070946
ΔHIS2-ΔMET3 20:1	24h	beta Alanine	0.585573	0.231278
ΔHIS2-ΔMET3 20:1	24h	MSA	14.5596	0.939642
ΔHIS2-ΔMET3 20:1	24h	Glucose	19.528	0.0680186
ΔHIS2-ΔMET3 5:1	24h	OD600	0.176	0.0147986
ΔHIS2-ΔMET3 5:1	24h	beta Alanine	0.55496	0.0957243
ΔHIS2-ΔMET3 5:1	24h	MSA	15.3937	0.960243
ΔHIS2-ΔMET3 5:1	24h	Glucose	19.0197	0.0399919
ΔMET14-ΔTRP4 1:10	24h	OD600	0.193667	0.0158219
ΔMET14-ΔTRP4 1:10	24h	beta Alanine	0.540847	0.121761
ΔMET14-ΔTRP4 1:10	24h	MSA	9.06839	0.506923
ΔMET14-ΔTRP4 1:10	24h	Glucose	19.5042	0.622563
ΔMET14-ΔTRP4 1:2	24h	OD600	0.236333	0.0225019
ΔMET14-ΔTRP4 1:2	24h	beta Alanine	0.78086	0.413232
ΔMET14-ΔTRP4 1:2	24h	MSA	12.8311	1.06834
ΔMET14-ΔTRP4 1:2	24h	Glucose	20.0272	1.80816
ΔMET14-ΔTRP4 10:1	24h	OD600	0.126667	0.00351188
ΔMET14-ΔTRP4 10:1	24h	beta Alanine	0.549107	0.179182
ΔMET14-ΔTRP4 10:1	24h	MSA	4.81548	0.274609
ΔMET14-ΔTRP4 10:1	24h	Glucose	21.2314	0.935434
ΔMET3-ΔHIS2 1:20	24h	OD600	0.145333	0.00929157
ΔMET3-ΔHIS2 1:20	24h	beta Alanine	0.59798	0.150969
ΔMET3-ΔHIS2 1:20	24h	MSA	12.8494	0.0800043
ΔMET3-ΔHIS2 1:20	24h	Glucose	18.8831	0.69799
ΔMET3-ΔHIS2 1:5	24h	OD600	0.165	0.0340441
ΔMET3-ΔHIS2 1:5	24h	beta Alanine	0.652267	0.136612
ΔMET3-ΔHIS2 1:5	24h	MSA	11.8357	2.03697
ΔMET3-ΔHIS2 1:5	24h	Glucose	19.4331	0.708965
ΔMET3-ΔHIS2 10:1	24h	OD600	0.0953333	0.0510718
ΔMET3-ΔHIS2 10:1	24h	beta Alanine	0.47276	0.236218
ΔMET3-ΔHIS2 10:1	24h	MSA	5.55483	0.503063
ΔMET3-ΔHIS2 10:1	24h	Glucose	21.1011	0.715711
ΔTRP2-ΔTRP4 1:1	24h	OD600	0.446333	0.0572043
ΔTRP2-ΔTRP4 1:1	24h	beta Alanine	0.69976	0.0848271
ΔTRP2-ΔTRP4 1:1	24h	Glucose	10.0158	1.15991
ΔTRP2-ΔTRP4 1:1	24h	MSA	35.6476	2.02622
ΔTRP2-ΔTRP4 1:10	24h	OD600	0.309333	0.0336204
ΔTRP2-ΔTRP4 1:10	24h	beta Alanine	0.512753	0.121183
ΔTRP2-ΔTRP4 1:10	24h	Glucose	9.33327	0.561279
ΔTRP2-ΔTRP4 1:10	24h	MSA	24.513	1.11376
ΔTRP2-ΔTRP4 10:1	24h	OD600	0.176333	0.0090185
ΔTRP2-ΔTRP4 10:1	24h	beta Alanine	0.67582	0.0472537
ΔTRP2-ΔTRP4 10:1	24h	Glucose	19.7737	0.284048
ΔTRP2-ΔTRP4 10:1	24h	MSA	20.2422	2.03825
ΔTRP4-ΔMET14 1:10	24h	OD600	0.107	0.0137477
ΔTRP4-ΔMET14 1:10	24h	beta Alanine	0.483667	0.105558
ΔTRP4-ΔMET14 1:10	24h	MSA	3.43873	0.199311
ΔTRP4-ΔMET14 1:10	24h	Glucose	21.6801	0.391827
ΔTRP4-ΔMET14 10:1	24h	OD600	0.142	0.00953939
ΔTRP4-ΔMET14 10:1	24h	beta Alanine	0.522327	0.158452
ΔTRP4-ΔMET14 10:1	24h	MSA	7.98979	0.30301
ΔTRP4-ΔMET14 10:1	24h	Glucose	19.2776	0.6186
ΔTRP4-ΔMET14 2:1	24h	OD600	0.223	0.0427902
ΔTRP4-ΔMET14 2:1	24h	beta Alanine	0.575047	0.0533628
ΔTRP4-ΔMET14 2:1	24h	MSA	9.8442	0.261983
ΔTRP4-ΔMET14 2:1	24h	Glucose	17.3211	0.781875
ΔTRP4-ΔTRP2 1:1	24h	OD600	0.467	0.13214
ΔTRP4-ΔTRP2 1:1	24h	beta Alanine	0.6696	0.334237
ΔTRP4-ΔTRP2 1:1	24h	Glucose	11.9349	1.31393
ΔTRP4-ΔTRP2 1:1	24h	MSA	33.6895	4.09859
ΔTRP4-ΔTRP2 1:10	24h	OD600	0.151	0.0034641
ΔTRP4-ΔTRP2 1:10	24h	beta Alanine	0.695067	0.304267
ΔTRP4-ΔTRP2 1:10	24h	MSA	18.2068	1.22579
ΔTRP4-ΔTRP2 1:10	24h	Glucose	19.3782	0.905044
ΔTRP4-ΔTRP2 10:1	24h	OD600	0.381	0.0410731
ΔTRP4-ΔTRP2 10:1	24h	beta Alanine	0.682013	0.0918037
ΔTRP4-ΔTRP2 10:1	24h	Glucose	8.07932	0.372927
ΔTRP4-ΔTRP2 10:1	24h	MSA	22.7401	0.168723
WT monoculture	48h	Glucose	0.0500957	0.00108882
WT monoculture	48h	OD600	1.49567	0.0661992
WT monoculture	48h	beta Alanine	3.49547	0.559643
WT monoculture	48h	MSA	37.886	3.53861
ΔHIS2-ΔMET3 1:10	48h	OD600	0.331	0.00793725
ΔHIS2-ΔMET3 1:10	48h	beta Alanine	0.775508	0.335046
ΔHIS2-ΔMET3 1:10	48h	MSA	19.3393	0.986565
ΔHIS2-ΔMET3 1:10	48h	Glucose	22.5114	0.367133
ΔHIS2-ΔMET3 20:1	48h	OD600	0.819333	0.00503322
ΔHIS2-ΔMET3 20:1	48h	beta Alanine	3.30443	2.33397
ΔHIS2-ΔMET3 20:1	48h	Glucose	9.36349	1.53773
ΔHIS2-ΔMET3 20:1	48h	MSA	52.5132	0.940915
ΔHIS2-ΔMET3 5:1	48h	OD600	0.910667	0.0248261
ΔHIS2-ΔMET3 5:1	48h	beta Alanine	3.60081	1.60568
ΔHIS2-ΔMET3 5:1	48h	Glucose	6.92048	0.660589
ΔHIS2-ΔMET3 5:1	48h	MSA	46.6251	8.0817
ΔMET14-ΔTRP4 1:10	48h	OD600	0.935667	0.0997614
ΔMET14-ΔTRP4 1:10	48h	beta Alanine	2.80559	1.21667
ΔMET14-ΔTRP4 1:10	48h	Glucose	9.0138	2.80004
ΔMET14-ΔTRP4 1:10	48h	MSA	42.3116	3.37317
ΔMET14-ΔTRP4 1:2	48h	OD600	1.19633	0.0349619
ΔMET14-ΔTRP4 1:2	48h	beta Alanine	3.02509	1.25474
ΔMET14-ΔTRP4 1:2	48h	Glucose	4.01228	2.39655
ΔMET14-ΔTRP4 1:2	48h	MSA	45.5005	3.80459
ΔMET14-ΔTRP4 10:1	48h	OD600	0.198333	0.00152753
ΔMET14-ΔTRP4 10:1	48h	beta Alanine	0.482025	0.301006
ΔMET14-ΔTRP4 10:1	48h	MSA	11.1615	1.75025
ΔMET14-ΔTRP4 10:1	48h	Glucose	22.4563	0.426533
ΔMET3-ΔHIS2 1:20	48h	OD600	0.765667	0.0210317
ΔMET3-ΔHIS2 1:20	48h	beta Alanine	3.2131	0.251727
ΔMET3-ΔHIS2 1:20	48h	Glucose	9.542	0.564101
ΔMET3-ΔHIS2 1:20	48h	MSA	34.5345	2.11647
ΔMET3-ΔHIS2 1:5	48h	OD600	0.814667	0.020232
ΔMET3-ΔHIS2 1:5	48h	beta Alanine	3.09666	0.710742
ΔMET3-ΔHIS2 1:5	48h	Glucose	9.4313	0.338017
ΔMET3-ΔHIS2 1:5	48h	MSA	37.4009	6.98503
ΔMET3-ΔHIS2 10:1	48h	OD600	0.300667	0.0195021
ΔMET3-ΔHIS2 10:1	48h	beta Alanine	0.718092	0.229699
ΔMET3-ΔHIS2 10:1	48h	MSA	14.6871	1.50916
ΔMET3-ΔHIS2 10:1	48h	Glucose	22.6401	0.607793
ΔTRP2-ΔTRP4 1:1	48h	Glucose	0.0225276	0.039019
ΔTRP2-ΔTRP4 1:1	48h	OD600	1.26533	0.024173
ΔTRP2-ΔTRP4 1:1	48h	beta Alanine	2.26708	0.231373
ΔTRP2-ΔTRP4 1:1	48h	MSA	76.2782	8.65917
ΔTRP2-ΔTRP4 1:10	48h	Glucose	0	0
ΔTRP2-ΔTRP4 1:10	48h	OD600	1.353	0.00866025
ΔTRP2-ΔTRP4 1:10	48h	beta Alanine	2.57342	0.242093
ΔTRP2-ΔTRP4 1:10	48h	MSA	50.45	8.343
ΔTRP2-ΔTRP4 10:1	48h	OD600	0.431333	0.0365011
ΔTRP2-ΔTRP4 10:1	48h	beta Alanine	0.640342	0.130908
ΔTRP2-ΔTRP4 10:1	48h	Glucose	18.7384	0.464298
ΔTRP2-ΔTRP4 10:1	48h	MSA	49.7156	1.24272
ΔTRP4-ΔMET14 1:10	48h	OD600	0.205333	0.0126623
ΔTRP4-ΔMET14 1:10	48h	beta Alanine	0.343533	0.0449721
ΔTRP4-ΔMET14 1:10	48h	MSA	5.51224	0.626255
ΔTRP4-ΔMET14 1:10	48h	Glucose	24.471	0.551007
ΔTRP4-ΔMET14 10:1	48h	OD600	0.864667	0.0554286
ΔTRP4-ΔMET14 10:1	48h	beta Alanine	3.29158	1.98429
ΔTRP4-ΔMET14 10:1	48h	Glucose	9.87384	1.1214
ΔTRP4-ΔMET14 10:1	48h	MSA	39.43	6.43172
ΔTRP4-ΔMET14 2:1	48h	OD600	1.128	0.0233024
ΔTRP4-ΔMET14 2:1	48h	beta Alanine	2.21493	0.59426
ΔTRP4-ΔMET14 2:1	48h	Glucose	4.60225	0.195871
ΔTRP4-ΔMET14 2:1	48h	MSA	35.4098	2.67334
ΔTRP4-ΔTRP2 1:1	48h	beta Alanine	0.805575	0.291423
ΔTRP4-ΔTRP2 1:1	48h	OD600	1.04167	0.0356417
ΔTRP4-ΔTRP2 1:1	48h	Glucose	3.31278	0.558174
ΔTRP4-ΔTRP2 1:1	48h	MSA	70.8257	3.4762
ΔTRP4-ΔTRP2 1:10	48h	OD600	0.361	0.0467761
ΔTRP4-ΔTRP2 1:10	48h	beta Alanine	0.618808	0.0495298
ΔTRP4-ΔTRP2 1:10	48h	Glucose	18.5634	0.951821
ΔTRP4-ΔTRP2 1:10	48h	MSA	54.0197	3.00721
ΔTRP4-ΔTRP2 10:1	48h	Glucose	0	0
ΔTRP4-ΔTRP2 10:1	48h	beta Alanine	1.12374	0.301041
ΔTRP4-ΔTRP2 10:1	48h	OD600	1.31767	0.0102144
ΔTRP4-ΔTRP2 10:1	48h	MSA	80.3199	3.86571
