# Supplementary material for: Spontaneously established syntrophic yeast communities improve bioproduction
Source: Nat Chem Biol. 2023 May 29;19(8):951–61. doi: 10.1038/s41589-023-01341-2 (PMC10374442; doi:10.1038/s41589-023-01341-2)
Supplement: Supplementary file 10 — Results of LC–MS-based quantification of MSA bioproduction—normalized by OD600. [file 41589_2023_1341_MOESM10_ESM.xlsx]

## Sheet: SupplementaryDataFile6
Sample	Timepoint	Metabolite Quantified	Mean_ODnorm	SD_ODnorm	WT_Mean_24hr_or_48hr	Fold_Change_vs_WTmonoculture	Fold_Change_vs_WTmonocultre_at24hrs
ΔTRP4-ΔTRP2 1:10	48h	MSA_pOD	150.851	15.9739	25.3198	5.95782	2.87364
ΔTRP2-ΔTRP4 10:1	48h	MSA_pOD	115.759	9.37376	25.3198	4.57189	2.20516
ΔTRP4-ΔTRP2 1:1	48h	MSA_pOD	68.0623	4.40184	25.3198	2.68811	1.29656
ΔHIS2-ΔMET3 20:1	48h	MSA_pOD	64.0977	1.47181	25.3198	2.53153	1.22103
ΔTRP4-ΔTRP2 10:1	48h	MSA_pOD	60.9528	2.77635	25.3198	2.40732	1.16112
ΔTRP2-ΔTRP4 1:1	48h	MSA_pOD	60.3178	7.25923	25.3198	2.38224	1.14903
ΔHIS2-ΔMET3 1:10	48h	MSA_pOD	58.4635	3.69069	25.3198	2.309	1.1137
ΔMET14-ΔTRP4 10:1	48h	MSA_pOD	56.2343	8.37023	25.3198	2.22096	1.07124
ΔHIS2-ΔMET3 5:1	48h	MSA_pOD	51.3026	9.57391	25.3198	2.02618	0.977291
ΔMET3-ΔHIS2 10:1	48h	MSA_pOD	48.9907	6.19018	25.3198	1.93488	0.93325
ΔMET14-ΔTRP4 1:10	48h	MSA_pOD	45.8106	8.61812	25.3198	1.80928	0.872672
ΔMET3-ΔHIS2 1:5	48h	MSA_pOD	45.7883	7.33381	25.3198	1.8084	0.872246
ΔTRP4-ΔMET14 10:1	48h	MSA_pOD	45.6718	7.76085	25.3198	1.8038	0.870026
ΔMET3-ΔHIS2 1:20	48h	MSA_pOD	45.1604	3.75524	25.3198	1.7836	0.860285
ΔMET14-ΔTRP4 1:2	48h	MSA_pOD	37.9944	2.05576	25.3198	1.50058	0.723776
ΔTRP2-ΔTRP4 1:10	48h	MSA_pOD	37.2779	6.08981	25.3198	1.47228	0.710127
ΔTRP4-ΔMET14 2:1	48h	MSA_pOD	31.3691	1.7585	25.3198	1.23892	0.597568
ΔTRP4-ΔMET14 1:10	48h	MSA_pOD	26.8407	2.38348	25.3198	1.06007	0.511303
WT	48h	MSA_pOD	25.3198	1.92528	25.3198	1	0.48233
WT monoculture	48h	bAl_pOD	2.34688	0.444303
ΔHIS2-ΔMET3 1:10	48h	bAl_pOD	2.3512	1.03912
ΔHIS2-ΔMET3 20:1	48h	bAl_pOD	4.02466	2.82141
ΔHIS2-ΔMET3 5:1	48h	bAl_pOD	3.94699	1.71219
ΔMET14-ΔTRP4 1:10	48h	bAl_pOD	3.11846	1.72572
ΔMET14-ΔTRP4 1:2	48h	bAl_pOD	2.54862	1.11345
ΔMET14-ΔTRP4 10:1	48h	bAl_pOD	2.42375	1.4949
ΔMET3-ΔHIS2 1:20	48h	bAl_pOD	4.193	0.231062
ΔMET3-ΔHIS2 1:5	48h	bAl_pOD	3.81385	0.942288
ΔMET3-ΔHIS2 10:1	48h	bAl_pOD	2.41402	0.879861
ΔTRP2-ΔTRP4 1:1	48h	bAl_pOD	1.79342	0.202345
ΔTRP2-ΔTRP4 1:10	48h	bAl_pOD	1.90242	0.185278
ΔTRP2-ΔTRP4 10:1	48h	bAl_pOD	1.50052	0.370494
ΔTRP4-ΔMET14 1:10	48h	bAl_pOD	1.67033	0.148509
ΔTRP4-ΔMET14 10:1	48h	bAl_pOD	3.84373	2.41344
ΔTRP4-ΔMET14 2:1	48h	bAl_pOD	1.96019	0.499972
ΔTRP4-ΔTRP2 1:1	48h	bAl_pOD	0.779934	0.310526
ΔTRP4-ΔTRP2 1:10	48h	bAl_pOD	1.74313	0.336458
ΔTRP4-ΔTRP2 10:1	48h	bAl_pOD	0.852005	0.223318
WT monoculture	48h	Glucose_pOD	0.033556	0.00212612
ΔHIS2-ΔMET3 1:10	48h	Glucose_pOD	68.0531	2.69801
ΔHIS2-ΔMET3 20:1	48h	Glucose_pOD	11.4285	1.87567
ΔHIS2-ΔMET3 5:1	48h	Glucose_pOD	7.61094	0.863283
ΔMET14-ΔTRP4 1:10	48h	Glucose_pOD	9.93576	4.27002
ΔMET14-ΔTRP4 1:2	48h	Glucose_pOD	3.34154	1.98019
ΔMET14-ΔTRP4 10:1	48h	Glucose_pOD	113.221	1.58377
ΔMET3-ΔHIS2 1:20	48h	Glucose_pOD	12.4805	1.06087
ΔMET3-ΔHIS2 1:5	48h	Glucose_pOD	11.5849	0.607038
ΔMET3-ΔHIS2 10:1	48h	Glucose_pOD	75.5386	5.87838
ΔTRP2-ΔTRP4 1:1	48h	Glucose_pOD	0.0174497	0.0302238
ΔTRP2-ΔTRP4 1:10	48h	Glucose_pOD	0	0
ΔTRP2-ΔTRP4 10:1	48h	Glucose_pOD	43.5966	2.77795
ΔTRP4-ΔMET14 1:10	48h	Glucose_pOD	119.5	8.32985
ΔTRP4-ΔMET14 10:1	48h	Glucose_pOD	11.5022	1.95442
ΔTRP4-ΔMET14 2:1	48h	Glucose_pOD	4.08281	0.241204
ΔTRP4-ΔTRP2 1:1	48h	Glucose_pOD	3.19438	0.65135
ΔTRP4-ΔTRP2 1:10	48h	Glucose_pOD	51.7551	3.91161
ΔTRP4-ΔTRP2 10:1	48h	Glucose_pOD	0	0
ΔTRP4-ΔTRP2 1:10	24h	MSA_pOD	120.492	5.42921	52.4947	2.29532	2.29532
ΔTRP2-ΔTRP4 10:1	24h	MSA_pOD	114.785	9.91965	52.4947	2.18661	2.18661
ΔHIS2-ΔMET3 20:1	24h	MSA_pOD	97.915	3.34265	52.4947	1.86524	1.86524
ΔMET3-ΔHIS2 1:20	24h	MSA_pOD	88.6301	5.11242	52.4947	1.68836	1.68836
ΔHIS2-ΔMET3 5:1	24h	MSA_pOD	87.9482	9.98587	52.4947	1.67537	1.67537
ΔTRP2-ΔTRP4 1:1	24h	MSA_pOD	80.9062	12.5571	52.4947	1.54123	1.54123
ΔMET3-ΔHIS2 10:1	24h	MSA_pOD	80.7495	63.8355	52.4947	1.53824	1.53824
ΔTRP2-ΔTRP4 1:10	24h	MSA_pOD	79.7361	7.67211	52.4947	1.51894	1.51894
ΔTRP4-ΔTRP2 1:1	24h	MSA_pOD	74.3627	11.901	52.4947	1.41657	1.41657
ΔMET3-ΔHIS2 1:5	24h	MSA_pOD	72.2438	5.31569	52.4947	1.37621	1.37621
ΔTRP4-ΔTRP2 10:1	24h	MSA_pOD	60.162	6.63703	52.4947	1.14606	1.14606
ΔTRP4-ΔMET14 10:1	24h	MSA_pOD	56.3911	3.31186	52.4947	1.07423	1.07423
ΔMET14-ΔTRP4 1:2	24h	MSA_pOD	54.4202	4.05503	52.4947	1.03668	1.03668
WT	24h	MSA_pOD	52.4947	9.79046	52.4947	1	1
ΔHIS2-ΔMET3 1:10	24h	MSA_pOD	47.0113	10.6541	52.4947	0.895543	0.895543
ΔMET14-ΔTRP4 1:10	24h	MSA_pOD	46.9785	3.72668	52.4947	0.894919	0.894919
ΔTRP4-ΔMET14 2:1	24h	MSA_pOD	45.3707	9.69033	52.4947	0.86429	0.86429
ΔMET14-ΔTRP4 10:1	24h	MSA_pOD	38.0586	2.85534	52.4947	0.724999	0.724999
ΔTRP4-ΔMET14 1:10	24h	MSA_pOD	32.381	3.09059	52.4947	0.616842	0.616842
WT monoculture	24h	bAl_pOD	1.53837	0.0767778
ΔHIS2-ΔMET3 1:10	24h	bAl_pOD	2.80279	0.820797
ΔHIS2-ΔMET3 20:1	24h	bAl_pOD	3.89688	1.37415
ΔHIS2-ΔMET3 5:1	24h	bAl_pOD	3.16662	0.568721
ΔMET14-ΔTRP4 1:10	24h	bAl_pOD	2.82837	0.827199
ΔMET14-ΔTRP4 1:2	24h	bAl_pOD	3.36706	1.90795
ΔMET14-ΔTRP4 10:1	24h	bAl_pOD	4.36312	1.53307
ΔMET3-ΔHIS2 1:20	24h	bAl_pOD	4.08376	0.7746
ΔMET3-ΔHIS2 1:5	24h	bAl_pOD	4.06556	1.17557
ΔMET3-ΔHIS2 10:1	24h	bAl_pOD	8.47599	9.98833
ΔTRP2-ΔTRP4 1:1	24h	bAl_pOD	1.57614	0.192151
ΔTRP2-ΔTRP4 1:10	24h	bAl_pOD	1.66094	0.397005
ΔTRP2-ΔTRP4 10:1	24h	bAl_pOD	3.83095	0.126754
ΔTRP4-ΔMET14 1:10	24h	bAl_pOD	4.65594	1.66179
ΔTRP4-ΔMET14 10:1	24h	bAl_pOD	3.72117	1.33004
ΔTRP4-ΔMET14 2:1	24h	bAl_pOD	2.6386	0.516155
ΔTRP4-ΔTRP2 1:1	24h	bAl_pOD	1.38396	0.300723
ΔTRP4-ΔTRP2 1:10	24h	bAl_pOD	4.57899	1.93753
ΔTRP4-ΔTRP2 10:1	24h	bAl_pOD	1.82	0.416587
WT monoculture	24h	Glucose_pOD	5.75724	3.02724
ΔHIS2-ΔMET3 1:10	24h	Glucose_pOD	196.334	37.0277
ΔHIS2-ΔMET3 20:1	24h	Glucose_pOD	131.544	5.97758
ΔHIS2-ΔMET3 5:1	24h	Glucose_pOD	108.604	9.6022
ΔMET14-ΔTRP4 1:10	24h	Glucose_pOD	101.3	11.0335
ΔMET14-ΔTRP4 1:2	24h	Glucose_pOD	85.6021	14.6046
ΔMET14-ΔTRP4 10:1	24h	Glucose_pOD	167.582	4.0832
ΔMET3-ΔHIS2 1:20	24h	Glucose_pOD	130.214	8.22522
ΔMET3-ΔHIS2 1:5	24h	Glucose_pOD	121.15	25.1605
ΔMET3-ΔHIS2 10:1	24h	Glucose_pOD	301.533	226.326
ΔTRP2-ΔTRP4 1:1	24h	Glucose_pOD	22.8998	5.42207
ΔTRP2-ΔTRP4 1:10	24h	Glucose_pOD	30.4688	4.35957
ΔTRP2-ΔTRP4 10:1	24h	Glucose_pOD	112.281	4.2204
ΔTRP4-ΔMET14 1:10	24h	Glucose_pOD	205.224	30.7307
ΔTRP4-ΔMET14 10:1	24h	Glucose_pOD	135.99	5.49237
ΔTRP4-ΔMET14 2:1	24h	Glucose_pOD	79.5382	14.8763
ΔTRP4-ΔTRP2 1:1	24h	Glucose_pOD	27.4837	10.5032
ΔTRP4-ΔTRP2 1:10	24h	Glucose_pOD	128.286	3.13085
ΔTRP4-ΔTRP2 10:1	24h	Glucose_pOD	21.4311	3.1577
