# Supplementary material for: Spontaneously established syntrophic yeast communities improve bioproduction
Source: Nat Chem Biol. 2023 May 29;19(8):951–61. doi: 10.1038/s41589-023-01341-2 (PMC10374442; doi:10.1038/s41589-023-01341-2)
Supplement: Source Data Fig. 1 — Statistical source data. [file 41589_2023_1341_MOESM11_ESM.xlsx]

## Sheet: Panel b
Strain A	Strain B	synergy	nearest.monoculture	t.test_p.value	fold.change.48	Coculture	p.value.adj	Significant
ADE5,7	HIS2	Yes	HIS2	0.410333566	122645031	ADE5,7-HIS2	0.485123427783251	0
ARG1	HIS2	Yes	HIS2	0.086820014	1814195246	ARG1-HIS2	0.246435142588235	0
ARG2	HIS2	Yes	HIS2	0.022672404	2509901033	ARG2-HIS2	0.112193339381443	0
ECM29	HIS2	Yes	HIS2	0.131899073	6514267183	ECM29-HIS2	0.301867629952607	0
HIS1	HIS2	Yes	HIS2	0.422137332	1306005344	HIS1-HIS2	0.488255227373494	0
IBA57	HIS2	Yes	HIS2	0.467868493	285916942	IBA57-HIS2	0.519853881111111	0
ISA1	HIS2	Yes	HIS2	0.197378383	2849543575	ISA1-HIS2	0.357515561660377	0
MET10	HIS2	Yes	MET10	5.85e-05	4002286042	MET10-HIS2	0.00200571428571429	1
POS5	HIS2	Yes	HIS2	0.021860301	4361373058	POS5-HIS2	0.11171587	0
RPL27A	HIS2	Yes	HIS2	0.267117282	2346449762	RPL27A-HIS2	0.391502236132931	0
TRP3	HIS2	Yes	HIS2	0.01393718	4735083614	TRP3-HIS2	0.089197952	0
URA1	HIS2	Yes	HIS2	0.089105879	290928081	URA1-HIS2	0.247127193812155	0
ADE1	YEA4	Yes	YEA4	1.96e-05	5954816662	ADE1-YEA4	0.0009408	1
ADE5,7	YEA4	Yes	YEA4	0.058882763	4181028876	ADE5,7-YEA4	0.195238285241379	0
ARG1	YEA4	Yes	YEA4	0.203839229	6073885233	ARG1-YEA4	0.358398644395604	0
ARG3	YEA4	Yes	YEA4	0.263811732	3937362516	ARG3-YEA4	0.391259171851852	0
ARO1	YEA4	Yes	ARO1	0.243144049	2287456568	ARO1-YEA4	0.380661836116505	0
ARO7	YEA4	Yes	ARO7	0.334201025	2178964277	ARO7-YEA4	0.43180345026738	0
ERG4	YEA4	Yes	YEA4	0.753778241	1161067792	ERG4-YEA4	0.776423939227468	0
HIS1	YEA4	Yes	HIS1	0.092962493	1875425216	HIS1-YEA4	0.247127193812155	0
HIS6	YEA4	Yes	HIS6	0.144460691	2663729854	HIS6-YEA4	0.309896595	0
HMF1	YEA4	Yes	YEA4	0.401157444	1602786976	HMF1-YEA4	0.480662666268657	0
ILV1	YEA4	Yes	ILV1	0.269961904	2968535379	ILV1-YEA4	0.391502236132931	0
IRC10	YEA4	Yes	IRC10	0.344494706	3207810423	IRC10-YEA4	0.437453594920635	0
ISA1	YEA4	Yes	YEA4	0.31192665	1427244573	ISA1-YEA4	0.420246783193277	0
LYS4	YEA4	Yes	YEA4	0.362964928	1197005621	LYS4-YEA4	0.444018066564885	0
LYS9	YEA4	Yes	LYS9	0.292527215	7226331135	LYS9-YEA4	0.408416522790698	0
MET10	YEA4	Yes	MET10	0.17628496	9997143694	MET10-YEA4	0.339826428915663	0
MET13	YEA4	Yes	YEA4	0.520699594	1443436323	MET13-YEA4	0.565465622443439	0
ORT1	YEA4	Yes	ORT1	0.331714592	7210963882	ORT1-YEA4	0.43180345026738	0
POS5	YEA4	Yes	POS5	0.420665435	1360066217	POS5-YEA4	0.48772804057971	0
TRP3	YEA4	Yes	TRP3	0.207237105	3135065665	TRP3-YEA4	0.361722946909091	0
URA1	YEA4	Yes	URA1	0.175301583	3809476449	URA1-YEA4	0.339826428915663	0
ARO1	ARG5,6	Yes	ARG5,6	0.263936109	2600462756	ARO1-ARG5,6	0.391259171851852	0
ARO7	ARG5,6	Yes	ARG5,6	0.359360897	8146959929	ARO7-ARG5,6	0.444018066564885	0
ECM29	ARG5,6	Yes	ECM29	0.109843679	3938102841	ECM29-ARG5,6	0.2785192725	0
HIS1	ARG5,6	Yes	HIS1	0.232103379	2219706286	HIS1-ARG5,6	0.380661836116505	0
HIS4	ARG5,6	Yes	HIS4	0.090392772	2167149719	HIS4-ARG5,6	0.247127193812155	0
HIS6	ARG5,6	Yes	ARG5,6	0.078546087	2469861678	HIS6-ARG5,6	0.23417466931677	0
IRC10	ARG5,6	Yes	ARG5,6	0.234359076	9975374109	IRC10-ARG5,6	0.380661836116505	0
ISA1	ARG5,6	Yes	ARG5,6	0.284502872	1692034154	ISA1-ARG5,6	0.399302276491228	0
LYS2	ARG5,6	Yes	LYS2	0.255008999	4720533141	LYS2-ARG5,6	0.384919243773585	0
LYS9	ARG5,6	Yes	LYS9	0.402554983	1474112381	LYS9-ARG5,6	0.480662666268657	0
MET10	ARG5,6	Yes	ARG5,6	0.276801039	5608908697	MET10-ARG5,6	0.393090232899408	0
MET3	ARG5,6	Yes	MET3	0.240373749	346880114	MET3-ARG5,6	0.380661836116505	0
RPL27A	ARG5,6	Yes	RPL27A	0.933955429	105398611	RPL27A-ARG5,6	0.935905231565762	0
RPS24B	ARG5,6	Yes	RPS24B	0.408424239	4469432995	RPS24B-ARG5,6	0.485123427783251	0
TRP3	ARG5,6	Yes	TRP3	0.041867166	1988745272	TRP3-ARG5,6	0.165937276097561	0
TRP5	ARG5,6	Yes	ARG5,6	0.328115029	4005867938	TRP5-ARG5,6	0.43180345026738	0
URA1	ARG5,6	Yes	URA1	0.656847143	1224891724	URA1-ARG5,6	0.688398752489083	0
ADE1	MET13	Yes	MET13	0.001063969	195303313	ADE1-MET13	0.0194660057142857	1
ADE5,7	MET13	Yes	ADE5,7	0.079572402	1810405616	ADE5,7-MET13	0.234818158527607	0
ARG4	MET13	Yes	ARG4	0.360154715	6410577981	ARG4-MET13	0.444018066564885	0
ARG5,6	MET13	Yes	MET13	0.335264782	1356290606	ARG5,6-MET13	0.43180345026738	0
ARO7	MET13	Yes	ARO7	0.111407709	4236410337	ARO7-MET13	0.2785192725	0
BUD16	MET13	Yes	BUD16	0.09297829	9201116763	BUD16-MET13	0.247127193812155	0
ECM29	MET13	Yes	ECM29	0.024685204	6698932476	ECM29-MET13	0.120907121632653	0
FCY22	MET13	Yes	MET13	0.05884859	1586910922	FCY22-MET13	0.195238285241379	0
HIS1	MET13	Yes	HIS1	0.305795258	2011931509	HIS1-MET13	0.417812520339943	0
HIS4	MET13	Yes	HIS4	0.201611032	2026487418	HIS4-MET13	0.358398644395604	0
HMF1	MET13	Yes	MET13	0.163523776	6598582654	HMF1-MET13	0.329795850756303	0
ILV1	MET13	Yes	ILV1	0.412472987	1544018841	ILV1-MET13	0.486454628402948	0
LAG1	MET13	Yes	LAG1	0.030833616	1792655715	LAG1-MET13	0.140411701132075	0
LYS9	MET13	Yes	LYS9	0.172991133	3641769678	LYS9-MET13	0.337895787317073	0
MET14	MET13	Yes	MET14	0.253309763	3543275279	MET14-MET13	0.384774323544304	0
MET3	MET13	Yes	MET3	0.30951134	4527664	MET3-MET13	0.418997641014084	0
MET7	MET13	Yes	MET13	0.169418472	7838039506	MET7-MET13	0.337895787317073	0
MHF2	MET13	Yes	MHF2	0.083496506	1211574358	MHF2-MET13	0.242898926545455	0
PEX35	MET13	Yes	PEX35	0.234923312	1249398149	PEX35-MET13	0.380661836116505	0
RSC2	MET13	Yes	RSC2	0.122467031	3251790852	RSC2-MET13	0.2939208744	0
TRP3	MET13	Yes	TRP3	0.011234007	185359828	TRP3-MET13	0.0759482163380282	0
TRP4	MET13	Yes	TRP4	0.046907263	9492840914	TRP4-MET13	0.17510975255814	0
URA1	MET13	Yes	MET13	0.000990916	102318671	URA1-MET13	0.0190255872	1
ARG5,6	LYS2	Yes	LYS2	0.613334505	2036657269	ARG5,6-LYS2	0.654223472	0
ECM29	LYS2	Yes	LYS2	0.292698508	1754740802	ECM29-LYS2	0.408416522790698	0
HIS1	LYS2	Yes	LYS2	0.824864568	1083773451	HIS1-LYS2	0.844211071727079	0
HIS2	LYS2	Yes	LYS2	0.018492513	1492961289	HIS2-LYS2	0.106682714285714	0
HIS4	LYS2	Yes	LYS2	0.523128075	1295840037	HIS4-LYS2	0.56682048758465	0
HIS6	LYS2	Yes	LYS2	0.326568233	1441989826	HIS6-LYS2	0.43180345026738	0
IRC10	LYS2	Yes	LYS2	0.877344923	-1071198858	IRC10-LYS2	0.892215175932203	0
MET1	LYS2	Yes	LYS2	0.304894834	252770353	MET1-LYS2	0.417812520339943	0
MET14	LYS2	Yes	LYS2	0.456067508	1685520316	MET14-LYS2	0.51267541882904	0
MET7	LYS2	Yes	LYS2	0.415177734	-1565639026	MET7-LYS2	0.487250152371638	0
TRP3	LYS2	Yes	LYS2	0.615671713	1274287325	TRP3-LYS2	0.655260359733925	0
VPS65	LYS2	Yes	LYS2	0.135608409	2437664373	VPS65-LYS2	0.303408107889908	0
ECM29	ARG4	Yes	ARG4	0.018034709	1533588733	ECM29-ARG4	0.106682714285714	0
HIS1	ARG4	Yes	ARG4	0.717880552	-1115173096	HIS1-ARG4	0.745849924155844	0
HIS2	ARG4	Yes	ARG4	0.301767036	135349443	HIS2-ARG4	0.417812520339943	0
HIS4	ARG4	Yes	ARG4	0.200260516	-1266955646	HIS4-ARG4	0.358398644395604	0
HIS6	ARG4	Yes	ARG4	0.245051057	1550310896	HIS6-ARG4	0.380661836116505	0
RSC2	ARG4	Yes	ARG4	0.632354241	1495009336	RSC2-ARG4	0.668568360528634	0
TRP4	ARG4	Yes	ARG4	0.182558729	179303809	TRP4-ARG4	0.343639960470588	0
TRP5	ARG4	Yes	ARG4	0.155715205	1804726549	TRP5-ARG4	0.31805658893617	0
URA1	ARG4	Yes	ARG4	0.204796347	1610815103	URA1-ARG4	0.358767323211679	0
ADE2	LYS1	Yes	LYS1	0.441506003	2277388493	ADE2-LYS1	0.504578289142857	0
ECM29	LYS1	Yes	ECM29	0.277844657	2878986173	ECM29-LYS1	0.393408363893805	0
IRC10	LYS1	Yes	IRC10	0.33549729	1912636172	IRC10-LYS1	0.43180345026738	0
ISA1	LYS1	Yes	LYS1	0.258066837	352563638	ISA1-LYS1	0.3871002555	0
MET13	LYS1	Yes	MET13	0.143865576	3229572715	MET13-LYS1	0.309896595	0
MET14	LYS1	Yes	MET14	0.26551118	186754412	MET14-LYS1	0.391502236132931	0
TRP4	LYS1	Yes	TRP4	0.225245639	6677389077	TRP4-LYS1	0.379378024421053	0
TRP5	LYS1	Yes	TRP5	0.433157373	2098091596	TRP5-LYS1	0.498598414964029	0
VPS65	LYS1	Yes	VPS65	0.553452443	1468450004	VPS65-LYS1	0.595029358389262	0
ARG1	HIS4	Yes	ARG1	0.037767415	437233716	ARG1-HIS4	0.153630162711864	0
HIS1	HIS4	Yes	HIS4	0.130971304	-166677213	HIS1-HIS4	0.301867629952607	0
MET10	HIS4	Yes	HIS4	0.02068766	1854823819	MET10-HIS4	0.111573896629213	0
POS5	HIS4	Yes	POS5	0.218725671	1247535223	POS5-HIS4	0.375668187428571	0
TRP4	HIS4	Yes	HIS4	0.369117086	-1175322895	TRP4-HIS4	0.449685790050761	0
RSC2	MET5	Yes	MET5	0.005248852	1590627871	RSC2-MET5	0.0503587938461538	0
TRP3	MET5	Yes	MET5	0.988122917	-1003523649	TRP3-MET5	0.988122917	0
ARO1	TRP2	Yes	TRP2	0.254260174	2197386372	ARO1-TRP2	0.384919243773585	0
ARO7	TRP2	Yes	TRP2	0.077252209	4230522919	ARO7-TRP2	0.233214215849057	0
ECM29	TRP2	Yes	ECM29	0.029580448	2862800158	ECM29-TRP2	0.136525144615385	0
HIS1	TRP2	Yes	TRP2	0.27266028	2559925803	HIS1-TRP2	0.392974118456973	0
IRC10	TRP2	Yes	TRP2	0.188828413	5585586876	IRC10-TRP2	0.349952271196911	0
ISA1	TRP2	Yes	TRP2	0.191307431	2951100627	ISA1-TRP2	0.35182975816092	0
MHF2	TRP2	Yes	TRP2	0.191276306	5196573634	MHF2-TRP2	0.35182975816092	0
TRP3	TRP2	Yes	TRP2	0.075542205	2512919959	TRP3-TRP2	0.230320055696203	0
TRP4	TRP2	Yes	TRP2	0.001460056	1314649869	TRP4-TRP2	0.0226073187096774	1
MHF2	ARO7	Yes	ARO7	0.455815023	1266886367	MHF2-ARO7	0.51267541882904	0
TRP3	ARO7	Yes	ARO7	0.739961665	1057417742	TRP3-ARO7	0.763831396129032	0
ARG1	TRP5	Yes	ARG1	0.025837601	2623623062	ARG1-TRP5	0.125187569708738	0
ARO1	TRP5	Yes	TRP5	0.336446855	2209812233	ARO1-TRP5	0.43180345026738	0
HIS1	TRP5	Yes	HIS1	0.046088112	4830211701	HIS1-TRP5	0.174191289448819	0
HIS2	TRP5	Yes	HIS2	0.210260784	2086212025	HIS2-TRP5	0.365670928695652	0
HIS4	TRP5	Yes	HIS4	0.0366866	3284837372	HIS4-TRP5	0.151677259487179	0
HIS6	TRP5	Yes	HIS6	0.090524514	3762255121	HIS6-TRP5	0.247127193812155	0
LYS5	TRP5	Yes	TRP5	0.353564047	2599560059	LYS5-TRP5	0.444018066564885	0
URA4	TRP5	Yes	URA4	0.448582891	1537615028	URA4-TRP5	0.506634794541176	0
ADE1	ARO2	Yes	ARO2	0.000263884	2099115047	ADE1-ARO2	0.006333216	1
ADE5,7	ARO2	Yes	ARO2	0.047060746	2170811652	ADE5,7-ARO2	0.17510975255814	0
ADE8	ARO2	Yes	ARO2	0.202467781	6663646365	ADE8-ARO2	0.358398644395604	0
ARG1	ARO2	Yes	ARG1	0.121392337	2792680196	ARG1-ARO2	0.292805636984925	0
ARO1	ARO2	Yes	ARO2	0.07537777	2641658377	ARO1-ARO2	0.230320055696203	0
FCY22	ARO2	Yes	ARO2	0.074677663	1472950611	FCY22-ARO2	0.230320055696203	0
HIS4	ARO2	Yes	ARO2	0.02116432	1450748264	HIS4-ARO2	0.111635973626374	0
LYS12	ARO2	Yes	ARO2	5.42e-05	2230116103	LYS12-ARO2	0.00200571428571429	1
LYS5	ARO2	Yes	ARO2	0.49911278	1688409128	LYS5-ARO2	0.545726957630979	0
MET3	ARO2	Yes	MET3	0.048106685	4488344055	MET3-ARO2	0.176268769465649	0
RPL27A	ARO2	Yes	ARO2	0.000519789	1969884249	RPL27A-ARO2	0.0113408509090909	1
TRP2	ARO2	Yes	ARO2	0.358737549	5035722504	TRP2-ARO2	0.444018066564885	0
TRP3	ARO2	Yes	TRP3	0.071724014	4142333926	TRP3-ARO2	0.225016514509804	0
URA1	ARO2	Yes	ARO2	0.000183779	1878567083	URA1-ARO2	0.00464283789473684	1
ADE1	ARG2	Yes	ARG2	3.48e-06	4660020227	ADE1-ARG2	0.0004176	1
ARG1	ARG2	Yes	ARG2	0.132067746	1821090173	ARG1-ARG2	0.301867629952607	0
ARG4	ARG2	Yes	ARG2	0.087279113	3049246305	ARG4-ARG2	0.246435142588235	0
ARG5,6	ARG2	Yes	ARG2	0.380917423	280653926	ARG5,6-ARG2	0.460555070629723	0
HIS2	ARG2	Yes	ARG2	0.042521427	175293427	HIS2-ARG2	0.165937276097561	0
IRC10	ARG2	Yes	IRC10	1.15e-05	2477427722	IRC10-ARG2	0.000788571428571429	1
LYS9	ARG2	Yes	ARG2	0.238464803	2084491465	LYS9-ARG2	0.380661836116505	0
MET1	ARG2	Yes	ARG2	0.001223838	5233384733	MET1-ARG2	0.0202566289655172	1
MET14	ARG2	Yes	ARG2	5.59e-05	6718718831	MET14-ARG2	0.00200571428571429	1
MET3	ARG2	Yes	MET3	8.33e-05	1942737548	MET3-ARG2	0.0026656	1
MET5	ARG2	Yes	ARG2	0.00271709	5694955595	MET5-ARG2	0.0343211368421053	1
ORT1	ARG2	Yes	ARG2	0.241557933	1794097607	ORT1-ARG2	0.380661836116505	0
RSC2	ARG2	Yes	ARG2	0.148391971	2260167141	RSC2-ARG2	0.312404149473684	0
TRP3	ARG2	Yes	ARG2	0.120973704	1725491926	TRP3-ARG2	0.292805636984925	0
TRP4	ARG2	Yes	ARG2	0.130412868	2428195164	TRP4-ARG2	0.301867629952607	0
ADE1	HIS1	Yes	ADE1	8.95e-07	1501269268	ADE1-HIS1	0.0001432	1
ADE8	HIS1	Yes	HIS1	0.337650603	1653820108	ADE8-HIS1	0.43219277184	0
ARG1	HIS1	Yes	HIS1	0.138991469	2286726763	ARG1-HIS1	0.304638836164384	0
ARO1	HIS1	Yes	HIS1	0.111178462	2022660692	ARO1-HIS1	0.2785192725	0
ARO7	HIS1	Yes	ARO7	0.249999857	3844697999	ARO7-HIS1	0.383158224761905	0
ECM29	HIS1	Yes	ECM29	0.009683587	2424640144	ECM29-HIS1	0.0693749516417911	0
HIS2	HIS1	Yes	HIS1	0.241360589	2268838522	HIS2-HIS1	0.380661836116505	0
HIS4	HIS1	Yes	HIS1	0.229437763	2806766427	HIS4-HIS1	0.380661836116505	0
LYS12	HIS1	Yes	HIS1	0.026640466	7167689665	LYS12-HIS1	0.125187569708738	0
LYS9	HIS1	Yes	HIS1	0.044344608	4737429969	LYS9-HIS1	0.169610948571429	0
MET1	HIS1	Yes	HIS1	0.026675432	5534739059	MET1-HIS1	0.125187569708738	0
MET13	HIS1	Yes	HIS1	0.147628037	355466969	MET13-HIS1	0.312404149473684	0
MET3	HIS1	Yes	HIS1	0.006108577	8196269266	MET3-HIS1	0.0533112174545454	0
MET5	HIS1	Yes	HIS1	0.001959759	8914784558	MET5-HIS1	0.0268766948571429	1
MHF2	HIS1	Yes	HIS1	0.031936431	6637853898	MHF2-HIS1	0.142872657777778	0
RPL27A	HIS1	Yes	HIS1	9.2e-05	685208815	RPL27A-HIS1	0.00276	1
RSC2	HIS1	Yes	HIS1	0.227038152	3687838532	RSC2-HIS1	0.379715376167247	0
TRP3	HIS1	Yes	HIS1	0.053462044	1863795127	TRP3-HIS1	0.184617130359712	0
TRP4	HIS1	Yes	HIS1	0.019672524	5988336299	TRP4-HIS1	0.109800133953488	0
URA1	HIS1	Yes	HIS1	0.018488689	5713196829	URA1-HIS1	0.106682714285714	0
ADE1	IBA57	Yes	IBA57	1.52e-05	2292070833	ADE1-IBA57	0.000912	1
ADE8	IBA57	Yes	ADE8	0.226257715	2957704092	ADE8-IBA57	0.379715376167247	0
APT1	IBA57	Yes	APT1	0.325561399	3393000622	APT1-IBA57	0.43180345026738	0
ARG2	IBA57	Yes	ARG2	0.012364967	213840737	ARG2-IBA57	0.0813038926027397	0
ARG3	IBA57	Yes	ARG3	0.112813031	4507130022	ARG3-IBA57	0.28057126880829	0
ARO2	IBA57	Yes	IBA57	0.155058214	55529956	ARO2-IBA57	0.31805658893617	0
ARO7	IBA57	Yes	IBA57	0.022234847	4846900905	ARO7-IBA57	0.11171587	0
BUD16	IBA57	Yes	BUD16	0.264099941	4109938823	BUD16-IBA57	0.391259171851852	0
ECM29	IBA57	Yes	ECM29	0.035267746	2534632082	ECM29-IBA57	0.148495772631579	0
ERG4	IBA57	Yes	IBA57	0.193808181	194781006	ERG4-IBA57	0.353718353155894	0
FCY22	IBA57	Yes	IBA57	0.152555323	7098300472	FCY22-IBA57	0.315731282068966	0
HIS1	IBA57	Yes	IBA57	0.016201581	671578892	HIS1-IBA57	0.102231540779221	0
HIS2	IBA57	Yes	HIS2	0.032590069	240147037	HIS2-IBA57	0.143515900183486	0
HIS4	IBA57	Yes	HIS4	0.283736674	157789689	HIS4-IBA57	0.399302276491228	0
HIS6	IBA57	Yes	HIS6	0.303285023	2175455543	HIS6-IBA57	0.417812520339943	0
HMF1	IBA57	Yes	IBA57	0.887535776	106703387	HMF1-IBA57	0.896878257852632	0
ILV1	IBA57	Yes	ILV1	0.136311767	3114792791	ILV1-IBA57	0.303408107889908	0
IRC10	IBA57	Yes	IRC10	0.128956545	5476605675	IRC10-IBA57	0.301867629952607	0
ISA1	IBA57	Yes	IBA57	0.117000684	9554372613	ISA1-IBA57	0.289365006769231	0
LAG1	IBA57	Yes	LAG1	0.178250316	1911585493	LAG1-IBA57	0.340877098326693	0
LYS12	IBA57	Yes	LYS12	0.006457007	858327094	LYS12-IBA57	0.0543747957894737	0
LYS4	IBA57	Yes	LYS4	0.171781957	9208860735	LYS4-IBA57	0.337895787317073	0
LYS9	IBA57	Yes	LYS9	0.149385847	5057056173	LYS9-IBA57	0.313123172751092	0
MET10	IBA57	Yes	IBA57	0.006307715	1398824589	MET10-IBA57	0.0540661285714286	0
MET13	IBA57	Yes	MET13	0.05096244	1918604613	MET13-IBA57	0.181199786666667	0
MET3	IBA57	Yes	MET3	0.217677812	1462904749	MET3-IBA57	0.375668187428571	0
MET7	IBA57	Yes	IBA57	0.251432208	3635176619	MET7-IBA57	0.383158224761905	0
MHF2	IBA57	Yes	MHF2	0.085589312	4070576047	MHF2-IBA57	0.244540891428571	0
ORT1	IBA57	Yes	ORT1	0.167120966	2100311222	ORT1-IBA57	0.335640433807531	0
PEX35	IBA57	Yes	PEX35	0.263019872	3495768194	PEX35-IBA57	0.391259171851852	0
RPL27A	IBA57	Yes	IBA57	0.003593703	190519218	RPL27A-IBA57	0.0410708914285714	1
RSC2	IBA57	Yes	RSC2	0.419550049	2027730758	RSC2-IBA57	0.487612647748184	0
TRP3	IBA57	Yes	TRP3	0.430783349	1556427232	TRP3-IBA57	0.497057710384615	0
TRP4	IBA57	Yes	TRP4	0.042488512	725000232	TRP4-IBA57	0.165937276097561	0
URA1	IBA57	Yes	URA1	0.062563022	6234203129	URA1-IBA57	0.202907098378378	0
URA4	IBA57	Yes	URA4	0.23187978	2758228312	URA4-IBA57	0.380661836116505	0
ADE1	RPS24B	Yes	RPS24B	0.006862966	1173231218	ADE1-RPS24B	0.0558342996610169	0
ADE2	RPS24B	Yes	RPS24B	0.27319495	4156831306	ADE2-RPS24B	0.392974118456973	0
ADE6	RPS24B	Yes	RPS24B	0.274040276	3517392555	ADE6-RPS24B	0.392974118456973	0
ADE8	RPS24B	Yes	RPS24B	0.043995452	6275512378	ADE8-RPS24B	0.169610948571429	0
APL2	RPS24B	Yes	APL2	0.306533204	2418400505	APL2-RPS24B	0.417812520339943	0
ARG1	RPS24B	Yes	ARG1	0.004011869	309149472	ARG1-RPS24B	0.0431193395744681	1
ARG2	RPS24B	Yes	ARG2	0.017645441	2659484516	ARG2-RPS24B	0.106682714285714	0
ARG5,6	RPS24B	Yes	RPS24B	0.307266291	2240432763	ARG5,6-RPS24B	0.417812520339943	0
ARG8	RPS24B	Yes	ARG8	0.355201644	2155117766	ARG8-RPS24B	0.444018066564885	0
ARO1	RPS24B	Yes	RPS24B	0.052202556	3121458707	ARO1-RPS24B	0.181574107826087	0
ARO2	RPS24B	Yes	RPS24B	0.11041803	6348371622	ARO2-RPS24B	0.2785192725	0
ARO7	RPS24B	Yes	RPS24B	0.067158416	3636269204	ARO7-RPS24B	0.213483706490066	0
BUD16	RPS24B	Yes	BUD16	0.275270931	3201243154	BUD16-RPS24B	0.392974118456973	0
ECM29	RPS24B	Yes	ECM29	0.002702332	7338382855	ECM29-RPS24B	0.0343211368421053	1
FCY22	RPS24B	Yes	RPS24B	0.148078336	42747491	FCY22-RPS24B	0.312404149473684	0
HIS1	RPS24B	Yes	HIS1	0.051777705	3695359522	HIS1-RPS24B	0.181574107826087	0
HIS2	RPS24B	Yes	HIS2	0.019038024	2612891839	HIS2-RPS24B	0.107508841411765	0
HIS4	RPS24B	Yes	HIS4	0.090821341	3702139599	HIS4-RPS24B	0.247127193812155	0
HIS6	RPS24B	Yes	HIS6	0.092994595	4198619601	HIS6-RPS24B	0.247127193812155	0
ILV1	RPS24B	Yes	ILV1	0.221911324	2394674285	ILV1-RPS24B	0.377845181276596	0
IRC10	RPS24B	Yes	IRC10	0.036863814	381681186	IRC10-RPS24B	0.151677259487179	0
ISA1	RPS24B	Yes	RPS24B	0.18664903	6239081996	ISA1-RPS24B	0.347254009302326	0
LAG1	RPS24B	Yes	LAG1	0.049603714	182774439	LAG1-RPS24B	0.179020922706767	0
LYS12	RPS24B	Yes	LYS12	0.001724197	1088565068	LYS12-RPS24B	0.0243416047058824	1
LYS4	RPS24B	Yes	RPS24B	0.197076943	6277429326	LYS4-RPS24B	0.357515561660377	0
LYS9	RPS24B	Yes	LYS9	0.050696627	6628377134	LYS9-RPS24B	0.181199786666667	0
MET10	RPS24B	Yes	RPS24B	0.022343174	9621301181	MET10-RPS24B	0.11171587	0
MET13	RPS24B	Yes	RPS24B	0.001357357	2042944505	MET13-RPS24B	0.021717712	1
MET5	RPS24B	Yes	MET5	0.199887331	3557250992	MET5-RPS24B	0.358398644395604	0
MHF2	RPS24B	Yes	RPS24B	0.004851114	2502152096	MHF2-RPS24B	0.0475211167346939	1
ORT1	RPS24B	Yes	ORT1	0.360009249	2196734325	ORT1-RPS24B	0.444018066564885	0
PEX35	RPS24B	Yes	PEX35	0.251447585	3232016292	PEX35-RPS24B	0.383158224761905	0
RPL27A	RPS24B	Yes	RPL27A	0.061311515	5101669621	RPL27A-RPS24B	0.201572104109589	0
RSC2	RPS24B	Yes	RSC2	0.306632806	2165818064	RSC2-RPS24B	0.417812520339943	0
TRP3	RPS24B	Yes	TRP3	0.413989819	188562072	TRP3-RPS24B	0.487046845882353	0
TRP4	RPS24B	Yes	RPS24B	0.054165565	4834617387	TRP4-RPS24B	0.185710508571429	0
URA1	RPS24B	Yes	URA1	0.010205252	4477334829	URA1-RPS24B	0.0709930573913043	0
YEA4	RPS24B	Yes	YEA4	0.131413009	3196562471	YEA4-RPS24B	0.301867629952607	0
ADE1	ILV1	Yes	ILV1	0.001135517	1125709837	ADE1-ILV1	0.0194660057142857	1
ADE5,7	ILV1	Yes	ILV1	0.078113009	1848816351	ADE5,7-ILV1	0.23417466931677	0
APL2	ILV1	Yes	APL2	0.374034642	2132529597	APL2-ILV1	0.454523109265823	0
ARG1	ILV1	Yes	ARG1	0.036971332	2354381376	ARG1-ILV1	0.151677259487179	0
ARG2	ILV1	Yes	ARG2	0.105809673	1520999068	ARG2-ILV1	0.274533205621622	0
ARG4	ILV1	Yes	ARG4	0.275900579	2200977099	ARG4-ILV1	0.392974118456973	0
ARO1	ILV1	Yes	ILV1	0.085454525	256597644	ARO1-ILV1	0.244540891428571	0
ARO7	ILV1	Yes	ILV1	0.085475058	2535799033	ARO7-ILV1	0.244540891428571	0
BUD16	ILV1	Yes	BUD16	0.305077137	3142236967	BUD16-ILV1	0.417812520339943	0
ECM29	ILV1	Yes	ECM29	0.079740333	2113275755	ECM29-ILV1	0.234818158527607	0
ERG4	ILV1	Yes	ILV1	0.49733688	1536390858	ERG4-ILV1	0.54546775890411	0
FCY22	ILV1	Yes	ILV1	0.232549439	5045857934	FCY22-ILV1	0.380661836116505	0
ISA1	ILV1	Yes	ILV1	0.153908338	192071033	ISA1-ILV1	0.317064387296137	0
LAG1	ILV1	Yes	ILV1	0.018388448	2832248792	LAG1-ILV1	0.106682714285714	0
LYS9	ILV1	Yes	LYS9	0.106685295	5465464213	LYS9-ILV1	0.275064823957219	0
MET10	ILV1	Yes	MET10	0.09207308	6837268788	MET10-ILV1	0.247127193812155	0
MET3	ILV1	Yes	MET3	0.143410389	2706787835	MET3-ILV1	0.309896595	0
RPL27A	ILV1	Yes	ILV1	0.017240804	1110443586	RPL27A-ILV1	0.106097255384615	0
RSC2	ILV1	Yes	RSC2	0.309883672	2388794849	RSC2-ILV1	0.418997641014084	0
TRP4	ILV1	Yes	TRP4	0.075813685	1964928762	TRP4-ILV1	0.230320055696203	0
URA1	ILV1	Yes	URA1	0.131349255	2526785714	URA1-ILV1	0.301867629952607	0
ADE5,7	MET14	Yes	MET14	0.169761291	3381807592	ADE5,7-MET14	0.337895787317073	0
ARG1	MET14	Yes	ARG1	0.016399643	5344118262	ARG1-MET14	0.102231540779221	0
ARG2	MET14	Yes	MET14	8.53e-07	1528936158	ARG2-MET14	0.0001432	1
ARG3	MET14	Yes	ARG3	0.004222102	6008993326	ARG3-MET14	0.0431193395744681	1
ARO1	MET14	Yes	MET14	0.246352287	5045066655	ARO1-MET14	0.381448702451613	0
ARO2	MET14	Yes	MET14	0.0521812	1986056035	ARO2-MET14	0.181574107826087	0
ARO7	MET14	Yes	MET14	0.003422048	8390122389	ARO7-MET14	0.041064576	1
HIS2	MET14	Yes	MET14	6.49e-06	1482785106	HIS2-MET14	0.00062304	1
ILV1	MET14	Yes	MET14	0.009261432	1076467317	ILV1-MET14	0.0689363446153846	0
IRC10	MET14	Yes	MET14	1.95e-05	1437170715	IRC10-MET14	0.0009408	1
ISA1	MET14	Yes	MET14	0.018669475	4177010561	ISA1-MET14	0.106682714285714	0
LAG1	MET14	Yes	MET14	0.225255702	3783311853	LAG1-MET14	0.379378024421053	0
LYS4	MET14	Yes	MET14	0.004147892	4223356713	LYS4-MET14	0.0431193395744681	1
LYS5	MET14	Yes	MET14	0.185813139	3227645585	LYS5-MET14	0.347043995019455	0
LYS9	MET14	Yes	LYS9	0.031007584	5285198496	LYS9-MET14	0.140411701132075	0
MHF2	MET14	Yes	MET14	0.34878743	4603883259	MHF2-MET14	0.441736059102902	0
PEX35	MET14	Yes	MET14	0.334312083	216900131	PEX35-MET14	0.43180345026738	0
TRP3	MET14	Yes	MET14	0.007786886	6595305515	TRP3-MET14	0.062295088	0
ADE2	ADE1	Yes	ADE2	0.463848005	1866890007	ADE2-ADE1	0.518990774825175	0
ARG2	ADE1	Yes	ARG2	0.442783953	1375286714	ARG2-ADE1	0.504836811021378	0
ARG8	ADE1	Yes	ARG8	0.872566249	1059179714	ARG8-ADE1	0.889239489426752	0
ECM29	ADE1	Yes	ECM29	0.275534335	2271807304	ECM29-ADE1	0.392974118456973	0
ILV1	ADE1	Yes	ILV1	0.661815596	1292386898	ILV1-ADE1	0.692094740915033	0
LYS4	ADE1	Yes	LYS4	0.244186858	1391856116	LYS4-ADE1	0.380661836116505	0
LYS5	ADE1	Yes	LYS5	0.312558545	1421875291	LYS5-ADE1	0.420246783193277	0
LYS9	ADE1	Yes	LYS9	0.401915994	1504512626	LYS9-ADE1	0.480662666268657	0
MET13	ADE1	Yes	MET13	0.110917441	14627449	MET13-ADE1	0.2785192725	0
RPS24B	ADE1	Yes	RPS24B	0.33560468	2607174307	RPS24B-ADE1	0.43180345026738	0
TRP3	ADE1	Yes	TRP3	0.666224249	1096727787	TRP3-ADE1	0.695190520695652	0
ADE1	ARG8	Yes	ARG8	0.132308126	297070024	ADE1-ARG8	0.301867629952607	0
ADE2	ARG8	Yes	ARG8	0.49773933	1791251719	ADE2-ARG8	0.54546775890411	0
ARG1	ARG8	Yes	ARG1	0.048787424	204926498	ARG1-ARG8	0.177408814545455	0
ARO1	ARG8	Yes	ARO1	0.124404569	3488255766	ARO1-ARG8	0.297085537910448	0
FCY22	ARG8	Yes	FCY22	0.244201505	175037935	FCY22-ARG8	0.380661836116505	0
HIS2	ARG8	Yes	HIS2	0.005957666	2197991021	HIS2-ARG8	0.0529570311111111	0
HIS4	ARG8	Yes	ARG8	0.004169953	4352921236	HIS4-ARG8	0.0431193395744681	1
LAG1	ARG8	Yes	LAG1	0.326401006	5366716677	LAG1-ARG8	0.43180345026738	0
LYS5	ARG8	Yes	ARG8	0.341860864	6113379358	LYS5-ARG8	0.435260516498674	0
MET3	ARG8	Yes	MET3	0.009674283	3685360648	MET3-ARG8	0.0693749516417911	0
ADE1	VPH2	Yes	ADE1	0.003544501	1328341726	ADE1-VPH2	0.0410708914285714	1
ADE5,7	VPH2	Yes	ADE5,7	0.001570317	243443445	ADE5,7-VPH2	0.0228409745454545	1
ADE8	VPH2	Yes	VPH2	0.244594052	5358546934	ADE8-VPH2	0.380661836116505	0
ARO2	VPH2	Yes	VPH2	0.184231743	6034997394	ARO2-VPH2	0.345434518125	0
ARO7	VPH2	Yes	ARO7	0.137797849	2409442426	ARO7-VPH2	0.303408107889908	0
ERG4	VPH2	Yes	VPH2	0.237514629	1979612053	ERG4-VPH2	0.380661836116505	0
HIS4	VPH2	Yes	HIS4	0.221984044	2300486518	HIS4-VPH2	0.377845181276596	0
ILV1	VPH2	Yes	ILV1	0.357835736	2147899608	ILV1-VPH2	0.444018066564885	0
LAG1	VPH2	Yes	LAG1	0.324629316	4357170976	LAG1-VPH2	0.43180345026738	0
LYS2	VPH2	Yes	LYS2	0.492005444	1908385612	LYS2-VPH2	0.542902558896552	0
MET3	VPH2	Yes	MET3	0.20299031	5940277601	MET3-VPH2	0.358398644395604	0
TRP2	VPH2	Yes	VPH2	0.409795442	1530855229	TRP2-VPH2	0.485123427783251	0
TRP4	VPH2	Yes	TRP4	0.032994599	4211941871	TRP4-VPH2	0.143976432	0
URA1	VPH2	Yes	URA1	0.148247207	531989353	URA1-VPH2	0.312404149473684	0
URA4	VPH2	Yes	VPH2	0.507052325	1472274427	URA4-VPH2	0.55189368707483	0
ADE1	MET7	Yes	ADE1	0.323385403	3965379741	ADE1-MET7	0.43180345026738	0
ADE2	MET7	Yes	ADE2	0.466667942	218270778	ADE2-MET7	0.519853881111111	0
ADE6	MET7	Yes	ADE6	0.547306538	-2198757684	ADE6-MET7	0.590353119640449	0
ARG4	MET7	Yes	ARG4	0.363539792	308094659	ARG4-MET7	0.444018066564885	0
ARO1	MET7	Yes	ARO1	0.440010199	1268958402	ARO1-MET7	0.504578289142857	0
ARO2	MET7	Yes	ARO2	0.295847835	9095862575	ARO2-MET7	0.411614379130435	0
HIS6	MET7	Yes	HIS6	0.268397778	3365171328	HIS6-MET7	0.391502236132931	0
ILV1	MET7	Yes	ILV1	0.645590145	131512649	ILV1-MET7	0.67808155273523	0
ISA1	MET7	Yes	ISA1	0.334146165	5163684013	ISA1-MET7	0.43180345026738	0
LYS2	MET7	Yes	LYS2	0.091356977	8143964918	LYS2-MET7	0.247127193812155	0
RPS24B	MET7	Yes	RPS24B	0.383426279	1040506404	RPS24B-MET7	0.461629332932331	0
URA1	MET7	Yes	URA1	0.249834728	531200566	URA1-MET7	0.383158224761905	0
ADE8	LYS4	Yes	LYS4	0.192659799	2846688142	ADE8-LYS4	0.352964517251908	0
ARG2	LYS4	Yes	ARG2	0.107160671	2711024545	ARG2-LYS4	0.275064823957219	0
ARG3	LYS4	Yes	LYS4	0.33945747	3410252818	ARG3-LYS4	0.433349961702128	0
ARG4	LYS4	Yes	LYS4	0.228785595	4847319172	ARG4-LYS4	0.380661836116505	0
LYS2	LYS4	Yes	LYS4	0.07152051	1041340835	LYS2-LYS4	0.225016514509804	0
MET10	LYS4	Yes	LYS4	0.180715621	5802208757	MET10-LYS4	0.343639960470588	0
MET14	LYS4	Yes	LYS4	0.173171591	220946418	MET14-LYS4	0.337895787317073	0
MET3	LYS4	Yes	LYS4	0.020548704	255457437	MET3-LYS4	0.111573896629213	0
TRP4	LYS4	Yes	LYS4	0.005920531	4066562071	TRP4-LYS4	0.0529570311111111	0
URA1	LYS4	Yes	LYS4	0.28426724	3509621712	URA1-LYS4	0.399302276491228	0
ADE6	ARG1	Yes	ARG1	0.447928676	1582668143	ADE6-ARG1	0.506634794541176	0
ADE8	ARG1	Yes	ARG1	0.117554534	3326162821	ADE8-ARG1	0.289365006769231	0
APL2	ARG1	Yes	APL2	0.010038846	2090785592	APL2-ARG1	0.0708624423529412	0
ARG2	ARG1	Yes	ARG2	0.063367521	2677571112	ARG2-ARG1	0.204136980402685	0
ARO2	ARG1	Yes	ARG1	0.238291946	2673952032	ARO2-ARG1	0.380661836116505	0
BUD16	ARG1	Yes	ARG1	0.160237796	2558201348	BUD16-ARG1	0.325907381694915	0
ECM29	ARG1	Yes	ECM29	0.419253415	1452096848	ECM29-ARG1	0.487612647748184	0
FCY22	ARG1	Yes	ARG1	0.140527922	1664472679	FCY22-ARG1	0.306606375272727	0
HIS6	ARG1	Yes	ARG1	0.769136907	1057894337	HIS6-ARG1	0.788858366153846	0
ILV1	ARG1	Yes	ILV1	0.135874003	1936781877	ILV1-ARG1	0.303408107889908	0
LAG1	ARG1	Yes	LAG1	0.467112559	1316889607	LAG1-ARG1	0.519853881111111	0
LYS12	ARG1	Yes	LYS12	0.1366416	2649356609	LYS12-ARG1	0.303408107889908	0
LYS5	ARG1	Yes	ARG1	0.530115449	1175870962	LYS5-ARG1	0.573097782702703	0
LYS9	ARG1	Yes	ARG1	0.177001448	3360108969	LYS9-ARG1	0.33984278016	0
MET14	ARG1	Yes	ARG1	0.135125665	5504093628	MET14-ARG1	0.303408107889908	0
MET3	ARG1	Yes	MET3	0.182389065	3365502223	MET3-ARG1	0.343639960470588	0
PEX35	ARG1	Yes	ARG1	0.00933513	1744051274	PEX35-ARG1	0.0689363446153846	0
RPL27A	ARG1	Yes	ARG1	0.026863166	2178672935	RPL27A-ARG1	0.125187569708738	0
RSC2	ARG1	Yes	RSC2	0.021133135	2708753896	RSC2-ARG1	0.111635973626374	0
TRP4	ARG1	Yes	ARG1	0.03510943	2618302631	TRP4-ARG1	0.148495772631579	0
TRP5	ARG1	Yes	ARG1	0.120149522	3151423604	TRP5-ARG1	0.292805636984925	0
APL2	ARO1	Yes	APL2	0.144618411	3347052669	APL2-ARO1	0.309896595	0
ARG5,6	ARO1	Yes	ARO1	0.362230523	6583108746	ARG5,6-ARO1	0.444018066564885	0
ARO2	ARO1	Yes	ARO1	0.236890926	1893096781	ARO2-ARO1	0.380661836116505	0
HIS6	ARO1	Yes	ARO1	0.55412109	1169265614	HIS6-ARO1	0.595029358389262	0
ISA1	ARO1	Yes	ARO1	0.331629012	2041359079	ISA1-ARO1	0.43180345026738	0
LYS1	ARO1	Yes	ARO1	0.352770289	2706273756	LYS1-ARO1	0.444018066564885	0
LYS12	ARO1	Yes	LYS12	0.011039641	3976102578	LYS12-ARO1	0.0757003954285714	0
LYS2	ARO1	Yes	ARO1	0.445742065	1470322563	LYS2-ARO1	0.506634794541176	0
LYS9	ARO1	Yes	ARO1	0.137683154	4212852582	LYS9-ARO1	0.303408107889908	0
MET14	ARO1	Yes	MET14	0.181446947	2302426981	MET14-ARO1	0.343639960470588	0
PEX35	ARO1	Yes	ARO1	0.098067664	2157897469	PEX35-ARO1	0.257226659672131	0
RPL27A	ARO1	Yes	ARO1	0.005455536	6060629421	RPL27A-ARO1	0.0503587938461538	0
TRP4	ARO1	Yes	ARO1	0.020555347	4480890518	TRP4-ARO1	0.111573896629213	0
TRP5	ARO1	Yes	ARO1	0.239476239	2793030382	TRP5-ARO1	0.380661836116505	0
VPS65	ARO1	Yes	VPS65	0.407804716	1403563642	VPS65-ARO1	0.485123427783251	0
ECM29	ARG3	Yes	ARG3	0.161653899	1661914357	ECM29-ARG3	0.327400301772152	0
HIS2	ARG3	Yes	HIS2	0.008172254	2629721364	HIS2-ARG3	0.0643062609836066	0
HIS6	ARG3	Yes	ARG3	0.32934336	2508193183	HIS6-ARG3	0.43180345026738	0
IRC10	ARG3	Yes	ARG3	0.211790035	1295946456	IRC10-ARG3	0.36700078267148	0
LYS12	ARG3	Yes	ARG3	0.006576353	3469690437	LYS12-ARG3	0.0544249903448276	0
PEX35	ARG3	Yes	ARG3	0.490882681	1316783925	PEX35-ARG3	0.542902558896552	0
VPS65	ARG3	Yes	ARG3	0.038860102	3685944171	VPS65-ARG3	0.155440408	0
LYS1	ADE8	Yes	LYS1	0.502741127	1779769581	LYS1-ADE8	0.548444865818182	0
LYS12	ADE8	Yes	ADE8	0.151521396	3101653237	LYS12-ADE8	0.315731282068966	0
MET1	ADE8	Yes	ADE8	0.173067591	4199331292	MET1-ADE8	0.337895787317073	0
ADE2	ISA1	Yes	ISA1	0.418746285	2116453274	ADE2-ISA1	0.487612647748184	0
ARO7	ISA1	Yes	ISA1	0.418542997	3350084803	ARO7-ISA1	0.487612647748184	0
BUD16	ISA1	Yes	BUD16	0.152603453	430073741	BUD16-ISA1	0.315731282068966	0
ECM29	ISA1	Yes	ECM29	0.242920083	225070622	ECM29-ISA1	0.380661836116505	0
FCY22	ISA1	Yes	FCY22	0.76639706	1257773284	FCY22-ISA1	0.787731453533191	0
LYS9	ISA1	Yes	LYS9	0.353726224	2519770871	LYS9-ISA1	0.444018066564885	0
TRP4	ISA1	Yes	ISA1	0.269136056	1665166374	TRP4-ISA1	0.391502236132931	0
ADE2	ADE6	Yes	ADE6	0.471957993	1897148198	ADE2-ADE6	0.523186689699769	0
ARG3	ADE6	Yes	ADE6	0.331087556	2396586032	ARG3-ADE6	0.43180345026738	0
ECM29	ADE6	Yes	ECM29	0.094573333	1693295573	ECM29-ADE6	0.249424174945055	0
LAG1	ADE6	Yes	ADE6	0.035010231	1108068175	LAG1-ADE6	0.148495772631579	0
LYS9	ADE6	Yes	LYS9	0.256412956	1776383926	LYS9-ADE6	0.385825137554859	0
MET3	ADE6	Yes	MET3	0.269973417	3755555645	MET3-ADE6	0.391502236132931	0
MHF2	ADE6	Yes	ADE6	0.088352235	2248265681	MHF2-ADE6	0.247127193812155	0
RPL27A	ADE6	Yes	RPL27A	0.132695979	3217191514	RPL27A-ADE6	0.301867629952607	0
TRP4	ADE6	Yes	TRP4	0.000722623	3386815015	TRP4-ADE6	0.01445246	1
URA1	ADE6	Yes	URA1	0.240328573	2261939967	URA1-ADE6	0.380661836116505	0
URA4	ADE6	Yes	URA4	0.376844705	3810548234	URA4-ADE6	0.456781460606061	0
ADE5,7	MET3	Yes	ADE5,7	0.01269419	9189937001	ADE5,7-MET3	0.0823406918918919	0
APT1	MET3	Yes	APT1	0.248697086	5988581118	APT1-MET3	0.383158224761905	0
ARG3	MET3	Yes	MET3	0.643796141	1244645579	ARG3-MET3	0.677680148421053	0
ARO7	MET3	Yes	MET3	0.125930234	-1535414543	ARO7-MET3	0.29924016	0
HIS1	MET3	Yes	MET3	0.032146348	1867902958	HIS1-MET3	0.142872657777778	0
HIS2	MET3	Yes	HIS2	0.002573467	9672606777	HIS2-MET3	0.0343128933333333	1
HIS4	MET3	Yes	MET3	0.359130886	1225022901	HIS4-MET3	0.444018066564885	0
LYS2	MET3	Yes	MET3	0.737222957	1313558599	LYS2-MET3	0.763831396129032	0
MHF2	MET3	Yes	MET3	0.882158789	1140808754	MHF2-MET3	0.893325355949367	0
TRP3	MET3	Yes	MET3	0.201381192	1253055033	TRP3-MET3	0.358398644395604	0
TRP4	MET3	Yes	TRP4	0.001116765	1826144161	TRP4-MET3	0.0194660057142857	1
ECM29	LYS5	Yes	LYS5	0.623803252	1203282484	ECM29-LYS5	0.662445931327434	0
IRC10	LYS5	Yes	IRC10	0.120939178	4563736599	IRC10-LYS5	0.292805636984925	0
LAG1	LYS5	Yes	LYS5	0.047766319	3197845963	LAG1-LYS5	0.176268769465649	0
MET13	LYS5	Yes	LYS5	0.633806666	-1334518793	MET13-LYS5	0.668631208087912	0
MET7	LYS5	Yes	LYS5	0.849329335	-1075177245	MET7-LYS5	0.867400171914893	0
MHF2	LYS5	Yes	LYS5	0.447191397	1279819149	MHF2-LYS5	0.506634794541176	0
TRP4	LYS5	Yes	LYS5	0.58479323	-1099982454	TRP4-LYS5	0.626564175	0
ADE5,7	MET1	Yes	MET1	0.738484182	111515349	ADE5,7-MET1	0.763831396129032	0
ARG1	MET1	Yes	MET1	0.058978232	1644326012	ARG1-MET1	0.195238285241379	0
ARO1	MET1	Yes	MET1	0.630371173	1212946656	ARO1-MET1	0.667942964768212	0
ECM29	MET1	Yes	MET1	0.03810499	8539912962	ECM29-MET1	0.1537008	0
HIS2	MET1	Yes	HIS2	5.05e-05	5861385905	HIS2-MET1	0.00200571428571429	1
HIS4	MET1	Yes	MET1	0.054780176	3789419552	HIS4-MET1	0.186485705531915	0
IBA57	MET1	Yes	MET1	0.383729383	4273069831	IBA57-MET1	0.461629332932331	0
LYS1	MET1	Yes	MET1	0.440962153	3253243845	LYS1-MET1	0.504578289142857	0
MET7	MET1	Yes	MET1	0.080666514	6381975309	MET7-MET1	0.236097114146341	0
MHF2	MET1	Yes	MET1	0.026157704	7911130535	MHF2-MET1	0.125187569708738	0
TRP3	MET1	Yes	MET1	0.222998858	2708896521	TRP3-MET1	0.378231278586572	0
TRP4	MET1	Yes	TRP4	0.000311642	1710783634	TRP4-MET1	0.00712324571428571	1
ARG8	HIS6	Yes	HIS6	0.698436841	1283203083	ARG8-HIS6	0.727222741171367	0
ARO2	HIS6	Yes	HIS6	0.003018065	224294301	ARO2-HIS6	0.0371454153846154	1
ECM29	HIS6	Yes	HIS6	0.268491824	1417698702	ECM29-HIS6	0.391502236132931	0
ERG4	HIS6	Yes	ERG4	0.064560407	4269476469	ERG4-HIS6	0.2065933024	0
HIS4	HIS6	Yes	HIS6	0.894403417	1050562637	HIS4-HIS6	0.900220517232704	0
IBA57	HIS6	Yes	HIS6	0.608998492	1410750254	IBA57-HIS6	0.651045158485523	0
ILV1	HIS6	Yes	HIS6	0.913857919	-1029643689	ILV1-HIS6	0.917681592301255	0
IRC10	HIS6	Yes	HIS6	0.034649442	2434674802	IRC10-HIS6	0.148495772631579	0
LYS1	HIS6	Yes	HIS6	0.362223789	-1558192147	LYS1-HIS6	0.444018066564885	0
LYS12	HIS6	Yes	HIS6	0.000597088	3241239261	LYS12-HIS6	0.0124609669565217	1
LYS9	HIS6	Yes	HIS6	0.17580922	1311783358	LYS9-HIS6	0.339826428915663	0
MHF2	HIS6	Yes	MHF2	8.71e-06	1077749304	MHF2-HIS6	0.0006968	1
ORT1	HIS6	Yes	HIS6	0.497283286	1221670617	ORT1-HIS6	0.54546775890411	0
RPL27A	HIS6	Yes	HIS6	0.075357601	1992033751	RPL27A-HIS6	0.230320055696203	0
RSC2	HIS6	Yes	HIS6	0.879318533	1062405248	RSC2-HIS6	0.892331703678647	0
TRP3	HIS6	Yes	HIS6	0.457461831	1465706162	TRP3-HIS6	0.513041305794392	0
TRP5	HIS6	Yes	HIS6	0.894594139	-1057969418	TRP5-HIS6	0.900220517232704	0
VPS65	HIS6	Yes	HIS6	0.056184678	2553628496	VPS65-HIS6	0.189920038309859	0
ADE5,7	TRP4	Yes	TRP4	0.093187546	1290673936	ADE5,7-TRP4	0.247127193812155	0
ARG1	TRP4	Yes	TRP4	0.02169948	2025312091	ARG1-TRP4	0.11171587	0
ARO1	TRP4	Yes	ARO1	0.001541424	4155251247	ARO1-TRP4	0.0228409745454545	1
ARO2	TRP4	Yes	TRP4	0.044522874	6940913219	ARO2-TRP4	0.169610948571429	0
ECM29	TRP4	Yes	ECM29	0.021896001	4194667791	ECM29-TRP4	0.11171587	0
ERG4	TRP4	Yes	TRP4	0.219139776	2184262077	ERG4-TRP4	0.375668187428571	0
HIS1	TRP4	Yes	TRP4	0.008710556	3283040185	HIS1-TRP4	0.0663661409523809	0
HIS4	TRP4	Yes	HIS4	0.000147429	3947958567	HIS4-TRP4	0.00393144	1
IRC10	TRP4	Yes	IRC10	4.18e-08	2287075352	IRC10-TRP4	0.20064	1
LAG1	TRP4	Yes	TRP4	0.012105129	8778086254	LAG1-TRP4	0.08070086	0
LYS12	TRP4	Yes	TRP4	0.005406722	6995245079	LYS12-TRP4	0.0503587938461538	0
LYS9	TRP4	Yes	LYS9	0.008601039	3709062128	LYS9-TRP4	0.0663661409523809	0
MET13	TRP4	Yes	TRP4	0.171003188	292150102	MET13-TRP4	0.337895787317073	0
MET14	TRP4	Yes	MET14	0.004026513	1306666603	MET14-TRP4	0.0431193395744681	1
MET7	TRP4	Yes	TRP4	0.20318082	2728160157	MET7-TRP4	0.358398644395604	0
MHF2	TRP4	Yes	TRP4	0.100757764	3485340083	MHF2-TRP4	0.262846340869565	0
ORT1	TRP4	Yes	ORT1	0.004629035	6772575183	ORT1-TRP4	0.04629035	1
RSC2	TRP4	Yes	RSC2	0.000131813	6776819184	RSC2-TRP4	0.00372177882352941	1
VPS65	TRP4	Yes	VPS65	0.062555061	1698401311	VPS65-TRP4	0.202907098378378	0

## Sheet: Panel d
Auxotrophs tested							Succesful cocultures
ORF deleted in strain	Associated product	Gene ontology	Type of involvement in aminoacid or nucleotide biosynthesis	Hit			Coculture	Highest type of involvement in aminoacid or nucleotide biosynthesis	Number of strains with direct involvement	Number of strains with direct or indirect involvement
ADE5,7	adenine	purine nucleobase biosynthesis	direct	1			MET10-HIS2	direct	2	2
ARG1	arginine	arginine biosynthesis	direct	1			ADE1-YEA4	direct	1	2
ARG2	arginine	arginine biosynthesis	direct	1			ADE1-MET13	direct	2	2
ECM29	proteasome	proteasome assembly	none	1			URA1-MET13	direct	2	2
ERG4	ergosterol	ergosterol biosynthesis	none	0			TRP4-TRP2	direct	2	2
HIS1	histidine	histidine biosynthesis	direct	1			ADE1-ARO2	direct	2	2
HIS4	histidine	histidine biosynthesis	direct	1			LYS12-ARO2	direct	2	2
HIS6	histidine	histidine biosynthesis	direct	1			RPL27A-ARO2	direct	1	1
HMF1	unknown	unknown	unknown	0			URA1-ARO2	direct	2	2
IBA57	protein maturation	iron-sulpher cluster	indirect	1			ADE1-ARG2	direct	2	2
ISA1	protein maturation	iron-sulpher cluster	indirect	0			IRC10-ARG2	direct	1	1
LYS1	lysine	lysine biosynthesis	direct	0			MET1-ARG2	direct	2	2
MET10	methionine/sulphate	sulphate assimilation	direct	1			MET14-ARG2	direct	2	2
MET13	methionine/sulphate	methionine biosynthesis	direct	1			MET3-ARG2	direct	2	2
MET7	methionine/sulphate	methionine biosynthesis	direct	0			MET5-ARG2	direct	2	2
MHF2	DNA damage response	DNA damage response	none	1			ADE1-HIS1	direct	2	2
YBR209W	unknown	unknown	unknown	0			MET5-HIS1	direct	2	2
ORT1	arginine	ornithine transporter	direct	1			RPL27A-HIS1	direct	1	1
POS5	stress response	oxidative stress response	none	0			ADE1-IBA57	direct	1	2
RPL27A	ribosome	cytoplasmic translation	none	1			RPL27A-IBA57	indirect	0	1
TRP2	tryptophan	tryptophan biosynthesis	direct	1			ARG1-RPS24B	direct	1	1
TRP3	tryptophan	tryptophan biosynthesis	direct	0			ECM29-RPS24B	none	0	0
URA1	uracil	pyrimidine nucleobase biosynthesis	direct	1			LYS12-RPS24B	direct	1	1
VPS65	unknown	unknown	unknown	0			MET13-RPS24B	direct	1	1
ADE1	adenine	purine nucleobase biosynthesis	direct	1			MHF2-RPS24B	none	0	0
ARG3	arginine	citruline biosynthesis	direct	1			ADE1-ILV1	direct	2	2
ARO1	aromatic amino acids	chorismate biosynthesis	direct	1			ARG2-MET14	direct	2	2
ARO7	aromatic amino acids	tyrosine biosynthesis	direct	1			ARG3-MET14	direct	2	2
ILV1	isoleucine/valine	isoleucine biosynthesis	direct	1			ARO7-MET14	direct	2	2
IRC10	unknown	unknown	unknown	1			HIS2-MET14	direct	2	2
LAG1	ceramide	ceramide biosynthesis	none	0			IRC10-MET14	direct	1	1
LYS4	lysine	lysine biosynthesis	direct	1			LYS4-MET14	direct	2	2
LYS9	lysine	lysine biosynthesis	direct	0			HIS4-ARG8	direct	2	2
MET3	methionine/sulphate	sulphate assimilation	direct	1			ADE1-VPH2	direct	1	1
ADE2	adenine	purine nucleobase biosynthesis	direct	0			ADE5,7-VPH2	direct	1	1
ADE6	adenine	purine nucleobase biosynthesis	direct	1			TRP4-ADE6	direct	2	2
LYS2	lysine	lysine biosynthesis	direct	0			HIS2-MET3	direct	2	2
MET14	methionine/sulphate	sulphate assimilation	direct	1			TRP4-MET3	direct	2	2
RPS24B	ribosome	ribosome structure	none	1			HIS2-MET1	direct	2	2
TRP5	tryptophan	tryptophan biosynthesis	direct	0			TRP4-MET1	direct	2	2
ARG4	arginine	arginine biosynthesis	direct	0			ARO2-HIS6	direct	2	2
ARG5,6	arginine	arginine biosynthesis	direct	0			LYS12-HIS6	direct	2	2
ARG8	arginine	arginine biosynthesis	direct	1			MHF2-HIS6	direct	1	1
BUD16	vitamin B6	bud site selection	none	0			ARO1-TRP4	direct	2	2
FCY22	cytosine	nucleobase transport	direct	0			HIS4-TRP4	direct	2	2
PEX35	unknown	peroxisome associated	none	0			IRC10-TRP4	direct	1	1
RSC2	DNA translocase activity	DNA translocase activity	none	1			MET14-TRP4	direct	2	2
TRP4	tryptophan	tryptophan biosynthesis	direct	1			ORT1-TRP4	direct	2	2
HIS2	histidine	histidine biosynthesis	direct	1			RSC2-TRP4	direct	1	1
LYS5	lysine	lysine biosynthesis	direct	0
MET1	methionine/siroheme	siroheme biosynthesis	direct	1
YHL005C	unknown	unknown	unknown	0
URA4	uracil	pyrimidine nucleobase biosynthesis	direct	0
ADE8	adenine	purine nucleobase biosynthesis	direct	0
ARO2	aromatic amino acids	chorismate biosynthesis	direct	1
LYS12	lysine	lysine biosynthesis	direct	1
YEA4	transmembrane transport	transmembrane transport	indirect	1
MET5	methionine/sulphate	sulphate assimilation	direct	1
APT1	adenine	purine nucleobase biosynthesis	direct	0
APL2	clathrin	golgi transport	indirect	0
PRP18	mRNA splicing	mRNA splicing	none	0
VPH2	V-ATPase assembly	vacuolar acidification	none	1

## Sheet: Panel e
Auxotrophs tested			Unique monocultures in hits			Monoculture counts in hits
Auxotrophy type	Fraction		Auxotrophy type	Fraction		Auxotrophy type	Fraction
adenine	0.0967741935483871		adenine	0.0833333333333333		adenine	0.102040816326531
arginine	0.112903225806452		arginine	0.138888888888889		arginine	0.112244897959184
aromatic amino acids	0.0483870967741935		aromatic amino acids	0.0833333333333333		aromatic amino acids	0.0714285714285714
histidine	0.0645161290322581		histidine	0.111111111111111		histidine	0.122448979591837
isoleucine/valine	0.0161290322580645		isoleucine/valine	0.0277777777777778		isoleucine/valine	0.0102040816326531
lysine	0.0967741935483871		lysine	0.0555555555555556		lysine	0.0408163265306122
methionine/siroheme	0.0161290322580645		methionine/siroheme	0.0277777777777778		methionine/siroheme	0.0306122448979592
methionine/sulphate	0.0967741935483871		methionine/sulphate	0.138888888888889		methionine/sulphate	0.173469387755102
other	0.354838709677419		other	0.25		other	0.204081632653061
tryptophan	0.0645161290322581		tryptophan	0.0555555555555556		tryptophan	0.112244897959184
uracil	0.032258064516129		uracil	0.0277777777777778		uracil	0.0204081632653061

## Sheet: Panel f
Culture	Corresponding coculture	Culture type	OD600 at 48 hours
ADE1	ADE1-ARO2	monocul1	0.119426
ADE1	ADE1-ARO2	monocul1	0.0740744
ADE1	ADE1-ARO2	monocul1	0.0745783
ADE1	ADE1-ARO2	monocul1	0.32754
ADE1	ADE1-HIS1	monocul1	0.119426
ADE1	ADE1-HIS1	monocul1	0.0740744
ADE1	ADE1-HIS1	monocul1	0.0745783
ADE1	ADE1-HIS1	monocul1	0.32754
ADE1	ADE1-IBA57	monocul1	0.149157
ADE1	ADE1-IBA57	monocul1	0.14311
ADE1	ADE1-IBA57	monocul1	0.0952386
ADE1	ADE1-IBA57	monocul1	0.0851604
ADE1	ADE1-MET13	monocul1	0.131016
ADE1	ADE1-MET13	monocul1	0.071051
ADE1	ADE1-MET13	monocul1	0.499373
ADE1	ADE1-MET13	monocul1	0.292266
ADE1	ADE1-VPH2	monocul1	0.201563
ADE1	ADE1-VPH2	monocul1	0.13152
ADE1	ADE1-VPH2	monocul1	0.158731
ADE1	ADE1-VPH2	monocul1	0.134039
ADE1	ADE1-YEA4	monocul1	0.195012
ADE1	ADE1-YEA4	monocul1	0.67574
ADE1	ADE1-YEA4	monocul1	0.291259
ADE1	ADE1-YEA4	monocul1	0.499373
ADE1-ARO2	ADE1-ARO2	cocul	3.17462
ADE1-ARO2	ADE1-ARO2	cocul	3.55255
ADE1-ARO2	ADE1-ARO2	cocul	3.59689
ADE1-ARO2	ADE1-ARO2	cocul	4.01614
ADE1-HIS1	ADE1-HIS1	cocul	2.25902
ADE1-HIS1	ADE1-HIS1	cocul	2.14564
ADE1-HIS1	ADE1-HIS1	cocul	2.21518
ADE1-HIS1	ADE1-HIS1	cocul	2.32201
ADE1-IBA57	ADE1-IBA57	cocul	1.92039
ADE1-IBA57	ADE1-IBA57	cocul	1.87151
ADE1-IBA57	ADE1-IBA57	cocul	1.7541
ADE1-IBA57	ADE1-IBA57	cocul	1.77124
ADE1-MET13	ADE1-MET13	cocul	2.11037
ADE1-MET13	ADE1-MET13	cocul	2.2565
ADE1-MET13	ADE1-MET13	cocul	1.73193
ADE1-MET13	ADE1-MET13	cocul	1.6508
ADE1-VPH2	ADE1-VPH2	cocul	1.38877
ADE1-VPH2	ADE1-VPH2	cocul	2.2948
ADE1-VPH2	ADE1-VPH2	cocul	2.37592
ADE1-VPH2	ADE1-VPH2	cocul	2.25398
ADE1-YEA4	ADE1-YEA4	cocul	3.5979
ADE1-YEA4	ADE1-YEA4	cocul	3.83826
ADE1-YEA4	ADE1-YEA4	cocul	3.99347
ADE1-YEA4	ADE1-YEA4	cocul	3.76671
ARG2	ARG2-MET14	monocul1	0.714541
ARG2	ARG2-MET14	monocul1	0.614263
ARG2	ARG2-MET14	monocul1	0.972038
ARG2	ARG2-MET14	monocul1	0.774002
ARG2	IRC10-ARG2	monocul2	0.133032
ARG2	IRC10-ARG2	monocul2	0.167801
ARG2	IRC10-ARG2	monocul2	0.132528
ARG2	IRC10-ARG2	monocul2	0.299825
ARG2	IRC10-ARG2	monocul2	0.124465
ARG2	IRC10-ARG2	monocul2	0.169313
ARG2	IRC10-ARG2	monocul2	0.203075
ARG2	IRC10-ARG2	monocul2	0.0836487
ARG2	IRC10-ARG2	monocul2	0.0690354
ARG2	IRC10-ARG2	monocul2	0.0997737
ARG2	IRC10-ARG2	monocul2	0.215672
ARG2	IRC10-ARG2	monocul2	4.57397
ARG2	IRC10-ARG2	monocul2	4.27263
ARG2	IRC10-ARG2	monocul2	0.529103
ARG2	IRC10-ARG2	monocul2	0.633412
ARG2	IRC10-ARG2	monocul2	0.146133
ARG2	IRC10-ARG2	monocul2	0.124969
ARG2	IRC10-ARG2	monocul2	0.214161
ARG2	IRC10-ARG2	monocul2	0.235325
ARG2	IRC10-ARG2	monocul2	0.366845
ARG2	IRC10-ARG2	monocul2	0.397583
ARG2	IRC10-ARG2	monocul2	0.560345
ARG2	IRC10-ARG2	monocul2	0.629381
ARG2	IRC10-ARG2	monocul2	0.23986
ARG2	IRC10-ARG2	monocul2	0.176368
ARG2	IRC10-ARG2	monocul2	0.439408
ARG2	IRC10-ARG2	monocul2	0.478712
ARG2	IRC10-ARG2	monocul2	0.866721
ARG2	IRC10-ARG2	monocul2	1.17965
ARG2	IRC10-ARG2	monocul2	0.634924
ARG2	IRC10-ARG2	monocul2	0.70144
ARG2	IRC10-ARG2	monocul2	0.165282
ARG2	IRC10-ARG2	monocul2	0.565384
ARG2	IRC10-ARG2	monocul2	0.838502
ARG2	IRC10-ARG2	monocul2	0.690857
ARG2	IRC10-ARG2	monocul2	0.852612
ARG2	IRC10-ARG2	monocul2	3.08593
ARG2	IRC10-ARG2	monocul2	0.774002
ARG2	IRC10-ARG2	monocul2	0.331571
ARG2	IRC10-ARG2	monocul2	0.316958
ARG2	IRC10-ARG2	monocul2	0.234317
ARG2	IRC10-ARG2	monocul2	0.262032
ARG2	IRC10-ARG2	monocul2	1.18569
ARG2	IRC10-ARG2	monocul2	0.187454
ARG2	IRC10-ARG2	monocul2	0.948354
ARG2	IRC10-ARG2	monocul2	1.76922
ARG2	IRC10-ARG2	monocul2	0.854627
ARG2	IRC10-ARG2	monocul2	0.713029
ARG2	IRC10-ARG2	monocul2	0.574959
ARG2	IRC10-ARG2	monocul2	3.39483
ARG2	IRC10-ARG2	monocul2	1.17965
ARG2	IRC10-ARG2	monocul2	1.4573
ARG2	IRC10-ARG2	monocul2	0.982116
ARG2	IRC10-ARG2	monocul2	2.84657
ARG2	IRC10-ARG2	monocul2	0.808772
ARG2	IRC10-ARG2	monocul2	0.333587
ARG2	IRC10-ARG2	monocul2	2.79971
ARG2	IRC10-ARG2	monocul2	3.04713
ARG2	IRC10-ARG2	monocul2	0.872264
ARG2	IRC10-ARG2	monocul2	0.841022
ARG2	IRC10-ARG2	monocul2	0.822881
ARG2	IRC10-ARG2	monocul2	0.894436
ARG2	IRC10-ARG2	monocul2	0.841526
ARG2	IRC10-ARG2	monocul2	0.102293
ARG2	IRC10-ARG2	monocul2	0.0957425
ARG2	IRC10-ARG2	monocul2	1.05569
ARG2	IRC10-ARG2	monocul2	0.939788
ARG2	IRC10-ARG2	monocul2	0.898467
ARG2	IRC10-ARG2	monocul2	0.948858
ARG2	IRC10-ARG2	monocul2	0.85362
ARG2	IRC10-ARG2	monocul2	1.1988
ARG2	IRC10-ARG2	monocul2	0.0720588
ARG2	IRC10-ARG2	monocul2	0.174856
ARG2	IRC10-ARG2	monocul2	0.956921
ARG2	IRC10-ARG2	monocul2	1.17713
ARG2	IRC10-ARG2	monocul2	1.17259
ARG2	IRC10-ARG2	monocul2	0.987659
ARG2	IRC10-ARG2	monocul2	0.290755
ARG2	IRC10-ARG2	monocul2	4.52106
ARG2	IRC10-ARG2	monocul2	0.0861682
ARG2	IRC10-ARG2	monocul2	0.168809
ARG2	IRC10-ARG2	monocul2	0.627869
ARG2	IRC10-ARG2	monocul2	0.825401
ARG2	IRC10-ARG2	monocul2	1.00479
ARG2	IRC10-ARG2	monocul2	0.967503
ARG2	IRC10-ARG2	monocul2	0.0564377
ARG2	IRC10-ARG2	monocul2	0.194004
ARG2	IRC10-ARG2	monocul2	0.133536
ARG2	IRC10-ARG2	monocul2	4.55129
ARG2	IRC10-ARG2	monocul2	0.629885
ARG2	IRC10-ARG2	monocul2	0.822377
ARG2	IRC10-ARG2	monocul2	0.519529
ARG2	IRC10-ARG2	monocul2	0.504412
ARG2	MET3-ARG2	monocul2	0.133032
ARG2	MET3-ARG2	monocul2	0.167801
ARG2	MET3-ARG2	monocul2	0.132528
ARG2	MET3-ARG2	monocul2	0.299825
ARG2	MET3-ARG2	monocul2	0.124465
ARG2	MET3-ARG2	monocul2	0.169313
ARG2	MET3-ARG2	monocul2	0.203075
ARG2	MET3-ARG2	monocul2	0.0836487
ARG2	MET3-ARG2	monocul2	0.0690354
ARG2	MET3-ARG2	monocul2	0.0997737
ARG2	MET3-ARG2	monocul2	0.215672
ARG2	MET3-ARG2	monocul2	4.57397
ARG2	MET3-ARG2	monocul2	4.27263
ARG2	MET3-ARG2	monocul2	0.529103
ARG2	MET3-ARG2	monocul2	0.633412
ARG2	MET3-ARG2	monocul2	0.146133
ARG2	MET3-ARG2	monocul2	0.124969
ARG2	MET3-ARG2	monocul2	0.214161
ARG2	MET3-ARG2	monocul2	0.235325
ARG2	MET3-ARG2	monocul2	0.366845
ARG2	MET3-ARG2	monocul2	0.397583
ARG2	MET3-ARG2	monocul2	0.560345
ARG2	MET3-ARG2	monocul2	0.629381
ARG2	MET3-ARG2	monocul2	0.23986
ARG2	MET3-ARG2	monocul2	0.176368
ARG2	MET3-ARG2	monocul2	0.439408
ARG2	MET3-ARG2	monocul2	0.478712
ARG2	MET3-ARG2	monocul2	0.866721
ARG2	MET3-ARG2	monocul2	1.17965
ARG2	MET3-ARG2	monocul2	0.634924
ARG2	MET3-ARG2	monocul2	0.70144
ARG2	MET3-ARG2	monocul2	0.165282
ARG2	MET3-ARG2	monocul2	0.565384
ARG2	MET3-ARG2	monocul2	0.838502
ARG2	MET3-ARG2	monocul2	0.690857
ARG2	MET3-ARG2	monocul2	0.852612
ARG2	MET3-ARG2	monocul2	3.08593
ARG2	MET3-ARG2	monocul2	0.774002
ARG2	MET3-ARG2	monocul2	0.331571
ARG2	MET3-ARG2	monocul2	0.316958
ARG2	MET3-ARG2	monocul2	0.234317
ARG2	MET3-ARG2	monocul2	0.262032
ARG2	MET3-ARG2	monocul2	1.18569
ARG2	MET3-ARG2	monocul2	0.187454
ARG2	MET3-ARG2	monocul2	0.948354
ARG2	MET3-ARG2	monocul2	1.76922
ARG2	MET3-ARG2	monocul2	0.854627
ARG2	MET3-ARG2	monocul2	0.713029
ARG2	MET3-ARG2	monocul2	0.574959
ARG2	MET3-ARG2	monocul2	3.39483
ARG2	MET3-ARG2	monocul2	1.17965
ARG2	MET3-ARG2	monocul2	1.4573
ARG2	MET3-ARG2	monocul2	0.982116
ARG2	MET3-ARG2	monocul2	2.84657
ARG2	MET3-ARG2	monocul2	0.808772
ARG2	MET3-ARG2	monocul2	0.333587
ARG2	MET3-ARG2	monocul2	2.79971
ARG2	MET3-ARG2	monocul2	3.04713
ARG2	MET3-ARG2	monocul2	0.872264
ARG2	MET3-ARG2	monocul2	0.841022
ARG2	MET3-ARG2	monocul2	0.822881
ARG2	MET3-ARG2	monocul2	0.894436
ARG2	MET3-ARG2	monocul2	0.841526
ARG2	MET3-ARG2	monocul2	0.102293
ARG2	MET3-ARG2	monocul2	0.0957425
ARG2	MET3-ARG2	monocul2	1.05569
ARG2	MET3-ARG2	monocul2	0.939788
ARG2	MET3-ARG2	monocul2	0.898467
ARG2	MET3-ARG2	monocul2	0.948858
ARG2	MET3-ARG2	monocul2	0.85362
ARG2	MET3-ARG2	monocul2	1.1988
ARG2	MET3-ARG2	monocul2	0.0720588
ARG2	MET3-ARG2	monocul2	0.174856
ARG2	MET3-ARG2	monocul2	0.956921
ARG2	MET3-ARG2	monocul2	1.17713
ARG2	MET3-ARG2	monocul2	1.17259
ARG2	MET3-ARG2	monocul2	0.987659
ARG2	MET3-ARG2	monocul2	0.290755
ARG2	MET3-ARG2	monocul2	4.52106
ARG2	MET3-ARG2	monocul2	0.0861682
ARG2	MET3-ARG2	monocul2	0.168809
ARG2	MET3-ARG2	monocul2	0.627869
ARG2	MET3-ARG2	monocul2	0.825401
ARG2	MET3-ARG2	monocul2	1.00479
ARG2	MET3-ARG2	monocul2	0.967503
ARG2	MET3-ARG2	monocul2	0.0564377
ARG2	MET3-ARG2	monocul2	0.194004
ARG2	MET3-ARG2	monocul2	0.133536
ARG2	MET3-ARG2	monocul2	4.55129
ARG2	MET3-ARG2	monocul2	0.629885
ARG2	MET3-ARG2	monocul2	0.822377
ARG2	MET3-ARG2	monocul2	0.519529
ARG2	MET3-ARG2	monocul2	0.504412
ARG2-MET14	ARG2-MET14	cocul	3.8942
ARG2-MET14	ARG2-MET14	cocul	3.85943
ARG2-MET14	ARG2-MET14	cocul	4.09677
ARG2-MET14	ARG2-MET14	cocul	3.94207
ARO2	ADE1-ARO2	monocul2	0.0619806
ARO2	ADE1-ARO2	monocul2	0.134039
ARO2	ADE1-ARO2	monocul2	2.82743
ARO2	ADE1-ARO2	monocul2	0.207106
ARO2	ADE1-ARO2	monocul2	0.0650041
ARO2	ADE1-ARO2	monocul2	0.0791135
ARO2	ADE1-ARO2	monocul2	0.126985
ARO2	ADE1-ARO2	monocul2	0.152684
ARO2	ADE1-ARO2	monocul2	0.168809
ARO2	ADE1-ARO2	monocul2	0.17284
ARO2	ADE1-ARO2	monocul2	0.0660119
ARO2	ADE1-ARO2	monocul2	0.0801213
ARO2	ADE1-ARO2	monocul2	0.200555
ARO2	ADE1-ARO2	monocul2	0.212145
ARO2	ADE1-ARO2	monocul2	0.156715
ARO2	ADE1-ARO2	monocul2	0.237844
ARO2	ADE1-ARO2	monocul2	0.197532
ARO2	ADE1-ARO2	monocul2	0.237341
ARO2	ADE1-ARO2	monocul2	0.0725627
ARO2	ADE1-ARO2	monocul2	0.0594611
ARO2	ADE1-ARO2	monocul2	0.25145
ARO2	ADE1-ARO2	monocul2	0.234821
ARO2	ADE1-ARO2	monocul2	0.256489
ARO2	ADE1-ARO2	monocul2	0.225751
ARO2	ADE1-ARO2	monocul2	0.224743
ARO2	ADE1-ARO2	monocul2	0.154196
ARO2	ADE1-ARO2	monocul2	0.184934
ARO2	ADE1-ARO2	monocul2	0.301841
ARO2	ADE1-ARO2	monocul2	0.215672
ARO2	ADE1-ARO2	monocul2	0.230286
ARO2	ADE1-ARO2	monocul2	0.378939
ARO2	ADE1-ARO2	monocul2	0.257497
ARO2	ADE1-ARO2	monocul2	0.281684
ARO2	ADE1-ARO2	monocul2	0.204587
ARO2	ADE1-ARO2	monocul2	0.287227
ARO2	ADE1-ARO2	monocul2	0.0624846
ARO2	ADE1-ARO2	monocul2	0.320485
ARO2	ADE1-ARO2	monocul2	0.232301
ARO2	ADE1-ARO2	monocul2	0.276141
ARO2	ADE1-ARO2	monocul2	0.253969
ARO2	ADE1-ARO2	monocul2	0.307888
ARO2	ADE1-ARO2	monocul2	2.08719
ARO2	ADE1-ARO2	monocul2	1.06375
ARO2	ADE1-ARO2	monocul2	0.125977
ARO2	ADE1-ARO2	monocul2	0.377427
ARO2	ADE1-ARO2	monocul2	0.457548
ARO2	ADE1-ARO2	monocul2	0.333083
ARO2	ADE1-ARO2	monocul2	0.219704
ARO2	ADE1-ARO2	monocul2	0.208114
ARO2	ADE1-ARO2	monocul2	1.36761
ARO2	ADE1-ARO2	monocul2	1.82566
ARO2	ADE1-ARO2	monocul2	0.580502
ARO2	ADE1-ARO2	monocul2	0.535654
ARO2	ADE1-ARO2	monocul2	0.351224
ARO2	ADE1-ARO2	monocul2	0.323005
ARO2	ADE1-ARO2	monocul2	0.290251
ARO2	ADE1-ARO2	monocul2	0.208618
ARO2	ADE1-ARO2	monocul2	0.071051
ARO2	ADE1-ARO2	monocul2	0.123961
ARO2	ADE1-ARO2	monocul2	1.12623
ARO2	ADE1-ARO2	monocul2	0.882846
ARO2	ADE1-ARO2	monocul2	0.215169
ARO2	ADE1-ARO2	monocul2	0.221719
ARO2	ADE1-ARO2	monocul2	0.245403
ARO2	ADE1-ARO2	monocul2	2.65207
ARO2	ADE1-ARO2	monocul2	0.0781057
ARO2	ADE1-ARO2	monocul2	0.101789
ARO2	ADE1-ARO2	monocul2	0.36886
ARO2	ADE1-ARO2	monocul2	0.19602
ARO2	ADE1-ARO2	monocul2	0.0806252
ARO2	ADE1-ARO2	monocul2	0.0811291
ARO2	ADE1-ARO2	monocul2	0.0937268
ARO2	ADE1-ARO2	monocul2	0.0574455
ARO2	ADE1-ARO2	monocul2	0.087176
ARO2	ADE1-ARO2	monocul2	0.132528
ARO2	ADE1-ARO2	monocul2	0.0609728
ARO2	LYS12-ARO2	monocul2	0.0619806
ARO2	LYS12-ARO2	monocul2	0.134039
ARO2	LYS12-ARO2	monocul2	2.82743
ARO2	LYS12-ARO2	monocul2	0.207106
ARO2	LYS12-ARO2	monocul2	0.0650041
ARO2	LYS12-ARO2	monocul2	0.0791135
ARO2	LYS12-ARO2	monocul2	0.126985
ARO2	LYS12-ARO2	monocul2	0.152684
ARO2	LYS12-ARO2	monocul2	0.168809
ARO2	LYS12-ARO2	monocul2	0.17284
ARO2	LYS12-ARO2	monocul2	0.0660119
ARO2	LYS12-ARO2	monocul2	0.0801213
ARO2	LYS12-ARO2	monocul2	0.200555
ARO2	LYS12-ARO2	monocul2	0.212145
ARO2	LYS12-ARO2	monocul2	0.156715
ARO2	LYS12-ARO2	monocul2	0.237844
ARO2	LYS12-ARO2	monocul2	0.197532
ARO2	LYS12-ARO2	monocul2	0.237341
ARO2	LYS12-ARO2	monocul2	0.0725627
ARO2	LYS12-ARO2	monocul2	0.0594611
ARO2	LYS12-ARO2	monocul2	0.25145
ARO2	LYS12-ARO2	monocul2	0.234821
ARO2	LYS12-ARO2	monocul2	0.256489
ARO2	LYS12-ARO2	monocul2	0.225751
ARO2	LYS12-ARO2	monocul2	0.224743
ARO2	LYS12-ARO2	monocul2	0.154196
ARO2	LYS12-ARO2	monocul2	0.184934
ARO2	LYS12-ARO2	monocul2	0.301841
ARO2	LYS12-ARO2	monocul2	0.215672
ARO2	LYS12-ARO2	monocul2	0.230286
ARO2	LYS12-ARO2	monocul2	0.378939
ARO2	LYS12-ARO2	monocul2	0.257497
ARO2	LYS12-ARO2	monocul2	0.281684
ARO2	LYS12-ARO2	monocul2	0.204587
ARO2	LYS12-ARO2	monocul2	0.287227
ARO2	LYS12-ARO2	monocul2	0.0624846
ARO2	LYS12-ARO2	monocul2	0.320485
ARO2	LYS12-ARO2	monocul2	0.232301
ARO2	LYS12-ARO2	monocul2	0.276141
ARO2	LYS12-ARO2	monocul2	0.253969
ARO2	LYS12-ARO2	monocul2	0.307888
ARO2	LYS12-ARO2	monocul2	2.08719
ARO2	LYS12-ARO2	monocul2	1.06375
ARO2	LYS12-ARO2	monocul2	0.125977
ARO2	LYS12-ARO2	monocul2	0.377427
ARO2	LYS12-ARO2	monocul2	0.457548
ARO2	LYS12-ARO2	monocul2	0.333083
ARO2	LYS12-ARO2	monocul2	0.219704
ARO2	LYS12-ARO2	monocul2	0.208114
ARO2	LYS12-ARO2	monocul2	1.36761
ARO2	LYS12-ARO2	monocul2	1.82566
ARO2	LYS12-ARO2	monocul2	0.580502
ARO2	LYS12-ARO2	monocul2	0.535654
ARO2	LYS12-ARO2	monocul2	0.351224
ARO2	LYS12-ARO2	monocul2	0.323005
ARO2	LYS12-ARO2	monocul2	0.290251
ARO2	LYS12-ARO2	monocul2	0.208618
ARO2	LYS12-ARO2	monocul2	0.071051
ARO2	LYS12-ARO2	monocul2	0.123961
ARO2	LYS12-ARO2	monocul2	1.12623
ARO2	LYS12-ARO2	monocul2	0.882846
ARO2	LYS12-ARO2	monocul2	0.215169
ARO2	LYS12-ARO2	monocul2	0.221719
ARO2	LYS12-ARO2	monocul2	0.245403
ARO2	LYS12-ARO2	monocul2	2.65207
ARO2	LYS12-ARO2	monocul2	0.0781057
ARO2	LYS12-ARO2	monocul2	0.101789
ARO2	LYS12-ARO2	monocul2	0.36886
ARO2	LYS12-ARO2	monocul2	0.19602
ARO2	LYS12-ARO2	monocul2	0.0806252
ARO2	LYS12-ARO2	monocul2	0.0811291
ARO2	LYS12-ARO2	monocul2	0.0937268
ARO2	LYS12-ARO2	monocul2	0.0574455
ARO2	LYS12-ARO2	monocul2	0.087176
ARO2	LYS12-ARO2	monocul2	0.132528
ARO2	LYS12-ARO2	monocul2	0.0609728
ARO2	RPL27A-ARO2	monocul2	0.0619806
ARO2	RPL27A-ARO2	monocul2	0.134039
ARO2	RPL27A-ARO2	monocul2	2.82743
ARO2	RPL27A-ARO2	monocul2	0.207106
ARO2	RPL27A-ARO2	monocul2	0.0650041
ARO2	RPL27A-ARO2	monocul2	0.0791135
ARO2	RPL27A-ARO2	monocul2	0.126985
ARO2	RPL27A-ARO2	monocul2	0.152684
ARO2	RPL27A-ARO2	monocul2	0.168809
ARO2	RPL27A-ARO2	monocul2	0.17284
ARO2	RPL27A-ARO2	monocul2	0.0660119
ARO2	RPL27A-ARO2	monocul2	0.0801213
ARO2	RPL27A-ARO2	monocul2	0.200555
ARO2	RPL27A-ARO2	monocul2	0.212145
ARO2	RPL27A-ARO2	monocul2	0.156715
ARO2	RPL27A-ARO2	monocul2	0.237844
ARO2	RPL27A-ARO2	monocul2	0.197532
ARO2	RPL27A-ARO2	monocul2	0.237341
ARO2	RPL27A-ARO2	monocul2	0.0725627
ARO2	RPL27A-ARO2	monocul2	0.0594611
ARO2	RPL27A-ARO2	monocul2	0.25145
ARO2	RPL27A-ARO2	monocul2	0.234821
ARO2	RPL27A-ARO2	monocul2	0.256489
ARO2	RPL27A-ARO2	monocul2	0.225751
ARO2	RPL27A-ARO2	monocul2	0.224743
ARO2	RPL27A-ARO2	monocul2	0.154196
ARO2	RPL27A-ARO2	monocul2	0.184934
ARO2	RPL27A-ARO2	monocul2	0.301841
ARO2	RPL27A-ARO2	monocul2	0.215672
ARO2	RPL27A-ARO2	monocul2	0.230286
ARO2	RPL27A-ARO2	monocul2	0.378939
ARO2	RPL27A-ARO2	monocul2	0.257497
ARO2	RPL27A-ARO2	monocul2	0.281684
ARO2	RPL27A-ARO2	monocul2	0.204587
ARO2	RPL27A-ARO2	monocul2	0.287227
ARO2	RPL27A-ARO2	monocul2	0.0624846
ARO2	RPL27A-ARO2	monocul2	0.320485
ARO2	RPL27A-ARO2	monocul2	0.232301
ARO2	RPL27A-ARO2	monocul2	0.276141
ARO2	RPL27A-ARO2	monocul2	0.253969
ARO2	RPL27A-ARO2	monocul2	0.307888
ARO2	RPL27A-ARO2	monocul2	2.08719
ARO2	RPL27A-ARO2	monocul2	1.06375
ARO2	RPL27A-ARO2	monocul2	0.125977
ARO2	RPL27A-ARO2	monocul2	0.377427
ARO2	RPL27A-ARO2	monocul2	0.457548
ARO2	RPL27A-ARO2	monocul2	0.333083
ARO2	RPL27A-ARO2	monocul2	0.219704
ARO2	RPL27A-ARO2	monocul2	0.208114
ARO2	RPL27A-ARO2	monocul2	1.36761
ARO2	RPL27A-ARO2	monocul2	1.82566
ARO2	RPL27A-ARO2	monocul2	0.580502
ARO2	RPL27A-ARO2	monocul2	0.535654
ARO2	RPL27A-ARO2	monocul2	0.351224
ARO2	RPL27A-ARO2	monocul2	0.323005
ARO2	RPL27A-ARO2	monocul2	0.290251
ARO2	RPL27A-ARO2	monocul2	0.208618
ARO2	RPL27A-ARO2	monocul2	0.071051
ARO2	RPL27A-ARO2	monocul2	0.123961
ARO2	RPL27A-ARO2	monocul2	1.12623
ARO2	RPL27A-ARO2	monocul2	0.882846
ARO2	RPL27A-ARO2	monocul2	0.215169
ARO2	RPL27A-ARO2	monocul2	0.221719
ARO2	RPL27A-ARO2	monocul2	0.245403
ARO2	RPL27A-ARO2	monocul2	2.65207
ARO2	RPL27A-ARO2	monocul2	0.0781057
ARO2	RPL27A-ARO2	monocul2	0.101789
ARO2	RPL27A-ARO2	monocul2	0.36886
ARO2	RPL27A-ARO2	monocul2	0.19602
ARO2	RPL27A-ARO2	monocul2	0.0806252
ARO2	RPL27A-ARO2	monocul2	0.0811291
ARO2	RPL27A-ARO2	monocul2	0.0937268
ARO2	RPL27A-ARO2	monocul2	0.0574455
ARO2	RPL27A-ARO2	monocul2	0.087176
ARO2	RPL27A-ARO2	monocul2	0.132528
ARO2	RPL27A-ARO2	monocul2	0.0609728
ARO2	URA1-ARO2	monocul2	0.0619806
ARO2	URA1-ARO2	monocul2	0.134039
ARO2	URA1-ARO2	monocul2	2.82743
ARO2	URA1-ARO2	monocul2	0.207106
ARO2	URA1-ARO2	monocul2	0.0650041
ARO2	URA1-ARO2	monocul2	0.0791135
ARO2	URA1-ARO2	monocul2	0.126985
ARO2	URA1-ARO2	monocul2	0.152684
ARO2	URA1-ARO2	monocul2	0.168809
ARO2	URA1-ARO2	monocul2	0.17284
ARO2	URA1-ARO2	monocul2	0.0660119
ARO2	URA1-ARO2	monocul2	0.0801213
ARO2	URA1-ARO2	monocul2	0.200555
ARO2	URA1-ARO2	monocul2	0.212145
ARO2	URA1-ARO2	monocul2	0.156715
ARO2	URA1-ARO2	monocul2	0.237844
ARO2	URA1-ARO2	monocul2	0.197532
ARO2	URA1-ARO2	monocul2	0.237341
ARO2	URA1-ARO2	monocul2	0.0725627
ARO2	URA1-ARO2	monocul2	0.0594611
ARO2	URA1-ARO2	monocul2	0.25145
ARO2	URA1-ARO2	monocul2	0.234821
ARO2	URA1-ARO2	monocul2	0.256489
ARO2	URA1-ARO2	monocul2	0.225751
ARO2	URA1-ARO2	monocul2	0.224743
ARO2	URA1-ARO2	monocul2	0.154196
ARO2	URA1-ARO2	monocul2	0.184934
ARO2	URA1-ARO2	monocul2	0.301841
ARO2	URA1-ARO2	monocul2	0.215672
ARO2	URA1-ARO2	monocul2	0.230286
ARO2	URA1-ARO2	monocul2	0.378939
ARO2	URA1-ARO2	monocul2	0.257497
ARO2	URA1-ARO2	monocul2	0.281684
ARO2	URA1-ARO2	monocul2	0.204587
ARO2	URA1-ARO2	monocul2	0.287227
ARO2	URA1-ARO2	monocul2	0.0624846
ARO2	URA1-ARO2	monocul2	0.320485
ARO2	URA1-ARO2	monocul2	0.232301
ARO2	URA1-ARO2	monocul2	0.276141
ARO2	URA1-ARO2	monocul2	0.253969
ARO2	URA1-ARO2	monocul2	0.307888
ARO2	URA1-ARO2	monocul2	2.08719
ARO2	URA1-ARO2	monocul2	1.06375
ARO2	URA1-ARO2	monocul2	0.125977
ARO2	URA1-ARO2	monocul2	0.377427
ARO2	URA1-ARO2	monocul2	0.457548
ARO2	URA1-ARO2	monocul2	0.333083
ARO2	URA1-ARO2	monocul2	0.219704
ARO2	URA1-ARO2	monocul2	0.208114
ARO2	URA1-ARO2	monocul2	1.36761
ARO2	URA1-ARO2	monocul2	1.82566
ARO2	URA1-ARO2	monocul2	0.580502
ARO2	URA1-ARO2	monocul2	0.535654
ARO2	URA1-ARO2	monocul2	0.351224
ARO2	URA1-ARO2	monocul2	0.323005
ARO2	URA1-ARO2	monocul2	0.290251
ARO2	URA1-ARO2	monocul2	0.208618
ARO2	URA1-ARO2	monocul2	0.071051
ARO2	URA1-ARO2	monocul2	0.123961
ARO2	URA1-ARO2	monocul2	1.12623
ARO2	URA1-ARO2	monocul2	0.882846
ARO2	URA1-ARO2	monocul2	0.215169
ARO2	URA1-ARO2	monocul2	0.221719
ARO2	URA1-ARO2	monocul2	0.245403
ARO2	URA1-ARO2	monocul2	2.65207
ARO2	URA1-ARO2	monocul2	0.0781057
ARO2	URA1-ARO2	monocul2	0.101789
ARO2	URA1-ARO2	monocul2	0.36886
ARO2	URA1-ARO2	monocul2	0.19602
ARO2	URA1-ARO2	monocul2	0.0806252
ARO2	URA1-ARO2	monocul2	0.0811291
ARO2	URA1-ARO2	monocul2	0.0937268
ARO2	URA1-ARO2	monocul2	0.0574455
ARO2	URA1-ARO2	monocul2	0.087176
ARO2	URA1-ARO2	monocul2	0.132528
ARO2	URA1-ARO2	monocul2	0.0609728
HIS1	ADE1-HIS1	monocul2	0.217688
HIS1	ADE1-HIS1	monocul2	0.199547
HIS1	ADE1-HIS1	monocul2	0.0534142
HIS1	ADE1-HIS1	monocul2	0.0564377
HIS1	ADE1-HIS1	monocul2	0.177376
HIS1	ADE1-HIS1	monocul2	4.21468
HIS1	ADE1-HIS1	monocul2	0.0957425
HIS1	ADE1-HIS1	monocul2	0.0745783
HIS1	ADE1-HIS1	monocul2	0.154196
HIS1	ADE1-HIS1	monocul2	4.31547
HIS1	ADE1-HIS1	monocul2	4.27868
HIS1	ADE1-HIS1	monocul2	3.89017
HIS1	ADE1-HIS1	monocul2	0.131016
HIS1	ADE1-HIS1	monocul2	0.105317
HIS1	ADE1-HIS1	monocul2	0.104813
HIS1	ADE1-HIS1	monocul2	0.154196
HIS1	ADE1-HIS1	monocul2	0.236837
HIS1	ADE1-HIS1	monocul2	4.24189
HIS1	ADE1-HIS1	monocul2	4.10483
HIS1	ADE1-HIS1	monocul2	4.42229
HIS1	ADE1-HIS1	monocul2	0.315446
HIS1	ADE1-HIS1	monocul2	0.38297
HIS1	ADE1-HIS1	monocul2	0.124969
HIS1	ADE1-HIS1	monocul2	0.248426
HIS1	ADE1-HIS1	monocul2	0.17536
HIS1	ADE1-HIS1	monocul2	0.344673
HIS1	ADE1-HIS1	monocul2	1.31016
HIS1	ADE1-HIS1	monocul2	0.364325
HIS1	ADE1-HIS1	monocul2	0.454525
HIS1	ADE1-HIS1	monocul2	0.298313
HIS1	ADE1-HIS1	monocul2	0.108844
HIS1	ADE1-HIS1	monocul2	0.285212
HIS1	ADE1-HIS1	monocul2	0.594107
HIS1	ADE1-HIS1	monocul2	0.505419
HIS1	ADE1-HIS1	monocul2	2.99523
HIS1	ADE1-HIS1	monocul2	0.53767
HIS1	ADE1-HIS1	monocul2	0.445454
HIS1	ADE1-HIS1	monocul2	0.334091
HIS1	ADE1-HIS1	monocul2	0.282692
HIS1	ADE1-HIS1	monocul2	0.401111
HIS1	ADE1-HIS1	monocul2	0.569416
HIS1	ADE1-HIS1	monocul2	0.45906
HIS1	ADE1-HIS1	monocul2	0.603681
HIS1	ADE1-HIS1	monocul2	0.482744
HIS1	ADE1-HIS1	monocul2	0.360294
HIS1	ADE1-HIS1	monocul2	4.41322
HIS1	ADE1-HIS1	monocul2	2.17739
HIS1	ADE1-HIS1	monocul2	0.581509
HIS1	ADE1-HIS1	monocul2	0.625349
HIS1	ADE1-HIS1	monocul2	0.601666
HIS1	ADE1-HIS1	monocul2	0.432353
HIS1	ADE1-HIS1	monocul2	1.79391
HIS1	ADE1-HIS1	monocul2	2.98112
HIS1	ADE1-HIS1	monocul2	0.0675236
HIS1	ADE1-HIS1	monocul2	0.645506
HIS1	ADE1-HIS1	monocul2	0.455533
HIS1	ADE1-HIS1	monocul2	0.593603
HIS1	ADE1-HIS1	monocul2	0.411189
HIS1	ADE1-HIS1	monocul2	0.457548
HIS1	ADE1-HIS1	monocul2	0.345681
HIS1	ADE1-HIS1	monocul2	3.05469
HIS1	ADE1-HIS1	monocul2	0.801717
HIS1	ADE1-HIS1	monocul2	0.628373
HIS1	ADE1-HIS1	monocul2	0.463595
HIS1	ADE1-HIS1	monocul2	0.534142
HIS1	ADE1-HIS1	monocul2	0.129504
HIS1	ADE1-HIS1	monocul2	1.44118
HIS1	ADE1-HIS1	monocul2	0.0997737
HIS1	ADE1-HIS1	monocul2	0.241372
HIS1	ADE1-HIS1	monocul2	0.414212
HIS1	ADE1-HIS1	monocul2	0.582013
HIS1	ADE1-HIS1	monocul2	0.43588
HIS1	ADE1-HIS1	monocul2	0.3482
HIS1	ADE1-HIS1	monocul2	0.082137
HIS1	ADE1-HIS1	monocul2	0.102797
HIS1	ADE1-HIS1	monocul2	0.322501
HIS1	ADE1-HIS1	monocul2	0.262032
HIS1	ADE1-HIS1	monocul2	0.18695
HIS1	ADE1-HIS1	monocul2	0.274126
HIS2	HIS2-MET14	monocul1	0.819858
HIS2	HIS2-MET14	monocul1	0.693377
HIS2	HIS2-MET14	monocul1	0.498365
HIS2	HIS2-MET14	monocul1	0.396071
HIS2	MET10-HIS2	monocul2	0.235829
HIS2	MET10-HIS2	monocul2	0.188965
HIS2	MET10-HIS2	monocul2	0.237844
HIS2	MET10-HIS2	monocul2	0.144622
HIS2	MET10-HIS2	monocul2	0.112875
HIS2	MET10-HIS2	monocul2	0.0811291
HIS2	MET10-HIS2	monocul2	0.664654
HIS2	MET10-HIS2	monocul2	0.251954
HIS2	MET10-HIS2	monocul2	0.287731
HIS2	MET10-HIS2	monocul2	0.3739
HIS2	MET10-HIS2	monocul2	0.384482
HIS2	MET10-HIS2	monocul2	0.109348
HIS2	MET10-HIS2	monocul2	0.141094
HIS2	MET10-HIS2	monocul2	0.246915
HIS2	MET10-HIS2	monocul2	0.37138
HIS2	MET10-HIS2	monocul2	0.354751
HIS2	MET10-HIS2	monocul2	0.377427
HIS2	MET10-HIS2	monocul2	0.290251
HIS2	MET10-HIS2	monocul2	0.115899
HIS2	MET10-HIS2	monocul2	0.266567
HIS2	MET10-HIS2	monocul2	0.367349
HIS2	MET10-HIS2	monocul2	0.480728
HIS2	MET10-HIS2	monocul2	0.781561
HIS2	MET10-HIS2	monocul2	0.608217
HIS2	MET10-HIS2	monocul2	0.693881
HIS2	MET10-HIS2	monocul2	0.0584533
HIS2	MET10-HIS2	monocul2	0.236837
HIS2	MET10-HIS2	monocul2	0.48879
HIS2	MET10-HIS2	monocul2	0.437896
HIS2	MET10-HIS2	monocul2	0.284204
HIS2	MET10-HIS2	monocul2	0.603681
HIS2	MET10-HIS2	monocul2	0.591588
HIS2	MET10-HIS2	monocul2	0.680275
HIS2	MET10-HIS2	monocul2	0.28622
HIS2	MET10-HIS2	monocul2	0.253969
HIS2	MET10-HIS2	monocul2	0.501892
HIS2	MET10-HIS2	monocul2	0.652057
HIS2	MET10-HIS2	monocul2	0.977581
HIS2	MET10-HIS2	monocul2	1.19023
HIS2	MET10-HIS2	monocul2	0.575463
HIS2	MET10-HIS2	monocul2	0.970022
HIS2	MET10-HIS2	monocul2	0.0680275
HIS2	MET10-HIS2	monocul2	0.551779
HIS2	MET10-HIS2	monocul2	0.494333
HIS2	MET10-HIS2	monocul2	2.579
HIS2	MET10-HIS2	monocul2	0.932229
HIS2	MET10-HIS2	monocul2	1.22097
HIS2	MET10-HIS2	monocul2	0.579494
HIS2	MET10-HIS2	monocul2	2.81886
HIS2	MET10-HIS2	monocul2	2.91863
HIS2	MET10-HIS2	monocul2	0.888893
HIS2	MET10-HIS2	monocul2	0.0796174
HIS2	MET10-HIS2	monocul2	3.44572
HIS2	MET10-HIS2	monocul2	0.979093
HIS2	MET10-HIS2	monocul2	0.261528
HIS2	MET10-HIS2	monocul2	0.938276
HIS2	MET10-HIS2	monocul2	2.5538
HIS2	MET10-HIS2	monocul2	1.16403
HIS2	MET10-HIS2	monocul2	1.33233
HIS2	MET10-HIS2	monocul2	1.04107
HIS2	MET10-HIS2	monocul2	0.131016
HIS2	MET10-HIS2	monocul2	0.697408
HIS2	MET10-HIS2	monocul2	0.579998
HIS2	MET10-HIS2	monocul2	1.02545
HIS2	MET10-HIS2	monocul2	0.735705
HIS2	MET10-HIS2	monocul2	0.0534142
HIS2	MET10-HIS2	monocul2	1.28144
HIS2	MET10-HIS2	monocul2	0.716053
HIS2	MET10-HIS2	monocul2	0.787608
HIS2	MET10-HIS2	monocul2	1.46486
HIS2	MET10-HIS2	monocul2	1.26078
HIS2	MET10-HIS2	monocul2	0.164778
HIS2	MET10-HIS2	monocul2	0.13152
HIS2-MET14	HIS2-MET14	cocul	3.9068
HIS2-MET14	HIS2-MET14	cocul	3.63217
HIS2-MET14	HIS2-MET14	cocul	3.95215
HIS2-MET14	HIS2-MET14	cocul	3.82466
IBA57	ADE1-IBA57	monocul2	0.118922
IBA57	ADE1-IBA57	monocul2	0.0539181
IBA57	ADE1-IBA57	monocul2	0.0720588
IBA57	ADE1-IBA57	monocul2	0.0534142
IBA57	ADE1-IBA57	monocul2	0.0614767
IBA57	ADE1-IBA57	monocul2	0.0670197
IBA57	ADE1-IBA57	monocul2	0.111868
IBA57	ADE1-IBA57	monocul2	0.11993
IBA57	ADE1-IBA57	monocul2	0.162762
IBA57	ADE1-IBA57	monocul2	0.0705471
IBA57	ADE1-IBA57	monocul2	0.104813
IBA57	ADE1-IBA57	monocul2	0.144622
IBA57	ADE1-IBA57	monocul2	0.125977
IBA57	ADE1-IBA57	monocul2	0.0760901
IBA57	ADE1-IBA57	monocul2	0.158731
IBA57	ADE1-IBA57	monocul2	0.0529103
IBA57	ADE1-IBA57	monocul2	0.0891917
IBA57	ADE1-IBA57	monocul2	0.157219
IBA57	ADE1-IBA57	monocul2	0.140086
IBA57	ADE1-IBA57	monocul2	0.0856643
IBA57	ADE1-IBA57	monocul2	0.127993
IBA57	ADE1-IBA57	monocul2	0.136559
IBA57	ADE1-IBA57	monocul2	0.393048
IBA57	ADE1-IBA57	monocul2	0.270598
IBA57	ADE1-IBA57	monocul2	0.173344
IBA57	ADE1-IBA57	monocul2	0.215672
IBA57	ADE1-IBA57	monocul2	0.0972542
IBA57	ADE1-IBA57	monocul2	0.410181
IBA57	ADE1-IBA57	monocul2	0.185438
IBA57	ADE1-IBA57	monocul2	0.210633
IBA57	ADE1-IBA57	monocul2	0.284204
IBA57	ADE1-IBA57	monocul2	0.0594611
IBA57	ADE1-IBA57	monocul2	0.0801213
IBA57	ADE1-IBA57	monocul2	0.17536
IBA57	ADE1-IBA57	monocul2	0.281684
IBA57	ADE1-IBA57	monocul2	0.133536
IBA57	ADE1-IBA57	monocul2	0.177879
IBA57	ADE1-IBA57	monocul2	0.165786
IBA57	ADE1-IBA57	monocul2	0.183926
IBA57	ADE1-IBA57	monocul2	0.120938
IBA57	ADE1-IBA57	monocul2	0.155707
IBA57	ADE1-IBA57	monocul2	0.125473
IBA57	ADE1-IBA57	monocul2	0.174856
IBA57	ADE1-IBA57	monocul2	0.146133
IBA57	ADE1-IBA57	monocul2	0.249938
IBA57	ADE1-IBA57	monocul2	0.0861682
IBA57	ADE1-IBA57	monocul2	0.150164
IBA57	ADE1-IBA57	monocul2	0.0624846
IBA57	RPL27A-IBA57	monocul2	0.118922
IBA57	RPL27A-IBA57	monocul2	0.0539181
IBA57	RPL27A-IBA57	monocul2	0.0720588
IBA57	RPL27A-IBA57	monocul2	0.0534142
IBA57	RPL27A-IBA57	monocul2	0.0614767
IBA57	RPL27A-IBA57	monocul2	0.0670197
IBA57	RPL27A-IBA57	monocul2	0.111868
IBA57	RPL27A-IBA57	monocul2	0.11993
IBA57	RPL27A-IBA57	monocul2	0.162762
IBA57	RPL27A-IBA57	monocul2	0.0705471
IBA57	RPL27A-IBA57	monocul2	0.104813
IBA57	RPL27A-IBA57	monocul2	0.144622
IBA57	RPL27A-IBA57	monocul2	0.125977
IBA57	RPL27A-IBA57	monocul2	0.0760901
IBA57	RPL27A-IBA57	monocul2	0.158731
IBA57	RPL27A-IBA57	monocul2	0.0529103
IBA57	RPL27A-IBA57	monocul2	0.0891917
IBA57	RPL27A-IBA57	monocul2	0.157219
IBA57	RPL27A-IBA57	monocul2	0.140086
IBA57	RPL27A-IBA57	monocul2	0.0856643
IBA57	RPL27A-IBA57	monocul2	0.127993
IBA57	RPL27A-IBA57	monocul2	0.136559
IBA57	RPL27A-IBA57	monocul2	0.393048
IBA57	RPL27A-IBA57	monocul2	0.270598
IBA57	RPL27A-IBA57	monocul2	0.173344
IBA57	RPL27A-IBA57	monocul2	0.215672
IBA57	RPL27A-IBA57	monocul2	0.0972542
IBA57	RPL27A-IBA57	monocul2	0.410181
IBA57	RPL27A-IBA57	monocul2	0.185438
IBA57	RPL27A-IBA57	monocul2	0.210633
IBA57	RPL27A-IBA57	monocul2	0.284204
IBA57	RPL27A-IBA57	monocul2	0.0594611
IBA57	RPL27A-IBA57	monocul2	0.0801213
IBA57	RPL27A-IBA57	monocul2	0.17536
IBA57	RPL27A-IBA57	monocul2	0.281684
IBA57	RPL27A-IBA57	monocul2	0.133536
IBA57	RPL27A-IBA57	monocul2	0.177879
IBA57	RPL27A-IBA57	monocul2	0.165786
IBA57	RPL27A-IBA57	monocul2	0.183926
IBA57	RPL27A-IBA57	monocul2	0.120938
IBA57	RPL27A-IBA57	monocul2	0.155707
IBA57	RPL27A-IBA57	monocul2	0.125473
IBA57	RPL27A-IBA57	monocul2	0.174856
IBA57	RPL27A-IBA57	monocul2	0.146133
IBA57	RPL27A-IBA57	monocul2	0.249938
IBA57	RPL27A-IBA57	monocul2	0.0861682
IBA57	RPL27A-IBA57	monocul2	0.150164
IBA57	RPL27A-IBA57	monocul2	0.0624846
IRC10	IRC10-ARG2	monocul1	0.0952386
IRC10	IRC10-ARG2	monocul1	0.0831448
IRC10	IRC10-ARG2	monocul1	0.22827
IRC10	IRC10-ARG2	monocul1	0.184934
IRC10	IRC10-MET14	monocul1	0.177879
IRC10	IRC10-MET14	monocul1	0.160747
IRC10	IRC10-MET14	monocul1	0.356767
IRC10	IRC10-MET14	monocul1	0.311415
IRC10	IRC10-TRP4	monocul1	0.103805
IRC10	IRC10-TRP4	monocul1	0.0937268
IRC10	IRC10-TRP4	monocul1	0.257497
IRC10	IRC10-TRP4	monocul1	0.236333
IRC10-ARG2	IRC10-ARG2	cocul	3.63116
IRC10-ARG2	IRC10-ARG2	cocul	3.38928
IRC10-ARG2	IRC10-ARG2	cocul	3.8559
IRC10-ARG2	IRC10-ARG2	cocul	3.77981
IRC10-MET14	IRC10-MET14	cocul	3.68911
IRC10-MET14	IRC10-MET14	cocul	3.86044
IRC10-MET14	IRC10-MET14	cocul	3.82012
IRC10-MET14	IRC10-MET14	cocul	3.47495
IRC10-TRP4	IRC10-TRP4	cocul	3.86699
IRC10-TRP4	IRC10-TRP4	cocul	4.00959
IRC10-TRP4	IRC10-TRP4	cocul	3.98238
LYS12	LYS12-ARO2	monocul1	0.113379
LYS12	LYS12-ARO2	monocul1	0.0760901
LYS12	LYS12-ARO2	monocul1	0.188965
LYS12	LYS12-ARO2	monocul1	0.2192
LYS12-ARO2	LYS12-ARO2	cocul	3.86396
LYS12-ARO2	LYS12-ARO2	cocul	4.00052
LYS12-ARO2	LYS12-ARO2	cocul	3.48402
LYS12-ARO2	LYS12-ARO2	cocul	3.88664
MET1	TRP4-MET1	monocul2	0.122953
MET1	TRP4-MET1	monocul2	0.0992698
MET1	TRP4-MET1	monocul2	0.0695393
MET1	TRP4-MET1	monocul2	0.914593
MET1	TRP4-MET1	monocul2	0.0629885
MET1	TRP4-MET1	monocul2	3.53693
MET1	TRP4-MET1	monocul2	0.284708
MET1	TRP4-MET1	monocul2	1.95516
MET1	TRP4-MET1	monocul2	4.35275
MET1	TRP4-MET1	monocul2	4.24643
MET1	TRP4-MET1	monocul2	0.071051
MET1	TRP4-MET1	monocul2	0.092719
MET1	TRP4-MET1	monocul2	1.51475
MET1	TRP4-MET1	monocul2	0.485767
MET1	TRP4-MET1	monocul2	4.23282
MET1	TRP4-MET1	monocul2	4.25953
MET1	TRP4-MET1	monocul2	2.07257
MET1	TRP4-MET1	monocul2	0.0997737
MET1	TRP4-MET1	monocul2	0.814819
MET1	TRP4-MET1	monocul2	4.0494
MET1	TRP4-MET1	monocul2	4.17739
MET1	TRP4-MET1	monocul2	3.93653
MET1	TRP4-MET1	monocul2	0.138071
MET1	TRP4-MET1	monocul2	0.0987659
MET1	TRP4-MET1	monocul2	3.64779
MET1	TRP4-MET1	monocul2	0.267071
MET1	TRP4-MET1	monocul2	2.86824
MET1	TRP4-MET1	monocul2	2.32352
MET1	TRP4-MET1	monocul2	0.201563
MET1	TRP4-MET1	monocul2	0.248426
MET1	TRP4-MET1	monocul2	0.10834
MET1	TRP4-MET1	monocul2	0.144118
MET1	TRP4-MET1	monocul2	3.0688
MET1	TRP4-MET1	monocul2	3.73345
MET1	TRP4-MET1	monocul2	2.91914
MET1	TRP4-MET1	monocul2	3.72841
MET1	TRP4-MET1	monocul2	0.123961
MET1	TRP4-MET1	monocul2	0.237341
MET1	TRP4-MET1	monocul2	0.135047
MET1	TRP4-MET1	monocul2	0.252962
MET1	TRP4-MET1	monocul2	0.421267
MET1	TRP4-MET1	monocul2	0.464603
MET1	TRP4-MET1	monocul2	1.5994
MET1	TRP4-MET1	monocul2	0.61124
MET1	TRP4-MET1	monocul2	0.20761
MET1	TRP4-MET1	monocul2	0.222223
MET1	TRP4-MET1	monocul2	0.195516
MET1	TRP4-MET1	monocul2	0.284204
MET1	TRP4-MET1	monocul2	1.14085
MET1	TRP4-MET1	monocul2	0.254977
MET1	TRP4-MET1	monocul2	1.10608
MET1	TRP4-MET1	monocul2	0.543716
MET1	TRP4-MET1	monocul2	0.213657
MET1	TRP4-MET1	monocul2	0.174352
MET1	TRP4-MET1	monocul2	0.159235
MET1	TRP4-MET1	monocul2	0.098262
MET1	TRP4-MET1	monocul2	0.300833
MET1	TRP4-MET1	monocul2	0.39456
MET1	TRP4-MET1	monocul2	0.410685
MET1	TRP4-MET1	monocul2	0.33661
MET1	TRP4-MET1	monocul2	0.250442
MET1	TRP4-MET1	monocul2	0.17536
MET1	TRP4-MET1	monocul2	0.23079
MET1	TRP4-MET1	monocul2	0.2837
MET1	TRP4-MET1	monocul2	0.516001
MET1	TRP4-MET1	monocul2	4.06704
MET1	TRP4-MET1	monocul2	3.48603
MET1	TRP4-MET1	monocul2	0.23986
MET1	TRP4-MET1	monocul2	0.154196
MET1	TRP4-MET1	monocul2	0.177376
MET1	TRP4-MET1	monocul2	0.299321
MET1	TRP4-MET1	monocul2	0.0831448
MET1	TRP4-MET1	monocul2	0.210633
MET1	TRP4-MET1	monocul2	0.588564
MET1	TRP4-MET1	monocul2	0.241876
MET1	TRP4-MET1	monocul2	0.268079
MET1	TRP4-MET1	monocul2	0.128496
MET1	TRP4-MET1	monocul2	0.995722
MET1	TRP4-MET1	monocul2	0.0675236
MET1	TRP4-MET1	monocul2	0.0670197
MET1	TRP4-MET1	monocul2	0.104309
MET1	TRP4-MET1	monocul2	2.9403
MET10	MET10-HIS2	monocul1	0.140086
MET10	MET10-HIS2	monocul1	0.0740744
MET10	MET10-HIS2	monocul1	0.0821369
MET10	MET10-HIS2	monocul1	0.0564377
MET10-HIS2	MET10-HIS2	cocul	3.76117
MET10-HIS2	MET10-HIS2	cocul	3.34645
MET10-HIS2	MET10-HIS2	cocul	3.69163
MET10-HIS2	MET10-HIS2	cocul	3.31823
MET13	ADE1-MET13	monocul2	0.081633
MET13	ADE1-MET13	monocul2	0.087176
MET13	ADE1-MET13	monocul2	0.146133
MET13	ADE1-MET13	monocul2	4.07409
MET13	ADE1-MET13	monocul2	0.0786096
MET13	ADE1-MET13	monocul2	0.0690354
MET13	ADE1-MET13	monocul2	0.0534142
MET13	ADE1-MET13	monocul2	0.0937268
MET13	ADE1-MET13	monocul2	0.122953
MET13	ADE1-MET13	monocul2	0.12245
MET13	ADE1-MET13	monocul2	0.0675236
MET13	ADE1-MET13	monocul2	0.0866721
MET13	ADE1-MET13	monocul2	0.0695393
MET13	ADE1-MET13	monocul2	0.0755862
MET13	ADE1-MET13	monocul2	1.93954
MET13	ADE1-MET13	monocul2	0.182415
MET13	ADE1-MET13	monocul2	0.563873
MET13	ADE1-MET13	monocul2	0.0781057
MET13	ADE1-MET13	monocul2	0.0554298
MET13	ADE1-MET13	monocul2	0.0901995
MET13	ADE1-MET13	monocul2	0.0584533
MET13	ADE1-MET13	monocul2	0.100278
MET13	ADE1-MET13	monocul2	0.13152
MET13	ADE1-MET13	monocul2	0.781057
MET13	ADE1-MET13	monocul2	0.178887
MET13	ADE1-MET13	monocul2	0.0539181
MET13	ADE1-MET13	monocul2	0.0609728
MET13	ADE1-MET13	monocul2	0.0972542
MET13	ADE1-MET13	monocul2	0.133032
MET13	ADE1-MET13	monocul2	0.0876799
MET13	ADE1-MET13	monocul2	0.0856643
MET13	ADE1-MET13	monocul2	0.124465
MET13	ADE1-MET13	monocul2	0.158731
MET13	ADE1-MET13	monocul2	0.125977
MET13	ADE1-MET13	monocul2	0.0750822
MET13	ADE1-MET13	monocul2	2.03679
MET13	ADE1-MET13	monocul2	0.116403
MET13	ADE1-MET13	monocul2	0.133536
MET13	ADE1-MET13	monocul2	0.165282
MET13	ADE1-MET13	monocul2	0.267071
MET13	ADE1-MET13	monocul2	0.14059
MET13	ADE1-MET13	monocul2	3.56212
MET13	ADE1-MET13	monocul2	2.20913
MET13	ADE1-MET13	monocul2	3.34343
MET13	ADE1-MET13	monocul2	0.189469
MET13	ADE1-MET13	monocul2	0.16629
MET13	ADE1-MET13	monocul2	0.254473
MET13	ADE1-MET13	monocul2	0.201059
MET13	ADE1-MET13	monocul2	0.139079
MET13	ADE1-MET13	monocul2	0.106828
MET13	ADE1-MET13	monocul2	0.953393
MET13	ADE1-MET13	monocul2	0.168305
MET13	ADE1-MET13	monocul2	0.189973
MET13	ADE1-MET13	monocul2	0.107332
MET13	ADE1-MET13	monocul2	0.159235
MET13	ADE1-MET13	monocul2	0.11993
MET13	ADE1-MET13	monocul2	0.104813
MET13	ADE1-MET13	monocul2	1.80399
MET13	ADE1-MET13	monocul2	0.113883
MET13	ADE1-MET13	monocul2	0.22827
MET13	ADE1-MET13	monocul2	0.641474
MET13	ADE1-MET13	monocul2	0.181911
MET13	ADE1-MET13	monocul2	0.178383
MET13	ADE1-MET13	monocul2	0.0997737
MET13	ADE1-MET13	monocul2	0.200555
MET13	ADE1-MET13	monocul2	0.112875
MET13	ADE1-MET13	monocul2	0.0513986
MET13	ADE1-MET13	monocul2	0.118922
MET13	ADE1-MET13	monocul2	0.225751
MET13	ADE1-MET13	monocul2	0.132528
MET13	ADE1-MET13	monocul2	0.0781057
MET13	ADE1-MET13	monocul2	2.50392
MET13	ADE1-MET13	monocul2	0.0574455
MET13	ADE1-MET13	monocul2	0.108844
MET13	ADE1-MET13	monocul2	4.74933
MET13	ADE1-MET13	monocul2	0.0786096
MET13	ADE1-MET13	monocul2	0.0917112
MET13	ADE1-MET13	monocul2	0.0619806
MET14	ARG2-MET14	monocul2	0.111868
MET14	ARG2-MET14	monocul2	0.0508947
MET14	ARG2-MET14	monocul2	0.138071
MET14	ARG2-MET14	monocul2	0.0841526
MET14	ARG2-MET14	monocul2	0.127489
MET14	ARG2-MET14	monocul2	0.107836
MET14	ARG2-MET14	monocul2	0.0629885
MET14	ARG2-MET14	monocul2	0.105821
MET14	ARG2-MET14	monocul2	0.0952386
MET14	ARG2-MET14	monocul2	0.0650041
MET14	ARG2-MET14	monocul2	0.11993
MET14	ARG2-MET14	monocul2	0.0685314
MET14	ARG2-MET14	monocul2	0.054422
MET14	ARG2-MET14	monocul2	0.101285
MET14	ARG2-MET14	monocul2	0.098262
MET14	ARG2-MET14	monocul2	0.155204
MET14	ARG2-MET14	monocul2	0.114891
MET14	ARG2-MET14	monocul2	0.0554298
MET14	ARG2-MET14	monocul2	0.16629
MET14	ARG2-MET14	monocul2	0.164274
MET14	ARG2-MET14	monocul2	0.240364
MET14	ARG2-MET14	monocul2	0.289243
MET14	ARG2-MET14	monocul2	0.138575
MET14	ARG2-MET14	monocul2	0.098262
MET14	ARG2-MET14	monocul2	0.102797
MET14	ARG2-MET14	monocul2	0.120434
MET14	ARG2-MET14	monocul2	0.157219
MET14	ARG2-MET14	monocul2	0.279165
MET14	ARG2-MET14	monocul2	0.24893
MET14	ARG2-MET14	monocul2	0.246915
MET14	ARG2-MET14	monocul2	0.226255
MET14	ARG2-MET14	monocul2	0.249938
MET14	ARG2-MET14	monocul2	0.129504
MET14	ARG2-MET14	monocul2	0.148149
MET14	ARG2-MET14	monocul2	0.159235
MET14	ARG2-MET14	monocul2	0.39204
MET14	ARG2-MET14	monocul2	0.0977581
MET14	ARG2-MET14	monocul2	0.480224
MET14	ARG2-MET14	monocul2	0.179391
MET14	ARG2-MET14	monocul2	0.409173
MET14	ARG2-MET14	monocul2	0.351224
MET14	ARG2-MET14	monocul2	0.243387
MET14	ARG2-MET14	monocul2	0.173848
MET14	ARG2-MET14	monocul2	0.44999
MET14	ARG2-MET14	monocul2	0.320989
MET14	ARG2-MET14	monocul2	0.530615
MET14	ARG2-MET14	monocul2	0.176872
MET14	ARG2-MET14	monocul2	0.340138
MET14	ARG2-MET14	monocul2	0.331067
MET14	ARG2-MET14	monocul2	0.266063
MET14	ARG2-MET14	monocul2	0.45906
MET14	ARG2-MET14	monocul2	0.628877
MET14	ARG2-MET14	monocul2	0.253466
MET14	ARG2-MET14	monocul2	0.553795
MET14	ARG2-MET14	monocul2	0.445958
MET14	ARG2-MET14	monocul2	0.377931
MET14	ARG2-MET14	monocul2	0.219704
MET14	ARG2-MET14	monocul2	0.401111
MET14	ARG2-MET14	monocul2	0.522048
MET14	ARG2-MET14	monocul2	0.307384
MET14	ARG2-MET14	monocul2	0.52608
MET14	ARG2-MET14	monocul2	0.102293
MET14	ARG2-MET14	monocul2	0.472665
MET14	ARG2-MET14	monocul2	0.352735
MET14	ARG2-MET14	monocul2	0.0665158
MET14	ARG2-MET14	monocul2	0.44747
MET14	ARG2-MET14	monocul2	0.573951
MET14	ARG2-MET14	monocul2	0.529103
MET14	ARG2-MET14	monocul2	0.498365
MET14	ARG2-MET14	monocul2	0.37138
MET14	ARG2-MET14	monocul2	0.48879
MET14	ARG2-MET14	monocul2	0.0700432
MET14	ARG2-MET14	monocul2	0.255985
MET14	ARG2-MET14	monocul2	0.408165
MET14	ARG2-MET14	monocul2	0.349712
MET14	ARG2-MET14	monocul2	0.457044
MET14	ARG2-MET14	monocul2	0.413708
MET14	ARG2-MET14	monocul2	0.380954
MET14	ARG2-MET14	monocul2	0.191485
MET14	ARG2-MET14	monocul2	0.288739
MET14	ARG2-MET14	monocul2	0.449486
MET14	ARG2-MET14	monocul2	0.505923
MET14	ARG2-MET14	monocul2	0.379946
MET14	ARG2-MET14	monocul2	0.49383
MET14	ARG2-MET14	monocul2	0.391032
MET14	ARG2-MET14	monocul2	0.254977
MET14	ARG2-MET14	monocul2	0.474177
MET14	ARG2-MET14	monocul2	0.433865
MET14	HIS2-MET14	monocul2	0.111868
MET14	HIS2-MET14	monocul2	0.0508947
MET14	HIS2-MET14	monocul2	0.138071
MET14	HIS2-MET14	monocul2	0.0841526
MET14	HIS2-MET14	monocul2	0.127489
MET14	HIS2-MET14	monocul2	0.107836
MET14	HIS2-MET14	monocul2	0.0629885
MET14	HIS2-MET14	monocul2	0.105821
MET14	HIS2-MET14	monocul2	0.0952386
MET14	HIS2-MET14	monocul2	0.0650041
MET14	HIS2-MET14	monocul2	0.11993
MET14	HIS2-MET14	monocul2	0.0685314
MET14	HIS2-MET14	monocul2	0.054422
MET14	HIS2-MET14	monocul2	0.101285
MET14	HIS2-MET14	monocul2	0.098262
MET14	HIS2-MET14	monocul2	0.155204
MET14	HIS2-MET14	monocul2	0.114891
MET14	HIS2-MET14	monocul2	0.0554298
MET14	HIS2-MET14	monocul2	0.16629
MET14	HIS2-MET14	monocul2	0.164274
MET14	HIS2-MET14	monocul2	0.240364
MET14	HIS2-MET14	monocul2	0.289243
MET14	HIS2-MET14	monocul2	0.138575
MET14	HIS2-MET14	monocul2	0.098262
MET14	HIS2-MET14	monocul2	0.102797
MET14	HIS2-MET14	monocul2	0.120434
MET14	HIS2-MET14	monocul2	0.157219
MET14	HIS2-MET14	monocul2	0.279165
MET14	HIS2-MET14	monocul2	0.24893
MET14	HIS2-MET14	monocul2	0.246915
MET14	HIS2-MET14	monocul2	0.226255
MET14	HIS2-MET14	monocul2	0.249938
MET14	HIS2-MET14	monocul2	0.129504
MET14	HIS2-MET14	monocul2	0.148149
MET14	HIS2-MET14	monocul2	0.159235
MET14	HIS2-MET14	monocul2	0.39204
MET14	HIS2-MET14	monocul2	0.0977581
MET14	HIS2-MET14	monocul2	0.480224
MET14	HIS2-MET14	monocul2	0.179391
MET14	HIS2-MET14	monocul2	0.409173
MET14	HIS2-MET14	monocul2	0.351224
MET14	HIS2-MET14	monocul2	0.243387
MET14	HIS2-MET14	monocul2	0.173848
MET14	HIS2-MET14	monocul2	0.44999
MET14	HIS2-MET14	monocul2	0.320989
MET14	HIS2-MET14	monocul2	0.530615
MET14	HIS2-MET14	monocul2	0.176872
MET14	HIS2-MET14	monocul2	0.340138
MET14	HIS2-MET14	monocul2	0.331067
MET14	HIS2-MET14	monocul2	0.266063
MET14	HIS2-MET14	monocul2	0.45906
MET14	HIS2-MET14	monocul2	0.628877
MET14	HIS2-MET14	monocul2	0.253466
MET14	HIS2-MET14	monocul2	0.553795
MET14	HIS2-MET14	monocul2	0.445958
MET14	HIS2-MET14	monocul2	0.377931
MET14	HIS2-MET14	monocul2	0.219704
MET14	HIS2-MET14	monocul2	0.401111
MET14	HIS2-MET14	monocul2	0.522048
MET14	HIS2-MET14	monocul2	0.307384
MET14	HIS2-MET14	monocul2	0.52608
MET14	HIS2-MET14	monocul2	0.102293
MET14	HIS2-MET14	monocul2	0.472665
MET14	HIS2-MET14	monocul2	0.352735
MET14	HIS2-MET14	monocul2	0.0665158
MET14	HIS2-MET14	monocul2	0.44747
MET14	HIS2-MET14	monocul2	0.573951
MET14	HIS2-MET14	monocul2	0.529103
MET14	HIS2-MET14	monocul2	0.498365
MET14	HIS2-MET14	monocul2	0.37138
MET14	HIS2-MET14	monocul2	0.48879
MET14	HIS2-MET14	monocul2	0.0700432
MET14	HIS2-MET14	monocul2	0.255985
MET14	HIS2-MET14	monocul2	0.408165
MET14	HIS2-MET14	monocul2	0.349712
MET14	HIS2-MET14	monocul2	0.457044
MET14	HIS2-MET14	monocul2	0.413708
MET14	HIS2-MET14	monocul2	0.380954
MET14	HIS2-MET14	monocul2	0.191485
MET14	HIS2-MET14	monocul2	0.288739
MET14	HIS2-MET14	monocul2	0.449486
MET14	HIS2-MET14	monocul2	0.505923
MET14	HIS2-MET14	monocul2	0.379946
MET14	HIS2-MET14	monocul2	0.49383
MET14	HIS2-MET14	monocul2	0.391032
MET14	HIS2-MET14	monocul2	0.254977
MET14	HIS2-MET14	monocul2	0.474177
MET14	HIS2-MET14	monocul2	0.433865
MET14	IRC10-MET14	monocul2	0.111868
MET14	IRC10-MET14	monocul2	0.0508947
MET14	IRC10-MET14	monocul2	0.138071
MET14	IRC10-MET14	monocul2	0.0841526
MET14	IRC10-MET14	monocul2	0.127489
MET14	IRC10-MET14	monocul2	0.107836
MET14	IRC10-MET14	monocul2	0.0629885
MET14	IRC10-MET14	monocul2	0.105821
MET14	IRC10-MET14	monocul2	0.0952386
MET14	IRC10-MET14	monocul2	0.0650041
MET14	IRC10-MET14	monocul2	0.11993
MET14	IRC10-MET14	monocul2	0.0685314
MET14	IRC10-MET14	monocul2	0.054422
MET14	IRC10-MET14	monocul2	0.101285
MET14	IRC10-MET14	monocul2	0.098262
MET14	IRC10-MET14	monocul2	0.155204
MET14	IRC10-MET14	monocul2	0.114891
MET14	IRC10-MET14	monocul2	0.0554298
MET14	IRC10-MET14	monocul2	0.16629
MET14	IRC10-MET14	monocul2	0.164274
MET14	IRC10-MET14	monocul2	0.240364
MET14	IRC10-MET14	monocul2	0.289243
MET14	IRC10-MET14	monocul2	0.138575
MET14	IRC10-MET14	monocul2	0.098262
MET14	IRC10-MET14	monocul2	0.102797
MET14	IRC10-MET14	monocul2	0.120434
MET14	IRC10-MET14	monocul2	0.157219
MET14	IRC10-MET14	monocul2	0.279165
MET14	IRC10-MET14	monocul2	0.24893
MET14	IRC10-MET14	monocul2	0.246915
MET14	IRC10-MET14	monocul2	0.226255
MET14	IRC10-MET14	monocul2	0.249938
MET14	IRC10-MET14	monocul2	0.129504
MET14	IRC10-MET14	monocul2	0.148149
MET14	IRC10-MET14	monocul2	0.159235
MET14	IRC10-MET14	monocul2	0.39204
MET14	IRC10-MET14	monocul2	0.0977581
MET14	IRC10-MET14	monocul2	0.480224
MET14	IRC10-MET14	monocul2	0.179391
MET14	IRC10-MET14	monocul2	0.409173
MET14	IRC10-MET14	monocul2	0.351224
MET14	IRC10-MET14	monocul2	0.243387
MET14	IRC10-MET14	monocul2	0.173848
MET14	IRC10-MET14	monocul2	0.44999
MET14	IRC10-MET14	monocul2	0.320989
MET14	IRC10-MET14	monocul2	0.530615
MET14	IRC10-MET14	monocul2	0.176872
MET14	IRC10-MET14	monocul2	0.340138
MET14	IRC10-MET14	monocul2	0.331067
MET14	IRC10-MET14	monocul2	0.266063
MET14	IRC10-MET14	monocul2	0.45906
MET14	IRC10-MET14	monocul2	0.628877
MET14	IRC10-MET14	monocul2	0.253466
MET14	IRC10-MET14	monocul2	0.553795
MET14	IRC10-MET14	monocul2	0.445958
MET14	IRC10-MET14	monocul2	0.377931
MET14	IRC10-MET14	monocul2	0.219704
MET14	IRC10-MET14	monocul2	0.401111
MET14	IRC10-MET14	monocul2	0.522048
MET14	IRC10-MET14	monocul2	0.307384
MET14	IRC10-MET14	monocul2	0.52608
MET14	IRC10-MET14	monocul2	0.102293
MET14	IRC10-MET14	monocul2	0.472665
MET14	IRC10-MET14	monocul2	0.352735
MET14	IRC10-MET14	monocul2	0.0665158
MET14	IRC10-MET14	monocul2	0.44747
MET14	IRC10-MET14	monocul2	0.573951
MET14	IRC10-MET14	monocul2	0.529103
MET14	IRC10-MET14	monocul2	0.498365
MET14	IRC10-MET14	monocul2	0.37138
MET14	IRC10-MET14	monocul2	0.48879
MET14	IRC10-MET14	monocul2	0.0700432
MET14	IRC10-MET14	monocul2	0.255985
MET14	IRC10-MET14	monocul2	0.408165
MET14	IRC10-MET14	monocul2	0.349712
MET14	IRC10-MET14	monocul2	0.457044
MET14	IRC10-MET14	monocul2	0.413708
MET14	IRC10-MET14	monocul2	0.380954
MET14	IRC10-MET14	monocul2	0.191485
MET14	IRC10-MET14	monocul2	0.288739
MET14	IRC10-MET14	monocul2	0.449486
MET14	IRC10-MET14	monocul2	0.505923
MET14	IRC10-MET14	monocul2	0.379946
MET14	IRC10-MET14	monocul2	0.49383
MET14	IRC10-MET14	monocul2	0.391032
MET14	IRC10-MET14	monocul2	0.254977
MET14	IRC10-MET14	monocul2	0.474177
MET14	IRC10-MET14	monocul2	0.433865
MET3	MET3-ARG2	monocul1	0.234317
MET3	MET3-ARG2	monocul1	0.187454
MET3	MET3-ARG2	monocul1	0.249434
MET3	MET3-ARG2	monocul1	0.171833
MET3	TRP4-MET3	monocul2	4.49788
MET3	TRP4-MET3	monocul2	4.15573
MET3	TRP4-MET3	monocul2	2.40011
MET3	TRP4-MET3	monocul2	0.103301
MET3	TRP4-MET3	monocul2	3.43715
MET3	TRP4-MET3	monocul2	0.101789
MET3	TRP4-MET3	monocul2	0.0685314
MET3	TRP4-MET3	monocul2	0.0801213
MET3	TRP4-MET3	monocul2	0.102797
MET3	TRP4-MET3	monocul2	0.167297
MET3	TRP4-MET3	monocul2	2.10381
MET3	TRP4-MET3	monocul2	2.5145
MET3	TRP4-MET3	monocul2	0.889901
MET3	TRP4-MET3	monocul2	0.114891
MET3	TRP4-MET3	monocul2	0.0806252
MET3	TRP4-MET3	monocul2	0.0579494
MET3	TRP4-MET3	monocul2	2.67726
MET3	TRP4-MET3	monocul2	0.19602
MET3	TRP4-MET3	monocul2	2.21971
MET3	TRP4-MET3	monocul2	2.5281
MET3	TRP4-MET3	monocul2	1.91787
MET3	TRP4-MET3	monocul2	0.247923
MET3	TRP4-MET3	monocul2	0.114387
MET3	TRP4-MET3	monocul2	0.108844
MET3	TRP4-MET3	monocul2	0.107332
MET3	TRP4-MET3	monocul2	2.54322
MET3	TRP4-MET3	monocul2	2.62586
MET3	TRP4-MET3	monocul2	1.39381
MET3	TRP4-MET3	monocul2	0.175864
MET3	TRP4-MET3	monocul2	0.134039
MET3	TRP4-MET3	monocul2	0.238852
MET3	TRP4-MET3	monocul2	0.287227
MET3	TRP4-MET3	monocul2	2.00203
MET3	TRP4-MET3	monocul2	2.73924
MET3	TRP4-MET3	monocul2	2.59361
MET3	TRP4-MET3	monocul2	2.51349
MET3	TRP4-MET3	monocul2	2.21921
MET3	TRP4-MET3	monocul2	0.26304
MET3	TRP4-MET3	monocul2	0.172336
MET3	TRP4-MET3	monocul2	3.65383
MET3	TRP4-MET3	monocul2	0.239356
MET3	TRP4-MET3	monocul2	2.83851
MET3	TRP4-MET3	monocul2	2.80324
MET3	TRP4-MET3	monocul2	2.53516
MET3	TRP4-MET3	monocul2	2.3981
MET3	TRP4-MET3	monocul2	1.92896
MET3	TRP4-MET3	monocul2	0.301337
MET3	TRP4-MET3	monocul2	0.144622
MET3	TRP4-MET3	monocul2	0.0826409
MET3	TRP4-MET3	monocul2	2.44294
MET3	TRP4-MET3	monocul2	2.41573
MET3	TRP4-MET3	monocul2	2.1663
MET3	TRP4-MET3	monocul2	2.02924
MET3	TRP4-MET3	monocul2	0.692369
MET3	TRP4-MET3	monocul2	0.271102
MET3	TRP4-MET3	monocul2	0.183926
MET3	TRP4-MET3	monocul2	0.112875
MET3	TRP4-MET3	monocul2	0.31595
MET3	TRP4-MET3	monocul2	2.00253
MET3	TRP4-MET3	monocul2	1.99598
MET3	TRP4-MET3	monocul2	1.90427
MET3	TRP4-MET3	monocul2	0.191485
MET3	TRP4-MET3	monocul2	0.154196
MET3	TRP4-MET3	monocul2	0.152684
MET3	TRP4-MET3	monocul2	0.201563
MET3	TRP4-MET3	monocul2	4.18294
MET3	TRP4-MET3	monocul2	1.33838
MET3	TRP4-MET3	monocul2	1.21895
MET3	TRP4-MET3	monocul2	0.530615
MET3	TRP4-MET3	monocul2	0.12245
MET3	TRP4-MET3	monocul2	0.0735705
MET3	TRP4-MET3	monocul2	0.539181
MET3	TRP4-MET3	monocul2	0.264552
MET3	TRP4-MET3	monocul2	0.228774
MET3-ARG2	MET3-ARG2	cocul	3.96777
MET3-ARG2	MET3-ARG2	cocul	3.7652
MET3-ARG2	MET3-ARG2	cocul	4.38853
MET3-ARG2	MET3-ARG2	cocul	4.25651
RPL27A	RPL27A-ARO2	monocul1	0.125977
RPL27A	RPL27A-ARO2	monocul1	0.114891
RPL27A	RPL27A-ARO2	monocul1	0.307384
RPL27A	RPL27A-ARO2	monocul1	0.0836487
RPL27A	RPL27A-IBA57	monocul1	0.27463
RPL27A	RPL27A-IBA57	monocul1	0.226758
RPL27A	RPL27A-IBA57	monocul1	0.0670197
RPL27A	RPL27A-IBA57	monocul1	0.0660119
RPL27A-ARO2	RPL27A-ARO2	cocul	3.7914
RPL27A-ARO2	RPL27A-ARO2	cocul	3.40037
RPL27A-ARO2	RPL27A-ARO2	cocul	3.4432
RPL27A-ARO2	RPL27A-ARO2	cocul	2.82239
RPL27A-IBA57	RPL27A-IBA57	cocul	1.90729
RPL27A-IBA57	RPL27A-IBA57	cocul	1.68305
RPL27A-IBA57	RPL27A-IBA57	cocul	1.37365
RPL27A-IBA57	RPL27A-IBA57	cocul	1.11817
TRP2	TRP4-TRP2	monocul2	2.60042
TRP2	TRP4-TRP2	monocul2	4.2356
TRP2	TRP4-TRP2	monocul2	0.0526584
TRP2	TRP4-TRP2	monocul2	0.125221
TRP2	TRP4-TRP2	monocul2	0.087428
TRP2	TRP4-TRP2	monocul2	0.0521544
TRP2	TRP4-TRP2	monocul2	0.0687834
TRP2	TRP4-TRP2	monocul2	0.0561857
TRP2	TRP4-TRP2	monocul2	0.0793655
TRP2	TRP4-TRP2	monocul2	0.134795
TRP2	TRP4-TRP2	monocul2	0.0995218
TRP2	TRP4-TRP2	monocul2	0.215924
TRP2	TRP4-TRP2	monocul2	0.0884358
TRP2	TRP4-TRP2	monocul2	0.13933
TRP2	TRP4-TRP2	monocul2	0.0571935
TRP2	TRP4-TRP2	monocul2	0.134291
TRP2	TRP4-TRP2	monocul2	0.0667678
TRP2	TRP4-TRP2	monocul2	0.13278
TRP2	TRP4-TRP2	monocul2	0.23205
TRP2	TRP4-TRP2	monocul2	0.235073
TRP2	TRP4-TRP2	monocul2	3.7584
TRP2	TRP4-TRP2	monocul2	0.218444
TRP2	TRP4-TRP2	monocul2	0.213405
TRP2	TRP4-TRP2	monocul2	0.137819
TRP2	TRP4-TRP2	monocul2	0.18821
TRP2	TRP4-TRP2	monocul2	0.204838
TRP2	TRP4-TRP2	monocul2	1.12245
TRP2	TRP4-TRP2	monocul2	0.269843
TRP2	TRP4-TRP2	monocul2	0.298565
TRP2	TRP4-TRP2	monocul2	0.27085
TRP2	TRP4-TRP2	monocul2	0.257245
TRP2	TRP4-TRP2	monocul2	0.160495
TRP2	TRP4-TRP2	monocul2	0.173596
TRP2	TRP4-TRP2	monocul2	0.266315
TRP2	TRP4-TRP2	monocul2	0.272362
TRP2	TRP4-TRP2	monocul2	0.396827
TRP2	TRP4-TRP2	monocul2	0.301085
TRP2	TRP4-TRP2	monocul2	0.431093
TRP2	TRP4-TRP2	monocul2	0.340894
TRP2	TRP4-TRP2	monocul2	0.242632
TRP2	TRP4-TRP2	monocul2	1.44747
TRP2	TRP4-TRP2	monocul2	0.380702
TRP2	TRP4-TRP2	monocul2	0.260772
TRP2	TRP4-TRP2	monocul2	0.431597
TRP2	TRP4-TRP2	monocul2	0.398339
TRP2	TRP4-TRP2	monocul2	0.186194
TRP2	TRP4-TRP2	monocul2	0.453265
TRP2	TRP4-TRP2	monocul2	0.37012
TRP2	TRP4-TRP2	monocul2	0.32628
TRP2	TRP4-TRP2	monocul2	0.409425
TRP2	TRP4-TRP2	monocul2	0.462335
TRP2	TRP4-TRP2	monocul2	0.332327
TRP2	TRP4-TRP2	monocul2	0.459312
TRP2	TRP4-TRP2	monocul2	0.473925
TRP2	TRP4-TRP2	monocul2	0.293526
TRP2	TRP4-TRP2	monocul2	0.65634
TRP2	TRP4-TRP2	monocul2	0.381206
TRP2	TRP4-TRP2	monocul2	0.486019
TRP2	TRP4-TRP2	monocul2	0.386245
TRP2	TRP4-TRP2	monocul2	0.410433
TRP2	TRP4-TRP2	monocul2	0.202319
TRP2	TRP4-TRP2	monocul2	0.0672717
TRP2	TRP4-TRP2	monocul2	0.309651
TRP2	TRP4-TRP2	monocul2	0.422527
TRP2	TRP4-TRP2	monocul2	0.385741
TRP2	TRP4-TRP2	monocul2	0.341901
TRP2	TRP4-TRP2	monocul2	0.173092
TRP2	TRP4-TRP2	monocul2	0.242128
TRP2	TRP4-TRP2	monocul2	0.330815
TRP2	TRP4-TRP2	monocul2	0.27337
TRP2	TRP4-TRP2	monocul2	0.349964
TRP2	TRP4-TRP2	monocul2	0.311163
TRP2	TRP4-TRP2	monocul2	0.0914592
TRP2	TRP4-TRP2	monocul2	0.104561
TRP2	TRP4-TRP2	monocul2	0.105569
TRP2	TRP4-TRP2	monocul2	0.302597
TRP2	TRP4-TRP2	monocul2	0.245151
TRP2	TRP4-TRP2	monocul2	0.320233
TRP2	TRP4-TRP2	monocul2	0.0738225
TRP2	TRP4-TRP2	monocul2	0.237592
TRP2	TRP4-TRP2	monocul2	0.133787
TRP2	TRP4-TRP2	monocul2	0.34694
TRP2	TRP4-TRP2	monocul2	0.258757
TRP4	IRC10-TRP4	monocul2	0.106828
TRP4	IRC10-TRP4	monocul2	0.0650041
TRP4	IRC10-TRP4	monocul2	0.0639963
TRP4	IRC10-TRP4	monocul2	0.206098
TRP4	IRC10-TRP4	monocul2	4.46916
TRP4	IRC10-TRP4	monocul2	4.26659
TRP4	IRC10-TRP4	monocul2	0.39204
TRP4	IRC10-TRP4	monocul2	0.102293
TRP4	IRC10-TRP4	monocul2	0.141094
TRP4	IRC10-TRP4	monocul2	0.155707
TRP4	IRC10-TRP4	monocul2	0.300329
TRP4	IRC10-TRP4	monocul2	0.402118
TRP4	IRC10-TRP4	monocul2	0.185438
TRP4	IRC10-TRP4	monocul2	0.160747
TRP4	IRC10-TRP4	monocul2	0.135551
TRP4	IRC10-TRP4	monocul2	0.279165
TRP4	IRC10-TRP4	monocul2	0.278661
TRP4	IRC10-TRP4	monocul2	1.741
TRP4	IRC10-TRP4	monocul2	1.7274
TRP4	IRC10-TRP4	monocul2	1.10507
TRP4	IRC10-TRP4	monocul2	2.62334
TRP4	IRC10-TRP4	monocul2	0.190477
TRP4	IRC10-TRP4	monocul2	0.285716
TRP4	IRC10-TRP4	monocul2	0.385993
TRP4	IRC10-TRP4	monocul2	0.441927
TRP4	IRC10-TRP4	monocul2	0.579998
TRP4	IRC10-TRP4	monocul2	0.646514
TRP4	IRC10-TRP4	monocul2	0.818346
TRP4	IRC10-TRP4	monocul2	2.61175
TRP4	IRC10-TRP4	monocul2	0.218192
TRP4	IRC10-TRP4	monocul2	0.223735
TRP4	IRC10-TRP4	monocul2	0.556818
TRP4	IRC10-TRP4	monocul2	1.15496
TRP4	IRC10-TRP4	monocul2	0.89746
TRP4	IRC10-TRP4	monocul2	0.933741
TRP4	IRC10-TRP4	monocul2	3.78132
TRP4	IRC10-TRP4	monocul2	0.61376
TRP4	IRC10-TRP4	monocul2	0.285212
TRP4	IRC10-TRP4	monocul2	3.55255
TRP4	IRC10-TRP4	monocul2	3.49359
TRP4	IRC10-TRP4	monocul2	3.32932
TRP4	IRC10-TRP4	monocul2	4.12297
TRP4	IRC10-TRP4	monocul2	2.01261
TRP4	IRC10-TRP4	monocul2	0.573951
TRP4	IRC10-TRP4	monocul2	0.276645
TRP4	IRC10-TRP4	monocul2	0.293274
TRP4	IRC10-TRP4	monocul2	4.18747
TRP4	IRC10-TRP4	monocul2	3.50417
TRP4	IRC10-TRP4	monocul2	0.644498
TRP4	IRC10-TRP4	monocul2	0.698416
TRP4	IRC10-TRP4	monocul2	0.593603
TRP4	IRC10-TRP4	monocul2	0.298817
TRP4	IRC10-TRP4	monocul2	0.236333
TRP4	IRC10-TRP4	monocul2	2.32654
TRP4	IRC10-TRP4	monocul2	1.44521
TRP4	IRC10-TRP4	monocul2	0.268583
TRP4	IRC10-TRP4	monocul2	0.641474
TRP4	IRC10-TRP4	monocul2	0.620814
TRP4	IRC10-TRP4	monocul2	1.51323
TRP4	IRC10-TRP4	monocul2	0.22827
TRP4	IRC10-TRP4	monocul2	0.337114
TRP4	IRC10-TRP4	monocul2	4.2943
TRP4	IRC10-TRP4	monocul2	0.0841526
TRP4	IRC10-TRP4	monocul2	2.77955
TRP4	IRC10-TRP4	monocul2	3.01992
TRP4	IRC10-TRP4	monocul2	0.266567
TRP4	IRC10-TRP4	monocul2	0.301841
TRP4	IRC10-TRP4	monocul2	0.271606
TRP4	IRC10-TRP4	monocul2	4.36334
TRP4	IRC10-TRP4	monocul2	0.596123
TRP4	IRC10-TRP4	monocul2	0.133032
TRP4	IRC10-TRP4	monocul2	0.262032
TRP4	IRC10-TRP4	monocul2	0.380954
TRP4	IRC10-TRP4	monocul2	0.27463
TRP4	IRC10-TRP4	monocul2	0.235829
TRP4	IRC10-TRP4	monocul2	0.259009
TRP4	IRC10-TRP4	monocul2	0.103805
TRP4	IRC10-TRP4	monocul2	0.213657
TRP4	IRC10-TRP4	monocul2	4.76495
TRP4	IRC10-TRP4	monocul2	4.65107
TRP4	IRC10-TRP4	monocul2	0.0660119
TRP4	IRC10-TRP4	monocul2	0.103301
TRP4	IRC10-TRP4	monocul2	0.441423
TRP4	IRC10-TRP4	monocul2	2.75537
TRP4	TRP4-MET1	monocul1	0.201059
TRP4	TRP4-MET1	monocul1	0.159235
TRP4	TRP4-MET1	monocul1	0.243387
TRP4	TRP4-MET1	monocul1	0.200051
TRP4	TRP4-MET3	monocul1	0.201059
TRP4	TRP4-MET3	monocul1	0.159235
TRP4	TRP4-MET3	monocul1	0.243387
TRP4	TRP4-MET3	monocul1	0.200051
TRP4	TRP4-TRP2	monocul1	0.222475
TRP4	TRP4-TRP2	monocul1	0.124213
TRP4	TRP4-TRP2	monocul1	0.124717
TRP4	TRP4-TRP2	monocul1	0.126733
TRP4-MET1	TRP4-MET1	cocul	3.31974
TRP4-MET1	TRP4-MET1	cocul	3.25424
TRP4-MET1	TRP4-MET1	cocul	3.21745
TRP4-MET1	TRP4-MET1	cocul	3.9587
TRP4-MET3	TRP4-MET3	cocul	4.07309
TRP4-MET3	TRP4-MET3	cocul	3.86094
TRP4-MET3	TRP4-MET3	cocul	2.83599
TRP4-MET3	TRP4-MET3	cocul	3.9073
TRP4-TRP2	TRP4-TRP2	cocul	2.66441
TRP4-TRP2	TRP4-TRP2	cocul	2.60394
TRP4-TRP2	TRP4-TRP2	cocul	3.41372
TRP4-TRP2	TRP4-TRP2	cocul	3.579
URA1	URA1-ARO2	monocul1	0.0962464
URA1	URA1-ARO2	monocul1	0.0781057
URA1	URA1-ARO2	monocul1	0.466619
URA1	URA1-ARO2	monocul1	0.430841
URA1-ARO2	URA1-ARO2	cocul	3.32629
URA1-ARO2	URA1-ARO2	cocul	3.49964
URA1-ARO2	URA1-ARO2	cocul	3.15245
URA1-ARO2	URA1-ARO2	cocul	2.85514
VPH2	ADE1-VPH2	monocul2	0.211641
VPH2	ADE1-VPH2	monocul2	0.0549259
VPH2	ADE1-VPH2	monocul2	0.0559338
VPH2	ADE1-VPH2	monocul2	0.0781057
VPH2	ADE1-VPH2	monocul2	0.115899
VPH2	ADE1-VPH2	monocul2	0.0861682
VPH2	ADE1-VPH2	monocul2	0.120938
VPH2	ADE1-VPH2	monocul2	0.0947346
VPH2	ADE1-VPH2	monocul2	0.105821
VPH2	ADE1-VPH2	monocul2	0.132528
VPH2	ADE1-VPH2	monocul2	0.0715549
VPH2	ADE1-VPH2	monocul2	0.0634924
VPH2	ADE1-VPH2	monocul2	0.115395
VPH2	ADE1-VPH2	monocul2	0.105821
VPH2	ADE1-VPH2	monocul2	0.168305
VPH2	ADE1-VPH2	monocul2	0.139582
VPH2	ADE1-VPH2	monocul2	0.0796174
VPH2	ADE1-VPH2	monocul2	0.076594
VPH2	ADE1-VPH2	monocul2	0.0660119
VPH2	ADE1-VPH2	monocul2	0.142102
VPH2	ADE1-VPH2	monocul2	0.0901995
VPH2	ADE1-VPH2	monocul2	0.131016
VPH2	ADE1-VPH2	monocul2	0.21668
VPH2	ADE1-VPH2	monocul2	0.302849
VPH2	ADE1-VPH2	monocul2	0.393552
VPH2	ADE1-VPH2	monocul2	0.179391
VPH2	ADE1-VPH2	monocul2	0.147645
VPH2	ADE1-VPH2	monocul2	0.0680275
VPH2	ADE1-VPH2	monocul2	0.136055
VPH2	ADE1-VPH2	monocul2	0.382466
VPH2	ADE1-VPH2	monocul2	3.0819
VPH2	ADE1-VPH2	monocul2	0.222223
VPH2	ADE1-VPH2	monocul2	0.0720588
VPH2	ADE1-VPH2	monocul2	3.74706
VPH2	ADE1-VPH2	monocul2	0.101789
VPH2	ADE1-VPH2	monocul2	0.185942
VPH2	ADE1-VPH2	monocul2	0.574959
VPH2	ADE1-VPH2	monocul2	0.331571
VPH2	ADE1-VPH2	monocul2	0.133536
VPH2	ADE1-VPH2	monocul2	0.252458
VPH2	ADE1-VPH2	monocul2	0.341146
VPH2	ADE1-VPH2	monocul2	3.72237
VPH2	ADE1-VPH2	monocul2	0.177879
VPH2	ADE1-VPH2	monocul2	0.160243
VPH2	ADE1-VPH2	monocul2	0.38045
VPH2	ADE1-VPH2	monocul2	0.29529
VPH2	ADE1-VPH2	monocul2	0.266567
VPH2	ADE1-VPH2	monocul2	0.0604689
VPH2	ADE1-VPH2	monocul2	0.169313
VPH2	ADE1-VPH2	monocul2	0.247923
VPH2	ADE1-VPH2	monocul2	0.0750822
VPH2	ADE1-VPH2	monocul2	0.320485
VPH2	ADE1-VPH2	monocul2	0.276141
VPH2	ADE1-VPH2	monocul2	0.10834
VPH2	ADE1-VPH2	monocul2	0.0922151
VPH2	ADE1-VPH2	monocul2	0.0513986
VPH2	ADE1-VPH2	monocul2	3.7657
VPH2	ADE1-VPH2	monocul2	3.80954
Wild Type	Wild Type Control	WT	4.11844
Wild Type	Wild Type Control	WT	4.14414
Wild Type	Wild Type Control	WT	4.35225
Wild Type	Wild Type Control	WT	4.17437
Wild Type	Wild Type Control	WT	4.14918
Wild Type	Wild Type Control	WT	4.16026
Wild Type	Wild Type Control	WT	4.17891
Wild Type	Wild Type Control	WT	4.08921
Wild Type	Wild Type Control	WT	4.2943
Wild Type	Wild Type Control	WT	4.27062
Wild Type	Wild Type Control	WT	3.92998
Wild Type	Wild Type Control	WT	3.87959
Wild Type	Wild Type Control	WT	3.94358
Wild Type	Wild Type Control	WT	4.05545
Wild Type	Wild Type Control	WT	4.29783
Wild Type	Wild Type Control	WT	4.14313
Wild Type	Wild Type Control	WT	4.22728
Wild Type	Wild Type Control	WT	4.53063
Wild Type	Wild Type Control	WT	4.35779
Wild Type	Wild Type Control	WT	4.29632
Wild Type	Wild Type Control	WT	4.18042
Wild Type	Wild Type Control	WT	4.33058
Wild Type	Wild Type Control	WT	4.27616
Wild Type	Wild Type Control	WT	4.35477
Wild Type	Wild Type Control	WT	4.30992
Wild Type	Wild Type Control	WT	4.41272
Wild Type	Wild Type Control	WT	4.191
Wild Type	Wild Type Control	WT	4.27112
Wild Type	Wild Type Control	WT	4.62335
Wild Type	Wild Type Control	WT	4.34822
Wild Type	Wild Type Control	WT	4.42229
Wild Type	Wild Type Control	WT	4.30337
Wild Type	Wild Type Control	WT	4.30614
Wild Type	Wild Type Control	WT	4.43867
Wild Type	Wild Type Control	WT	4.53189
Wild Type	Wild Type Control	WT	4.42607
Wild Type	Wild Type Control	WT	4.26633
Wild Type	Wild Type Control	WT	4.19075
Wild Type	Wild Type Control	WT	4.22804
Wild Type	Wild Type Control	WT	4.3903
Wild Type	Wild Type Control	WT	4.37316
Wild Type	Wild Type Control	WT	4.48805
Wild Type	Wild Type Control	WT	4.36157
Wild Type	Wild Type Control	WT	4.13633
Wild Type	Wild Type Control	WT	4.72237
Wild Type	Wild Type Control	WT	4.20284
Wild Type	Wild Type Control	WT	4.49108
Wild Type	Wild Type Control	WT	4.23459
Wild Type	Wild Type Control	WT	4.22098
Wild Type	Wild Type Control	WT	4.23156
Wild Type	Wild Type Control	WT	4.46487
Wild Type	Wild Type Control	WT	4.14943
Wild Type	Wild Type Control	WT	3.99523
Wild Type	Wild Type Control	WT	4.3137
Wild Type	Wild Type Control	WT	3.9393
Wild Type	Wild Type Control	WT	4.08342
Wild Type	Wild Type Control	WT	4.27087
Wild Type	Wild Type Control	WT	4.18722
Wild Type	Wild Type Control	WT	4.21796
Wild Type	Wild Type Control	WT	4.60093
Wild Type	Wild Type Control	WT	4.44119
Wild Type	Wild Type Control	WT	4.39685
Wild Type	Wild Type Control	WT	4.26029
Wild Type	Wild Type Control	WT	4.32756
Wild Type	Wild Type Control	WT	4.40214
Wild Type	Wild Type Control	WT	4.4102
Wild Type	Wild Type Control	WT	4.40516
Wild Type	Wild Type Control	WT	4.42935
Wild Type	Wild Type Control	WT	4.23534
Wild Type	Wild Type Control	WT	4.1648
Wild Type	Wild Type Control	WT	4.27918
Wild Type	Wild Type Control	WT	3.92393
Wild Type	Wild Type Control	WT	4.23031
Wild Type	Wild Type Control	WT	4.08115
Wild Type	Wild Type Control	WT	4.07913
Wild Type	Wild Type Control	WT	4.61428
Wild Type	Wild Type Control	WT	4.49687
Wild Type	Wild Type Control	WT	4.58959
Wild Type	Wild Type Control	WT	4.4747
Wild Type	Wild Type Control	WT	4.38299
Wild Type	Wild Type Control	WT	4.55079
Wild Type	Wild Type Control	WT	4.20662
Wild Type	Wild Type Control	WT	4.38954
Wild Type	Wild Type Control	WT	4.3583
Wild Type	Wild Type Control	WT	4.1905
Wild Type	Wild Type Control	WT	4.17336
Wild Type	Wild Type Control	WT	4.13104
Wild Type	Wild Type Control	WT	4.27515
Wild Type	Wild Type Control	WT	4.12499
Wild Type	Wild Type Control	WT	4.02521
Wild Type	Wild Type Control	WT	4.18848
Wild Type	Wild Type Control	WT	4.44749
Wild Type	Wild Type Control	WT	4.55079
Wild Type	Wild Type Control	WT	4.51401
Wild Type	Wild Type Control	WT	4.39408
Wild Type	Wild Type Control	WT	4.3452
Wild Type	Wild Type Control	WT	4.25147
Wild Type	Wild Type Control	WT	4.3326
Wild Type	Wild Type Control	WT	4.11491
Wild Type	Wild Type Control	WT	4.21166
Wild Type	Wild Type Control	WT	4.17135
Wild Type	Wild Type Control	WT	4.01211
Wild Type	Wild Type Control	WT	4.28775
Wild Type	Wild Type Control	WT	4.19503
Wild Type	Wild Type Control	WT	4.10836
Wild Type	Wild Type Control	WT	3.9199
Wild Type	Wild Type Control	WT	4.29178
Wild Type	Wild Type Control	WT	4.22879
Wild Type	Wild Type Control	WT	4.47974
Wild Type	Wild Type Control	WT	4.32
Wild Type	Wild Type Control	WT	4.34167
Wild Type	Wild Type Control	WT	4.08367
Wild Type	Wild Type Control	WT	4.54474
Wild Type	Wild Type Control	WT	4.31194
Wild Type	Wild Type Control	WT	4.33411
Wild Type	Wild Type Control	WT	4.02018
Wild Type	Wild Type Control	WT	4.05495
Wild Type	Wild Type Control	WT	4.19453
Wild Type	Wild Type Control	WT	4.2298
Wild Type	Wild Type Control	WT	4.10786
Wild Type	Wild Type Control	WT	4.23333
Wild Type	Wild Type Control	WT	4.03025
Wild Type	Wild Type Control	WT	4.38904
Wild Type	Wild Type Control	WT	4.33058
Wild Type	Wild Type Control	WT	4.57599
Wild Type	Wild Type Control	WT	4.20612
Wild Type	Wild Type Control	WT	4.14263
Wild Type	Wild Type Control	WT	4.31597
Wild Type	Wild Type Control	WT	4.27011
Wild Type	Wild Type Control	WT	4.14363
Wild Type	Wild Type Control	WT	4.09223
Wild Type	Wild Type Control	WT	4.12751
Wild Type	Wild Type Control	WT	4.15573
Wild Type	Wild Type Control	WT	4.12801
Wild Type	Wild Type Control	WT	4.33764
Wild Type	Wild Type Control	WT	4.2041
Wild Type	Wild Type Control	WT	4.11189
Wild Type	Wild Type Control	WT	4.0494
Wild Type	Wild Type Control	WT	4.23232
Wild Type	Wild Type Control	WT	4.2681
Wild Type	Wild Type Control	WT	4.42129
Wild Type	Wild Type Control	WT	4.3709
Wild Type	Wild Type Control	WT	4.26155
Wild Type	Wild Type Control	WT	4.18999
Wild Type	Wild Type Control	WT	4.30791
Wild Type	Wild Type Control	WT	4.29833
Wild Type	Wild Type Control	WT	4.21468
Wild Type	Wild Type Control	WT	3.97382
Wild Type	Wild Type Control	WT	4.19251
Wild Type	Wild Type Control	WT	4.16984
Wild Type	Wild Type Control	WT	4.01362
Wild Type	Wild Type Control	WT	4.10634
Wild Type	Wild Type Control	WT	4.10634
Wild Type	Wild Type Control	WT	4.41625
Wild Type	Wild Type Control	WT	4.38853
Wild Type	Wild Type Control	WT	4.34066
Wild Type	Wild Type Control	WT	4.11441
Wild Type	Wild Type Control	WT	4.23383
Wild Type	Wild Type Control	WT	4.59513
Wild Type	Wild Type Control	WT	4.25802
Wild Type	Wild Type Control	WT	4.29581
Wild Type	Wild Type Control	WT	4.38551
Wild Type	Wild Type Control	WT	4.28775
Wild Type	Wild Type Control	WT	4.20561
Wild Type	Wild Type Control	WT	4.2807
Wild Type	Wild Type Control	WT	4.29077
Wild Type	Wild Type Control	WT	4.23131
Wild Type	Wild Type Control	WT	4.24441
Wild Type	Wild Type Control	WT	4.21569
Wild Type	Wild Type Control	WT	4.53315
Wild Type	Wild Type Control	WT	4.47571
Wild Type	Wild Type Control	WT	4.51703
Wild Type	Wild Type Control	WT	4.36888
Wild Type	Wild Type Control	WT	4.36409
Wild Type	Wild Type Control	WT	4.26633
Wild Type	Wild Type Control	WT	4.32832
Wild Type	Wild Type Control	WT	4.2623
Wild Type	Wild Type Control	WT	4.31118
Wild Type	Wild Type Control	WT	4.31068
Wild Type	Wild Type Control	WT	4.35603
Wild Type	Wild Type Control	WT	4.26029
Wild Type	Wild Type Control	WT	4.60698
Wild Type	Wild Type Control	WT	4.47999
Wild Type	Wild Type Control	WT	4.5203
Wild Type	Wild Type Control	WT	4.42255
Wild Type	Wild Type Control	WT	4.22552
Wild Type	Wild Type Control	WT	4.46135
Wild Type	Wild Type Control	WT	3.99926
Wild Type	Wild Type Control	WT	3.98011
Wild Type	Wild Type Control	WT	4.25449
Wild Type	Wild Type Control	WT	4.23887
Wild Type	Wild Type Control	WT	4.19906
Wild Type	Wild Type Control	WT	3.9718
Wild Type	Wild Type Control	WT	3.99649
Wild Type	Wild Type Control	WT	4.2036
Wild Type	Wild Type Control	WT	4.11592
Wild Type	Wild Type Control	WT	3.69919
Wild Type	Wild Type Control	WT	3.96122
Wild Type	Wild Type Control	WT	4.07309
Wild Type	Wild Type Control	WT	3.90377
Wild Type	Wild Type Control	WT	4.01816
Wild Type	Wild Type Control	WT	4.22174
Wild Type	Wild Type Control	WT	4.45152
Wild Type	Wild Type Control	WT	4.44799
Wild Type	Wild Type Control	WT	4.19251
Wild Type	Wild Type Control	WT	4.23635
Wild Type	Wild Type Control	WT	4.16329
Wild Type	Wild Type Control	WT	4.18747
Wild Type	Wild Type Control	WT	4.15976
Wild Type	Wild Type Control	WT	4.26256
Wild Type	Wild Type Control	WT	4.25097
Wild Type	Wild Type Control	WT	4.14766
Wild Type	Wild Type Control	WT	4.02874
Wild Type	Wild Type Control	WT	4.46563
Wild Type	Wild Type Control	WT	4.35578
Wild Type	Wild Type Control	WT	3.94963
Wild Type	Wild Type Control	WT	3.72337
Wild Type	Wild Type Control	WT	4.45354
Wild Type	Wild Type Control	WT	4.52711
Wild Type	Wild Type Control	WT	4.57195
Wild Type	Wild Type Control	WT	4.32302
YEA4	ADE1-YEA4	monocul2	0.0609728
YEA4	ADE1-YEA4	monocul2	4.17538
YEA4	ADE1-YEA4	monocul2	0.054422
YEA4	ADE1-YEA4	monocul2	0.102293
YEA4	ADE1-YEA4	monocul2	0.0574455
YEA4	ADE1-YEA4	monocul2	3.01488
YEA4	ADE1-YEA4	monocul2	0.153188
YEA4	ADE1-YEA4	monocul2	0.0660119
YEA4	ADE1-YEA4	monocul2	0.0503908
YEA4	ADE1-YEA4	monocul2	0.092719
YEA4	ADE1-YEA4	monocul2	0.065508
YEA4	ADE1-YEA4	monocul2	0.780049
YEA4	ADE1-YEA4	monocul2	0.0508947
YEA4	ADE1-YEA4	monocul2	0.142606
YEA4	ADE1-YEA4	monocul2	0.0564377
YEA4	ADE1-YEA4	monocul2	2.57346
YEA4	ADE1-YEA4	monocul2	0.0549259
YEA4	ADE1-YEA4	monocul2	2.37139
YEA4	ADE1-YEA4	monocul2	0.347192
YEA4	ADE1-YEA4	monocul2	2.06249
YEA4	ADE1-YEA4	monocul2	3.34947
YEA4	ADE1-YEA4	monocul2	0.630389
YEA4	ADE1-YEA4	monocul2	3.06527
YEA4	ADE1-YEA4	monocul2	0.239356
YEA4	ADE1-YEA4	monocul2	0.246915
YEA4	ADE1-YEA4	monocul2	0.13152
YEA4	ADE1-YEA4	monocul2	3.74252
YEA4	ADE1-YEA4	monocul2	3.91234
YEA4	ADE1-YEA4	monocul2	0.107836
YEA4	ADE1-YEA4	monocul2	0.365837
YEA4	ADE1-YEA4	monocul2	0.502396
YEA4	ADE1-YEA4	monocul2	0.168305
YEA4	ADE1-YEA4	monocul2	0.241876
YEA4	ADE1-YEA4	monocul2	0.173344
YEA4	ADE1-YEA4	monocul2	0.0519025
YEA4	ADE1-YEA4	monocul2	0.211641
YEA4	ADE1-YEA4	monocul2	0.468634
YEA4	ADE1-YEA4	monocul2	0.168809
YEA4	ADE1-YEA4	monocul2	0.0725627
YEA4	ADE1-YEA4	monocul2	0.146637
YEA4	ADE1-YEA4	monocul2	0.106325
YEA4	ADE1-YEA4	monocul2	0.0831448
YEA4	ADE1-YEA4	monocul2	4.29178
YEA4	ADE1-YEA4	monocul2	3.60798
YEA4	ADE1-YEA4	monocul2	1.71379
