# Supplementary material for: Spontaneously established syntrophic yeast communities improve bioproduction
Source: Nat Chem Biol. 2023 May 29;19(8):951–61. doi: 10.1038/s41589-023-01341-2 (PMC10374442; doi:10.1038/s41589-023-01341-2)
Supplement: Source Data Fig. 2 — Fluorescence and OD data. [file 41589_2023_1341_MOESM12_ESM.xlsx]

## Sheet: met3Δ-his2Δ
Panels a and b																				Panel c
time (h)	1-20mean	1-20sd	1-10mean	1-10sd	1-5mean	1-5sd	1-2mean	1-2sd	1-1mean	1-1sd	2-1mean	2-1sd	5-1mean	5-1sd	10-1mean	10-1sd	20-1mean	20-1sd			0 h					24 h						48 h					72 h
0	0.00885165	0.00316603	0.00624608	0.00066507	0.00761278	0.00051843	0.00614982	0.00107124	0.0136937	0.00804381	0.00723178	0.00121398	0.0223703	0.021028	0.0056112	0.00195912	0.012401	0.0128961		Replicate	Mic number	Blue cells	Red cells		Replicate	Mic number	Blue cells	Red cells		Replicate	Mic number	Blue cells	Red cells		Replicate	Mic number	Blue cells	Red cells
0.25	0.0247366	0.0366794	-0.001486	0.00159079	-0.0005404	0.00243213	0.00056485	0.00243695	0.01305	0.00882136	0.00236116	0.00085113	0.016408	0.0207198	0.00179442	0.00327111	0.00965213	0.0131568		1	1	138	86		1	1	189	911		1	1	28	485		1	1	16	533
0.5	0.0208206	0.028807	-0.0012942	0.00127115	-4.814e-05	0.00251255	0.00103675	0.00241247	0.0105123	0.00689169	0.00271935	0.00109566	0.0157494	0.0217543	0.00159074	0.00237436	0.00970137	0.0131017		1	2	140	94		1	2	208	1040		1	2	32	554		1	2	11	496
0.75	0.00661944	0.00432236	-0.0011194	0.00127328	0.00048827	0.00238155	0.00119972	0.00228196	0.0214169	0.0221947	0.00316578	0.00073215	0.0167153	0.0218038	0.00161114	0.00233014	0.0100273	0.013238		1	3	147	118		1	3	220	1269		1	3	40	551		1	3	16	529
1	0.00424127	0.00284288	-0.0004998	0.00137763	0.00087699	0.00223382	0.00141189	0.00250358	0.0147543	0.0102518	0.00270066	0.00101334	0.0159395	0.0218896	0.00196933	0.00291839	0.00984399	0.0129345		1	4	196	131		1	4	198	1024		1	4	38	475		1	4	12	482
1.25	0.0266955	0.0383368	-0.0007578	0.00146391	0.00071064	0.00220248	0.00158166	0.00225459	0.00929182	0.00503734	0.0030453	0.00085655	0.0172975	0.0206167	0.00224604	0.0027352	0.0102735	0.0126069		1	5	167	123		1	5	211	1154		1	5	39	535		1	5	10	460
1.5	0.0038797	0.00272671	-0.0009802	0.001013	0.00013521	0.00256921	0.00115221	0.00229102	0.0181323	0.0162823	0.00265317	0.00088584	0.0159803	0.0210831	0.00156877	0.00236775	0.00988815	0.0131876		1	6	141	117		1	6	199	1008		1	6	38	589		1	6	15	494
1.75	0.00467412	0.00330698	-0.0004013	0.00135134	0.00053411	0.0020612	0.00140514	0.0024688	0.0123677	0.00900114	0.00280937	0.00087727	0.0165371	0.020959	0.00244467	0.00306257	0.0100562	0.0127332		1	7	130	109		1	7	220	1172		1	7	37	494		1	7	6	456
2	0.00416658	0.00326057	-0.0001908	0.00163078	0.00025912	0.00127531	0.002113	0.0025309	0.00713097	0.00642302	0.00305043	0.00106354	0.0151265	0.0220727	0.00717729	0.00675718	0.0101818	0.0128417		1	8	184	150		1	8	184	1009		1	8	30	499		1	8	11	495
2.25	0.00302926	0.00279923	-0.0017236	0.00106525	-0.0004538	0.00208267	0.00078218	0.0021445	0.00557437	0.00596853	0.00175185	0.00109477	0.0135394	0.0215765	0.0116841	0.017374	0.0101734	0.0128633		2	1	160	77		2	1	163	1028		2	1	27	525		2	1	24	580
2.5	0.00330425	0.00290862	-0.0013841	0.00150991	-0.0010208	0.00095881	0.00059885	0.00223788	0.00790673	0.00525259	0.00195388	0.00090408	0.0155678	0.0201121	0.00081855	0.00280979	0.00866263	0.0127619		2	2	199	94		2	2	189	1123		2	2	22	425		2	2	18	428
2.75	0.0264698	0.0402359	-0.0013145	0.00156313	-0.0001143	0.00208014	0.00088235	0.0020403	0.00544369	0.00588119	0.00212192	0.00074714	0.0157529	0.0206399	0.00960811	0.0135767	0.00911928	0.0128842		2	3	155	81		2	3	179	1194		2	3	28	519		2	3	23	541
3	0.00342987	0.0029826	-0.0009275	0.00140411	-0.0002128	0.00236745	0.00127279	0.00225383	0.00860442	0.00627961	0.00203877	0.00120576	0.0153795	0.0208019	0.00054698	0.0019553	0.00948767	0.0127169		2	4	216	119		2	4	153	946		2	4	23	523		2	4	19	468
3.25	0.00331614	0.00297934	-0.0011703	0.00164657	-0.0002128	0.00212578	0.00109626	0.00222715	0.00591563	0.00588159	0.00218819	0.00099857	0.0155	0.0205087	0.0118183	0.0163832	0.00894278	0.0126739		2	5	203	110		2	5	180	1175		2	5	29	499		2	5	18	508
3.5	0.00379993	0.00293608	-0.0005829	0.00135873	0.00019295	0.00274456	0.00125412	0.00207107	0.00630269	0.00590145	0.00260918	0.00094227	0.0148703	0.021226	0.00124809	0.00264041	0.00939945	0.0122507		2	6	206	97		2	6	147	1024		2	6	16	472		2	6	23	577
3.75	0.0162442	0.0216438	-0.0011329	0.00111496	0.0003729	0.00227656	0.00077036	0.00227812	0.0127396	0.0128297	0.00242247	0.00079965	0.0159431	0.0202751	0.009727	0.0135522	0.00911937	0.0126859		2	7	182	112		2	7	142	909		2	7	25	516		2	7	14	420
4	0.00361151	0.0032104	-0.0005982	0.00135277	0.00010979	0.00195267	0.00140863	0.0021543	0.0037531	0.00243868	0.00231214	0.00117122	0.0145648	0.0215879	0.00180492	0.00214375	0.00886987	0.0121721		2	8	164	110		2	8	148	1051		2	8	13	499		2	8	18	427
4.25	0.00865812	0.00929143	-0.0007289	0.00098245	-8.202e-05	0.00153363	0.00138827	0.00217016	0.00438966	0.00303111	0.00209486	0.00085639	0.0161842	0.0196202	0.00649676	0.00715231	0.0089836	0.0124653		3	1	131	115		3	1	233	1284		3	1	33	457		3	1	12	511
4.5	0.00371166	0.00280669	-0.0005812	0.00095362	-1.411e-05	0.00102405	0.00153936	0.00217076	0.00766072	0.00442029	0.0024972	0.00105977	0.0167003	0.0201124	0.00647303	0.00741994	0.00942499	0.0127597		3	2	156	105		3	2	167	944		3	2	39	550		3	2	10	440
4.75	0.00344856	0.00310314	-0.0004115	0.00116467	0.00023032	0.00217924	0.00122363	0.00225101	0.0227191	0.0286535	0.00210171	0.00125806	0.0161944	0.0199001	0.00440042	0.00360711	0.00904647	0.012621		3	3	156	112		3	3	190	1182		3	3	31	485		3	3	15	468
5	0.00507304	0.00383067	-0.00033	0.00099226	0.00040178	0.00245373	0.00163955	0.00187999	0.00947369	0.00624188	0.00229183	0.00125282	0.0166697	0.0202701	0.00116672	0.00243455	0.00931639	0.0125035		3	4	142	109		3	4	165	1054		3	4	33	447		3	4	5	448
5.25	0.0205303	0.0278113	0.00046445	0.00107551	0.00074977	0.00133677	0.00246793	0.00216818	0.00730262	0.00526787	0.00285202	0.00116072	0.0152133	0.02186	0.00213433	0.00257846	0.00968645	0.0127146		3	5	130	109		3	5	197	1085		3	5	45	521		3	5	14	549
5.5	0.00404947	0.00312421	-0.0003418	0.00114808	0.00067	0.00250645	0.00198926	0.00218781	0.0139059	0.011883	0.00270609	0.00111176	0.0162708	0.0200417	0.00418999	0.00365439	0.00948785	0.012547		3	6	123	102		3	6	172	1091		3	6	40	486		3	6	5	452
5.75	0.00927432	0.00922252	0.00036432	0.00084332	0.00083806	0.00243646	0.00206565	0.00226117	0.00453237	0.0018769	0.00259405	0.00101268	0.0160383	0.0201391	0.00357723	0.0021847	0.00971534	0.0128975		3	7	208	135		3	7	157	1045		3	7	44	482		3	7	7	539
6	0.00428373	0.00323049	0.0002455	0.00102347	0.0005512	0.00127204	0.00224729	0.00214811	0.00456123	0.00168959	0.00281644	0.00135245	0.0170568	0.0200908	0.0017779	0.00265497	0.00975271	0.0126088		3	8	176	126		3	8	173	1212		3	8	40	506		3	8	12	438
6.25	0.00741729	0.00591295	0.00039318	0.00082993	0.00126585	0.00233279	0.00225752	0.00188211	0.00684439	0.00541911	0.00265349	0.001317	0.0164831	0.0206139	0.00197823	0.0024851	0.00965596	0.0126525
6.5	0.0176803	0.0230866	0.00023701	0.0013324	0.00161386	0.00216246	0.00266153	0.00192786	0.00514013	0.00246206	0.00284026	0.00111669	0.0156157	0.0209477	0.00169475	0.00274904	0.0100159	0.012456
6.75	0.0197206	0.0257926	0.00072251	0.00092239	0.0017921	0.00230768	0.00296201	0.00188623	0.0103362	0.00771413	0.00301339	0.00113342	0.0173658	0.020252	0.00188659	0.00247617	0.0102315	0.0126654
7	0.00429393	0.00317622	0.00054258	0.00088703	0.00108934	0.00234058	0.00268704	0.00209238	0.00564774	0.00273122	0.00312377	0.00133675	0.016989	0.0195644	0.00173724	0.00283038	0.00976976	0.0122486
7.25	0.0045893	0.00327234	0.00071573	0.00102347	0.00161728	0.00219426	0.00300447	0.00196606	0.00899008	0.00395611	0.00338523	0.00109842	0.0156531	0.0215427	0.00209885	0.00249582	0.00990389	0.0128325
7.5	0.0294608	0.0427561	0.00115369	0.00078991	0.00214351	0.00227049	0.00324893	0.00197538	0.00520135	0.00154378	0.00322568	0.0014608	0.0166886	0.020809	0.00248419	0.00293987	0.010347	0.0127613
7.75	0.00519362	0.0030408	0.00107732	0.00068909	0.00173444	0.00180356	0.00320314	0.00169962	0.00646429	0.00391801	0.00338016	0.00116583	0.0174016	0.019665	0.00243328	0.00270868	0.010016	0.0122927
8	0.00462666	0.00322556	0.00112316	0.00087454	0.00199585	0.00264584	0.00341026	0.00175044	0.00757446	0.00514367	0.00327494	0.00145898	0.0170994	0.0200316	0.00193426	0.00224954	0.00972063	0.011923
8.25	0.00511724	0.003171	0.00158828	0.00110242	0.00249664	0.00255333	0.00400098	0.0018371	0.0117537	0.00593018	0.00398961	0.00115365	0.0175578	0.0198263	0.00106346	0.00103281	0.0103589	0.0128326
8.5	0.00496956	0.00297505	0.0019804	0.00071518	0.00250175	0.00223108	0.00357664	0.00170311	0.0120015	0.00578634	0.00389968	0.00115325	0.0167651	0.0206165	0.00236887	0.00197862	0.0101365	0.0123316
8.75	0.0247758	0.0325821	0.00188365	0.00105927	0.00307211	0.0023303	0.00427264	0.00175684	0.00845555	0.00514712	0.00418999	0.00142658	0.0173253	0.0206979	0.00262181	0.00248336	0.0107341	0.0127036
9	0.0200788	0.0245752	0.00231313	0.00059498	0.00322151	0.00277022	0.00468176	0.00175445	0.0067004	0.00161806	0.00464153	0.00094677	0.0186476	0.0199871	0.00321766	0.0025084	0.0108716	0.012441
9.25	0.0140002	0.0138274	0.00265434	0.00078744	0.00300934	0.00262518	0.00521819	0.00192015	0.0137874	0.00814752	0.00461948	0.00134974	0.0184406	0.0200909	0.00280519	0.0021847	0.0108937	0.0127361
9.5	0.0252358	0.0323245	0.0032281	0.00038166	0.00434359	0.00202209	0.00557807	0.00171311	0.00663936	0.00033134	0.00536642	0.00117794	0.019089	0.0201372	0.00320749	0.00217693	0.0114471	0.0128302
9.75	0.0111569	0.00840526	0.00318737	0.00035534	0.00412801	0.00249837	0.00598381	0.00168984	0.0153542	0.0080441	0.00513558	0.00114496	0.0174086	0.0211816	0.00179691	0.00102139	0.0109617	0.0125631
10	0.00704223	0.00315348	0.00392579	0.0009711	0.00455749	0.00237994	0.00606532	0.00166587	0.0102958	0.00591033	0.00585365	0.00126347	0.0176293	0.0215158	0.00345373	0.00190205	0.0111823	0.0127986
10.25	0.0182982	0.0198278	0.00361856	0.00084101	0.00450149	0.00225531	0.00614852	0.00185882	0.00705701	0.00045299	0.00556168	0.0012302	0.0189703	0.0207252	0.00359292	0.00228791	0.0109549	0.0129162
10.5	0.0287038	0.0379304	0.00382904	0.00080049	0.00419428	0.0017692	0.00614854	0.00169763	0.00691955	0.00035269	0.00559906	0.00099205	0.0190178	0.020009	0.00335189	0.00211362	0.0111026	0.0128853
10.75	0.0275648	0.0345711	0.00429247	0.00050549	0.00526372	0.00268711	0.00669517	0.0018328	0.0078413	0.00045384	0.00610836	0.00114413	0.0196595	0.0195952	0.0040326	0.00227221	0.0119072	0.0126952
11	0.00765675	0.0032326	0.00447413	0.00078414	0.00546402	0.00211292	0.00670875	0.00171072	0.00765122	0.00013782	0.00619495	0.00164894	0.0177159	0.0214509	0.00441288	0.00211056	0.0114302	0.0130817
11.25	0.00984482	0.00426613	0.00458786	0.00055844	0.005644	0.00154989	0.00729445	0.0014111	0.00784648	0.00045428	0.00645979	0.00114617	0.0194559	0.0203301	0.0143397	0.0164025	0.0116051	0.0129789
11.5	0.00820336	0.00290507	0.0049919	0.00079293	0.00608536	0.00248665	0.00747951	0.00165136	0.0111956	0.00545854	0.00619158	0.00114532	0.0197937	0.0195822	0.00703891	0.00678398	0.0114354	0.0127252
11.75	0.0248557	0.0279082	0.00547228	0.0004644	0.00669477	0.00197201	0.00778337	0.00133021	0.0131749	0.00757014	0.00680443	0.00111795	0.0199125	0.0203516	0.00958515	0.00793364	0.0120669	0.0130941
12	0.0189468	0.0173242	0.00889274	0.00217507	0.00974345	0.00218289	0.00782245	0.00143766	0.0132123	0.00757694	0.00711677	0.00084269	0.0201791	0.0196938	0.00436541	0.00237866	0.0116629	0.0128926
12.25	0.00841048	0.00315588	0.00578125	0.000571	0.00692567	0.00234567	0.00864408	0.00121064	0.00984623	0.0010259	0.00693347	0.00132826	0.0185665	0.0215894	0.00406496	0.00246172	0.0119107	0.0127072
12.5	0.0107344	0.00355808	0.00546046	0.00114668	0.00666937	0.00229472	0.00848624	0.00149787	0.0168111	0.0113645	0.00737317	0.0011139	0.0186327	0.0213028	0.0140513	0.0156779	0.0117037	0.0126838
12.75	0.0279248	0.0319016	0.0065333	0.00089065	0.0074859	0.00248426	0.0089344	0.00178534	0.0189227	0.0133693	0.00765329	0.00117352	0.0192948	0.0213674	0.00557067	0.00371787	0.0115305	0.0121437
13	0.0190656	0.0173411	0.00628208	0.00090291	0.00713453	0.00187807	0.00942672	0.00140323	0.0174969	0.0111003	0.00767027	0.00125179	0.0191403	0.0220826	0.00414991	0.00227611	0.0115526	0.0124985
13.25	0.0300857	0.0351905	0.00716139	0.00080261	0.00820737	0.00248227	0.0101176	0.00115934	0.0112825	0.00066819	0.0082933	0.00133699	0.0190062	0.0214722	0.00486798	0.00230034	0.0123844	0.0127908
13.5	0.0163649	0.0118778	0.00663519	0.00051479	0.00782885	0.00152522	0.009678	0.0013568	0.016801	0.0101012	0.00831203	0.00114358	0.0206918	0.0200616	0.0124812	0.0127887	0.0120806	0.0126514
13.75	0.0101522	0.0036461	0.00703582	0.00101653	0.00783567	0.00186322	0.010172	0.00168519	0.0136098	0.00449209	0.0085208	0.0014911	0.0211943	0.0196424	0.0119227	0.0130842	0.0121349	0.0122913
14	0.0250187	0.0248484	0.00785742	0.0010352	0.00880326	0.00248048	0.0110055	0.00144148	0.0116934	0.00023093	0.00911839	0.00123914	0.0210568	0.0204551	0.00928147	0.00617314	0.0125271	0.0128623
14.25	0.0317492	0.0367717	0.00789308	0.00042543	0.00857583	0.00169537	0.0110802	0.00094953	0.0114371	0.00079782	0.00889264	0.0012819	0.0203201	0.0208239	0.0127189	0.0123841	0.0123726	0.0130502
14.5	0.0105919	0.00364429	0.00801701	0.00074714	0.00917505	0.00278449	0.0112551	0.00149389	0.0119837	0.00032879	0.0090641	0.00092359	0.0199976	0.0208327	0.00446575	0.00215436	0.0126358	0.0126002
14.75	0.0111588	0.00357345	0.00891501	0.00084678	0.00999159	0.00253716	0.0121684	0.00127301	0.0130379	0.000616	0.00990101	0.00121711	0.0216969	0.0200752	0.0146914	0.014836	0.0123743	0.0124818
15	0.0112997	0.00364887	0.0090135	0.00055899	0.00979979	0.00301837	0.0122483	0.00135242	0.0125456	0.00085335	0.00971264	0.00131673	0.0218887	0.0195954	0.0134115	0.0126647	0.012573	0.0126845
15.25	0.0117123	0.00297642	0.00960426	0.00076495	0.0106384	0.00279903	0.0125131	0.00102706	0.0194493	0.0093197	0.0103152	0.00136183	0.0216392	0.0203755	0.0135287	0.0122538	0.0130245	0.012833
15.5	0.0250002	0.0216879	0.010049	0.00075131	0.010764	0.00157159	0.0129969	0.00119677	0.0145267	0.00106947	0.0109604	0.00104614	0.0220178	0.0195032	0.0106786	0.0079623	0.0128904	0.0124187
15.75	0.0278876	0.0268876	0.0103206	0.00089071	0.0112665	0.00217818	0.0133398	0.00111049	0.0143196	0.00082224	0.0109876	0.0013312	0.0207702	0.0213109	0.0116055	0.00911198	0.0130314	0.0125411
16	0.0293831	0.0271628	0.0109963	0.00068013	0.0115517	0.00136528	0.0137286	0.00121888	0.0215035	0.0108143	0.0116072	0.00134017	0.0207294	0.0210123	0.00930714	0.00486236	0.0133437	0.0124222
16.25	0.0236456	0.0168927	0.0117041	0.00057971	0.0126823	0.0024773	0.0149882	0.0014698	0.0186228	0.00610285	0.0121198	0.00095223	0.02333	0.0200132	0.0142876	0.014428	0.0137987	0.0126274
16.5	0.034995	0.0368077	0.0118094	0.00084761	0.0128657	0.00273664	0.0147319	0.00109464	0.0179371	0.00337022	0.0120622	0.00148897	0.0224168	0.0200067	0.00535544	0.00064187	0.0136714	0.0125946
16.75	0.0333604	0.0332241	0.0120403	0.00033472	0.0126026	0.00143132	0.0149815	0.00073586	0.0237697	0.00963677	0.0124815	0.00120443	0.0226442	0.020509	0.0119858	0.0111365	0.0137189	0.0123775
17	0.0375956	0.0407411	0.0122474	0.00077245	0.0126875	0.00218486	0.0151292	0.00111917	0.0189184	0.00429873	0.0126768	0.00117212	0.0227139	0.019477	0.008175	0.00445629	0.0137817	0.0126991
17.25	0.0142111	0.00329297	0.0123051	0.00094124	0.0139301	0.00276008	0.0158405	0.00121951	0.0179796	0.00202489	0.0131674	0.0012573	0.0230432	0.0199328	0.013354	0.0131828	0.0138225	0.0125129
17.5	0.0195837	0.00875801	0.0123714	0.00069759	0.0140234	0.00250989	0.0155842	0.00059389	0.0187877	0.00458784	0.0134187	0.00133731	0.0229482	0.0201113	0.0144099	0.0152013	0.0134303	0.0124627
17.75	0.0341566	0.0329858	0.0132948	0.00091368	0.0145107	0.00311473	0.0168455	0.00083992	0.0197451	0.00329191	0.0136359	0.00116304	0.021928	0.0209334	0.0085807	0.00498762	0.0138446	0.0123113
18	0.0242178	0.0150425	0.0136259	0.00089576	0.0147263	0.00315666	0.0170492	0.00071397	0.026294	0.00900102	0.0139262	0.00145441	0.0241789	0.0195398	0.0100304	0.00762857	0.0139651	0.0125122
18.25	0.021215	0.00924605	0.014237	0.00068477	0.0158535	0.00314421	0.017825	0.00089824	0.0231741	0.00488795	0.0143354	0.00100451	0.0238802	0.0196104	0.0106042	0.00757722	0.0143742	0.0129377
18.5	0.0332417	0.0295497	0.0145681	0.00084371	0.0158773	0.00263827	0.017988	0.00087163	0.0248428	0.0110164	0.0144033	0.00123045	0.0235492	0.019614	0.00656421	0.00083441	0.0142045	0.012558
18.75	0.037241	0.0360629	0.0149925	0.00051605	0.0157245	0.00280459	0.0191475	0.00107829	0.0220148	0.00445521	0.0148583	0.00127274	0.0239278	0.0196881	0.0126446	0.0117869	0.0143607	0.0123133
19	0.0277284	0.0181988	0.0152166	0.0008889	0.0172472	0.00271065	0.0191068	0.00062797	0.0231573	0.00428139	0.0152097	0.00153856	0.0229636	0.0212659	0.00713626	0.0024273	0.0145831	0.0120589
19.25	0.0247866	0.0137876	0.0159533	0.00097602	0.0165734	0.00195671	0.0197689	0.00090246	0.0241181	0.00464873	0.015641	0.00111071	0.0229891	0.0214847	0.0120947	0.0101654	0.0142725	0.0124007
19.5	0.038886	0.035576	0.0164117	0.00056662	0.0178873	0.00324841	0.0202222	0.00063954	0.0300322	0.0115656	0.0160229	0.00160177	0.0249209	0.0193445	0.0139467	0.00991241	0.0145288	0.0119815
19.75	0.0301966	0.0208691	0.0167597	0.00076204	0.0178687	0.00289814	0.0211949	0.00109024	0.0227823	0.00506468	0.0162368	0.00127079	0.0236037	0.0209054	0.0139942	0.00940787	0.014836	0.0127401
20	0.0272685	0.0140059	0.0178122	0.00087881	0.0190213	0.00298225	0.0220573	0.00070816	0.0219675	0.00312834	0.0169855	0.00159527	0.024079	0.0210947	0.0139586	0.00927745	0.0148208	0.0119314
20.25	0.0335458	0.0245372	0.0179277	0.00061899	0.0189263	0.00315859	0.0223985	0.00089112	0.0291683	0.0136034	0.0171688	0.00141053	0.0256934	0.0195855	0.013154	0.0103156	0.0151535	0.0121452
20.5	0.0284924	0.0154447	0.0187544	0.001007	0.0195477	0.00311822	0.0229537	0.00102958	0.0266663	0.00907803	0.0173828	0.0014271	0.0248294	0.0204941	0.00989487	0.00430533	0.0151315	0.0122241
20.75	0.0322083	0.0205807	0.0187324	0.00069609	0.0202233	0.00276173	0.0236616	0.00125561	0.0288103	0.0125195	0.0177104	0.0009257	0.0260075	0.0198228	0.0127874	0.00910533	0.01523	0.0121794
21	0.0305108	0.0174004	0.0193164	0.00073401	0.0204763	0.00191911	0.0247854	0.00123968	0.0300257	0.0135899	0.0183487	0.00134211	0.0268681	0.0192632	0.0125685	0.00830686	0.0153131	0.0121403
21.25	0.0212868	0.0030803	0.0200905	0.00086274	0.021169	0.0018093	0.0252642	0.00097931	0.0309832	0.013999	0.0189938	0.00110155	0.0267833	0.0197458	0.014575	0.0102568	0.0161772	0.0123644
21.5	0.0299474	0.0144114	0.0210106	0.00130557	0.021792	0.00241718	0.0263269	0.00147167	0.0283334	0.0044021	0.0193554	0.00129292	0.0274505	0.0200352	0.0134479	0.00840993	0.0160482	0.012061
21.75	0.0220202	0.00382715	0.021031	0.00069058	0.0233639	0.00296601	0.0266444	0.00132576	0.0300361	0.00561896	0.0196729	0.00117481	0.0261926	0.0212405	0.00826201	0.00098026	0.015887	0.0123742
22	0.0242762	0.00393326	0.0216235	0.00100719	0.023549	0.00256659	0.0276596	0.00114383	0.0308951	0.00428771	0.0201041	0.00119436	0.0263607	0.0208842	0.0151708	0.0110217	0.0159498	0.0123495
22.25	0.042565	0.0314942	0.0225301	0.00149472	0.0239463	0.00260891	0.0286714	0.00139194	0.0357584	0.0117041	0.0206032	0.00131356	0.0263913	0.0212437	0.0151131	0.0109061	0.0162656	0.0121169
22.5	0.0299562	0.00917394	0.0235249	0.00145141	0.0249496	0.00241134	0.0297868	0.00100221	0.036205	0.0112463	0.021065	0.00130835	0.0270602	0.0210414	0.00895974	0.00086842	0.0164777	0.0123816
22.75	0.0462113	0.0356296	0.0247997	0.00132763	0.0255625	0.00252426	0.0302842	0.00116115	0.0366277	0.0112906	0.0212552	0.0013119	0.0269159	0.020866	0.0144987	0.0088246	0.0164133	0.0120191
23	0.0343613	0.0132791	0.025433	0.00169219	0.0270564	0.00264263	0.0315948	0.00124657	0.0326795	0.00444348	0.0219512	0.00140072	0.0279956	0.0213358	0.015653	0.00996695	0.0166339	0.0124513
23.25	0.0416928	0.0250168	0.0258523	0.00123011	0.0269546	0.00307123	0.0319242	0.00106951	0.0378348	0.0111985	0.0224317	0.00110454	0.0279786	0.0211612	0.00970677	0.00100725	0.016527	0.0120394
23.5	0.0290432	0.00349598	0.0272071	0.00133639	0.0282601	0.00253781	0.0332959	0.00158522	0.0331515	0.00450684	0.0220769	0.00158817	0.0283182	0.0212506	0.0130932	0.00653411	0.0163827	0.0121504
23.75	0.0375036	0.0153341	0.0286619	0.00148577	0.0296334	0.00294367	0.0345488	0.00140793	0.0390657	0.0102151	0.0235198	0.00102275	0.028566	0.0209848	0.00950304	0.00096423	0.0166748	0.0118951
24	0.0477479	0.0306993	0.0294428	0.00165995	0.0311834	0.00292402	0.0363432	0.00144788	0.041084	0.0122262	0.0240105	0.00093079	0.0284082	0.0216299	0.0116046	0.00254067	0.0171348	0.0121369
24.25	0.0402842	0.0161462	0.0299692	0.0013016	0.0317471	0.00308747	0.0370138	0.00205253	0.042617	0.0132911	0.0242957	0.00113927	0.0289718	0.0214705	0.0215536	0.0191097	0.017111	0.0124371
24.5	0.0445704	0.0235432	0.0320402	0.00192268	0.0328913	0.00330736	0.0387437	0.00163269	0.04424	0.0120882	0.0249629	0.00101394	0.0290499	0.0210637	0.0174185	0.0123828	0.0172367	0.0123565
24.75	0.0519631	0.0331388	0.0329909	0.00160756	0.034341	0.00321989	0.0406586	0.00183021	0.0450209	0.0123716	0.0257506	0.00143461	0.0300786	0.0210416	0.0108544	0.00153861	0.0175728	0.0122929
25	0.04793	0.0250947	0.0342218	0.00174111	0.0357314	0.00394206	0.0412358	0.00164635	0.0452621	0.0113694	0.026501	0.00122972	0.0306525	0.0212749	0.018174	0.0117296	0.0177765	0.0124617
25.25	0.0485547	0.0253135	0.035276	0.00184479	0.0361695	0.00363567	0.0422664	0.00176766	0.0468629	0.0122403	0.0265842	0.00121104	0.0300227	0.0209579	0.0160793	0.00782339	0.0176577	0.0123382
25.5	0.0487246	0.0230458	0.0360179	0.00171017	0.0376583	0.00354992	0.0438163	0.00234534	0.0491954	0.0126301	0.0273329	0.00114206	0.0309496	0.0209373	0.0166802	0.00923956	0.0180024	0.0120387
25.75	0.044021	0.0143313	0.0371078	0.00163812	0.0394256	0.00403529	0.0455191	0.00201846	0.0462555	0.0105113	0.0280221	0.00121995	0.0311449	0.0208953	0.0176291	0.00998495	0.0180821	0.0119928
26	0.0530823	0.0286072	0.0383573	0.00176628	0.0402218	0.0038799	0.0465733	0.00142917	0.0513141	0.0137979	0.0288251	0.00133131	0.0310753	0.0206227	0.0134092	0.00292997	0.018094	0.0124135
26.25	0.0371956	0.0035285	0.0396934	0.00191785	0.0413677	0.00425292	0.0478568	0.00163629	0.0487612	0.0109413	0.02918	0.00122491	0.0314284	0.0210943	0.0178533	0.010295	0.0181195	0.0124497
26.5	0.0489848	0.0171105	0.0402978	0.00180148	0.0429414	0.00382895	0.0498227	0.00212447	0.0532461	0.0122603	0.0305669	0.00135071	0.0316389	0.0213922	0.0123687	0.00134759	0.0187595	0.0125399
26.75	0.0457885	0.0106897	0.0422993	0.00180187	0.0438293	0.00422334	0.0508345	0.00218041	0.0541645	0.0139713	0.0309185	0.00107067	0.0322891	0.0213454	0.0123416	0.00131989	0.0187086	0.0121233
27	0.0474591	0.0111637	0.0429122	0.00156252	0.0451417	0.00427011	0.0520926	0.00177857	0.0576514	0.017101	0.032229	0.00162431	0.0328816	0.0210105	0.0248504	0.020418	0.0192739	0.0121615
27.25	0.0552116	0.0225573	0.0441346	0.00195375	0.0466237	0.00409384	0.0536068	0.00230022	0.0539509	0.0159299	0.0321594	0.00126845	0.032705	0.0209625	0.0165412	0.00595019	0.0191822	0.0123037
27.5	0.0596201	0.0261621	0.0456489	0.00165761	0.0475303	0.00403083	0.0548529	0.00151998	0.0571729	0.0145111	0.0335329	0.00124972	0.0335726	0.0212002	0.0217508	0.0149028	0.0194929	0.0124404
27.75	0.057327	0.0225156	0.0458561	0.00205523	0.0481857	0.00414976	0.0557155	0.00152926	0.0573428	0.0135269	0.0338911	0.00147804	0.0334317	0.021328	0.0183558	0.00959462	0.0191619	0.0125542
28	0.051632	0.0101027	0.0481988	0.00217426	0.0501702	0.00430683	0.0573724	0.00172959	0.0578776	0.0129942	0.0346738	0.00151282	0.0343348	0.0215083	0.0171438	0.00722008	0.019425	0.0123118
28.25	0.0467248	0.00438758	0.0495129	0.00136112	0.0504198	0.00485824	0.0590819	0.00146812	0.0599351	0.0142488	0.0355871	0.00214848	0.0341702	0.0212212	0.0126795	0.00118903	0.0190923	0.011956
28.5	0.0550937	0.010204	0.0511036	0.00215054	0.0526506	0.00468058	0.0606676	0.00248358	0.0613425	0.0133439	0.0367603	0.00192405	0.0347356	0.0211011	0.0192624	0.010376	0.0197052	0.0118315
28.75	0.0564093	0.0106713	0.0527707	0.00219343	0.0539374	0.0050575	0.0634059	0.00164717	0.0656153	0.0182487	0.0381117	0.00236688	0.035822	0.0216452	0.0197717	0.0104867	0.0208715	0.0120875
29	0.0583888	0.0109519	0.0544159	0.00178276	0.0551021	0.00540685	0.0648608	0.00241244	0.0647785	0.0156706	0.0387245	0.00216394	0.0357881	0.0213396	0.015932	0.00349384	0.0205133	0.0118721
29.25	0.0608199	0.0113408	0.0565634	0.00224123	0.0567675	0.00566613	0.0658982	0.00237589	0.0686897	0.0189839	0.0400657	0.00240507	0.0363381	0.0211662	0.0138967	0.00128803	0.0205014	0.0122594
29.5	0.0647837	0.0157176	0.0579216	0.00218536	0.0584635	0.00585841	0.0673209	0.00204276	0.0688818	0.0163454	0.0411591	0.00210942	0.0367355	0.0212694	0.020096	0.0104546	0.020717	0.0119342
29.75	0.0749671	0.029574	0.059531	0.00216709	0.06037	0.00660891	0.0699336	0.0018436	0.0703316	0.0164326	0.0425919	0.00221389	0.0373399	0.0210736	0.0203829	0.010201	0.0211074	0.0119343
30	0.0621394	0.00630752	0.0615937	0.002555	0.0623427	0.00656253	0.0714972	0.00206435	0.0585157	0.0012079	0.0425665	0.00269771	0.0382481	0.021739	0.0146454	0.00150994	0.0212959	0.0121455
30.25	0.0753614	0.0227684	0.0639874	0.0020535	0.0632765	0.00676947	0.0737042	0.00192077	0.0607226	0.00082977	0.0443745	0.00250537	0.0386318	0.0213482	0.0206359	0.0093865	0.0212042	0.0122086
30.5	0.0631228	0.0051447	0.0666477	0.00179878	0.0650913	0.00685855	0.0761693	0.00229835	0.0623202	0.00109773	0.0452946	0.0024344	0.0395672	0.0211376	0.0216086	0.0100422	0.0216728	0.0118864
30.75	0.0838238	0.0315589	0.0672334	0.00271483	0.0666753	0.00729086	0.0772405	0.00181153	0.0635306	0.0016289	0.0458108	0.00280589	0.0395401	0.0214422	0.0152261	0.00193829	0.0218748	0.0120612
31	0.0793157	0.0188157	0.0690585	0.00156283	0.0702387	0.00700783	0.0805629	0.00202754	0.0646545	0.00130548	0.0471995	0.00263707	0.0403126	0.021188	0.0245776	0.0142933	0.0219699	0.0121222
31.25	0.0847938	0.0235022	0.0726966	0.00143961	0.0718973	0.0075255	0.0834439	0.00215138	0.0671672	0.00144603	0.0484846	0.00271617	0.0406861	0.0214722	0.0226985	0.0103645	0.0223502	0.0118086
31.5	0.0825263	0.0151085	0.0739937	0.00156006	0.0736833	0.00841345	0.0848105	0.00213026	0.0686578	0.00102744	0.0496221	0.00328166	0.0416147	0.0216782	0.03324	0.0278107	0.0227797	0.0117415
31.75	0.0755024	0.00552817	0.0781665	0.00175822	0.0767968	0.00831689	0.0874046	0.00242454	0.0711822	0.00194526	0.0509259	0.00373669	0.0422547	0.0213055	0.0170426	0.00184885	0.0222891	0.0118073
32	0.0778282	0.0054316	0.079849	0.00132432	0.0773555	0.00871068	0.0901991	0.00223806	0.0722688	0.00142875	0.0516373	0.00382067	0.0425179	0.0213632	0.027618	0.017116	0.0226439	0.012004
32.25	0.0802067	0.00540794	0.0822309	0.00156908	0.0795591	0.00894584	0.0916201	0.00240129	0.0744044	0.00122237	0.0530923	0.00381095	0.0430408	0.0211655	0.0190152	0.00284147	0.0226083	0.0116464
32.5	0.0835951	0.00597106	0.0846178	0.00155066	0.0820513	0.00918645	0.0939968	0.0018809	0.077063	0.00110111	0.054778	0.00434598	0.0441307	0.0207738	0.0260361	0.0126227	0.0232686	0.0123573
32.75	0.0956748	0.0170219	0.0888281	0.00144827	0.0850341	0.00938722	0.0966741	0.00233766	0.0792564	0.00186638	0.0565963	0.00475801	0.0447249	0.0211306	0.0268153	0.0131961	0.0235946	0.0118078
33	0.0889277	0.00612122	0.0901812	0.00152039	0.0863754	0.0105112	0.0998522	0.00149933	0.080927	0.00092401	0.0576523	0.00520285	0.0448897	0.0211102	0.0253658	0.00998308	0.0237118	0.0116512
33.25	0.0915455	0.00656095	0.0937191	0.0013289	0.0897113	0.0109056	0.102657	0.00185545	0.0829116	0.00163865	0.0592023	0.00513379	0.0458828	0.0210774	0.0198795	0.0024088	0.0232619	0.0119355
33.5	0.0946625	0.00690415	0.0974558	0.0010895	0.0929725	0.010787	0.106193	0.00228342	0.0863851	0.00109553	0.0616775	0.0057039	0.0474158	0.0208879	0.0269259	0.0101304	0.0244689	0.0118417
33.75	0.101555	0.00890446	0.0997969	0.00130408	0.0941729	0.0114493	0.108298	0.00210659	0.0877603	0.00164	0.0622599	0.00570168	0.0478657	0.0212948	0.0266187	0.00982642	0.0238595	0.0117492
34	0.101053	0.0070366	0.103466	0.00077333	0.097631	0.0120393	0.111507	0.00211587	0.0902728	0.00219264	0.0647062	0.00626783	0.0485923	0.02123	0.0212411	0.00215614	0.0239291	0.0114427
34.25	0.103394	0.00710919	0.106075	0.00185507	0.100378	0.0116546	0.113636	0.00270617	0.0926836	0.00234898	0.066061	0.00654368	0.0486841	0.0208613	0.0271161	0.00978764	0.0239223	0.0115633
34.5	0.105703	0.00714793	0.108759	0.00092389	0.102602	0.0124813	0.116408	0.00248083	0.0937651	0.002154	0.0675312	0.00704553	0.0497519	0.0211586	0.021669	0.00233589	0.024143	0.0120526
34.75	0.112648	0.00798415	0.112618	0.00094632	0.105215	0.0135924	0.119676	0.00192295	0.0977224	0.00211652	0.0697111	0.00731154	0.0507128	0.0209846	0.030698	0.0141185	0.0243332	0.0116422
35	0.113208	0.00676087	0.116259	0.00131918	0.108719	0.0135309	0.123323	0.00150517	0.0998224	0.00219519	0.0713018	0.00801598	0.0521728	0.0218009	0.0284183	0.00894177	0.0248561	0.0118136
35.25	0.117001	0.00753517	0.119575	0.00171766	0.110902	0.0136748	0.125914	0.00245604	0.103389	0.00162387	0.0732576	0.00861997	0.0523257	0.0212454	0.0291772	0.00890939	0.0246676	0.0121083
35.5	0.119836	0.00818673	0.123558	0.00174256	0.114679	0.0144089	0.129391	0.00229785	0.1047	0.00225238	0.0759128	0.00882941	0.0532221	0.0212023	0.0289158	0.00897984	0.0246439	0.0119607
35.75	0.124172	0.00812807	0.127622	0.00163783	0.118036	0.014682	0.132565	0.00202402	0.106421	0.00244218	0.0775018	0.00907185	0.0540726	0.0209843	0.0295983	0.00933565	0.0252568	0.0121556
36	0.128352	0.00823673	0.132287	0.00169601	0.121163	0.0153031	0.136181	0.0023875	0.11055	0.00191083	0.0795731	0.0100997	0.0547941	0.0213063	0.0302332	0.00972937	0.0252381	0.0120439
36.25	0.132404	0.00857752	0.13642	0.00132175	0.124248	0.0156223	0.140358	0.00116921	0.113323	0.00293473	0.0806002	0.0102371	0.0544479	0.0205284	0.024876	0.00286246	0.0252415	0.0116893
36.5	0.136224	0.00850605	0.139185	0.00126495	0.126156	0.0152202	0.141804	0.0017532	0.115173	0.00147125	0.0832453	0.0107389	0.0557636	0.0209379	0.0313571	0.009382	0.0257084	0.0116008
36.75	0.140006	0.00886032	0.143127	0.00124408	0.129814	0.0161556	0.145952	0.00256804	0.117864	0.00246794	0.0849904	0.0115269	0.0570504	0.0213244	0.0310363	0.00909797	0.0257915	0.0116139
37	0.144417	0.00740427	0.147709	0.00131796	0.132483	0.0165057	0.149507	0.00180562	0.121422	0.0032061	0.087369	0.0123256	0.057901	0.0213071	0.0319157	0.00962159	0.0260666	0.0116653
37.25	0.148091	0.0087492	0.151886	0.0020721	0.137374	0.0179545	0.152919	0.00237539	0.125171	0.00259825	0.0898748	0.0125238	0.0588771	0.0212047	0.0272969	0.00300931	0.0265691	0.0116242
37.5	0.153286	0.00877886	0.156829	0.00207038	0.140829	0.0180015	0.156184	0.00274322	0.128671	0.00326802	0.092075	0.0142968	0.0593271	0.0206089	0.0332331	0.00942638	0.0265556	0.0116092
37.75	0.159486	0.00954393	0.161781	0.00144609	0.145309	0.0180923	0.16061	0.00381364	0.132142	0.00309591	0.0953175	0.0145994	0.0608312	0.0209994	0.0386329	0.016725	0.0274111	0.0117508
38	0.162728	0.00964801	0.16516	0.00256677	0.148245	0.0177025	0.164424	0.00181655	0.13471	0.00395497	0.0970968	0.0150277	0.0617989	0.0210968	0.0342229	0.00989446	0.0268849	0.0116686
38.25	0.166947	0.00953246	0.170285	0.00188439	0.151426	0.0197356	0.166706	0.00344835	0.137744	0.00463531	0.0986876	0.0159276	0.0619908	0.0210857	0.0354927	0.0107976	0.0274655	0.0119559
38.5	0.170835	0.00982752	0.17563	0.00152025	0.154784	0.0200614	0.171295	0.00409986	0.140712	0.00321217	0.102273	0.0172515	0.0631385	0.0208616	0.0356541	0.00905614	0.0277779	0.0117699
38.75	0.175743	0.0097082	0.179628	0.0029029	0.158623	0.0210946	0.174797	0.00325043	0.144148	0.00430502	0.104485	0.0185214	0.0640603	0.0213846	0.036182	0.00991086	0.028367	0.0117391
39	0.180384	0.0092553	0.184159	0.00159868	0.162305	0.0201139	0.178526	0.00537421	0.146484	0.00413552	0.106419	0.0189069	0.0654117	0.0210121	0.0369732	0.0096371	0.0288525	0.0122823
39.25	0.184877	0.0100439	0.187775	0.00174395	0.165896	0.0219336	0.181707	0.00491405	0.1509	0.00416716	0.108531	0.0191893	0.0662282	0.0214472	0.036907	0.00968047	0.0286098	0.0111445
39.5	0.187999	0.00943778	0.19162	0.00241353	0.168274	0.0218442	0.183354	0.00559949	0.153322	0.00391646	0.109674	0.0209629	0.0663268	0.021136	0.0319878	0.00428618	0.0292413	0.0116097
39.75	0.192323	0.00986503	0.197109	0.00106887	0.172892	0.0218187	0.187709	0.00571263	0.155436	0.00421003	0.114147	0.0213114	0.0674693	0.0217671	0.0379613	0.00896633	0.029586	0.0114385
40	0.197834	0.00953423	0.200562	0.00160739	0.176454	0.0233254	0.191072	0.00580979	0.159891	0.00481512	0.115979	0.0226273	0.0681943	0.021035	0.0334258	0.00372351	0.0298406	0.0117289
40.25	0.203219	0.011395	0.205121	0.00240672	0.181542	0.022908	0.19744	0.00608526	0.163699	0.00538998	0.119172	0.0233024	0.0699582	0.0211649	0.0394163	0.00902357	0.0301276	0.011624
40.5	0.205535	0.0103979	0.210097	0.00189175	0.184185	0.0259867	0.198902	0.00709574	0.166836	0.0061737	0.121552	0.024836	0.0703215	0.0208537	0.0346837	0.0044165	0.0303042	0.0117002
40.75	0.210794	0.0113109	0.215471	0.00186654	0.188749	0.0257122	0.203267	0.00710011	0.169804	0.00691576	0.1239	0.0265789	0.0703249	0.0209576	0.0351473	0.00420614	0.0305079	0.0115844
41	0.216461	0.00963965	0.220867	0.00228633	0.192959	0.0248696	0.207093	0.00651614	0.17396	0.00552084	0.126533	0.0252795	0.0722026	0.0208451	0.0414416	0.00952118	0.0312141	0.0114404
41.25	0.220799	0.00913828	0.2224	0.00241443	0.196472	0.0245482	0.212113	0.00781717	0.176121	0.00508254	0.129815	0.0274317	0.0738392	0.0212644	0.0444751	0.0142869	0.0312074	0.0120059
41.5	0.225072	0.0100715	0.229001	0.00197014	0.200511	0.0267543	0.213517	0.00697284	0.179637	0.00734548	0.131314	0.0274253	0.0737034	0.0209921	0.041221	0.00916414	0.0319917	0.0120644
41.75	0.229824	0.0106961	0.23473	0.00260255	0.204371	0.0264171	0.218137	0.00791852	0.184518	0.00734316	0.135907	0.0303275	0.075834	0.0211339	0.0429985	0.00958217	0.032192	0.0118039
42	0.235521	0.0100059	0.238194	0.00463492	0.207123	0.0274868	0.220765	0.00875279	0.187752	0.00788282	0.13717	0.0308562	0.0760836	0.0212207	0.0421871	0.00930968	0.0319289	0.0114919
42.25	0.238876	0.0113792	0.242233	0.00279143	0.21206	0.0270477	0.225306	0.00756346	0.190394	0.0082286	0.140178	0.0303745	0.076649	0.0209874	0.0381217	0.00467657	0.032849	0.0118662
42.5	0.241445	0.00962047	0.245698	0.00364705	0.216719	0.0278569	0.230318	0.00982585	0.194403	0.00796967	0.143606	0.0315494	0.077727	0.0209662	0.0433075	0.00840249	0.0336283	0.0119395
42.75	0.248465	0.0100534	0.252419	0.00254184	0.220625	0.028499	0.231871	0.00929377	0.198609	0.00810001	0.1461	0.0333425	0.0790716	0.0211693	0.0493796	0.0165843	0.0331258	0.0118388
43	0.25054	0.0109964	0.253456	0.00194662	0.222269	0.0277803	0.233466	0.00782901	0.198735	0.00915851	0.147497	0.0343894	0.0785929	0.0208722	0.0489806	0.0179266	0.0323382	0.011581
43.25	0.255244	0.00989498	0.258084	0.00303449	0.224701	0.0284959	0.237269	0.00949115	0.202639	0.00856523	0.148236	0.0340905	0.0786303	0.0207886	0.0420024	0.00680017	0.0332294	0.0111243
43.5	0.261537	0.0106979	0.263227	0.00225499	0.231088	0.0296493	0.241966	0.00966135	0.207424	0.00868154	0.153828	0.0374091	0.0806811	0.0210424	0.0442176	0.00880445	0.0337099	0.0119692
43.75	0.267203	0.0117469	0.269992	0.00086369	0.235562	0.029123	0.247689	0.00949595	0.211612	0.0104973	0.15522	0.0366137	0.0818865	0.0210254	0.0498279	0.0164345	0.0337438	0.0117109
44	0.270063	0.013236	0.272744	0.00245433	0.2395	0.0306632	0.249526	0.01111	0.214539	0.0105001	0.15698	0.0383513	0.0821106	0.0206855	0.0446761	0.00783071	0.0344653	0.011555
44.25	0.275472	0.0130305	0.277842	0.00308587	0.243066	0.0311397	0.254193	0.0096422	0.217561	0.0110161	0.159422	0.0391193	0.0833857	0.0207803	0.0429125	0.00522946	0.0345655	0.0115125
44.5	0.281559	0.0131678	0.283182	0.00255489	0.246575	0.0305902	0.257268	0.00916935	0.221892	0.00986403	0.162665	0.0406076	0.0841853	0.0207219	0.0456218	0.00802656	0.0346573	0.011612
44.75	0.286018	0.0107084	0.289412	0.0025257	0.252304	0.0321346	0.263149	0.0118951	0.226591	0.011085	0.166196	0.0401792	0.086124	0.021413	0.0419399	0.00512533	0.035871	0.0121896
45	0.293545	0.0112859	0.296764	0.00522222	0.259545	0.0322981	0.269865	0.0121994	0.232156	0.010891	0.171396	0.0422792	0.0878133	0.0204748	0.0546288	0.0192558	0.0364075	0.0117959
45.25	0.298548	0.0127714	0.301765	0.00378975	0.263128	0.0340174	0.273264	0.0109352	0.234601	0.0114783	0.172104	0.0433315	0.0890848	0.0211121	0.0441419	0.00516959	0.036394	0.0112164
45.5	0.30521	0.0108651	0.308437	0.00335851	0.267088	0.0333673	0.274719	0.00878482	0.239249	0.0110059	0.17554	0.0441123	0.0898912	0.0209377	0.0552723	0.018976	0.0368914	0.0116465
45.75	0.308051	0.0121504	0.309544	0.00552105	0.268236	0.0329887	0.279662	0.0124192	0.240575	0.0110434	0.17726	0.044584	0.090331	0.0210676	0.0446971	0.00520577	0.0366334	0.0114388
46	0.314768	0.0115674	0.314403	0.00391355	0.275377	0.0335879	0.28411	0.0106905	0.24768	0.0120851	0.182383	0.0480165	0.0921288	0.0207214	0.056094	0.018547	0.0374194	0.0114224
46.25	0.320261	0.0109168	0.320219	0.00483775	0.279521	0.034787	0.286577	0.0124026	0.250036	0.0116729	0.185152	0.049261	0.092628	0.0208889	0.0496352	0.00810978	0.0377607	0.0116019
46.5	0.326601	0.0135423	0.329144	0.00796198	0.282852	0.0331797	0.293804	0.0125033	0.25471	0.0122142	0.188483	0.0489104	0.0942424	0.0210327	0.0491107	0.00764526	0.0385212	0.0113998
46.75	0.330692	0.0141825	0.332925	0.00904746	0.289284	0.0349557	0.300069	0.0121031	0.258238	0.014723	0.191315	0.050155	0.0954581	0.0208626	0.0521425	0.00976494	0.0400338	0.0119746
47	0.336843	0.00964711	0.336753	0.0060369	0.292342	0.0345527	0.301641	0.0120498	0.26152	0.0124591	0.194616	0.05075	0.0972593	0.0207878	0.0578089	0.0172586	0.0396077	0.0110592
47.25	0.340639	0.0111473	0.342692	0.00848645	0.29542	0.0358723	0.305612	0.0115265	0.268397	0.0154774	0.198351	0.053129	0.0977874	0.0211994	0.0478769	0.0064614	0.0397878	0.0115047
47.5	0.345187	0.00882628	0.345237	0.0101045	0.295642	0.0361071	0.30643	0.0125935	0.268711	0.0152088	0.199704	0.0530206	0.0979724	0.020763	0.0508714	0.00733791	0.0396927	0.0120427
47.75	0.348902	0.00819858	0.346007	0.0080787	0.302562	0.0353879	0.311878	0.0111249	0.274952	0.0161118	0.202332	0.0532406	0.0998195	0.0208296	0.0511261	0.00703893	0.0400187	0.0113204
48	0.353009	0.00779968	0.351533	0.0101752	0.303467	0.0365159	0.320487	0.011976	0.278371	0.013794	0.206046	0.0560482	0.102066	0.021133	0.0545551	0.0097345	0.0402751	0.0110782
48.25	0.353413	0.00916452	0.351196	0.00944658	0.304761	0.0346445	0.317829	0.012883	0.280734	0.0152973	0.207012	0.0562281	0.101375	0.0209975	0.0493675	0.00692556	0.0400781	0.0114009
48.5	0.357487	0.00689768	0.35298	0.0120363	0.30665	0.0355831	0.324008	0.0124798	0.284126	0.0164735	0.210292	0.0579652	0.102864	0.0218215	0.0560829	0.0119598	0.0414176	0.0115241
48.75	0.357957	0.00630792	0.351089	0.0100451	0.304194	0.0362614	0.322954	0.0105197	0.286116	0.0168443	0.212679	0.0593315	0.101884	0.0209492	0.0506085	0.00673734	0.040596	0.0114021
49	0.358929	0.00715704	0.351525	0.0128752	0.304443	0.0366225	0.324075	0.0123585	0.289145	0.0131304	0.214579	0.0590835	0.103324	0.0211054	0.0524979	0.00758427	0.0411121	0.0113529
49.25	0.362633	0.00491356	0.356608	0.0139161	0.306329	0.0350704	0.329127	0.0123227	0.293303	0.0178273	0.218	0.0600875	0.10458	0.0207004	0.0558047	0.0109899	0.0413345	0.01126
49.5	0.368721	0.00528599	0.359964	0.0122145	0.308105	0.0384089	0.330611	0.0115516	0.299341	0.0178863	0.223141	0.0624038	0.106683	0.0212899	0.0516018	0.00671117	0.0423242	0.0117648
49.75	0.369465	0.00609539	0.358866	0.0155323	0.307424	0.0366674	0.329251	0.0104315	0.303925	0.0190238	0.223638	0.0620628	0.10723	0.0211088	0.0524201	0.00712002	0.0419491	0.0112043
50	0.37105	0.00469259	0.362449	0.0145284	0.309886	0.0379894	0.33494	0.01221	0.305088	0.0168146	0.229607	0.0626735	0.10887	0.0208266	0.0584734	0.0114051	0.0428098	0.0115311
50.25	0.374028	0.00550194	0.363101	0.0145415	0.310991	0.0379063	0.338517	0.0105027	0.31011	0.0172128	0.233645	0.0650021	0.110346	0.0209374	0.0595242	0.0116398	0.043404	0.0114329
50.5	0.375858	0.00609824	0.36449	0.0149517	0.309799	0.036859	0.340223	0.0113968	0.313387	0.0194275	0.234256	0.0635866	0.110717	0.0209784	0.065036	0.0196322	0.0438878	0.0116319
50.75	0.376987	0.00503387	0.364294	0.0151824	0.308733	0.0378484	0.337201	0.0100438	0.316619	0.017163	0.237358	0.0670057	0.112155	0.0207388	0.0679626	0.0233369	0.0435874	0.0115011
51	0.37847	0.00526082	0.363622	0.0141572	0.307833	0.0366395	0.33749	0.0113956	0.318972	0.0159608	0.240554	0.0668486	0.11257	0.0207728	0.0615055	0.0120451	0.0450661	0.0114369
51.25	0.379698	0.00692332	0.366235	0.0143242	0.307415	0.0379147	0.338683	0.0107459	0.324181	0.018265	0.243103	0.067018	0.11431	0.0211443	0.0605432	0.00964727	0.0451934	0.0114348
51.5	0.386153	0.0056114	0.367965	0.0128324	0.306638	0.0379499	0.336255	0.010758	0.327692	0.0169407	0.247072	0.0664799	0.115928	0.0211366	0.0636887	0.0137513	0.04537	0.0115998
51.75	0.386682	0.00630512	0.367774	0.0139913	0.305879	0.0388767	0.335255	0.00930374	0.327512	0.0167417	0.250204	0.0706071	0.116125	0.0212569	0.0649364	0.0147917	0.045129	0.0112787
52	0.384641	0.00727817	0.367468	0.0119788	0.306542	0.0374699	0.33397	0.00707209	0.330744	0.016078	0.251603	0.0686258	0.117648	0.0207177	0.0772195	0.0329788	0.0464888	0.0113819
52.25	0.387819	0.00605993	0.372203	0.0102351	0.304072	0.0366891	0.334214	0.0092774	0.333834	0.0144308	0.253245	0.0685197	0.11844	0.0209355	0.0590751	0.0072019	0.0459608	0.011207
52.5	0.390972	0.00910357	0.370397	0.0094592	0.304909	0.0395022	0.333741	0.00876499	0.338959	0.0141992	0.258988	0.0686311	0.119956	0.0209572	0.0652388	0.01283	0.0464668	0.0114192
52.75	0.390836	0.0089043	0.370522	0.0115007	0.303899	0.0364589	0.329685	0.00871652	0.338931	0.0136227	0.25882	0.0686363	0.121087	0.0212813	0.067982	0.0161188	0.0472935	0.0115562
53	0.397094	0.00975367	0.37697	0.0105856	0.304737	0.0385359	0.330298	0.008057	0.343236	0.0128243	0.263738	0.0667083	0.122958	0.021023	0.0644582	0.00975955	0.0478012	0.0115683
53.25	0.39879	0.00953226	0.37722	0.00937699	0.305146	0.0386795	0.327666	0.0103083	0.341239	0.011167	0.265745	0.0666692	0.123006	0.0205742	0.065655	0.0106788	0.0473819	0.0112426
53.5	0.403418	0.0100136	0.37997	0.00864701	0.304034	0.0382599	0.327347	0.00741853	0.344199	0.00956428	0.267843	0.0659196	0.125252	0.0213976	0.0619733	0.00795801	0.0476705	0.0113445
53.75	0.400674	0.0116286	0.379579	0.0094578	0.304231	0.039299	0.324347	0.00798906	0.34394	0.00863888	0.272105	0.066216	0.127038	0.0212895	0.0649694	0.00870839	0.0491508	0.0118595
54	0.407402	0.0112596	0.383686	0.00703241	0.305154	0.0386037	0.321771	0.00659399	0.347061	0.00710657	0.274879	0.0653248	0.128109	0.0208533	0.0682133	0.0114531	0.0488707	0.011482
54.25	0.407419	0.0133626	0.384674	0.0072016	0.304433	0.0376747	0.318973	0.0072246	0.346667	0.00597695	0.276101	0.0649447	0.12878	0.0212458	0.0680369	0.010619	0.0496007	0.011296
54.5	0.412678	0.0142817	0.390662	0.00754745	0.307215	0.0388764	0.319236	0.00680019	0.346988	0.0060755	0.279456	0.0606793	0.130679	0.0210592	0.069911	0.012794	0.0497722	0.0117002
54.75	0.417369	0.0138149	0.388473	0.00541586	0.305521	0.0395551	0.314949	0.00530067	0.346047	0.00549385	0.280819	0.0611715	0.131384	0.0212473	0.0661494	0.00827889	0.0504139	0.0114918
55	0.419768	0.0166958	0.39151	0.00389476	0.30642	0.0403077	0.314185	0.00718118	0.346169	0.00311984	0.280496	0.060619	0.132598	0.0219449	0.0657999	0.00842126	0.050268	0.0112801
55.25	0.421459	0.0155682	0.393819	0.00248454	0.307546	0.0397038	0.31157	0.0066027	0.342938	0.00392016	0.282856	0.0565457	0.133161	0.0213674	0.0653433	0.00810457	0.0508724	0.0115263
55.5	0.428869	0.0150143	0.404803	0.00412003	0.311367	0.0383527	0.313392	0.00797657	0.344833	0.00420811	0.288084	0.055375	0.136872	0.0217158	0.06836	0.00874302	0.0516872	0.0117442
55.75	0.432651	0.0186136	0.399672	0.00279215	0.309685	0.0406785	0.309434	0.00754645	0.343422	0.00209794	0.288134	0.0557351	0.13773	0.0212945	0.0720775	0.0103665	0.0508062	0.0114141
56	0.425759	0.0161244	0.39683	0.00154889	0.305695	0.0383877	0.30299	0.00764757	0.336609	0.00515038	0.286255	0.0535481	0.135739	0.021295	0.0703867	0.0107266	0.0524647	0.0122373
56.25	0.434857	0.0195819	0.401497	0.00324647	0.309572	0.0398645	0.304085	0.00818185	0.334983	0.00541282	0.287713	0.0488047	0.137946	0.0211339	0.0681309	0.00858626	0.0510914	0.0118109
56.5	0.436401	0.0199433	0.402689	0.00367759	0.308538	0.038827	0.302097	0.00929224	0.333145	0.00468556	0.288939	0.0466092	0.137054	0.0214369	0.0723051	0.011146	0.0519131	0.0116978
56.75	0.437071	0.0249207	0.405318	0.00125782	0.308455	0.0414489	0.299615	0.0102006	0.329611	0.00650706	0.289387	0.045194	0.139978	0.0210979	0.0685486	0.00885774	0.0514938	0.011577
57	0.441882	0.0196188	0.409463	0.00239632	0.311606	0.0409971	0.300395	0.0126232	0.330507	0.0089027	0.292817	0.0417912	0.141821	0.0210614	0.0739977	0.0114761	0.0518265	0.0115934
57.25	0.447886	0.0236658	0.413797	0.0027505	0.314871	0.0428523	0.303325	0.0109475	0.328835	0.00840818	0.295306	0.0419097	0.14367	0.0214035	0.070703	0.00860362	0.0528859	0.0117823
57.5	0.447005	0.0239946	0.414001	0.00310732	0.313112	0.042223	0.297098	0.00999846	0.323297	0.00955414	0.293628	0.0370586	0.143519	0.0212174	0.0703821	0.00846345	0.0525668	0.0115133
57.75	0.45484	0.0220872	0.419063	0.00471604	0.314337	0.0444873	0.298785	0.0110253	0.321952	0.00704349	0.295567	0.0368181	0.145585	0.0213444	0.071759	0.00878751	0.0530166	0.0120605
58	0.455231	0.0245712	0.419223	0.00411594	0.317235	0.0433936	0.296955	0.0100169	0.318599	0.00660807	0.294271	0.0333202	0.146376	0.0217339	0.0725687	0.0101587	0.0521102	0.0115911
58.25	0.467924	0.0267973	0.430881	0.00322247	0.322119	0.0433092	0.299646	0.0121545	0.319548	0.00862362	0.299843	0.0333418	0.149527	0.0216593	0.0743479	0.00934433	0.0542661	0.0118437
58.5	0.468474	0.025436	0.432697	0.0026354	0.3217	0.0436205	0.298703	0.0103084	0.314108	0.00770583	0.299387	0.0280769	0.150589	0.0209623	0.0771182	0.0104498	0.0539809	0.0119864
58.75	0.474012	0.026514	0.436149	0.00576711	0.32261	0.046481	0.300504	0.0112965	0.313266	0.00708411	0.304914	0.0285643	0.153364	0.0210506	0.0788667	0.0116881	0.0539572	0.011676
59	0.47717	0.0255291	0.439069	0.00552093	0.325707	0.045026	0.300357	0.0122601	0.311848	0.00755033	0.302556	0.0274947	0.15283	0.0208344	0.0772628	0.010811	0.0544597	0.0117432
59.25	0.478784	0.0287359	0.444019	0.00645954	0.323432	0.0466451	0.299859	0.0124996	0.309295	0.00621052	0.303349	0.026147	0.155332	0.0217529	0.0758928	0.0094446	0.054986	0.0117434
59.5	0.485901	0.0293617	0.442269	0.00664535	0.325832	0.0452176	0.301584	0.0127661	0.305593	0.00670268	0.304064	0.0227596	0.156306	0.0220887	0.0760967	0.010094	0.0549283	0.011642
59.75	0.487657	0.0322715	0.447131	0.00481024	0.32766	0.0485307	0.30012	0.0120596	0.303619	0.00522684	0.304612	0.0224577	0.158873	0.021272	0.0797515	0.011041	0.0558705	0.0119779
60	0.496598	0.0292394	0.453711	0.00665179	0.330154	0.0472016	0.302634	0.0108594	0.303288	0.00595094	0.30758	0.0219815	0.159651	0.0214105	0.0782816	0.0103794	0.0560623	0.011526
60.25	0.49982	0.0334126	0.45608	0.0059537	0.331419	0.0499526	0.303206	0.0104414	0.299962	0.00672392	0.306705	0.0194813	0.159374	0.0215295	0.0777859	0.00983708	0.0564274	0.0114633
60.5	0.503593	0.0279388	0.461617	0.00767872	0.330524	0.0490063	0.304933	0.0117311	0.299495	0.00521879	0.311106	0.0178066	0.164547	0.0210909	0.0849818	0.0139743	0.0560912	0.0119551
60.75	0.502976	0.0331911	0.459677	0.00885406	0.331324	0.0502966	0.30317	0.0124475	0.295953	0.00717123	0.306174	0.01925	0.162547	0.0210488	0.078066	0.0103139	0.0559249	0.0112434
61	0.507676	0.0290364	0.464957	0.00420928	0.333781	0.0491967	0.303773	0.0128218	0.291427	0.00624796	0.307413	0.0161334	0.16431	0.0208343	0.0862244	0.0151616	0.0566718	0.0113338
61.25	0.516366	0.0306497	0.470182	0.00870955	0.334254	0.052567	0.304958	0.0118852	0.292345	0.00620544	0.31033	0.0183767	0.164924	0.0216054	0.080706	0.0114163	0.0571031	0.0112614
61.5	0.518052	0.0310712	0.471123	0.00924961	0.336295	0.0536283	0.305467	0.0129468	0.290595	0.00795491	0.307866	0.0165916	0.167097	0.021935	0.0803054	0.0102386	0.0581777	0.0119493
61.75	0.524094	0.0293416	0.477238	0.00712832	0.338169	0.0527712	0.306968	0.0147345	0.289294	0.00842924	0.310117	0.0177182	0.169537	0.0216468	0.0813715	0.0104018	0.0587635	0.0120362
62	0.525276	0.0295828	0.479998	0.00748114	0.338242	0.0540523	0.308402	0.0135794	0.288053	0.00761419	0.307566	0.018707	0.171141	0.0212899	0.0823273	0.0115577	0.0588806	0.0117181
62.25	0.529892	0.0314331	0.483256	0.00926425	0.339778	0.0548276	0.308271	0.0134205	0.288543	0.00859828	0.306873	0.0190945	0.172056	0.021753	0.0832984	0.0116021	0.0598737	0.0122663
62.5	0.537837	0.0330109	0.487106	0.012257	0.342445	0.0551832	0.310553	0.0136173	0.288501	0.009375	0.306605	0.0185154	0.172839	0.0215558	0.0833154	0.0118378	0.0599145	0.0117286
62.75	0.539013	0.0344238	0.491481	0.0119267	0.343771	0.0550535	0.30987	0.0141253	0.289204	0.009059	0.306391	0.0211416	0.173975	0.0217223	0.0834275	0.011835	0.0604051	0.0114926
63	0.548072	0.0317706	0.495079	0.0106016	0.34781	0.0560905	0.312661	0.0146423	0.289017	0.0110298	0.307187	0.0217009	0.177087	0.0208776	0.089783	0.0140403	0.0611385	0.0120678
63.25	0.553126	0.0344262	0.502206	0.00603607	0.349557	0.055445	0.31444	0.0137937	0.286325	0.00948679	0.305435	0.0212997	0.178531	0.0219754	0.0857075	0.0116269	0.0620994	0.0121725
63.5	0.554267	0.033916	0.499773	0.00704377	0.348919	0.0572419	0.311714	0.0163404	0.288164	0.0112917	0.305966	0.025923	0.179998	0.0215344	0.0855802	0.0116433	0.062074	0.0120751
63.75	0.558131	0.0331503	0.505205	0.00941929	0.347572	0.0601664	0.313848	0.0167465	0.28779	0.0105095	0.304005	0.0211488	0.180771	0.0218957	0.0872964	0.0119611	0.06222	0.0118626
64	0.557697	0.0337546	0.508105	0.0094215	0.347774	0.058555	0.311065	0.0142819	0.284021	0.0123523	0.300632	0.0247026	0.180479	0.0208192	0.0865021	0.0126091	0.0619959	0.0117766
64.25	0.561508	0.0316391	0.507441	0.0119273	0.349601	0.0585464	0.312812	0.0149883	0.28596	0.0140524	0.29952	0.0271115	0.180502	0.0214333	0.0857347	0.0113845	0.0630774	0.0115944
64.5	0.565109	0.0312544	0.513256	0.0130526	0.352808	0.0594219	0.312735	0.0153604	0.287053	0.0135453	0.297049	0.0270236	0.183319	0.0216734	0.0863883	0.0112945	0.0631435	0.0119881
64.75	0.573626	0.0306068	0.517753	0.0115356	0.356151	0.0584711	0.316117	0.0159042	0.284856	0.014109	0.299653	0.0276448	0.184366	0.0209951	0.0872321	0.011364	0.0635697	0.0120813
65	0.568762	0.0365752	0.519583	0.0124272	0.353479	0.0601282	0.313751	0.0150663	0.285309	0.0142774	0.296019	0.0328146	0.185646	0.0219616	0.087889	0.0118784	0.0632014	0.0122273
65.25	0.572985	0.0374145	0.513312	0.00993835	0.349436	0.0606876	0.312815	0.0164054	0.284844	0.0162724	0.293489	0.032603	0.185733	0.0207784	0.0874952	0.0121887	0.0639586	0.0112838
65.5	0.582016	0.0349581	0.527294	0.0138402	0.3562	0.0615215	0.318777	0.0172015	0.290001	0.0156489	0.298326	0.0386381	0.189421	0.0218693	0.0889791	0.0119521	0.0654577	0.01194
65.75	0.585167	0.0331668	0.531592	0.0114138	0.356159	0.0658728	0.319497	0.0143928	0.288461	0.0169414	0.291088	0.0351395	0.189312	0.021161	0.0989925	0.0208815	0.0652878	0.0122378
66	0.592462	0.0360837	0.534935	0.0147495	0.357763	0.0635859	0.321295	0.0164634	0.290561	0.017654	0.291847	0.0387451	0.19094	0.0212956	0.0919669	0.0114921	0.0663082	0.0112369
66.25	0.594917	0.0367573	0.538809	0.0126888	0.357157	0.0641658	0.322064	0.0170063	0.292129	0.0200137	0.291197	0.0396149	0.193517	0.021634	0.0910892	0.0119503	0.0663539	0.0117556
66.5	0.596565	0.037804	0.539842	0.0111345	0.358458	0.0689385	0.321753	0.0176974	0.291023	0.018463	0.285876	0.0418004	0.19374	0.0211801	0.0900266	0.011917	0.0660925	0.0118177
66.75	0.598684	0.0351588	0.542468	0.0140752	0.362935	0.0695751	0.323484	0.0164206	0.290909	0.0197595	0.286462	0.0455644	0.194658	0.0215769	0.091198	0.01252	0.0668242	0.0123697
67	0.600085	0.0296267	0.547504	0.0143688	0.360043	0.0690464	0.322603	0.0179646	0.292017	0.0198698	0.284195	0.0475075	0.19658	0.022114	0.0932011	0.0123475	0.0671688	0.01219
67.25	0.603789	0.0325013	0.546235	0.011505	0.358303	0.0709035	0.323141	0.0179086	0.291747	0.0197575	0.28431	0.0463462	0.197766	0.0210823	0.0926528	0.0127147	0.0668905	0.0117167
67.5	0.596883	0.0287811	0.544607	0.0147291	0.356385	0.0691682	0.320989	0.0173076	0.289477	0.0199977	0.278732	0.050341	0.194125	0.0215452	0.100139	0.0197331	0.0663914	0.0116479
67.75	0.591649	0.0258782	0.544916	0.011878	0.358313	0.0724018	0.321201	0.018282	0.292336	0.0216516	0.278083	0.0516631	0.196091	0.0209451	0.0919416	0.013397	0.0669551	0.0125127
68	0.596285	0.0231855	0.555564	0.0119658	0.363885	0.075446	0.326058	0.0160398	0.292438	0.0236798	0.276232	0.0538541	0.200536	0.0215456	0.095359	0.0138524	0.0666138	0.0119796
68.25	0.596791	0.0167783	0.556905	0.0112451	0.369542	0.0740819	0.329326	0.0183846	0.295412	0.022877	0.276932	0.0581278	0.201148	0.021389	0.0940739	0.0135321	0.0679448	0.0123225
68.5	0.593368	0.0155223	0.556396	0.00673338	0.367568	0.074511	0.333186	0.0183968	0.294568	0.0222105	0.274577	0.0574899	0.199213	0.0214896	0.0936137	0.0125358	0.0671231	0.0117003
68.75	0.597469	0.0205735	0.551116	0.00845624	0.36442	0.0746567	0.326262	0.0191101	0.29368	0.0246476	0.272696	0.0585649	0.202335	0.0207269	0.0949837	0.0137408	0.0683031	0.0118363
69	0.598747	0.0162029	0.54556	0.0139406	0.367761	0.0767025	0.331308	0.0183352	0.297031	0.0229299	0.270825	0.0615273	0.20298	0.0207029	0.0942724	0.0128367	0.0687512	0.0118059
69.25	0.601001	0.0191426	0.55197	0.0154612	0.367984	0.0758949	0.331081	0.0171591	0.297396	0.0248077	0.270122	0.0646182	0.205496	0.0210695	0.0948786	0.0134348	0.0683353	0.0120313
69.5	0.593401	0.0204177	0.547919	0.0183255	0.367847	0.074571	0.330707	0.0197522	0.299262	0.0272958	0.271397	0.0656213	0.206082	0.0211855	0.0952793	0.0137685	0.0693776	0.0120016
69.75	0.588233	0.0184566	0.544286	0.0181088	0.368637	0.0793519	0.333685	0.0194952	0.297729	0.0252961	0.26737	0.0665601	0.207323	0.0216583	0.0951044	0.0148566	0.0691876	0.0121337
70	0.588953	0.0160231	0.541488	0.0215518	0.368659	0.0768189	0.334753	0.0204486	0.298357	0.027459	0.268759	0.0716695	0.209094	0.0219182	0.0947989	0.0146193	0.0692283	0.0119965
70.25	0.577644	0.0170836	0.539011	0.0219205	0.369209	0.0759615	0.333981	0.0198553	0.300036	0.0269516	0.263894	0.0693895	0.209282	0.0209091	0.0973554	0.015149	0.07014	0.0118982
70.5	0.577842	0.0214114	0.530092	0.0204848	0.371134	0.0807596	0.338101	0.0206897	0.300696	0.030118	0.262745	0.0710586	0.208817	0.0213587	0.0947259	0.0151752	0.0712893	0.0120434
70.75	0.576841	0.0206603	0.526104	0.0149266	0.371562	0.0797727	0.33622	0.021224	0.303453	0.0299528	0.264054	0.0750423	0.213849	0.0218643	0.0957394	0.0151268	0.0710483	0.0125178
71	0.563934	0.0189068	0.516108	0.015119	0.36946	0.0749458	0.336486	0.0229615	0.301431	0.0303756	0.261444	0.0749471	0.209489	0.0220802	0.0968511	0.0160745	0.0694032	0.0118962
71.25	0.563966	0.0137866	0.514763	0.015628	0.368776	0.077424	0.338732	0.0233567	0.301853	0.0303763	0.26037	0.0773035	0.213058	0.0212463	0.0945613	0.0158184	0.0703556	0.0123989
71.5	0.558053	0.0131979	0.507346	0.0167887	0.367211	0.0751119	0.338323	0.0218705	0.303938	0.0323284	0.261432	0.0799258	0.214005	0.0218175	0.0952336	0.0175084	0.0707105	0.0123462
71.75	0.550211	0.00891716	0.509711	0.014489	0.36258	0.0738513	0.340578	0.0229283	0.308704	0.0352942	0.262093	0.082514	0.214987	0.0215257	0.0979292	0.0190341	0.0716985	0.0118762

## Sheet: met14Δ-trp4Δ
Panels a and b																				Panel c
time (h)	1-20mean	1-20sd	1-10mean	1-10sd	1-5mean	1-5sd	1-2mean	1-2sd	1-1mean	1-1sd	2-1mean	2-1sd	5-1mean	5-1sd	10-1mean	10-1sd	20-1mean	20-1sd			0 h					24 h						48 h					72 h
0	0.0374169	0.0132787	0.0298871	0.0014342	0.0297802	0.00354225	0.0274693	0.000627574	0.0346989	0.0105133	0.0257004	0.000902719	0.0379574	0.0108453	0.0253663	0.00220799	0.0223806	0.000677523		Replicate	Mic number	Blue cells	Red cells		Replicate	Mic number	Blue cells	Red cells		Replicate	Mic number	Blue cells	Red cells		Replicate	Mic number	Blue cells	Red cells
0.25	0.0297655	0.0142915	0.0223069	0.00108733	0.0204735	0.000530314	0.0192063	0.000823669	0.0233496	0.00888222	0.0197915	0.000742321	0.0259953	0.011213	0.01769	0.000290062	0.0169025	0.000410685		1	1	176	227		1	1	91	286		1	1	220	411		1	1	409	461
0.5	0.0300501	0.014386	0.0229256	0.000644324	0.0213768	0.000748033	0.0200704	0.000941742	0.0237794	0.00877054	0.0203942	0.000698376	0.0265967	0.0115693	0.0180806	0.000643251	0.018073	0.000697656		1	2	163	215		1	2	79	317		1	2	257	443		1	2	443	588
0.75	0.030663	0.0147075	0.0231376	0.00069105	0.0215773	0.000842742	0.0201982	0.000926028	0.0242369	0.00868587	0.0205452	0.000667365	0.0266185	0.0114641	0.0184873	0.000564674	0.0186802	0.000947932		1	3	183	245		1	3	90	274		1	3	204	297		1	3	441	566
1	0.030708	0.0144891	0.0228922	0.000636824	0.0215381	0.000419796	0.020188	0.000908465	0.0240582	0.00869482	0.0205568	0.000800542	0.0263178	0.0109443	0.0184931	0.000766471	0.0181238	0.000297169		1	4	175	203		1	4	118	377		1	4	235	352		1	4	512	617
1.25	0.0303232	0.0145279	0.0229372	0.000605859	0.0219171	0.000829744	0.0203056	0.000819063	0.0239028	0.00854683	0.0205625	0.000946671	0.027067	0.0109712	0.018522	0.000505944	0.0186147	0.00117242		1	5	166	210		1	5	78	283		1	5	192	347		1	5	432	541
1.5	0.0300283	0.0145576	0.0230156	0.000594338	0.0213987	0.000620223	0.0202606	0.000965406	0.0242876	0.00899948	0.0203242	0.000802171	0.0263918	0.0105951	0.0185278	0.000690745	0.0185928	0.000487646		1	6	181	219		1	6	103	376		1	6	239	370		1	6	477	622
1.75	0.0303681	0.0148232	0.0229706	0.000505678	0.0217341	0.000728181	0.0204334	0.000926028	0.0244284	0.00850599	0.0203795	0.000651242	0.0273285	0.0113928	0.0189474	0.000450769	0.0191505	0.00061342		1	7	196	212		1	7	119	408		1	7	258	439		1	7	464	577
2	0.0302955	0.014774	0.0225639	0.000556128	0.021355	0.000695565	0.0198597	0.00106382	0.024138	0.0086239	0.0199394	0.000478917	0.0270902	0.0107951	0.0186628	0.000594856	0.0187002	0.00104152		1	8	164	199		1	8	74	282		1	8	189	313		1	8	436	619
2.25	0.0297873	0.014621	0.0223011	0.000556128	0.0211082	0.000779293	0.020265	0.00136575	0.0237415	0.00871369	0.0204347	0.000490669	0.0275013	0.0110895	0.0181995	0.000597009	0.0189385	0.000640093		2	1	149	207		2	1	77	328		2	1	242	459		2	1	439	468
2.5	0.0280617	0.014201	0.0206758	0.000685553	0.0190152	0.000568424	0.0183114	0.000553544	0.022016	0.00853912	0.0189938	0.00082029	0.025504	0.010885	0.0171653	0.000462669	0.0176209	0.000764363		2	2	155	209		2	2	76	302		2	2	185	377		2	2	452	513
2.75	0.0275549	0.0141629	0.0207702	0.000783577	0.0188874	0.000722697	0.0181938	0.000963242	0.0220552	0.00879901	0.0186205	0.000710778	0.0255606	0.0107132	0.0172495	0.000544202	0.0176659	0.000810069		2	3	180	242		2	3	80	330		2	3	222	440		2	3	467	492
3	0.0279557	0.0142404	0.0204798	0.000685553	0.0190936	0.000508978	0.0183956	0.00083528	0.022379	0.00856674	0.0190561	0.000705435	0.0254996	0.0107254	0.0175515	0.000707474	0.0176891	0.000707496		2	4	187	236		2	4	77	311		2	4	250	503		2	4	515	616
3.25	0.0274431	0.0141872	0.0202023	0.000615436	0.0186143	0.000428714	0.018262	0.00096112	0.0220841	0.00850821	0.0187221	0.000584942	0.0253063	0.010602	0.017502	0.000696265	0.0176396	0.000812909		2	5	147	204		2	5	84	307		2	5	234	513		2	5	396	422
3.5	0.0278395	0.0144447	0.0203809	0.000573905	0.0187872	0.000543195	0.0184522	0.00092151	0.0220957	0.00847775	0.018902	0.000671525	0.0258145	0.0108301	0.0177372	0.00052293	0.0178748	0.000812909		2	6	140	197		2	6	120	492		2	6	224	459		2	6	481	532
3.75	0.0271598	0.0146212	0.0196228	0.000573905	0.0188495	0.000819063	0.0181515	0.000741846	0.0219795	0.00842109	0.0189528	0.000423304	0.0255414	0.0107664	0.0176151	0.000865305	0.0181492	0.000985995		2	7	170	243		2	7	73	267		2	7	223	456		2	7	520	532
4	0.0271148	0.0144252	0.0199074	0.000798363	0.0186825	0.000629545	0.0179177	0.00105489	0.0215786	0.00824999	0.0189701	0.000518084	0.0254817	0.0107178	0.0172766	0.000321626	0.0176583	0.000878487		2	8	173	241		2	8	85	353		2	8	180	420		2	8	492	576
4.25	0.0268591	0.0144429	0.019707	0.000442093	0.0183542	0.000598893	0.017723	0.000965632	0.021702	0.00871556	0.0185025	0.000792076	0.0254323	0.0103429	0.017204	0.000582936	0.0176873	0.000636482		3	1	190	211		3	1	80	406		3	1	256	465		3	1	447	484
4.5	0.0266529	0.0144213	0.0199858	0.000636824	0.0186549	0.000436505	0.0180513	0.00101114	0.0218472	0.00813973	0.0187755	0.000583079	0.0255833	0.0105781	0.0175163	0.000686198	0.017943	0.00110147		3	2	206	208		3	2	79	305		3	2	265	480		3	2	472	528
4.75	0.0264466	0.0142163	0.0193061	0.000505678	0.0182482	0.000591147	0.0179524	0.000886077	0.0216975	0.00827571	0.0184806	0.000979693	0.0251766	0.0107989	0.0174958	0.000610266	0.017404	0.000668276		3	3	197	221		3	3	52	245		3	3	238	433		3	3	437	464
5	0.0263798	0.014187	0.0190054	0.000660684	0.0182656	0.000919454	0.0174789	0.000973614	0.021391	0.00841935	0.018543	0.000783079	0.025361	0.0111717	0.0174058	0.000705104	0.0176508	0.000594338		3	4	166	171		3	4	63	289		3	4	256	454		3	4	408	393
5.25	0.0268141	0.0145019	0.0199074	0.000759684	0.018633	0.000568424	0.0182589	0.000780938	0.0221492	0.00859346	0.0189439	0.000602729	0.0256617	0.0103056	0.0184164	0.000477834	0.0180966	0.000640093		3	5	182	221		3	5	94	498		3	5	275	510		3	5	437	488
5.5	0.0264916	0.0144139	0.0191782	0.000666059	0.0180491	0.000419796	0.0177301	0.000818559	0.0216699	0.00877081	0.0187448	0.000700458	0.0255757	0.0106794	0.0177265	0.000632518	0.0176347	0.000536674		3	6	187	232		3	6	101	468		3	6	248	461		3	6	511	588
5.75	0.0263914	0.0142525	0.0192116	0.000591147	0.0180883	0.000312294	0.0177809	0.000710291	0.0214534	0.00819129	0.0187229	0.000614838	0.025586	0.0105374	0.0178325	0.000760039	0.0177015	0.00104373		3	7	204	216		3	7	103	409		3	7	250	463		3	7	518	539
6	0.0262867	0.0142399	0.0190562	0.000329238	0.0179212	0.000324183	0.0175863	0.000926943	0.0217438	0.00842383	0.0185791	0.000720741	0.0257717	0.0108575	0.0177888	0.000453988	0.0177434	0.000505723		3	8	180	174		3	8	47	266		3	8	269	566		3	8	438	450
6.25	0.0257959	0.0142813	0.0188281	0.0006079	0.01776	0.000219393	0.0175137	0.000698935	0.021616	0.0083054	0.0188534	0.000672039	0.0252154	0.0105367	0.0178788	0.000983295	0.0177087	0.000810069
6.5	0.0259687	0.0143387	0.0190344	0.000527561	0.0175711	0.000232387	0.017409	0.00110114	0.0217117	0.00821998	0.018759	0.000838321	0.025153	0.0104297	0.0177844	0.000655241	0.0176868	0.000467848
6.75	0.0259135	0.0143534	0.0187395	0.000559908	0.0175493	0.000353748	0.0176428	0.00103995	0.0215331	0.00857209	0.0188868	0.000444548	0.0255392	0.0108265	0.0181648	0.000599919	0.0179452	0.0007236
7	0.0257798	0.0146496	0.018327	0.000313614	0.0172313	0.000500755	0.0170197	0.000941742	0.021138	0.00842099	0.0184321	0.000385453	0.0249886	0.00993461	0.0175243	0.000640784	0.0176793	0.000402506
7.25	0.0252948	0.0140073	0.0182994	0.00038	0.01707	0.000363151	0.0173377	0.00116086	0.0211438	0.00801779	0.0184815	0.000512681	0.0253022	0.00994721	0.0181037	0.000650008	0.0178855	0.000528471
7.5	0.0252556	0.01428	0.0182994	0.000530314	0.0170932	0.000385453	0.0173493	0.000732795	0.0212512	0.00833357	0.0187064	0.000700147	0.0255084	0.0100413	0.0177318	0.000769081	0.0179363	0.000707496
7.75	0.0254182	0.0143028	0.0182776	0.000624553	0.0171426	0.000219393	0.0172317	0.000837542	0.0213688	0.00833357	0.0186223	0.000269147	0.0254924	0.00999542	0.017922	0.000590384	0.0177184	0.000525165
8	0.0246832	0.0141551	0.0178273	0.000518751	0.0167141	0.000292971	0.0165025	0.00107105	0.0208227	0.0083053	0.0186076	0.000451535	0.0253209	0.0102255	0.0178565	0.000657893	0.0178663	0.000694345
8.25	0.0247776	0.0142114	0.0177328	0.000625874	0.0170322	8.92029e-05	0.0169832	0.00108973	0.0209795	0.00831655	0.0187033	0.000334934	0.0250884	0.00992649	0.0177345	0.000616434	0.0179884	0.000697656
8.5	0.0249229	0.0142361	0.0178054	0.000616106	0.0171716	0.000468361	0.0172896	0.000666059	0.0212467	0.00842383	0.0190882	0.000735341	0.0256055	0.00982731	0.0188004	0.000828077	0.0181291	0.000487646
8.75	0.0250289	0.0140943	0.0178157	0.000732201	0.0170046	0.000481995	0.0173346	0.00101166	0.0214645	0.00824661	0.0191331	0.000367732	0.0257521	0.00996273	0.0187278	0.000737094	0.0183469	0.000594338
9	0.0249781	0.0143863	0.0179609	0.000467848	0.017417	0.000422736	0.0175466	0.000614093	0.0213149	0.00813346	0.0192057	0.000707591	0.0257971	0.00990958	0.0189964	0.000771342	0.0191122	0.00077288
9.25	0.0248503	0.014183	0.0179667	0.000693187	0.0167997	0.000300085	0.0175916	0.000768731	0.021399	0.00850983	0.0190445	0.000581958	0.0258492	0.0098169	0.0190645	0.000676114	0.0189407	0.000462896
9.5	0.0254297	0.0145391	0.0182339	0.000636824	0.0175012	0.000509537	0.017898	0.000672687	0.0218667	0.0082785	0.0196022	0.000750848	0.0266523	0.010198	0.0195611	0.00052901	0.0195825	0.000485548
9.75	0.0249286	0.0143544	0.0177618	0.000427188	0.0172179	0.000273711	0.0173635	0.000909183	0.0218739	0.0086053	0.0195714	0.000571401	0.0261846	0.00999448	0.0193505	0.000868699	0.0194329	0.0004824
10	0.0250681	0.0141805	0.0181627	0.000616106	0.0173181	0.00030823	0.0177208	0.000788114	0.0216066	0.00839142	0.0196819	0.000522385	0.026202	0.0102441	0.0195059	0.000826579	0.0195504	0.000319589
10.25	0.0250462	0.0142686	0.0177342	0.000647254	0.0169507	0.000178406	0.0172415	0.00092151	0.021624	0.00866452	0.0195772	0.000868388	0.0259694	0.00997013	0.019346	0.000747289	0.0190275	0.000668276
10.5	0.0247674	0.0145322	0.0176397	0.000790207	0.016968	0.000410685	0.0170468	0.000997003	0.0213349	0.00828085	0.0195728	0.000616496	0.0259752	0.00990023	0.0193807	0.000822574	0.0193121	0.000661149
10.75	0.0248342	0.0140349	0.0177284	0.000273711	0.0171351	0.000273711	0.0176713	0.000843517	0.0217808	0.00839416	0.0199242	0.000636824	0.0261988	0.0099337	0.019632	0.000983295	0.0199322	0.00061342
11	0.0246511	0.0142085	0.0173435	0.0006079	0.0165337	0.000557692	0.0172486	0.000710778	0.0215701	0.00836314	0.0198471	0.000508978	0.0255628	0.0101051	0.0197277	0.000683436	0.0194908	0.000621625
11.25	0.0245567	0.0141536	0.0172273	0.000613383	0.016968	0.000313614	0.0177671	0.000911904	0.0215932	0.00856674	0.0193679	0.000558472	0.0263556	0.0100246	0.0199005	0.000991248	0.0195255	0.00037278
11.5	0.0243389	0.014323	0.0175279	0.000550866	0.0170798	0.000428714	0.0176058	0.000901164	0.0217719	0.00847839	0.0200155	0.000701294	0.0260563	0.00995707	0.0200079	0.000725143	0.0198564	0.000525165
11.75	0.0247906	0.0142134	0.0173057	0.000273711	0.0170683	0.000134169	0.0176174	0.000858967	0.021705	0.00836269	0.0199879	0.000630236	0.0266242	0.0102586	0.0202199	0.000724242	0.0196226	0.000594338
12	0.0242561	0.0144078	0.0172331	0.000564355	0.0168126	0.00012105	0.017417	0.000901788	0.02175	0.00823318	0.0200881	0.000816033	0.0261623	0.00982091	0.0203433	0.00119619	0.0199175	0.000402506
12.25	0.0242618	0.0144451	0.0172331	0.000581881	0.0166179	0.000349607	0.0171324	0.000716898	0.0216164	0.00833324	0.019995	0.000636482	0.0262581	0.010169	0.0199598	0.000969873	0.0200377	0.00028931
12.5	0.0239612	0.0143517	0.0167872	0.000439282	0.0163346	0.000248919	0.0173733	0.000963242	0.0215612	0.0083637	0.0198004	0.000569572	0.0263204	0.00985962	0.02015	0.000982279	0.0203557	0.000505723
12.75	0.0242561	0.0142418	0.0173507	0.000327981	0.0169083	0.00010022	0.017507	0.00103105	0.0218618	0.00845418	0.0200734	0.000689255	0.0266545	0.0103412	0.0203736	0.000848184	0.0198578	0.00058259
13	0.0238668	0.0141252	0.0165039	0.000525165	0.0161284	0.000273711	0.0172076	0.0010678	0.0215073	0.00807858	0.0200079	0.000689353	0.0261431	0.0104914	0.0204141	0.000902237	0.0199549	0.000115724
13.25	0.0243505	0.0141271	0.0172286	0.000334934	0.0167137	0.000358449	0.0176085	0.000911047	0.0219184	0.00853912	0.0201865	0.000573905	0.0264785	0.00988907	0.0205362	0.000847183	0.0203963	0.000525165
13.5	0.0235603	0.0142657	0.0163819	0.00061271	0.0159511	0.000334934	0.0171132	0.000486305	0.0216249	0.00816945	0.0199919	0.000770145	0.0261226	0.0101018	0.0204373	0.000778048	0.0203745	0.0007236
13.75	0.0237607	0.0143559	0.0164545	0.000733358	0.0167311	0.000616106	0.0174588	0.00132946	0.0218311	0.00845418	0.0204057	0.000614093	0.0262955	0.00988336	0.020684	0.000805048	0.0208929	0.0007236
14	0.0241282	0.0145529	0.0164995	0.00038	0.0165306	0.000377244	0.0174139	0.00124396	0.0221273	0.0082785	0.0199367	0.000601145	0.0264696	0.0101484	0.020578	0.00100799	0.0205865	0.0004824
14.25	0.0236329	0.014323	0.0164211	0.000586199	0.0165698	0.000188711	0.0172918	0.00106869	0.0217032	0.00834131	0.0201616	0.000404608	0.0258162	0.0100556	0.0203108	0.000978841	0.0209784	0.000636482
14.5	0.0233657	0.0142085	0.0163324	0.000508166	0.0162692	8.92029e-05	0.0168851	0.000923796	0.0216378	0.00816129	0.0199772	0.000812991	0.0264086	0.00970438	0.0207842	0.00116712	0.0205036	0.000574022
14.75	0.0233265	0.0143864	0.0164995	0.000558001	0.016487	0.000362074	0.0171087	0.000697688	0.0217104	0.00865239	0.019877	0.000766922	0.0265436	0.0101382	0.0205344	0.000784256	0.0205949	0.000499629
15	0.0236387	0.0144447	0.0164995	0.000804116	0.0165101	0.000342952	0.0171087	0.0010908	0.0216885	0.00839439	0.0202355	0.000433502	0.0268905	0.0100205	0.0208987	0.000914492	0.0211481	0.000353812
15.25	0.0236227	0.0143816	0.0164166	0.000459266	0.0163867	0.000536674	0.0173658	0.000829744	0.021995	0.00824745	0.0205144	0.000714255	0.0261877	0.00990981	0.0210657	0.00101791	0.0208983	0.000308303
15.5	0.0235893	0.0141495	0.0162046	0.000619169	0.0165101	0.000697688	0.0177288	0.000720679	0.0220297	0.00842219	0.0206493	0.000657586	0.0268803	0.0100151	0.0212457	0.000934668	0.0212381	0.000594338
15.75	0.0237679	0.0142381	0.0164064	0.000638155	0.0165101	0.000421758	0.0177461	0.000804657	0.0220863	0.00825669	0.0207727	0.000859325	0.0267627	0.00985114	0.0213183	0.000870046	0.0215241	0.00037278
16	0.0235282	0.0141488	0.0163106	0.000556128	0.0168834	0.000167467	0.0179466	0.000779293	0.0218627	0.00830863	0.0210123	0.000557692	0.0265462	0.00984853	0.0214577	0.000983363	0.0214123	8.92029e-05
16.25	0.0240133	0.0141838	0.0169075	0.000499013	0.0168558	0.000273711	0.0182312	0.0010482	0.0228952	0.00822235	0.0210573	0.000775265	0.0270763	0.00990784	0.0218933	0.00113675	0.0218363	0.000353812
16.5	0.0237403	0.014033	0.0164905	0.000367671	0.0166567	0.000167467	0.0181368	0.000812991	0.0225495	0.00853706	0.021076	0.00051073	0.0268264	0.0099684	0.0215882	0.000917909	0.0215325	0.00037278
16.75	0.0238302	0.0140917	0.016646	0.000627228	0.016311	0.000361348	0.0180321	0.00101202	0.0224725	0.00822138	0.0210195	0.000544754	0.026777	0.0101069	0.0216666	0.00125384	0.0213481	0.000134169
17	0.0235296	0.0135693	0.0163961	0.0004927	0.0166464	0.000154504	0.0178766	0.000808324	0.0224564	0.00816109	0.0211762	0.000754806	0.0269498	0.0100051	0.0216448	0.00109293	0.0216662	0.000297169
17.25	0.0234962	0.0136867	0.0162567	0.00058046	0.0169137	0.000433502	0.0182383	0.00115002	0.02215	0.0082173	0.021317	0.000677645	0.0270732	0.0101904	0.0219307	0.00156331	0.0216546	0.000520758
17.5	0.0229006	0.0137165	0.015895	0.000313614	0.0164852	0.000273711	0.0176704	0.000845473	0.0223691	0.00833467	0.0209451	0.000666521	0.0266504	0.00976815	0.0217129	0.00138651	0.0217401	0.000462896
17.75	0.0231229	0.0138894	0.0162015	0.000527561	0.0167235	0.000467848	0.0181889	0.00080363	0.0225682	0.0083911	0.020893	0.000406643	0.0271311	0.00988429	0.0219918	0.00113083	0.0221468	0.000525165
18	0.0228614	0.0136286	0.016046	0.000464257	0.0163965	0.000495693	0.0179942	0.00102472	0.0221397	0.00819017	0.0210903	0.000700458	0.0268406	0.00981268	0.0223779	0.00130685	0.0218127	0.000670843
18.25	0.022767	0.0134834	0.0165471	0.000532321	0.0169818	0.000636824	0.0183078	0.00105489	0.0224867	0.00799437	0.0212123	0.000481995	0.0268072	0.00968868	0.0221325	0.00117017	0.0221873	0.000410685
18.5	0.0225389	0.0138024	0.0156117	0.000506538	0.0166143	0.000239482	0.0179724	0.000948367	0.0222471	0.00817145	0.020974	0.000428714	0.0268086	0.00989671	0.0221833	0.00118777	0.0220434	0.00045336
18.75	0.0225447	0.0138299	0.0160242	0.000660684	0.0164139	0.000488001	0.0177559	0.000937324	0.0224373	0.00839828	0.0209522	0.000568424	0.027099	0.00976429	0.0221062	0.000940489	0.0218243	0.000694345
19	0.0227233	0.0140923	0.0158077	0.000478462	0.0164299	0.000342952	0.0180463	0.000908539	0.0226391	0.00816114	0.0210858	0.000273711	0.0271106	0.0097391	0.0224808	0.00142625	0.0221231	0.000396795
19.25	0.0225113	0.0139467	0.0159805	0.000406588	0.0168322	0.000515557	0.0181858	0.00101073	0.0224155	0.00839686	0.021125	0.000720741	0.0270046	0.0101329	0.0224924	0.00122798	0.0223557	0.000538169
19.5	0.0226115	0.0138595	0.0158964	0.000368853	0.0166825	0.000344851	0.0180637	0.000829744	0.0225607	0.00833357	0.021109	0.000768448	0.0274749	0.00978034	0.0223472	0.00130155	0.0224746	0.0002412
19.75	0.0224895	0.0136895	0.0157293	0.000556128	0.0164371	0.000627574	0.0185822	0.000889754	0.022517	0.00824745	0.0212831	0.00045336	0.0271395	0.0102198	0.0224648	0.00110459	0.0223641	0.000442788
20	0.0226058	0.0137472	0.0157351	0.000473621	0.0167217	0.000427345	0.0184935	0.00111226	0.0230137	0.00807448	0.0214341	0.000481995	0.0278219	0.0101055	0.0226389	0.0013739	0.0223975	0.000505723
20.25	0.0228062	0.014008	0.0156291	0.000806707	0.0170731	0.000534642	0.0188013	0.000903236	0.0228408	0.0082785	0.0216796	0.000486305	0.0278771	0.00972869	0.0227392	0.00112651	0.0225196	0.000721345
20.5	0.0223777	0.0134566	0.0157133	0.000630236	0.0170339	0.000290062	0.01889	0.00133797	0.0226448	0.00827921	0.0217856	0.00050443	0.0273426	0.00993484	0.0226737	0.00111417	0.0226821	0.000535217
20.75	0.0225229	0.0137472	0.0156407	0.000273711	0.0169716	0.000669869	0.0185835	0.00093125	0.0229134	0.00824633	0.0217085	0.000803088	0.0277564	0.0101126	0.0230033	0.00119095	0.0227387	0.000707496
21	0.0224735	0.0138894	0.0158469	0.000334934	0.0173359	0.000547462	0.0191528	0.000808324	0.0231704	0.0078132	0.0219263	0.000609331	0.0277551	0.00991317	0.0230541	0.00121909	0.0229739	0.000621625
21.25	0.0226115	0.0136867	0.01612	0.000636824	0.0177934	0.000428714	0.0195144	0.00122972	0.0235945	0.00819083	0.0222893	0.000528797	0.0279903	0.00990493	0.0235218	0.00116531	0.0232425	0.000178406
21.5	0.023159	0.0140916	0.0160095	0.0006079	0.0176263	0.000297901	0.019449	0.000983479	0.0240301	0.00836675	0.0226479	0.000812909	0.0284869	0.0099097	0.0237191	0.00135981	0.0232425	0.000319589
21.75	0.0229469	0.0137747	0.0158977	0.000649234	0.0173925	0.000525993	0.0192646	0.000840289	0.0236176	0.00821725	0.0223299	0.000628268	0.0281586	0.0098752	0.0232603	0.00117872	0.0232264	0.00037278
22	0.0229688	0.0140328	0.0165061	0.000787285	0.0177105	0.000512681	0.0200516	0.00111754	0.0241927	0.00822586	0.0228439	0.000421758	0.0284998	0.00975912	0.0234794	0.00129572	0.0238567	0.000505723
22.25	0.0230356	0.0139749	0.0165106	0.000443076	0.0180722	0.000239482	0.020297	0.00103528	0.0241811	0.00825362	0.0228831	0.000657586	0.0284664	0.00967743	0.0237365	0.00113509	0.0235895	0.00045336
22.5	0.0232984	0.0136615	0.0166063	0.000652072	0.0182348	0.000313614	0.0206659	0.000977492	0.0245049	0.00819139	0.0232403	0.000636211	0.0285666	0.00968178	0.024111	0.00125429	0.023781	0.000268337
22.75	0.0231866	0.0137723	0.0164393	0.000637508	0.0179065	0.000931902	0.0206106	0.00102536	0.0247459	0.00839087	0.023018	0.000499013	0.0288628	0.00993307	0.0239324	0.00107284	0.0241061	0.00037278
23	0.0233202	0.0140906	0.0168402	0.000397231	0.0185528	0.000506538	0.0211959	0.000924267	0.0253588	0.00820089	0.0231561	0.000640093	0.029114	0.0100846	0.0247137	0.00140408	0.0246335	0.000707496
23.25	0.0229527	0.0140639	0.0161547	0.000636824	0.01847	0.000396795	0.0210013	0.00100539	0.0247009	0.00846084	0.0230283	0.000698935	0.0290094	0.00991389	0.0246148	0.00151142	0.0234514	0.000467848
23.5	0.0228917	0.0139759	0.0159934	0.000624553	0.0184526	0.000696503	0.0210244	0.000977761	0.0248693	0.00807515	0.0230354	0.000531911	0.0284562	0.0100727	0.0239106	0.00140735	0.0238055	0.000220383
23.75	0.0230151	0.013831	0.0160384	0.000654967	0.0185586	0.000496132	0.0216315	0.000984806	0.0250755	0.00845648	0.0233592	0.000617627	0.0288089	0.00974916	0.0246264	0.00180488	0.0242629	0.000535217
24	0.02331	0.0142365	0.0166629	0.000456988	0.0189724	0.000505678	0.0221411	0.00115893	0.0255053	0.00816606	0.0237499	0.000371085	0.0288147	0.0101094	0.0245712	0.00101045	0.0244023	0.00037278
24.25	0.0232258	0.0145551	0.0168794	0.000535456	0.0189782	0.000565511	0.0219959	0.000941742	0.0257173	0.00822983	0.023683	0.000696007	0.0289426	0.0102295	0.0247511	0.00126722	0.0245707	0.000147596
24.5	0.0233215	0.0139463	0.0164059	0.00027828	0.0185439	0.000537121	0.0220409	0.000936097	0.025851	0.00819696	0.0239966	0.000473256	0.0290383	0.00979093	0.0246669	0.00131579	0.0241498	0.000440766
24.75	0.0235104	0.0142351	0.0170478	0.000464257	0.0193296	0.000334351	0.0225767	0.00124463	0.0262866	0.0085638	0.024544	0.000509537	0.0290659	0.0100908	0.0249515	0.00135589	0.0247262	0.000410685
25	0.0233158	0.0142645	0.016997	0.000486305	0.0191234	0.000295192	0.0226987	0.00127983	0.0267498	0.00856593	0.0242363	0.000406643	0.0295305	0.00978839	0.0251128	0.00110131	0.0247711	0.0004824
25.25	0.0229919	0.014411	0.0167747	0.000678542	0.0193194	0.000134169	0.0230226	0.00114857	0.026455	0.00817928	0.0244336	0.000443076	0.0292677	0.0102232	0.0244055	0.00172462	0.0244923	0.000536674
25.5	0.0232881	0.0140631	0.017042	0.000707528	0.0193354	0.000531911	0.0234698	0.000956925	0.02694	0.00829138	0.0249899	0.000488001	0.0295421	0.00976525	0.0253943	0.00150515	0.0246099	0.000134169
25.75	0.0228539	0.0136585	0.0169533	0.000627228	0.0192192	0.000560805	0.023721	0.00132982	0.0271752	0.00820776	0.0249186	0.000832363	0.0291791	0.0100829	0.0251983	0.00168013	0.0246054	0.000467848
26	0.0230543	0.0138316	0.0166585	0.000564355	0.0194151	0.00045336	0.0242016	0.0012765	0.0276995	0.00832901	0.0248518	0.00043745	0.0292922	0.0100905	0.0251097	0.00141163	0.0249613	0.000410685
26.25	0.0232881	0.0142404	0.0170593	0.00076791	0.0195096	0.00027076	0.0244092	0.00134164	0.0278781	0.00849638	0.025103	0.000410685	0.0293301	0.0100475	0.0249426	0.00149145	0.0249743	0.000410685
26.5	0.0232881	0.0139749	0.0173048	0.000704817	0.0196766	0.000301532	0.0250889	0.00113935	0.0287364	0.00851343	0.0254442	0.000767998	0.0299617	0.0104869	0.0253506	0.00141885	0.0250032	0.000347172
26.75	0.0233273	0.0140636	0.0171043	0.000562116	0.0198944	0.000301532	0.0251846	0.00118818	0.0287654	0.008372	0.0261137	0.000568965	0.0298352	0.0103247	0.0255858	0.00161521	0.0253328	0.000663416
27	0.0234725	0.0140031	0.0172887	0.000951047	0.0202793	0.000586199	0.0257597	0.001448	0.0291008	0.00831718	0.0257231	0.00045427	0.0299122	0.0101975	0.0256019	0.00165943	0.0253168	0.00018639
27.25	0.023461	0.0141193	0.0173613	0.000496132	0.0205812	0.000560805	0.0261111	0.00137192	0.0296758	0.00813007	0.02614	0.000483891	0.0299964	0.0101486	0.0257586	0.00176037	0.0255128	0.000220383
27.5	0.0236396	0.0139469	0.0175734	0.000522385	0.0207875	0.000624697	0.0266367	0.00140025	0.0298486	0.00838721	0.0267671	0.000472526	0.0302984	0.0100797	0.0258762	0.00141565	0.0255564	0.000347172
27.75	0.0233447	0.0142376	0.0173671	0.000866728	0.0202966	0.00012105	0.0265133	0.00108973	0.0302727	0.00856782	0.026789	0.000533138	0.0302374	0.0100856	0.0255524	0.00171465	0.0251876	0.00057444
28	0.0232053	0.0139776	0.0174558	0.000427188	0.0205594	0.000344349	0.0268487	0.00139907	0.0306922	0.00843149	0.0264317	0.000254791	0.029841	0.00983051	0.0259849	0.00171446	0.0256143	0.000528471
28.25	0.0227652	0.0142355	0.0168268	0.000564355	0.0202138	0.000559908	0.0269618	0.00153218	0.0310392	0.00817599	0.0270126	0.000415428	0.0297684	0.0099391	0.0256713	0.00130871	0.0255083	0.000520758
28.5	0.0230383	0.0144698	0.0171114	0.000779293	0.0207554	0.000468361	0.0274759	0.00146556	0.0312686	0.00855313	0.0270241	0.000489121	0.0298757	0.0101721	0.0259065	0.0016861	0.0256375	0.00055637
28.75	0.0234013	0.0143214	0.0171506	0.000815232	0.0215469	0.000289465	0.0282121	0.00141761	0.0343794	0.0070445	0.0279956	0.000333181	0.0303345	0.00958913	0.0264321	0.00162538	0.0262633	0.000468505
29	0.0234681	0.0142665	0.0173235	0.000670742	0.0214699	0.000646987	0.0283195	0.00125676	0.0329385	0.00852377	0.0281845	0.000378971	0.0307354	0.00978088	0.0259733	0.00202105	0.0254749	0.000405034
29.25	0.0232284	0.0141797	0.0172785	0.000792351	0.0215861	0.000493142	0.0288103	0.00157913	0.0338431	0.00812145	0.0287043	0.00036087	0.0305175	0.00985555	0.0260793	0.00172187	0.0259105	0.00045336
29.5	0.022861	0.0139749	0.0171841	0.000669869	0.021599	0.000670193	0.0294811	0.00180143	0.0353491	0.00773603	0.0288218	0.000565591	0.0306204	0.00959004	0.0265452	0.00165842	0.0260628	0.000405034
29.75	0.023028	0.0141793	0.0172406	0.000569572	0.0217384	0.000550866	0.0297163	0.00101467	0.0351237	0.00796339	0.0294766	0.000662533	0.0309211	0.00982559	0.0263435	0.00146294	0.0260352	0.000381262
30	0.0229728	0.0141229	0.0173248	0.000972542	0.0217661	0.000863108	0.0304931	0.00135216	0.0359223	0.0082714	0.0303639	0.000601145	0.0307933	0.00989455	0.0263622	0.000998371	0.0260918	0.000505944
30.25	0.0233737	0.0142929	0.0179711	0.00054635	0.0221856	0.000791033	0.0313746	0.00161522	0.0370608	0.00831276	0.0311786	0.00040353	0.0313291	0.0099009	0.0263956	0.00142147	0.0251943	0.000347172
30.5	0.023375	0.0142384	0.0177765	0.000486305	0.0224587	0.000696503	0.031967	0.00186484	0.0399899	0.0069482	0.0317986	0.000784745	0.0314641	0.0097326	0.0271537	0.00130429	0.0260815	0.00028931
30.75	0.0238195	0.0142369	0.018266	0.000517954	0.0227317	0.000625045	0.0329648	0.00152616	0.0398781	0.00770723	0.0328182	0.000878393	0.0317634	0.00987653	0.0267746	0.00176895	0.0264882	0.00018639
31	0.023269	0.0144702	0.0176486	0.000786818	0.0228012	0.00082959	0.033493	0.00191641	0.0410411	0.0076778	0.0337794	0.00111041	0.0315438	0.00984246	0.0268936	0.00132548	0.0258869	0.00037278
31.25	0.0236422	0.0142678	0.0180611	0.000837255	0.0232805	0.000616459	0.0341959	0.00152986	0.0416625	0.00777638	0.0349179	0.00101893	0.0313696	0.0100065	0.0267702	0.00140408	0.0265172	0.000505723
31.5	0.0236699	0.0142937	0.017727	0.000768056	0.0233036	0.000826253	0.0350222	0.00189337	0.0422909	0.00817169	0.0356613	0.00155013	0.0313246	0.00954966	0.0269385	0.00174926	0.0262325	0.000231448
31.75	0.0236756	0.0141505	0.0182005	0.000468361	0.0237945	0.000599081	0.0359949	0.00193387	0.0438303	0.00820042	0.0366866	0.00209246	0.0319113	0.00987224	0.0272232	0.00150142	0.0269555	0.000411433
32	0.0236249	0.0142681	0.0179885	0.00084581	0.0238221	0.00063361	0.0360007	0.00194582	0.044947	0.00808147	0.0382287	0.00212678	0.0316658	0.00965996	0.0265595	0.00197318	0.026408	0.000297169
32.25	0.023497	0.0142385	0.01809	0.000823669	0.0241517	0.000575537	0.0371784	0.00222727	0.0464293	0.00819286	0.0399217	0.00241833	0.0318894	0.00932918	0.0270067	0.00131069	0.0261439	0.000538169
32.5	0.0240547	0.0142364	0.0184793	0.00069105	0.0250827	0.000790292	0.0387975	0.00224799	0.0492569	0.00740918	0.0416949	0.00259668	0.0321335	0.00978033	0.0270503	0.00174377	0.0268307	0.000297169
32.75	0.0239269	0.0140328	0.0185404	0.0006079	0.0253686	0.000550715	0.0391779	0.00189939	0.0501815	0.00811278	0.0433211	0.00324374	0.0323803	0.00960236	0.0274089	0.00166603	0.0269439	0.000615374
33	0.02342	0.01444	0.0186143	0.000620331	0.0253526	0.00080071	0.0403351	0.00206288	0.0524714	0.00842091	0.0450347	0.00360986	0.0321638	0.00985415	0.0270517	0.00146339	0.0265154	0.000427188
33.25	0.0238832	0.0142944	0.0189265	0.00092151	0.0256372	0.000597009	0.0417132	0.0026661	0.0542954	0.00827822	0.0472564	0.00387861	0.03246	0.00950047	0.0273537	0.00174402	0.0265635	0.000277658
33.5	0.0242507	0.0144101	0.0190994	0.000839771	0.026741	0.000375688	0.0430259	0.0023981	0.0570557	0.0084494	0.0496755	0.00404785	0.0324092	0.00981562	0.0279069	0.0015695	0.0271964	0.000297169
33.75	0.0241055	0.0143814	0.0188321	0.000666059	0.0265361	0.00101826	0.0437083	0.00261754	0.0588053	0.00886672	0.0521222	0.00378646	0.0327241	0.00949301	0.0273942	0.00152809	0.0266664	0.000587312
34	0.0243175	0.0141815	0.019612	0.000724771	0.0276732	0.000869261	0.0456614	0.00278771	0.0618956	0.00888001	0.0542655	0.0049434	0.0329117	0.00973721	0.0281857	0.00148499	0.0267216	0.000115724
34.25	0.0239674	0.0142351	0.0191893	0.000842742	0.0274118	0.000750597	0.0464556	0.00285054	0.0637802	0.00861025	0.0573149	0.00498274	0.0329085	0.00977608	0.027339	0.0016304	0.0268508	0.0002412
34.5	0.0238498	0.0142393	0.0193403	0.000713676	0.0280318	0.000913556	0.0483028	0.00291214	0.0668282	0.00888031	0.0601014	0.0058454	0.0326836	0.0100899	0.0277283	0.00162561	0.0268058	0.000402506
34.75	0.0240676	0.0140683	0.0196744	0.000677036	0.0282901	0.000776165	0.0494934	0.00293647	0.0704089	0.00916543	0.0639334	0.00550663	0.033411	0.0098929	0.0281884	0.00147141	0.0272325	0.000381262
35	0.0242899	0.013976	0.0203047	0.000729972	0.0292821	0.000765619	0.0512069	0.00329038	0.0731826	0.00908549	0.0672762	0.00675766	0.0331424	0.00949738	0.027628	0.00183486	0.0270468	0.00058259
35.25	0.0243349	0.0143523	0.0198485	0.000681291	0.0290148	0.000700682	0.0529725	0.00359802	0.0765179	0.00959305	0.0704374	0.00676582	0.0332658	0.00978692	0.027657	0.00156467	0.0274503	0.000485548
35.5	0.0243407	0.0143829	0.0202944	0.00102062	0.0298469	0.000772101	0.0548326	0.00322906	0.0803556	0.0093965	0.0745655	0.0071866	0.0332252	0.0101964	0.0280548	0.00178133	0.027388	0.000467848
35.75	0.0242578	0.0141275	0.019943	0.00102921	0.0305569	0.00100622	0.0566651	0.00375048	0.0830651	0.00958632	0.0782741	0.00724629	0.0335517	0.00965232	0.0279661	0.00172904	0.0272209	0.000748765
36	0.0248315	0.0143543	0.0206401	0.000815232	0.0310593	0.000722768	0.0594997	0.00433076	0.0871366	0.009784	0.0834699	0.00798845	0.034198	0.00978386	0.0285354	0.00151531	0.0277741	0.000178406
36.25	0.0244364	0.0141238	0.0204846	0.000659797	0.0313221	0.000832606	0.0610939	0.00414684	0.0905169	0.00936459	0.086464	0.00798031	0.0337856	0.0100601	0.0286427	0.00167138	0.027938	0.000881532
36.5	0.0246645	0.014411	0.02073	0.000749777	0.0320352	0.000733726	0.0634101	0.00415462	0.0943373	0.00914893	0.0910207	0.00770458	0.0332177	0.00977137	0.0285425	0.00158172	0.0276739	0.000799726
36.75	0.0248271	0.0142665	0.0207024	0.000796895	0.032963	0.000731851	0.0659454	0.00407436	0.0982071	0.00854944	0.0954263	0.00800116	0.0339205	0.0101995	0.0288445	0.0013739	0.0275968	0.000499629
37	0.0247153	0.0143841	0.0209928	0.000991143	0.0332997	0.000670495	0.0689453	0.00501289	0.101608	0.00898135	0.100176	0.00747648	0.0341718	0.00979995	0.0287211	0.00173736	0.0274022	0.000485548
37.25	0.0251219	0.0142351	0.0213153	0.000584121	0.0341799	0.00106337	0.0714445	0.00466638	0.106231	0.00880556	0.104763	0.00756148	0.034121	0.00998226	0.0291059	0.00160905	0.0282329	0.000616605
37.5	0.0249389	0.014148	0.0214561	0.000828513	0.03455	0.000951085	0.0746925	0.00521377	0.109966	0.00821925	0.109934	0.00747842	0.0345245	0.010225	0.0289968	0.00170719	0.0280512	0.000402506
37.75	0.0263927	0.0144685	0.0226311	0.000658578	0.0364003	0.000896528	0.0787472	0.00516151	0.115956	0.00840122	0.116693	0.00826495	0.0356051	0.0098513	0.0293237	0.00144697	0.0282997	0.000402506
38	0.0258698	0.014211	0.022538	0.000738031	0.0363812	0.00114128	0.080858	0.0056143	0.118744	0.00846637	0.118601	0.00831572	0.0347205	0.00988276	0.0291536	0.00145881	0.028603	0.000676048
38.25	0.0259032	0.0145235	0.0225104	0.000815499	0.0374252	0.00141274	0.0842895	0.00583024	0.123689	0.00837087	0.125024	0.00895106	0.0352884	0.0099943	0.0295487	0.00170706	0.027983	0.000211732
38.5	0.0260586	0.0144097	0.0226774	0.000669869	0.0385971	0.00117106	0.088419	0.00589203	0.128392	0.00811337	0.130734	0.00864724	0.0354684	0.0101147	0.0292075	0.00170232	0.028346	0.0004824
38.75	0.0262315	0.0142948	0.0233411	0.000728603	0.0389049	0.00160513	0.0913494	0.00579471	0.132879	0.00790317	0.136313	0.00938344	0.0353289	0.00990129	0.0293206	0.00164077	0.0279585	0.000574022
39	0.0264275	0.0142114	0.0233642	0.000905974	0.0405632	0.0015904	0.096131	0.00614754	0.139418	0.00741674	0.14128	0.010398	0.0358198	0.0105436	0.0298288	0.00140377	0.0291184	0.000948405
39.25	0.0266453	0.0143047	0.0238217	0.000816465	0.0409886	0.0018032	0.0991059	0.00647649	0.142225	0.00829683	0.147023	0.0103354	0.035814	0.009716	0.0296271	0.00148068	0.028648	0.000440766
39.5	0.0266176	0.0143535	0.023778	0.000786818	0.0416767	0.00195094	0.103555	0.00678022	0.147888	0.00779211	0.151501	0.00997781	0.0354292	0.0100962	0.0295661	0.00148244	0.0288222	0.000802826
39.75	0.0266453	0.0142968	0.0242065	0.000790292	0.0430985	0.00170767	0.107293	0.00697751	0.153338	0.00910983	0.159106	0.0111281	0.0359476	0.0106376	0.0296881	0.00132643	0.0291897	0.000231448
40	0.0266119	0.0141502	0.0242747	0.000931394	0.0439479	0.00214857	0.111239	0.00689687	0.160835	0.00763522	0.165843	0.012281	0.0360884	0.0102461	0.0302092	0.00114428	0.0290168	0.000536674
40.25	0.0265406	0.0141198	0.0249223	0.000797441	0.0446824	0.00220384	0.115604	0.00707688	0.166415	0.00822344	0.172291	0.0125717	0.0351837	0.0101135	0.0301509	0.00134099	0.0291576	0.000402506
40.5	0.0271535	0.01444	0.0248889	0.00112927	0.046547	0.00240204	0.119918	0.00665734	0.171713	0.00867792	0.180269	0.0124083	0.0359387	0.0101018	0.0293727	0.00174689	0.0287059	0.000653382
40.75	0.0271985	0.0141209	0.0252911	0.000874822	0.0476244	0.00268905	0.123443	0.00732111	0.177281	0.00839694	0.187002	0.0138497	0.0363904	0.0105626	0.0298533	0.00142931	0.0286886	0.000234253
41	0.0272942	0.014039	0.0250849	0.000865305	0.0484186	0.0029704	0.127427	0.00720125	0.186829	0.00639694	0.196161	0.0142244	0.036251	0.010355	0.0298983	0.00142599	0.0292591	0.00045336
41.25	0.026966	0.0144399	0.0254987	0.00140663	0.0500261	0.00285508	0.132791	0.00770037	0.192986	0.00707395	0.203959	0.0151201	0.0362496	0.00984008	0.0301161	0.00170906	0.0296729	0.000487646
41.5	0.027239	0.0138887	0.0262626	0.00111525	0.0509379	0.00277047	0.137541	0.00796234	0.197346	0.00914346	0.212207	0.0155058	0.0364804	0.0100608	0.0306533	0.00122411	0.0290079	0.000505723
41.75	0.0281802	0.0144088	0.0268871	0.00107049	0.0529026	0.00289345	0.142089	0.00907292	0.208502	0.00723107	0.221313	0.0154826	0.0370746	0.010734	0.0300988	0.00120214	0.0292084	0.000668276
42	0.0273174	0.0144102	0.0271499	0.00146914	0.0547338	0.00343592	0.146362	0.0087307	0.213919	0.00728374	0.228862	0.0153304	0.0367142	0.0101459	0.0303237	0.0012951	0.0288948	0.000396795
42.25	0.0276078	0.01395	0.0274911	0.00103298	0.0565488	0.00374831	0.151928	0.00832164	0.221355	0.00940524	0.237503	0.0168654	0.036948	0.0104605	0.0304734	0.00158384	0.0300257	0.000892029
42.5	0.0279463	0.0143589	0.0284496	0.000939507	0.0580575	0.00353471	0.15836	0.010092	0.227296	0.00886433	0.24896	0.0168471	0.0377903	0.0107957	0.0304123	0.0011395	0.0294725	0.000487646
42.75	0.0281539	0.0146903	0.0284612	0.00137692	0.0599247	0.00376263	0.163255	0.0104261	0.236414	0.00767462	0.257158	0.0164753	0.0373431	0.0108538	0.0303237	0.001217	0.0294943	0.000405034
43	0.0278577	0.0139789	0.0286398	0.0016063	0.0609616	0.00404169	0.166809	0.0105581	0.239471	0.00690164	0.265221	0.0156263	0.0369164	0.0115562	0.0299607	0.00124982	0.0285331	0.000297169
43.25	0.0275468	0.0145672	0.0288313	0.00158945	0.0626662	0.00395603	0.172785	0.0105664	0.247474	0.00784713	0.274794	0.0159068	0.0364893	0.0105965	0.0294088	0.00128893	0.0284066	0.000505723
43.5	0.026941	0.0137883	0.028789	0.00159279	0.0638479	0.00441032	0.178391	0.0111175	0.25476	0.00665799	0.284696	0.0172194	0.0367187	0.0105342	0.0298965	0.00159014	0.028212	0.000644603
43.75	0.0273753	0.014278	0.0297533	0.00139727	0.0662278	0.00517546	0.184483	0.0118568	0.263859	0.00643408	0.295699	0.0154311	0.0372821	0.01109	0.0301086	0.00130088	0.0290003	0.000538169
44	0.0275815	0.0139586	0.030507	0.00170272	0.0688139	0.00526868	0.192336	0.0122676	0.272814	0.00774692	0.307998	0.0162199	0.0378398	0.0110599	0.0300578	0.000954142	0.0287857	0.000446014
44.25	0.0273201	0.0140449	0.0306696	0.00155439	0.0710472	0.00544727	0.198554	0.0131499	0.280234	0.0062425	0.315968	0.0147325	0.0380576	0.0112207	0.0301464	0.00113279	0.0287433	0.000402506
44.5	0.0269526	0.0144543	0.0309992	0.00159822	0.07273	0.00594221	0.202685	0.0132572	0.28558	0.00792647	0.325123	0.0159014	0.0381039	0.0107266	0.0295175	0.00131579	0.0288346	0.000485548
44.75	0.0280884	0.0139011	0.0318415	0.00161578	0.0759206	0.00595831	0.212233	0.013616	0.29532	0.00675591	0.337565	0.0155715	0.0390567	0.0113032	0.0298226	0.00103317	0.028652	0.000322302
45	0.0276613	0.0144487	0.0330031	0.00174064	0.0790581	0.00707436	0.218719	0.0138466	0.304436	0.00601695	0.351286	0.0157122	0.0400629	0.0115547	0.0299531	0.00110834	0.028575	0.000405034
45.25	0.0281463	0.0144624	0.0340632	0.00168589	0.0823123	0.00651508	0.226107	0.0144002	0.313171	0.0064237	0.361955	0.0149841	0.0402401	0.0112028	0.0308333	0.000551151	0.029391	0.000178406
45.5	0.0280243	0.0140142	0.034236	0.00192768	0.084592	0.00681128	0.232922	0.0147065	0.32243	0.00695385	0.373021	0.0156465	0.0411158	0.0119076	0.0306662	0.000944431	0.0290948	0.000499629
45.75	0.0283757	0.0142539	0.0350186	0.00181883	0.0881277	0.00707267	0.240487	0.0158996	0.328305	0.00681149	0.385281	0.0148919	0.0414628	0.0116567	0.0303932	0.0010837	0.0292387	0.0004824
46	0.0283031	0.0145619	0.0358667	0.00179391	0.0920122	0.00708062	0.249731	0.0175602	0.338216	0.0064389	0.397629	0.0150523	0.0429804	0.0121556	0.0306836	0.00089871	0.0294578	0.000353748
46.25	0.0283815	0.0146289	0.0368729	0.00207836	0.0947186	0.00746349	0.257712	0.0159434	0.345904	0.00805929	0.408861	0.0145013	0.0431835	0.011984	0.030807	0.0009069	0.0290672	8.92029e-05
46.5	0.0291686	0.0147022	0.0380724	0.00230963	0.0987291	0.00748938	0.266207	0.0178754	0.357382	0.00784633	0.421756	0.013399	0.0444774	0.0121708	0.0309451	0.000611335	0.0296943	0.000268337
46.75	0.0288011	0.0144026	0.0390452	0.00202955	0.102587	0.00747986	0.273722	0.0174164	0.365603	0.00829875	0.430552	0.011623	0.0455041	0.0121911	0.0313036	0.000928973	0.0293126	0.000499629
47	0.0295592	0.0146218	0.0403	0.00214972	0.105554	0.00795113	0.280578	0.0169266	0.372623	0.00977271	0.445348	0.0121159	0.0465103	0.0118505	0.0312381	0.000829652	0.0297932	0.000707496
47.25	0.0292585	0.0144936	0.0405205	0.00241348	0.108918	0.00709787	0.290154	0.0185755	0.383868	0.00783698	0.455761	0.0126672	0.0466453	0.0123196	0.0310479	0.00101118	0.0289001	0.000485548
47.5	0.0290915	0.014745	0.0421222	0.00297753	0.112368	0.00736197	0.29812	0.0193375	0.390284	0.00800943	0.467388	0.0122216	0.0472974	0.0122199	0.0309188	0.000914534	0.0296146	0.000203672
47.75	0.0295489	0.0149119	0.0429266	0.00274195	0.117131	0.00765294	0.308037	0.0200024	0.399494	0.00890007	0.477127	0.0108969	0.0487218	0.0129235	0.030913	0.000588537	0.0293879	0.000220383
48	0.0301298	0.0148747	0.0442887	0.0027379	0.119416	0.00759886	0.316072	0.0216101	0.403262	0.00907308	0.489386	0.0110738	0.0493739	0.0132562	0.0301143	0.00082199	0.0291527	0.000538169
48.25	0.0301066	0.0147226	0.0449929	0.00294198	0.124629	0.00743685	0.322478	0.0216403	0.413114	0.00921462	0.500937	0.0119823	0.0498964	0.0129332	0.0315735	0.000541963	0.0294533	0.000485548
48.5	0.0306367	0.0148114	0.0469198	0.00371803	0.127465	0.00742782	0.332311	0.0219842	0.42345	0.008237	0.516408	0.0123604	0.051793	0.0134407	0.0309419	0.000577425	0.0293357	0.000353748
48.75	0.0300353	0.015246	0.0464926	0.00358201	0.129901	0.00800531	0.335855	0.022187	0.425929	0.00986203	0.520262	0.00890315	0.0513137	0.0137807	0.0299705	0.000729972	0.0279171	0.000356811
49	0.0299364	0.0145436	0.0478939	0.00355238	0.133912	0.0081593	0.344496	0.0230605	0.433803	0.0109203	0.532541	0.0104542	0.0529952	0.0138825	0.0301941	0.000447962	0.0283135	0.000268337
49.25	0.0298812	0.0145831	0.0485558	0.00389601	0.137777	0.00837306	0.35307	0.0237117	0.440218	0.00990189	0.541791	0.00889623	0.0542468	0.0139319	0.0295856	0.000635396	0.0288289	0.000676048
49.5	0.0309792	0.0151953	0.0509259	0.00431475	0.142637	0.00905867	0.363032	0.0232268	0.449754	0.0109772	0.553582	0.010501	0.0554405	0.0147218	0.0297629	0.000915559	0.028771	0.000889754
49.75	0.0309574	0.0154481	0.0518069	0.00466957	0.146877	0.0087057	0.371382	0.0247422	0.457749	0.0105658	0.566811	0.00839646	0.0563131	0.0149263	0.0298876	0.000755621	0.0284004	0.000528471
50	0.031181	0.015039	0.0536728	0.00519312	0.151004	0.00934708	0.37975	0.0251212	0.468106	0.0120875	0.580667	0.0092559	0.0584391	0.0157113	0.0304845	0.000291559	0.0284556	0.000353748
50.25	0.0321235	0.0149842	0.0557262	0.00512693	0.157052	0.00964673	0.39038	0.026763	0.47388	0.0108012	0.588549	0.0105092	0.0600974	0.0157189	0.0304395	0.0005426	0.0282351	0.000427188
50.5	0.0324865	0.0151813	0.0573742	0.00503115	0.161121	0.0101082	0.398428	0.0263232	0.482347	0.0136581	0.597365	0.0140223	0.0621797	0.0168512	0.0305803	0.00045427	0.0287794	0.000468505
50.75	0.0328045	0.014995	0.0594534	0.00534103	0.166215	0.0109953	0.408402	0.0262215	0.490834	0.0125447	0.610173	0.0139697	0.0640487	0.017286	0.0301607	0.000427345	0.0284587	0.000668276
51	0.0332299	0.0151461	0.0608779	0.00519608	0.171832	0.0110014	0.414733	0.0268761	0.496141	0.0129436	0.618	0.0182545	0.0664286	0.0182194	0.0305455	0.000476008	0.028203	0.000505944
51.25	0.0336642	0.0150387	0.0625041	0.00555717	0.176667	0.0119543	0.424054	0.0270591	0.504641	0.0135487	0.623849	0.02283	0.0678401	0.0187657	0.0305224	0.000522514	0.0283033	0.000353748
51.5	0.0336771	0.0151268	0.0638484	0.00581192	0.181342	0.0124278	0.430456	0.0278632	0.512024	0.0160235	0.632782	0.0263602	0.071052	0.0194962	0.0306805	0.00057414	0.0284485	0.000670843
51.75	0.0344076	0.0151767	0.0661107	0.00614326	0.186676	0.0116341	0.438677	0.0310041	0.515561	0.0154989	0.638182	0.0295947	0.0727264	0.0207447	0.0306297	0.000391059	0.0285269	0.00057444
52	0.0349986	0.0156594	0.0676411	0.00608236	0.192962	0.0136217	0.448614	0.0296176	0.520698	0.0192846	0.642853	0.0293068	0.0771146	0.021844	0.0298818	0.000193038	0.0280957	0.000268337
52.25	0.0353688	0.0147082	0.0699613	0.00653817	0.198164	0.0131928	0.452323	0.0301225	0.519791	0.0194364	0.645492	0.0320766	0.0793725	0.0225994	0.0303219	0.000188711	0.0279576	0.000115724
52.5	0.0363563	0.015632	0.0728815	0.0071671	0.203805	0.0132703	0.463211	0.0316634	0.521813	0.0253203	0.64733	0.0346091	0.0819862	0.0236486	0.0306355	0.000386075	0.0282627	0.000446014
52.75	0.0369866	0.0156044	0.075215	0.00742222	0.209422	0.0132411	0.470598	0.0312592	0.52122	0.0281805	0.649129	0.0355035	0.0860172	0.0248174	0.0302885	0.000659467	0.0280026	0.00085563
53	0.0376226	0.015516	0.0770386	0.00816952	0.215562	0.0141958	0.475927	0.0320628	0.522515	0.0302626	0.647555	0.03639	0.089071	0.0253388	0.0300257	0.000586058	0.0278111	0.000339453
53.25	0.0386551	0.015519	0.0807618	0.00917246	0.222019	0.0144971	0.486338	0.0330533	0.522024	0.0284888	0.647182	0.0341109	0.0937016	0.026663	0.0304787	0.000448933	0.0282685	0.00037278
53.5	0.0392475	0.0159663	0.0825404	0.00891074	0.227298	0.0145072	0.492611	0.0325362	0.521228	0.0280409	0.646913	0.0380945	0.0967915	0.0267009	0.0303437	0.000549406	0.0283701	0.000356811
53.75	0.0401856	0.0157275	0.0856784	0.00973072	0.236231	0.0158452	0.500734	0.0334435	0.51981	0.0291373	0.641077	0.0408647	0.101287	0.0279547	0.0297353	0.000577425	0.0279011	0.000297169
54	0.0411904	0.0157083	0.0880262	0.0100791	0.239507	0.0153379	0.507625	0.0369186	0.518027	0.0270842	0.634399	0.0433311	0.104333	0.0276919	0.0301041	0.000377423	0.0283251	0.00055917
54.25	0.0414488	0.0156416	0.0914719	0.0101823	0.249046	0.017312	0.514849	0.033867	0.520607	0.0292807	0.635563	0.0430923	0.109673	0.0287243	0.0297963	0.000421918	0.0279518	0.0002412
54.5	0.0429895	0.0158706	0.0941698	0.0104353	0.25272	0.0180534	0.523195	0.0361418	0.517944	0.0265356	0.63432	0.043671	0.114768	0.0290065	0.0300591	0.000300085	0.0280739	0.00045336
54.75	0.0441934	0.0160765	0.0975256	0.0117435	0.261551	0.0180579	0.531454	0.0363689	0.52119	0.0286347	0.632484	0.0441781	0.120373	0.0293798	0.0307678	0.000560189	0.0284356	0.000928279
55	0.0449818	0.0165171	0.10043	0.0122376	0.26624	0.0184444	0.53645	0.0370356	0.519627	0.0261545	0.631973	0.0452826	0.125051	0.0299474	0.029599	0.000236009	0.0284529	0.00062442
55.25	0.0460433	0.0166811	0.103645	0.0125613	0.273993	0.0191259	0.543093	0.0375966	0.518893	0.0263094	0.630547	0.0467819	0.132234	0.0314037	0.030068	0.000353938	0.0281233	0.000499629
55.5	0.0473136	0.0160471	0.107887	0.0126118	0.286301	0.0195918	0.554674	0.038174	0.52195	0.0277749	0.628001	0.0443349	0.139724	0.0334073	0.0310137	0.000680982	0.028893	0.00045336
55.75	0.0497434	0.016704	0.112649	0.0130001	0.289531	0.0191896	0.558535	0.0379592	0.522908	0.0305796	0.62913	0.0454931	0.144587	0.0330101	0.0303963	0.00124202	0.0286084	0.000924908
56	0.0501193	0.0168166	0.115838	0.0130921	0.294856	0.0202179	0.55627	0.0357423	0.515398	0.0316473	0.620695	0.0458962	0.150664	0.0344968	0.0300248	0.000466176	0.0273786	0.000295192
56.25	0.0513317	0.0164095	0.118837	0.0131355	0.303494	0.0204984	0.558917	0.0336412	0.510932	0.0318477	0.617581	0.0454448	0.157414	0.0362673	0.0297634	0.00126339	0.028208	0.00077288
56.5	0.0525442	0.0173134	0.122426	0.0141468	0.30844	0.0217037	0.555799	0.0320276	0.507702	0.0344809	0.610616	0.0470372	0.164074	0.0352	0.030093	0.00115957	0.0270561	0.000574022
56.75	0.0532729	0.0169154	0.126084	0.0131056	0.315278	0.0216355	0.547612	0.0314748	0.497891	0.0340084	0.605051	0.0477729	0.170373	0.0371625	0.0286917	0.00123204	0.0270721	0.000178406
57	0.0546915	0.0164638	0.130041	0.0138663	0.323112	0.0216222	0.550421	0.0347133	0.491196	0.0344759	0.604194	0.0475332	0.177672	0.0389466	0.0288529	0.000522269	0.0268574	0.000353748
57.25	0.0557338	0.0163508	0.133501	0.014147	0.328379	0.0199473	0.546812	0.0326138	0.483811	0.0329027	0.597142	0.0448414	0.184113	0.0383451	0.0286525	0.000838124	0.0266307	0.000347172
57.5	0.0570259	0.0167615	0.137391	0.013377	0.335255	0.0217929	0.544673	0.0350699	0.479659	0.0335592	0.59513	0.0441746	0.191156	0.0389206	0.0289576	0.00103823	0.0272129	0.000688699
57.75	0.0588107	0.0175153	0.142257	0.0128713	0.343453	0.0219837	0.542175	0.033833	0.479595	0.0332713	0.593037	0.0422864	0.198748	0.040004	0.0292422	0.000700243	0.0263737	0.00018639
58	0.0602655	0.0176312	0.14505	0.0136374	0.347204	0.0238717	0.539571	0.0347487	0.473266	0.0313268	0.58399	0.0413648	0.203651	0.0402287	0.0281037	0.000818861	0.0264566	0.000841405
58.25	0.0615545	0.0173755	0.148711	0.0136156	0.354194	0.021508	0.540922	0.0357065	0.468357	0.0304276	0.580781	0.042417	0.214328	0.0403716	0.0294035	0.00104532	0.0270997	0.000676048
58.5	0.0639696	0.0171605	0.155866	0.0146418	0.366173	0.0243128	0.542347	0.0340969	0.471861	0.0302698	0.582003	0.0406538	0.222351	0.0429052	0.0294485	0.000799246	0.0272218	0.000640093
58.75	0.0656061	0.0177351	0.160335	0.0146089	0.373411	0.0226223	0.547679	0.0355801	0.471486	0.0314382	0.583893	0.0419728	0.231358	0.0432341	0.0294471	0.000802985	0.0268543	8.92029e-05
59	0.0676679	0.0177153	0.163978	0.0147671	0.377044	0.0237572	0.541333	0.0342149	0.469425	0.0312708	0.574983	0.0410325	0.237702	0.0438026	0.02891	0.000804236	0.0264753	0.000528598
59.25	0.0690808	0.0175716	0.168821	0.0142874	0.385523	0.0243115	0.538164	0.031059	0.466282	0.0311401	0.574344	0.0396312	0.244984	0.0433959	0.0290102	0.00082805	0.0263635	0.000353812
59.5	0.0701912	0.0178451	0.171867	0.0152862	0.391235	0.0242583	0.532325	0.0296407	0.460964	0.0301232	0.570312	0.0404912	0.252808	0.0452693	0.0290538	0.000978465	0.0265626	0.000308303
59.75	0.0721849	0.017568	0.177323	0.0154146	0.400014	0.0260126	0.526175	0.0287766	0.45899	0.0291091	0.570417	0.0407899	0.261502	0.0462514	0.0291264	0.00132098	0.0267701	0.000220383
60	0.0739884	0.017884	0.181273	0.0161884	0.402973	0.0233095	0.521972	0.030974	0.454947	0.0313794	0.566127	0.0414019	0.26968	0.0471244	0.0286356	0.00117458	0.0263492	0.00058259
60.25	0.075722	0.0180143	0.187524	0.0163265	0.411292	0.0245795	0.509991	0.0307239	0.449431	0.0304004	0.563855	0.042359	0.276483	0.049001	0.0292022	0.00129381	0.0262722	0.00055637
60.5	0.0774658	0.0183436	0.191396	0.0166209	0.418191	0.025854	0.508615	0.0315647	0.448186	0.0282869	0.561607	0.0404344	0.284853	0.0484502	0.0286864	0.00133141	0.0263448	0.00061342
60.75	0.0787579	0.0185307	0.196084	0.0169861	0.423129	0.0259011	0.503504	0.0319464	0.445991	0.0298209	0.558767	0.0406527	0.289489	0.0486285	0.0292022	0.00130825	0.0256521	0.000295192
61	0.079969	0.0182005	0.20096	0.017869	0.424695	0.0225739	0.500547	0.0295811	0.439699	0.0289999	0.555916	0.0413147	0.29908	0.0514618	0.0288218	0.00124963	0.0261417	0.000616605
61.25	0.0822313	0.0181244	0.20633	0.0181997	0.431012	0.0238654	0.497972	0.0314742	0.438924	0.0302452	0.552331	0.0408892	0.306619	0.0516214	0.0284543	0.00121909	0.0254838	0.00073798
61.5	0.0844499	0.0182355	0.211385	0.0189045	0.440281	0.0270583	0.492017	0.0311251	0.437272	0.0287082	0.548557	0.041724	0.316412	0.0532637	0.0290948	0.00145821	0.0264321	0.000677523
61.75	0.0861603	0.0189378	0.217596	0.0181818	0.444561	0.025566	0.491624	0.0317503	0.433869	0.0301021	0.550585	0.0425464	0.325811	0.0526948	0.0292182	0.00126664	0.0252936	0.00057019
62	0.0881278	0.0179742	0.221994	0.0194531	0.447318	0.0238551	0.486093	0.033096	0.434204	0.0288823	0.543839	0.0407314	0.335507	0.0544253	0.0295768	0.00122279	0.0254112	0.000881532
62.25	0.0904395	0.0184384	0.22719	0.0188299	0.455315	0.0259667	0.480793	0.0315378	0.429498	0.0291726	0.542703	0.0410249	0.343579	0.0549936	0.0292356	0.00088432	0.0248201	0.00061342
62.5	0.0925958	0.0186792	0.23328	0.0199783	0.462757	0.0240408	0.480108	0.0319927	0.426687	0.0316273	0.540641	0.0399647	0.353269	0.0550181	0.0300881	0.000790633	0.0260633	0.000467848
62.75	0.095638	0.0183974	0.237865	0.0209317	0.465122	0.0217884	0.476034	0.0309489	0.423712	0.0306741	0.540784	0.0420807	0.35814	0.0582809	0.0298369	0.00111274	0.0255216	5.7862e-05
63	0.0981399	0.0189668	0.243309	0.0209938	0.473734	0.0237068	0.474415	0.0329836	0.420944	0.0303743	0.538407	0.0411529	0.371485	0.0576734	0.0300534	0.00111912	0.0253141	0.00055637
63.25	0.100562	0.0190063	0.249349	0.0206822	0.476255	0.0232552	0.472372	0.0301143	0.417712	0.0297213	0.534341	0.040541	0.379464	0.0572788	0.0296801	0.00137937	0.0258339	0.000525165
63.5	0.103549	0.0191638	0.25398	0.0213195	0.476669	0.0210316	0.467654	0.0317382	0.415628	0.0315583	0.53043	0.0415997	0.385969	0.0590783	0.0296235	0.00128869	0.0254143	0.000794328
63.75	0.106582	0.0185117	0.261251	0.0221397	0.480476	0.0188397	0.465281	0.0330518	0.413535	0.0300179	0.530814	0.0396508	0.396514	0.0604631	0.0297006	0.0014156	0.0254548	0.000402506
64	0.11005	0.0190249	0.269056	0.0221054	0.484176	0.020741	0.463955	0.0314468	0.410988	0.0318012	0.528379	0.039079	0.398532	0.0604428	0.029159	0.00125286	0.0248508	0.000779293
64.25	0.112828	0.0191737	0.27154	0.0231509	0.480593	0.0189753	0.457439	0.0319822	0.408678	0.032743	0.520146	0.0396529	0.40827	0.0575612	0.0301233	0.00145491	0.0243368	0.000178406
64.5	0.11636	0.0195402	0.278743	0.0226287	0.48061	0.0187443	0.461219	0.0312888	0.404717	0.032553	0.519685	0.0416534	0.41769	0.0598632	0.0298066	0.00166171	0.0252967	0.000467848
64.75	0.120999	0.0200212	0.285824	0.0243789	0.484251	0.0163522	0.454893	0.0317137	0.401752	0.0324739	0.520609	0.0400133	0.42686	0.0598872	0.0305139	0.00142172	0.0247974	0.00055917
65	0.122893	0.0199542	0.288715	0.0219401	0.482575	0.0175902	0.451885	0.0313567	0.396989	0.034421	0.511194	0.0417728	0.432786	0.062626	0.0293042	0.00161429	0.0246883	0.000621625
65.25	0.12764	0.0205399	0.294499	0.0244673	0.476367	0.018339	0.447041	0.0300916	0.392202	0.0313611	0.508665	0.0420644	0.442624	0.0612144	0.0296993	0.00113436	0.0241498	0.000825253
65.5	0.133642	0.020834	0.303183	0.0241636	0.476956	0.0207664	0.445388	0.0307588	0.392482	0.034488	0.507254	0.0427285	0.450089	0.0616525	0.0300623	0.000915321	0.0240598	0.000505723
65.75	0.137366	0.0206739	0.310177	0.0232096	0.472949	0.0205545	0.442534	0.0309717	0.389343	0.0339962	0.505682	0.04259	0.460185	0.0608398	0.0305371	0.00124853	0.0240451	0.000733071
66	0.141596	0.021219	0.315586	0.0239066	0.470499	0.016779	0.438662	0.031264	0.384183	0.032611	0.502249	0.0415766	0.465709	0.0615863	0.0309117	0.000948793	0.0236415	0.000234253
66.25	0.147662	0.0214046	0.322527	0.023468	0.474931	0.0187437	0.439152	0.0291361	0.382937	0.0340704	0.500188	0.0439361	0.475112	0.0585583	0.0310426	0.00140722	0.0243226	0.000322302
66.5	0.150258	0.022181	0.325986	0.0223253	0.466568	0.0164982	0.433643	0.0320947	0.377745	0.0334961	0.493863	0.0432541	0.480646	0.0573487	0.030832	0.00170185	0.0238696	0.000697656
66.75	0.156167	0.0224719	0.331254	0.0245836	0.464489	0.017643	0.432077	0.031223	0.373505	0.0350821	0.492555	0.0446773	0.488948	0.0604097	0.0312226	0.00211802	0.0233484	0.000410685
67	0.160412	0.0225511	0.338634	0.0239804	0.460694	0.0189609	0.428793	0.0320725	0.370623	0.0370661	0.488454	0.044779	0.492984	0.0579028	0.031121	0.00299514	0.0228358	0.000234253
67.25	0.165509	0.0234138	0.344196	0.0227608	0.452263	0.0172228	0.424372	0.0310409	0.364023	0.0347851	0.487954	0.0471886	0.496276	0.0570531	0.0316466	0.00363419	0.0227819	0.0002412
67.5	0.169712	0.0248237	0.349198	0.0228854	0.44643	0.0152103	0.423149	0.031677	0.362119	0.0360983	0.480094	0.0455052	0.500268	0.0508605	0.0321491	0.00403111	0.0223725	0.000764363
67.75	0.173668	0.0244024	0.351974	0.022128	0.43681	0.0162474	0.415975	0.029907	0.353894	0.0370744	0.475539	0.0460333	0.502491	0.0493514	0.0324074	0.00451603	0.0222113	0.000356811
68	0.177961	0.0248312	0.359296	0.0238822	0.434459	0.0159004	0.416141	0.0319007	0.353996	0.0378558	0.472511	0.0458506	0.505941	0.0423782	0.0334965	0.00515606	0.0221984	0.00045336
68.25	0.184819	0.0257901	0.368782	0.0206499	0.430097	0.012925	0.414921	0.031776	0.357205	0.0378414	0.477067	0.0473717	0.519041	0.0408599	0.0357926	0.00580468	0.0224149	0.0012151
68.5	0.190333	0.0264619	0.374868	0.0207858	0.432127	0.0176257	0.417788	0.0327652	0.350951	0.0377508	0.472911	0.0486045	0.523612	0.0389049	0.0376121	0.00689006	0.0230233	0.000268337
68.75	0.192669	0.0261046	0.377215	0.02352	0.427156	0.0139093	0.411115	0.02836	0.34785	0.0370435	0.468234	0.0485396	0.520204	0.0360685	0.0371342	0.0065711	0.0215436	0.00055917
69	0.196786	0.0263495	0.383263	0.0197008	0.417768	0.0159199	0.407338	0.0300179	0.343486	0.0383656	0.462133	0.049482	0.525328	0.032032	0.0383466	0.00742498	0.0210862	0.000705008
69.25	0.199699	0.0276241	0.386946	0.0199573	0.414573	0.0179744	0.404437	0.0339408	0.338109	0.035943	0.458763	0.047238	0.527356	0.0307792	0.0391408	0.00797486	0.0220273	0.000520758
69.5	0.205197	0.026597	0.395699	0.0220389	0.413392	0.0142534	0.403319	0.0327542	0.339643	0.039666	0.459401	0.0498197	0.535794	0.0294234	0.0407817	0.00889872	0.0214523	0.000745561
69.75	0.209171	0.0286134	0.397208	0.0202738	0.406459	0.0162406	0.393919	0.0321052	0.331213	0.0383286	0.449971	0.0487453	0.530294	0.0300953	0.0424414	0.00871961	0.0212764	0.000499629
70	0.213406	0.0281463	0.400648	0.0207671	0.403538	0.017455	0.392394	0.0314001	0.326032	0.0372461	0.450635	0.0508334	0.529713	0.0252079	0.0439647	0.00919257	0.0210167	0.000440766
70.25	0.217414	0.0301303	0.406347	0.0216857	0.402459	0.0176538	0.391877	0.0324196	0.326465	0.0410318	0.445902	0.0516149	0.532225	0.0276832	0.0461544	0.0105815	0.0209441	0.000344349
70.5	0.220507	0.0306014	0.409768	0.0204037	0.397623	0.0167569	0.386048	0.0323295	0.322574	0.0380811	0.443511	0.0523238	0.531664	0.0228288	0.0473508	0.0107683	0.0203183	0.000353812
70.75	0.225159	0.0309347	0.414699	0.0206958	0.38963	0.0147457	0.384906	0.0295396	0.319952	0.0370324	0.438493	0.0528102	0.520387	0.0252663	0.0481726	0.0111457	0.0199321	0.000535217
71	0.226701	0.0317438	0.413167	0.0205907	0.391206	0.0179542	0.37918	0.0313256	0.31509	0.036179	0.430704	0.0524297	0.514916	0.0176838	0.0492892	0.0122073	0.0196359	0.000752445
71.25	0.231851	0.0339011	0.419069	0.0182169	0.385944	0.0163997	0.378424	0.0317794	0.310488	0.0367501	0.431172	0.0537108	0.515259	0.0204862	0.0526027	0.0124975	0.0198942	0.000147596
71.5	0.237669	0.0337968	0.423109	0.0189742	0.387041	0.0169934	0.373401	0.0331868	0.307829	0.0370819	0.427053	0.0546193	0.515962	0.0194969	0.0544396	0.0132383	0.0194136	0.000535217
71.75	0.242099	0.0345663	0.426626	0.018408	0.384566	0.0164244	0.370161	0.0322683	0.306909	0.0371465	0.424655	0.054251	0.512732	0.0170256	0.0567848	0.0137094	0.0190551	0.000396795

## Sheet: trp2Δ-trp4Δ
Panels a and b																				Panel c
time (h)	1-20mean	1-20sd	1-10mean	1-10sd	1-5mean	1-5sd	1-2mean	1-2sd	1-1mean	1-1sd	2-1mean	2-1sd	5-1mean	5-1sd	10-1mean	10-1sd	20-1mean	20-1sd			0 h					24 h						48 h					72 h
0	0.0160982	0.00180817	0.0201002	0.00171528	0.018233	0.000605473	0.0314475	0.0176521	0.0200055	0.000891936	0.0220494	0.00544181	0.0216685	0.000926657	0.0225717	0.000949021	0.0214892	0.00197231		Replicate	Mic number	Blue cells	Red cells		Replicate	Mic number	Blue cells	Red cells		Replicate	Mic number	Blue cells	Red cells		Replicate	Mic number	Blue cells	Red cells
0.25	0.0138681	0.000896002	0.0155765	0.00121923	0.0151307	0.00036842	0.0230415	0.00830366	0.0159502	0.00192352	0.0197221	0.00510669	0.0171486	0.000388316	0.0178226	0.000827016	0.015165	0.000701631		1	1	971	1043		1	1	26	1466		1	1	62	2630		1	1	47	2467
0.5	0.0144014	0.000668862	0.0156007	0.00116247	0.0161145	0.000570361	0.0280363	0.0163998	0.0159917	0.00138027	0.0195205	0.00430486	0.0171832	0.000220646	0.0173376	0.000754486	0.0146317	0.000775848		1	2	1614	1796		1	2	24	1095		1	2	30	1439		1	2	18	970
0.75	0.0136665	0.000735609	0.0152919	0.000828793	0.0143693	0.000253312	0.0216142	0.00904409	0.0152809	0.00163585	0.0187878	0.00523755	0.0165968	0.000726831	0.0166441	0.00104357	0.0140223	0.000707172		1	3	348	345		1	3	66	2689		1	3	45	1821		1	3	25	1376
1	0.013466	0.00046962	0.0154579	0.000604097	0.015663	0.000355698	0.0273682	0.0164006	0.0150886	0.00159518	0.0194802	0.00500285	0.0159713	0.000187864	0.0170047	0.000795714	0.0138034	0.000913725		1	4	1658	1692		1	4	41	1884		1	4	37	1587		1	4	22	1501
1.25	0.0128221	0.000545479	0.0147978	0.000519282	0.0147264	0.000301581	0.0273613	0.0175863	0.0149043	0.00184028	0.0182786	0.00486653	0.0159287	0.000514828	0.016052	0.00114215	0.013679	0.000804085		1	5	587	612		1	5	34	1445		1	5	59	2784		1	5	38	2750
1.5	0.0128809	0.000408286	0.0149153	0.000479038	0.0152356	0.000468733	0.0204046	0.00852001	0.0147038	0.00159466	0.0181704	0.00496352	0.016196	0.000326241	0.0163757	0.000871022	0.013436	0.00116498		1	6	787	833		1	6	30	1391		1	6	52	2460		1	6	31	1845
1.75	0.0125134	0.000878554	0.0146976	0.000423388	0.014359	0.000244051	0.0253983	0.0155134	0.0148018	0.00168508	0.0180448	0.00502977	0.0162697	0.000345356	0.0159173	0.000713043	0.0136525	0.00101595		1	7	775	785		1	7	43	2117		1	7	87	3836		1	7	32	1845
2	0.0125468	0.000386168	0.0142379	0.000405718	0.0139742	0.000419899	0.0211557	0.00844593	0.0144758	0.00172525	0.0178121	0.00480052	0.0159852	0.000309123	0.0156834	0.000667586	0.013201	0.000735986		1	8	1148	1234		1	8	50	2448		1	8	13	613		1	8	40	2156
2.25	0.011821	0.000667713	0.013996	0.000490259	0.0141747	0.000220646	0.0202871	0.00808109	0.0145334	0.00160303	0.0173444	0.00479585	0.0154092	0.000407763	0.0156995	0.000797641	0.012777	0.000703922		2	1	229	281		2	1	35	1550		2	1	58	2056		2	1	22	996
2.5	0.011828	0.000768807	0.014246	0.00032539	0.0138994	0.000242912	0.0242544	0.0164168	0.0140991	0.0015205	0.0168352	0.00491236	0.0156339	0.000262246	0.0156673	0.000681027	0.0134256	0.000775848		2	2	1299	1484		2	2	42	1707		2	2	50	1985		2	2	42	2185
2.75	0.0126562	0.000716101	0.0152989	0.000323022	0.0149592	0.000223146	0.0241277	0.0142676	0.0152926	0.00161835	0.0177798	0.00471766	0.0167282	0.000124427	0.0162836	0.000744714	0.014596	0.00081187		2	3	1228	1305		2	3	26	1214		2	3	30	1161		2	3	33	1501
3	0.011828	0.000429762	0.0139119	0.000387601	0.014124	0.000591848	0.024706	0.0148197	0.0148652	0.00188961	0.0171531	0.00452996	0.0154	0.000424369	0.0156811	0.000727974	0.0130178	0.000671153		2	4	2347	2852		2	4	39	1539		2	4	35	1185		2	4	47	1870
3.25	0.0119962	0.000899423	0.0142621	0.000474206	0.0139397	0.000298096	0.0205371	0.00779778	0.0146567	0.00149357	0.0171197	0.0051346	0.0156592	0.000624868	0.0157157	0.000930355	0.0131664	0.00099303		2	5	722	823		2	5	38	1505		2	5	40	1951		2	5	24	1134
3.5	0.0120872	0.000600273	0.0141539	0.000400002	0.0139731	0.000562607	0.0251391	0.0151304	0.0144897	0.00148118	0.0170115	0.00456913	0.0151408	0.000184485	0.0153309	0.000814166	0.0127425	0.000832067		2	6	1872	2208		2	6	36	1250		2	6	51	2007		2	6	33	1573
3.75	0.0118361	0.0011108	0.013753	0.000198677	0.0134467	0.000653347	0.0259835	0.015024	0.014371	0.00204094	0.0165426	0.00469843	0.0151812	0.000282221	0.0147388	0.000890752	0.0125075	0.000671153		2	7	1127	1328		2	7	46	1944		2	7	75	2671		2	7	37	1627
4	0.0121621	0.000974748	0.0148128	0.000309123	0.0141298	0.000485824	0.0243224	0.0152894	0.0155149	0.00177035	0.0181888	0.00437812	0.0163067	0.000628967	0.0158724	0.000462113	0.014035	0.000795552		2	8	1372	1554		2	8	51	1811		2	8	46	1711		2	8	36	1728
4.25	0.012404	0.00108642	0.0140283	0.000246615	0.0139892	0.00037405	0.0235448	0.0142943	0.0150461	0.00183459	0.017061	0.00439943	0.0156477	0.000169106	0.0152054	0.000714015	0.0127575	0.000706387		3	1	1380	1323		3	1	44	1251		3	1	35	1753		3	1	49	2348
4.5	0.011578	0.000613833	0.0139108	0.000358029	0.0140377	0.000423388	0.0200705	0.0076955	0.0151291	0.00164982	0.0162938	0.00457606	0.0151812	0.000154889	0.0149957	0.000682872	0.0125582	0.000663837		3	2	785	854		3	2	17	498		3	2	54	2717		3	2	57	2624
4.75	0.0108258	0.000718435	0.0132093	0.000326241	0.0131771	0.000169106	0.0230841	0.0167004	0.014226	0.00147778	0.0158848	0.00458559	0.0145453	0.000480772	0.0147861	0.000990052	0.0121896	0.000671773		3	3	276	306		3	3	27	804		3	3	46	2286		3	3	42	1444
5	0.0116022	0.000629983	0.0137357	0.000485824	0.0137785	0.000265399	0.0195015	0.00793987	0.0147766	0.00184693	0.0163341	0.00449498	0.0152123	0.00031625	0.0148621	0.000751158	0.0124223	0.000911283		3	4	512	516		3	4	21	554		3	4	46	2081		3	4	40	1996
5.25	0.0116437	0.000459266	0.0143014	0.000212925	0.0141448	0.000252215	0.0219897	0.0139562	0.0153584	0.00181347	0.0164516	0.00464982	0.0155118	0.000257404	0.0155026	0.0006702	0.0129061	0.000666115		3	5	1496	1519		3	5	28	1009		3	5	22	1721		3	5	39	1665
5.5	0.0128947	0.000782743	0.0151354	0.000281237	0.0151862	0.000385422	0.0246208	0.0141945	0.0169758	0.0017641	0.0178881	0.0047357	0.0171131	0.000479328	0.0163448	0.00105843	0.0135317	0.000880433		3	6	1552	1616		3	6	43	1461		3	6	18	905		3	6	24	978
5.75	0.0121609	0.000600735	0.0142599	0.000355698	0.014252	0.000680431	0.0253719	0.0156173	0.0167247	0.00158491	0.0167845	0.00473949	0.0159945	0.000330074	0.0156201	0.000941983	0.0131895	0.000770054		3	7	274	278		3	7	14	465		3	7	70	3527		3	7	48	2078
6	0.0121356	0.000423715	0.0144753	0.000314492	0.0146344	0.000499566	0.0243443	0.0145916	0.0166233	0.00160198	0.0172522	0.0046598	0.0155533	0.000257404	0.0152941	0.00080978	0.012822	0.000711291		3	8	302	313		3	8	38	1439		3	8	43	2656		3	8	40	1933
6.25	0.0118741	0.000600273	0.0139478	0.000500675	0.0141887	0.000272417	0.0202088	0.00762619	0.0163423	0.00212587	0.0161487	0.00451542	0.0155983	0.000123307	0.0153322	0.000628967	0.0131516	0.00108948
6.5	0.0138532	0.00152271	0.015625	0.000699836	0.0153326	0.000352748	0.0253765	0.0138672	0.0197233	0.00205208	0.019214	0.00509881	0.0187524	0.000687974	0.0178447	0.000962774	0.0148645	0.00136991
6.75	0.0126943	0.000918531	0.0148924	0.000535417	0.0153913	0.000423388	0.0254514	0.01448	0.0175669	0.00167177	0.0176024	0.00439834	0.0164001	0.000444591	0.0160349	0.000687044	0.0137034	0.000893644
7	0.0127934	0.000549801	0.0151907	0.000518049	0.0160065	0.000641173	0.0221764	0.00745082	0.0181498	0.0018821	0.0171843	0.00450186	0.0162239	0.000326241	0.0156824	0.000550809	0.0131032	0.000549432
7.25	0.0128245	0.000939478	0.0147899	0.000253312	0.0153971	0.000564083	0.0258834	0.0151321	0.01834	0.00195588	0.0171509	0.00481356	0.0165165	0.000472856	0.0157988	0.000855857	0.0129269	0.000747828
7.5	0.0130756	0.0010262	0.0147219	0.000242912	0.0156783	0.000447412	0.0255563	0.0136581	0.018696	0.00203756	0.0169839	0.00423753	0.0171985	0.000388864	0.0159992	0.000797908	0.0131942	0.000712579
7.75	0.0127658	0.000693838	0.0153463	0.00037405	0.0161276	0.000309778	0.0245092	0.0146548	0.0190762	0.00181693	0.0169655	0.00441987	0.0167884	0.000400002	0.0159232	0.000641157	0.0135179	0.000977305
8	0.0121645	0.000509519	0.0150699	0.000315812	0.0159168	0.000481924	0.0214094	0.00815938	0.0193988	0.00171365	0.0171071	0.0048302	0.016505	0.000481924	0.0160384	0.000835559	0.0131424	0.000848739
8.25	0.0125066	0.00068259	0.0151528	0.000274445	0.0159825	0.00053982	0.0214658	0.00780023	0.0200624	0.00185984	0.0170323	0.00479439	0.0169532	0.000335712	0.0158633	0.000808079	0.0135007	0.000945091
8.5	0.0124387	0.000502757	0.0154777	0.000137222	0.0167313	0.000333225	0.0293626	0.0144334	0.0205348	0.00196882	0.01728	0.00448096	0.0168944	0.000277728	0.0161871	0.000643762	0.0135997	0.000789741
8.75	0.012646	0.000326241	0.0157254	0.000259015	0.016812	0.000242912	0.0268525	0.014731	0.0214634	0.00196018	0.017553	0.00453536	0.017035	0.000535537	0.0162113	0.000874247	0.0135329	0.000502885
9	0.0133971	0.000608354	0.0163337	0.00032539	0.0181368	0.000567043	0.0288351	0.0163265	0.0221384	0.00173901	0.0179194	0.0044152	0.0172424	0.000431051	0.0165684	0.000663501	0.0136666	0.000837572
9.25	0.0129444	0.000752575	0.0157485	0.000290267	0.0181679	0.000282221	0.0235282	0.00799062	0.0225095	0.00161169	0.0178849	0.00437576	0.01705	0.000408286	0.0160005	0.000687974	0.0136401	0.000801321
9.5	0.0134859	0.000610977	0.0165641	0.00029995	0.0184571	0.000387601	0.0256352	0.007942	0.023521	0.0016038	0.0182489	0.00450186	0.0175984	0.000588035	0.0164521	0.000727974	0.0138809	0.000893572
9.75	0.0137693	0.00073684	0.0168464	0.000521945	0.0191876	0.000511962	0.0312511	0.0152544	0.0247503	0.00177096	0.0189643	0.00449728	0.0178645	0.000414712	0.0163092	0.00072856	0.0140318	0.000726538
10	0.0132428	0.000678799	0.0173614	0.000510335	0.0197267	0.000539049	0.0286628	0.00652637	0.0258275	0.00184025	0.0190462	0.00466809	0.0179129	0.000705965	0.0165742	0.000751356	0.0137553	0.000855869
10.25	0.0140009	0.000638557	0.0178106	0.00036897	0.0209997	0.000596174	0.0331647	0.0138705	0.0270821	0.00176937	0.019886	0.00456443	0.0185039	0.000593342	0.0170661	0.000559109	0.0145467	0.00106715
10.5	0.0144409	0.00040104	0.0183256	0.00040104	0.0213293	0.000570361	0.0296088	0.00793124	0.0291501	0.00187097	0.0204828	0.00447342	0.0188691	0.000457406	0.0173161	0.0006923	0.0145952	0.000790268
10.75	0.0143477	0.000679412	0.0184397	0.000334248	0.0218443	0.000115724	0.0310535	0.00781004	0.0301271	0.00176148	0.0213296	0.00444653	0.0187355	0.000363057	0.0172896	0.000594419	0.0145122	0.000974869
11	0.0144721	0.000354317	0.0185215	0.000422708	0.0228305	0.00059255	0.0331329	0.00733799	0.031437	0.00146437	0.022143	0.00450669	0.0187505	0.000596032	0.0169141	0.000695235	0.0144535	0.000985399
11.25	0.0145205	0.000605473	0.019002	0.000333225	0.0235356	0.000518049	0.0384839	0.0132084	0.0330212	0.00164472	0.0230393	0.00439114	0.0189671	0.000471976	0.0170143	0.000757462	0.0142772	0.00111623
11.5	0.015168	0.000617228	0.0193326	0.000347357	0.0243893	0.000617228	0.0400508	0.0130201	0.0346226	0.00150188	0.0236834	0.00452823	0.0193208	0.000475353	0.0166204	0.000593719	0.0142277	0.000994286
11.75	0.0157175	0.000775848	0.0206817	0.000753369	0.0258997	0.000667378	0.041415	0.0134797	0.0370719	0.00123118	0.0252133	0.0044236	0.0201687	0.000474612	0.0173531	0.000693838	0.0145422	0.00102755
12	0.0166333	0.00061947	0.0217957	0.000729964	0.0276081	0.000518728	0.0460519	0.0176325	0.0389728	0.00147344	0.0269586	0.00469244	0.020785	0.000658841	0.0175616	0.00092946	0.0146759	0.000978722
12.25	0.0163316	0.000713745	0.0213914	0.000558461	0.0276266	0.000602118	0.0441848	0.0142062	0.0405455	0.00145969	0.0272698	0.00478091	0.0202828	0.000816442	0.0172598	0.000825403	0.0144409	0.00103954
12.5	0.0171783	0.000558116	0.0225965	0.000766837	0.0288548	0.000839734	0.0490889	0.0159024	0.0429188	0.0018111	0.0287813	0.00477439	0.0207989	0.000655888	0.017527	0.000976169	0.0148579	0.000963216
12.75	0.0166243	0.000913107	0.0226749	0.000773122	0.0296163	0.000710692	0.0502125	0.0139376	0.044798	0.0012517	0.0299312	0.00453769	0.0207449	0.000735668	0.0168497	0.000702725	0.014214	0.000682466
13	0.0174561	0.000917662	0.0236957	0.000620124	0.0310334	0.000778154	0.0525593	0.0136069	0.0471448	0.00202628	0.0315568	0.00453276	0.0210098	0.000840027	0.0170237	0.000829025	0.0142312	0.000985399
13.25	0.0180045	0.000781653	0.0251749	0.000734799	0.0329274	0.000643962	0.0536875	0.00929218	0.050805	0.00181864	0.0344531	0.00469892	0.0216342	0.000866014	0.017132	0.000827686	0.0148718	0.000756984
13.5	0.0193109	0.000681652	0.0265147	0.000632586	0.0352891	0.000590388	0.0590387	0.0139513	0.0538327	0.00204765	0.0359254	0.00430098	0.0223071	0.000888116	0.0179234	0.000814781	0.0144478	0.000852087
13.75	0.0194895	0.000898309	0.0268328	0.000715179	0.0359621	0.000671345	0.0606207	0.0111564	0.0574469	0.00231081	0.0376053	0.00495993	0.0223532	0.000770388	0.0172541	0.000675177	0.0139456	0.00090665
14	0.0205287	0.0006702	0.0287521	0.0007749	0.038613	0.000596174	0.0661183	0.0147415	0.0614723	0.00184018	0.0398483	0.00475573	0.023799	0.000762751	0.0177115	0.000779522	0.0147359	0.00081648
14.25	0.0216081	0.000964356	0.0304457	0.000744328	0.0410347	0.000360374	0.0661373	0.00922821	0.065023	0.00270113	0.0421963	0.00481781	0.0239477	0.000847949	0.0180352	0.00084256	0.0150112	0.000812448
14.5	0.022887	0.00115529	0.0321899	0.00113901	0.0435416	0.00056849	0.0743409	0.0142394	0.068969	0.00249067	0.0439372	0.00455827	0.0248463	0.00125906	0.0181424	0.000598173	0.0153257	0.00116518
14.75	0.0241254	0.000965229	0.0335851	0.0012517	0.0466476	0.000682872	0.0761973	0.010048	0.0734726	0.00300674	0.0474084	0.00474465	0.0252933	0.000863054	0.0185675	0.000715983	0.0151598	0.000943296
15	0.0241106	0.000904036	0.0347499	0.00134671	0.0487399	0.000687152	0.0824575	0.0167651	0.0772757	0.00232409	0.048829	0.00441233	0.0253636	0.00110335	0.0182058	0.00074884	0.0148154	0.00080208
15.25	0.0260483	0.00111529	0.0369838	0.001563	0.0522434	0.000662327	0.0864911	0.0152132	0.0832368	0.00296019	0.0512519	0.00486658	0.0263763	0.000888596	0.0184466	0.000655026	0.0151564	0.000664239
15.5	0.0276013	0.0010277	0.039417	0.00175108	0.0558863	0.000614702	0.0906306	0.0152826	0.0889673	0.00316603	0.0526643	0.00462522	0.0277818	0.00092142	0.0188129	0.000811358	0.0155217	0.0010324
15.75	0.0293675	0.00100236	0.04125	0.00189776	0.0589602	0.000781354	0.0932978	0.0147301	0.094199	0.00297024	0.0549997	0.00454633	0.0284351	0.000954723	0.0195272	0.000731409	0.0157797	0.000636785
16	0.0306889	0.00112198	0.0437327	0.00219028	0.0631746	0.00106868	0.0982023	0.0159333	0.0994492	0.00278259	0.0571161	0.00459439	0.0294305	0.00112439	0.0193844	0.000863645	0.0158949	0.000951388
16.25	0.0325634	0.00115084	0.0466602	0.00253175	0.0681608	0.000589483	0.0986543	0.0126972	0.10674	0.002227	0.0586127	0.00438173	0.0307174	0.00140183	0.0200399	0.000654732	0.0163604	0.000856804
16.5	0.0340403	0.00169529	0.048916	0.00218522	0.0720884	0.000482786	0.098999	0.0101813	0.111557	0.00257827	0.061001	0.00428375	0.0319282	0.00129283	0.0199731	0.000693838	0.0162924	0.00103159
16.75	0.0356821	0.00139241	0.0516361	0.0023317	0.0760586	0.000436019	0.106553	0.0160825	0.116165	0.00235183	0.0627972	0.00442502	0.0326069	0.00175454	0.0200204	0.000435407	0.0167751	0.000855248
17	0.0388007	0.00180857	0.0556477	0.00201828	0.0819677	0.000549801	0.105247	0.00997903	0.121932	0.00277357	0.0648813	0.00432049	0.0347681	0.00134341	0.0210445	0.0006702	0.016933	0.000962109
17.25	0.0405209	0.00218475	0.0588736	0.0023791	0.0872259	0.000344119	0.110358	0.0170948	0.126019	0.00107748	0.066295	0.00445389	0.0363097	0.00153608	0.021631	0.000882586	0.0171473	0.00101425
17.5	0.0435186	0.0016092	0.062588	0.00194931	0.0929346	0.000604875	0.113695	0.0158729	0.130199	0.00149935	0.0672467	0.00444311	0.0378442	0.00220109	0.0215815	0.000664865	0.0176127	0.000829425
17.75	0.0459656	0.00187403	0.0646007	0.00214476	0.0966468	0.000265399	0.113892	0.0138074	0.131539	0.000926059	0.0690694	0.00411378	0.0386058	0.00230454	0.0214467	0.000661939	0.0170621	0.00105072
18	0.0491972	0.00254444	0.0699695	0.00232876	0.103889	0.000372164	0.119063	0.0163926	0.136418	0.000697944	0.0706396	0.00425931	0.0410309	0.00228704	0.0219881	0.000352748	0.0177129	0.000881512
18.25	0.0515061	0.00194507	0.0734144	0.00235643	0.110114	0.0006923	0.116519	0.0107821	0.138688	0.000674435	0.0713379	0.00420329	0.0424814	0.00268291	0.0214375	0.000373308	0.0171853	0.000985779
18.5	0.0554646	0.00288816	0.0775989	0.00177782	0.117639	0.000854824	0.11795	0.0109552	0.143032	0.000673944	0.0728725	0.00411114	0.0444389	0.00345314	0.0223558	0.000707564	0.0176658	0.00111074
18.75	0.0576675	0.00231258	0.0815334	0.00218602	0.124812	0.00115572	0.121944	0.0109666	0.143808	0.000969958	0.0740213	0.00427045	0.0463111	0.00261675	0.0219307	0.000563345	0.0170656	0.00104447
19	0.0623565	0.00252617	0.0866533	0.0011201	0.133139	0.000670487	0.124548	0.0108503	0.148114	0.00141875	0.0763024	0.00403089	0.0485772	0.00271053	0.0226369	0.000588742	0.0175644	0.000843029
19.25	0.0665191	0.00281117	0.0911351	0.00156462	0.141216	0.000498284	0.126814	0.0101857	0.150776	0.00104032	0.0779361	0.00403533	0.0505496	0.00307525	0.0228673	0.00060902	0.0177615	0.000662327
19.5	0.0704915	0.00289557	0.0973645	0.000782717	0.151683	0.00081524	0.128401	0.0110607	0.154368	0.00149145	0.0792218	0.00419981	0.0530324	0.00351172	0.0239722	0.00086749	0.0182108	0.00102452
19.75	0.0756771	0.00335576	0.10351	0.00129051	0.159412	0.00157659	0.132326	0.0117749	0.156739	0.00135632	0.0804719	0.00449274	0.0552548	0.00320999	0.0239791	0.000701906	0.0184435	0.00111724
20	0.0800459	0.00305338	0.110557	0.00116407	0.16816	0.00133323	0.13441	0.0120666	0.160445	0.000947256	0.082321	0.00414312	0.0577675	0.00323951	0.0249745	0.000886565	0.0189331	0.00131515
20.25	0.0871394	0.00416685	0.119309	0.00232143	0.181242	0.00399091	0.1377	0.0115588	0.167241	0.00103962	0.0837323	0.0041565	0.0612537	0.00244249	0.0260287	0.00178669	0.0198951	0.0012487
20.5	0.0921763	0.00415019	0.125897	0.0026906	0.186677	0.00238221	0.140099	0.0131598	0.167608	0.000930779	0.0858326	0.00430165	0.0623263	0.00378387	0.0264791	0.00107396	0.0197454	0.000942743
20.75	0.0991823	0.00474273	0.136369	0.00342786	0.199939	0.00117479	0.143234	0.0128099	0.175951	0.00175861	0.086843	0.00420443	0.0658494	0.00323667	0.0272488	0.00114242	0.020917	0.00146841
21	0.10427	0.00381639	0.143429	0.00397457	0.206719	0.00143034	0.147311	0.0134869	0.176028	0.00138743	0.0888142	0.00459558	0.0675867	0.0033178	0.0285966	0.00162635	0.0211785	0.00129358
21.25	0.112426	0.00515354	0.154391	0.00523443	0.216968	0.00294351	0.14875	0.0141416	0.18191	0.00306837	0.0897474	0.00449481	0.069376	0.00320171	0.0301243	0.00127948	0.0216808	0.000871317
21.5	0.119761	0.00599964	0.163163	0.00676086	0.223408	0.00251155	0.151746	0.0138741	0.184723	0.00125739	0.0900886	0.00424029	0.0716596	0.00322541	0.0297108	0.00132653	0.0232498	0.00150768
21.75	0.126183	0.00646977	0.171687	0.00675112	0.230224	0.00178779	0.155495	0.0130273	0.187855	0.00190153	0.0929745	0.00482537	0.0742863	0.00346289	0.0316715	0.00242273	0.0229435	0.00167803
22	0.13552	0.00708777	0.183255	0.00731667	0.237912	0.00333339	0.158614	0.0144016	0.192219	0.0021507	0.0946577	0.00434966	0.0771147	0.00319595	0.0323283	0.00247863	0.0238168	0.00166494
22.25	0.145926	0.00893371	0.192831	0.0048806	0.247995	0.00512659	0.160107	0.0146075	0.194902	0.000856544	0.0945541	0.00429577	0.0780307	0.00304153	0.0329977	0.00237413	0.0236544	0.00136442
22.5	0.155284	0.0084974	0.20477	0.00875098	0.250103	0.000849682	0.164647	0.014481	0.19873	0.00115914	0.0976278	0.00432305	0.0806298	0.00273961	0.0348099	0.00259685	0.0247938	0.00168114
22.75	0.167136	0.00928082	0.215045	0.00866163	0.256016	0.00225498	0.168819	0.0142487	0.202811	0.00142375	0.098614	0.00475972	0.0823475	0.00223773	0.034765	0.00276102	0.0251901	0.00168148
23	0.176416	0.00820911	0.225974	0.0121916	0.263915	0.00450081	0.169598	0.013041	0.207223	0.00086456	0.0997719	0.00434128	0.0843372	0.0029201	0.0364931	0.00325051	0.0256199	0.00219937
23.25	0.186235	0.00954009	0.234428	0.0130512	0.269565	0.00254941	0.172337	0.0143043	0.210906	0.00152186	0.101225	0.00423426	0.0856956	0.00223261	0.0369471	0.00332858	0.0252524	0.00210509
23.5	0.20553	0.0105567	0.258784	0.0167449	0.287123	0.00396958	0.175813	0.0146112	0.226398	0.00160138	0.10503	0.00421113	0.093305	0.00303388	0.04175	0.00365871	0.0296682	0.00215479
23.75	0.20967	0.010521	0.254231	0.0193316	0.281319	0.00417607	0.179534	0.0144944	0.217654	0.00230199	0.105256	0.0050957	0.0904364	0.00273833	0.040408	0.00462664	0.0281533	0.00219908
24	0.217953	0.0116529	0.257967	0.0200235	0.282551	0.00394541	0.182732	0.0151656	0.216552	0.000740233	0.105553	0.00421746	0.0895597	0.00205989	0.0409806	0.004587	0.0273665	0.00243358
24.25	0.229779	0.0130205	0.264392	0.0218568	0.288116	0.00452032	0.186307	0.0146572	0.220625	0.000488102	0.106324	0.00442071	0.0911405	0.00203709	0.0411085	0.00476292	0.0276535	0.00287635
24.5	0.244534	0.0141921	0.273051	0.0223113	0.295729	0.00565635	0.188187	0.0147669	0.22455	0.000912114	0.108197	0.00430256	0.0929493	0.00259072	0.0425418	0.00456969	0.0285083	0.00235857
24.75	0.261507	0.0157962	0.282086	0.0244291	0.30572	0.00460358	0.191872	0.0158268	0.230025	0.000705059	0.110315	0.0047167	0.0960115	0.00297518	0.0447422	0.00464358	0.030218	0.00323117
25	0.274344	0.0164011	0.29071	0.0270823	0.3131	0.00738826	0.195794	0.0151017	0.234527	0.000966048	0.111749	0.00505082	0.0978515	0.00277994	0.0461098	0.00630229	0.0312953	0.00364342
25.25	0.295234	0.0139026	0.302337	0.0291446	0.325946	0.00575645	0.198184	0.0151343	0.24496	0.00196982	0.113831	0.0050412	0.102356	0.00161783	0.0487538	0.00548765	0.0340578	0.00319947
25.5	0.301372	0.0168547	0.304859	0.0277405	0.325853	0.00672241	0.201103	0.0162803	0.242774	0.00199306	0.114984	0.00394354	0.102464	0.00222873	0.0504105	0.0063614	0.034301	0.00391861
25.75	0.313799	0.016753	0.311776	0.0295632	0.335186	0.00661711	0.205032	0.0145137	0.249878	0.00118261	0.117087	0.00464026	0.104939	0.00286616	0.0533575	0.0075092	0.035945	0.00373904
26	0.321403	0.0184793	0.315867	0.0300694	0.339299	0.00547639	0.207684	0.0162014	0.251211	0.000651714	0.118762	0.00488757	0.107276	0.00300031	0.0544993	0.0070069	0.0363979	0.00449063
26.25	0.331209	0.0186302	0.321705	0.0293741	0.342733	0.00747745	0.211174	0.0173591	0.255839	0.00144312	0.119897	0.00411883	0.10852	0.00221238	0.0566146	0.00777609	0.039262	0.00469014
26.5	0.340276	0.0162872	0.32815	0.0332723	0.351344	0.00840321	0.215849	0.0183332	0.259838	0.00133408	0.12139	0.00513496	0.110588	0.0022312	0.0587805	0.00717442	0.0409474	0.00524848
26.75	0.347216	0.0166778	0.334587	0.0321093	0.356493	0.00778403	0.217273	0.0165198	0.266073	0.00110035	0.122723	0.00473981	0.1122	0.00302861	0.061465	0.00708206	0.0423197	0.00548587
27	0.356224	0.0188451	0.341904	0.0361555	0.365212	0.00777203	0.219925	0.0179336	0.269494	0.000615153	0.12479	0.00461463	0.115527	0.00204744	0.0637818	0.00768002	0.0447125	0.00483451
27.25	0.362237	0.0182326	0.346156	0.0345281	0.36876	0.00772693	0.224905	0.0172907	0.272777	0.00170294	0.12532	0.00484872	0.11789	0.00277829	0.0662288	0.00817924	0.0458738	0.00630105
27.5	0.380275	0.0242333	0.357359	0.0382069	0.38086	0.00803187	0.227675	0.0179735	0.284501	0.00141464	0.127844	0.00494278	0.122173	0.00321618	0.0706863	0.00838744	0.0494303	0.00668535
27.75	0.387646	0.0224396	0.367906	0.0406352	0.389094	0.00646643	0.231756	0.018134	0.288538	0.0026558	0.130362	0.00513104	0.125714	0.00231251	0.0756735	0.00895547	0.0532402	0.00589979
28	0.383993	0.0214296	0.364935	0.0424037	0.386239	0.00974985	0.233569	0.0176479	0.284955	0.00238859	0.130786	0.00509048	0.125121	0.0022853	0.075297	0.00875483	0.0514638	0.00598145
28.25	0.391967	0.0216816	0.372452	0.0418391	0.392504	0.00926884	0.236574	0.0168494	0.289625	0.000960557	0.132727	0.00498267	0.127695	0.00207914	0.0785067	0.00900403	0.0538867	0.00635197
28.5	0.397392	0.0212659	0.377158	0.0443481	0.398468	0.0104362	0.241438	0.0179552	0.29451	0.00325832	0.132528	0.00499474	0.13058	0.00197461	0.0826635	0.00992733	0.0561356	0.00668224
28.75	0.405057	0.0239184	0.380872	0.0453748	0.403617	0.0111124	0.243696	0.0184056	0.298069	0.00233968	0.135423	0.00470449	0.132628	0.00238555	0.0857811	0.0107414	0.0572267	0.00752794
29	0.41531	0.0262508	0.386702	0.0463869	0.410627	0.00880384	0.245564	0.0185355	0.302721	0.00173456	0.136707	0.00525624	0.136045	0.00294599	0.0905162	0.0109984	0.0593937	0.00771805
29.25	0.418758	0.0243374	0.393695	0.0463429	0.413248	0.0115184	0.248913	0.0197128	0.306439	0.00104751	0.138057	0.00460732	0.137645	0.00315272	0.094226	0.0102053	0.0612003	0.00788376
29.5	0.425139	0.0243874	0.397959	0.0480331	0.419501	0.013064	0.249912	0.0179377	0.311988	0.00158559	0.13801	0.00473442	0.140894	0.00279595	0.0991938	0.0115563	0.0640874	0.00755005
29.75	0.430345	0.0274404	0.402769	0.0487868	0.421733	0.0107288	0.253218	0.0186876	0.313629	0.00255133	0.139577	0.00513064	0.14452	0.00294923	0.103608	0.0111323	0.0662188	0.00817935
30	0.439281	0.0244182	0.408553	0.0513198	0.431705	0.0124255	0.256873	0.0183563	0.319654	0.00253916	0.14171	0.00524521	0.147165	0.00340968	0.110071	0.0114148	0.068758	0.00770114
30.25	0.446963	0.0312589	0.415987	0.0491986	0.436599	0.0113927	0.261109	0.0184758	0.326854	0.00689547	0.14449	0.00539405	0.150334	0.00141367	0.115704	0.0129594	0.0718779	0.00924586
30.5	0.454846	0.0236585	0.422673	0.0549192	0.445766	0.0122897	0.265976	0.0189119	0.331029	0.00532056	0.145037	0.00596858	0.153769	0.00254706	0.120682	0.0137184	0.0750404	0.00889729
30.75	0.457622	0.0267676	0.424038	0.0557292	0.444396	0.0137944	0.267492	0.0192656	0.333164	0.00375061	0.146477	0.00582782	0.156192	0.00139116	0.125566	0.0140206	0.0761061	0.00831471
31	0.468223	0.0292936	0.428616	0.0560032	0.450468	0.0148055	0.27122	0.019275	0.338592	0.00337444	0.148096	0.00525539	0.159058	0.00222735	0.130236	0.01349	0.0777053	0.00887259
31.25	0.46578	0.0276088	0.432256	0.058135	0.449229	0.0145131	0.27359	0.0190068	0.337375	0.00330334	0.149976	0.00586584	0.162441	0.00218735	0.136621	0.0129587	0.0795786	0.0103689
31.5	0.474213	0.0277191	0.438204	0.0577692	0.459949	0.0127654	0.278766	0.019874	0.344049	0.00181969	0.151171	0.00534358	0.165875	0.0029303	0.141956	0.0154914	0.082149	0.0106795
31.75	0.480408	0.0285616	0.443367	0.0589577	0.464478	0.0133583	0.27781	0.0201838	0.348568	0.00311896	0.152524	0.00596777	0.169383	0.00194619	0.146319	0.0140273	0.0855222	0.0101729
32	0.486578	0.0285981	0.446716	0.0594646	0.469073	0.0179606	0.283036	0.0202513	0.352724	0.00424681	0.154132	0.00617531	0.173405	0.00271331	0.152963	0.0165129	0.088671	0.00942663
32.25	0.501587	0.0297004	0.462055	0.0635625	0.487356	0.0137484	0.287972	0.0219064	0.362712	0.00565347	0.15737	0.00632627	0.182571	0.00214369	0.163607	0.0169659	0.0925038	0.00914114
32.5	0.502648	0.0296016	0.458792	0.0604166	0.483324	0.0187188	0.289862	0.0206731	0.362736	0.00473918	0.156913	0.00642029	0.181575	0.00221511	0.163647	0.0170176	0.0947932	0.00915078
32.75	0.505663	0.0299643	0.461474	0.0621107	0.485789	0.0187197	0.292219	0.021853	0.366139	0.00299653	0.159302	0.00656416	0.184786	0.00213037	0.167414	0.0157636	0.0976907	0.0104376
33	0.511249	0.0311692	0.467914	0.0649771	0.49148	0.0183488	0.294397	0.0212518	0.370037	0.00482867	0.160089	0.0061195	0.188385	0.00356118	0.172914	0.0167685	0.100876	0.00953035
33.25	0.51544	0.0308108	0.470576	0.0665688	0.495214	0.0183589	0.298264	0.022477	0.377679	0.00819723	0.163117	0.00777912	0.192748	0.00171133	0.177979	0.0179169	0.102335	0.00755182
33.5	0.517346	0.0327844	0.472938	0.0660086	0.498298	0.0207691	0.301731	0.0218237	0.379554	0.00681932	0.164344	0.00735535	0.194562	0.00123669	0.182061	0.01694	0.106575	0.0101264
33.75	0.52576	0.0310636	0.476439	0.0678682	0.505536	0.0209447	0.306041	0.0228793	0.383288	0.00602304	0.167472	0.00763594	0.199116	0.000992549	0.186167	0.0181829	0.108508	0.0091128
34	0.52945	0.0317163	0.484718	0.0648395	0.508194	0.0234174	0.309768	0.0236631	0.386395	0.00753992	0.168574	0.00744153	0.203445	0.00271645	0.189168	0.019526	0.110173	0.00928728
34.25	0.532591	0.0323209	0.483852	0.0673544	0.508481	0.0221241	0.313146	0.0225996	0.388833	0.00569787	0.17111	0.00749899	0.204785	0.00304221	0.195096	0.0199156	0.112336	0.0083639
34.5	0.537097	0.0318081	0.488546	0.0672802	0.511817	0.0205184	0.315314	0.0222887	0.392044	0.0081905	0.172305	0.00851758	0.209397	0.00199925	0.198031	0.0205862	0.115098	0.00845743
34.75	0.540796	0.0344259	0.490299	0.0722941	0.518961	0.0221401	0.31867	0.0232789	0.397178	0.00708099	0.175058	0.00839687	0.212707	0.00291728	0.203589	0.0188302	0.118077	0.00827187
35	0.544953	0.0361878	0.495558	0.0703442	0.522925	0.025538	0.322807	0.023805	0.401441	0.00821783	0.176329	0.010359	0.217277	0.00376334	0.207097	0.0215725	0.120183	0.00819917
35.25	0.548927	0.0311717	0.500492	0.0724206	0.528888	0.0260294	0.325329	0.0229885	0.40573	0.0083727	0.178841	0.00943141	0.222105	0.00304304	0.211915	0.0217932	0.123342	0.0070182
35.5	0.558158	0.0369123	0.507116	0.0710661	0.533693	0.0264221	0.329386	0.0230987	0.409016	0.00941344	0.181206	0.0108395	0.227248	0.00162894	0.21817	0.0200688	0.125948	0.00618834
35.75	0.562708	0.0380879	0.511862	0.0712861	0.538622	0.0230377	0.332787	0.0250263	0.416943	0.00718591	0.184337	0.0108743	0.23094	0.00231258	0.221259	0.0206551	0.128722	0.00904824
36	0.561903	0.0318758	0.51202	0.0740986	0.54366	0.0267926	0.336766	0.0233944	0.419231	0.0102947	0.186999	0.0109428	0.232839	0.00564436	0.225726	0.0207236	0.131517	0.00611594
36.25	0.565959	0.0322999	0.51866	0.0783115	0.546029	0.0274215	0.339475	0.0247494	0.425559	0.00755567	0.188864	0.012788	0.23915	0.00317566	0.231473	0.0234079	0.13286	0.00705183
36.5	0.567884	0.0367286	0.52076	0.0743656	0.54899	0.026706	0.343828	0.0246256	0.422771	0.0103171	0.191968	0.0127868	0.239749	0.00387678	0.233621	0.0230912	0.134368	0.00702487
36.75	0.571306	0.0335393	0.519579	0.0750032	0.5486	0.0276152	0.344857	0.0250879	0.429259	0.0144081	0.192836	0.0135452	0.243171	0.00282898	0.239799	0.021838	0.136275	0.00654682
37	0.576094	0.0339842	0.521034	0.0771689	0.560693	0.0284789	0.34811	0.0258157	0.433648	0.0108322	0.197135	0.0149493	0.248346	0.00479641	0.24408	0.0223456	0.140176	0.00740915
37.25	0.577199	0.0308616	0.528068	0.0762469	0.557536	0.0287608	0.352755	0.0260378	0.438269	0.0139452	0.199764	0.014207	0.250497	0.00509696	0.250078	0.0227294	0.141852	0.00858455
37.5	0.586933	0.0366669	0.537712	0.0771019	0.566656	0.0294654	0.356998	0.0257859	0.445078	0.0131366	0.202243	0.0147464	0.258551	0.00316643	0.253768	0.0242824	0.143254	0.00844107
37.75	0.584765	0.0324507	0.530885	0.078719	0.562639	0.0294447	0.357991	0.0267583	0.446804	0.0106046	0.205264	0.0160941	0.258717	0.00521121	0.255593	0.0254486	0.145552	0.00782264
38	0.585447	0.0325307	0.532347	0.0797529	0.568299	0.0319095	0.36356	0.0263631	0.450925	0.0117957	0.209497	0.0167873	0.263505	0.00656601	0.262579	0.0259896	0.146308	0.00712737
38.25	0.587674	0.0295808	0.53477	0.0806215	0.569986	0.0306532	0.367375	0.0266201	0.453091	0.0126632	0.210809	0.0175871	0.264793	0.00525743	0.266564	0.0261476	0.148893	0.00907107
38.5	0.592868	0.0358187	0.537093	0.0830214	0.57113	0.0295372	0.367043	0.0263188	0.456793	0.0149708	0.21383	0.0171663	0.268526	0.0060613	0.270577	0.0278617	0.151627	0.00766169
38.75	0.596195	0.0307237	0.548151	0.0812332	0.583134	0.0282992	0.369926	0.0287294	0.46629	0.015434	0.217027	0.0173897	0.273398	0.00594961	0.278546	0.0271559	0.154167	0.00945033
39	0.605217	0.0391874	0.554031	0.0861645	0.598369	0.0346645	0.375887	0.0275552	0.478929	0.0142979	0.222041	0.0195793	0.28259	0.00741872	0.285795	0.028492	0.158471	0.0091057
39.25	0.601517	0.0338874	0.555882	0.0832509	0.591007	0.0324264	0.379509	0.0264162	0.474152	0.0188993	0.223756	0.0170639	0.282814	0.0062164	0.289951	0.0292033	0.160993	0.0100362
39.5	0.603656	0.032775	0.554468	0.0861439	0.590842	0.0354003	0.382371	0.0272168	0.478822	0.0149256	0.225853	0.0189587	0.283476	0.00579069	0.291062	0.0292113	0.161562	0.0124692
39.75	0.613515	0.0320634	0.55121	0.0825815	0.591352	0.0272562	0.385329	0.0288822	0.490884	0.0182027	0.229435	0.0187566	0.29484	0.00560719	0.299503	0.0282432	0.160591	0.00876402
40	0.595029	0.0260924	0.54872	0.0869675	0.592015	0.0348159	0.386448	0.027831	0.47752	0.0204174	0.23172	0.018382	0.294045	0.00622098	0.301544	0.0277485	0.164707	0.0117628
40.25	0.598489	0.0326256	0.551053	0.0885455	0.593552	0.0336322	0.391232	0.0270238	0.480914	0.0180902	0.23629	0.0195354	0.29451	0.00436052	0.301058	0.0295752	0.163936	0.0114147
40.5	0.59724	0.0278592	0.549519	0.0916016	0.591976	0.0331624	0.392606	0.0277908	0.485677	0.0209556	0.238091	0.0202023	0.295057	0.00944368	0.304016	0.0301243	0.166651	0.0121231
40.75	0.599338	0.0328813	0.550398	0.0889446	0.598935	0.0335169	0.396953	0.030459	0.490708	0.0219928	0.241881	0.0216215	0.297006	0.0071533	0.306813	0.0295729	0.168625	0.0108716
41	0.584794	0.0261874	0.54689	0.0911055	0.596686	0.0349483	0.401982	0.029707	0.491298	0.0185553	0.24671	0.0214853	0.298225	0.00515394	0.311417	0.0299902	0.167081	0.00986561
41.25	0.583851	0.0240376	0.545654	0.0946972	0.600536	0.0362625	0.405598	0.0285573	0.497975	0.0218495	0.249406	0.021599	0.303335	0.00699266	0.315903	0.0299004	0.171394	0.0112119
41.5	0.578174	0.0224335	0.543845	0.0977069	0.601871	0.0303811	0.40756	0.0284335	0.499701	0.0219102	0.252962	0.0224577	0.309421	0.00938003	0.319691	0.0320933	0.172082	0.0115229
41.75	0.57592	0.0142563	0.546128	0.0997249	0.606931	0.037377	0.411601	0.0299468	0.505707	0.0245148	0.256446	0.0226594	0.311016	0.00820156	0.325599	0.034304	0.174902	0.0113599
42	0.571814	0.0167037	0.539109	0.0988965	0.607218	0.0321542	0.414249	0.029828	0.507698	0.0270625	0.259975	0.0231861	0.314211	0.00619339	0.32851	0.0313495	0.176414	0.0126869
42.25	0.559515	0.0210573	0.536531	0.0980285	0.605298	0.0332081	0.416147	0.031127	0.509316	0.0231149	0.264567	0.0230166	0.31766	0.00575215	0.331621	0.0329568	0.17837	0.0107174
42.5	0.55758	0.0211786	0.533594	0.0973891	0.605785	0.0365403	0.42088	0.0313876	0.514545	0.0252912	0.269881	0.0248514	0.320828	0.0106165	0.337535	0.0306306	0.183182	0.0143964
42.75	0.549861	0.0214776	0.521431	0.0945831	0.605078	0.0338103	0.426573	0.0308923	0.518873	0.0257325	0.272358	0.0264178	0.323583	0.00869824	0.33585	0.030426	0.18134	0.0130999
43	0.553005	0.0203548	0.522716	0.0961424	0.615107	0.0343603	0.429625	0.0310622	0.524258	0.0271707	0.278122	0.0277299	0.324779	0.00781839	0.345332	0.0290572	0.184152	0.0128913
43.25	0.544756	0.0259448	0.515032	0.098035	0.611688	0.0374477	0.431044	0.0290867	0.526013	0.0221478	0.280703	0.0274146	0.327555	0.00973922	0.347779	0.0334582	0.184973	0.0132908
43.5	0.539124	0.0171221	0.510403	0.0964223	0.603046	0.0346714	0.438441	0.0294323	0.526257	0.0297663	0.283503	0.0278395	0.333195	0.0108949	0.353717	0.0331571	0.185984	0.0142147
43.75	0.534898	0.0191294	0.510274	0.0982638	0.607554	0.0368303	0.437715	0.0314326	0.536619	0.0280238	0.290017	0.0286995	0.336782	0.0103331	0.357415	0.03438	0.189537	0.0141991
44	0.525541	0.0198248	0.499724	0.098668	0.609431	0.0382613	0.442707	0.0327431	0.536225	0.0274656	0.29359	0.0300026	0.33934	0.00968433	0.357502	0.0329923	0.18917	0.0151844
44.25	0.51424	0.0163467	0.490042	0.0904539	0.595081	0.0374642	0.444706	0.0327191	0.534186	0.0290404	0.297166	0.0308322	0.336604	0.00912571	0.359449	0.034669	0.189883	0.0142666
44.5	0.506067	0.0168258	0.483127	0.0903808	0.590051	0.033629	0.446022	0.032802	0.540398	0.0357133	0.301103	0.0320304	0.34016	0.0107315	0.359853	0.0360261	0.191215	0.0146575
44.75	0.507185	0.0168731	0.47581	0.0895447	0.588136	0.0380469	0.451607	0.0302849	0.542703	0.0357369	0.308432	0.0326413	0.344715	0.0110917	0.368083	0.0378604	0.193643	0.0157181
45	0.500298	0.024457	0.470588	0.0890056	0.576174	0.0352607	0.455935	0.0312084	0.545557	0.0380966	0.312019	0.0323154	0.347776	0.0119085	0.370172	0.0345084	0.196442	0.0164384
45.25	0.491894	0.0221822	0.465304	0.0843573	0.568871	0.036393	0.458493	0.0342217	0.547093	0.0386325	0.315987	0.0316024	0.350463	0.0111514	0.372064	0.0357817	0.196249	0.0155348
45.5	0.486906	0.0178306	0.463684	0.0864908	0.560338	0.0330347	0.460922	0.0333078	0.547428	0.0377233	0.321267	0.0331798	0.35149	0.0115184	0.372941	0.0364366	0.196753	0.0180362
45.75	0.484724	0.0203815	0.461859	0.0862673	0.556147	0.0383075	0.463408	0.0335576	0.552599	0.0356643	0.325572	0.0318834	0.353663	0.00937085	0.378946	0.034628	0.199897	0.0166201
46	0.482849	0.0178057	0.459364	0.0871495	0.549019	0.033218	0.467787	0.0325668	0.555375	0.0403481	0.328733	0.0329932	0.35655	0.0115868	0.379984	0.0372894	0.199997	0.0172956
46.25	0.478705	0.018886	0.45514	0.0860487	0.541374	0.0344072	0.471779	0.0368619	0.560621	0.0375318	0.333689	0.0324724	0.360752	0.0112957	0.386695	0.0397654	0.202496	0.0140595
46.5	0.474877	0.0172647	0.452479	0.0889123	0.539454	0.0315129	0.476134	0.0341781	0.564661	0.0423912	0.339402	0.0348008	0.362821	0.0110167	0.387856	0.0358734	0.20164	0.0173116
46.75	0.471999	0.0164219	0.449432	0.086649	0.532336	0.0305631	0.479179	0.0328984	0.561058	0.0408444	0.345043	0.0349981	0.366554	0.0102162	0.391331	0.0384378	0.203994	0.0165221
47	0.468895	0.0203691	0.443656	0.0857266	0.52743	0.0299708	0.484102	0.0401588	0.564227	0.0395275	0.35015	0.0351607	0.36836	0.0106357	0.394447	0.0388774	0.204556	0.0151669
47.25	0.467165	0.0169645	0.440647	0.0859137	0.524678	0.0292753	0.48898	0.0346257	0.567213	0.0451722	0.353362	0.032956	0.370328	0.0115696	0.397154	0.037677	0.206277	0.0177051
47.5	0.464107	0.017911	0.438768	0.0844072	0.522735	0.0315235	0.488256	0.0373553	0.579722	0.0510022	0.359134	0.0317934	0.37581	0.0136738	0.399284	0.0368744	0.209454	0.0180882
47.75	0.457623	0.0172804	0.43307	0.0857869	0.516365	0.028952	0.489909	0.0363043	0.573504	0.0432727	0.366808	0.0354024	0.376706	0.0136388	0.402595	0.0381	0.210995	0.0184161
48	0.457601	0.0184724	0.431344	0.085828	0.514371	0.0290493	0.494367	0.0381651	0.578484	0.0482222	0.369725	0.0333232	0.383142	0.0145086	0.405978	0.0385208	0.209907	0.0160409
48.25	0.457335	0.0174087	0.429328	0.0855359	0.507272	0.028771	0.496623	0.035122	0.582458	0.0475755	0.374844	0.0355527	0.382802	0.0134545	0.410108	0.0405793	0.21295	0.0179082
48.5	0.47232	0.016246	0.446941	0.0897937	0.526424	0.0257413	0.501251	0.0381548	0.603939	0.0545609	0.38102	0.0321288	0.40698	0.0164265	0.430736	0.0397352	0.224147	0.0188651
48.75	0.454022	0.0150798	0.423477	0.0880231	0.503185	0.0271587	0.503461	0.0356879	0.58546	0.0509814	0.383841	0.0305381	0.393716	0.0165304	0.41469	0.0395405	0.217717	0.016161
49	0.443638	0.0132802	0.418785	0.0856558	0.498247	0.0285971	0.506261	0.0372938	0.588007	0.0531109	0.389957	0.0319992	0.392649	0.0151688	0.414456	0.0397424	0.216722	0.020479
49.25	0.43871	0.0168603	0.411565	0.0858583	0.49257	0.0278792	0.508647	0.0375624	0.586646	0.0530972	0.395017	0.0314529	0.392663	0.015701	0.41779	0.0394226	0.216857	0.0174668
49.5	0.437971	0.0160233	0.413156	0.0850261	0.490769	0.0276509	0.51179	0.0358194	0.588984	0.0522398	0.399196	0.0313935	0.394877	0.0152186	0.421653	0.0407961	0.219691	0.0192961
49.75	0.435632	0.0168491	0.408112	0.0842215	0.48954	0.0302655	0.514997	0.0389073	0.591422	0.0549498	0.404122	0.0279057	0.39958	0.0175688	0.421081	0.0403278	0.219633	0.0192719
50	0.433815	0.0143691	0.407705	0.0865741	0.489084	0.0265898	0.517628	0.0354034	0.597064	0.0583681	0.409739	0.0283969	0.404981	0.0176503	0.425187	0.0409718	0.220834	0.0194597
50.25	0.429118	0.0169928	0.400604	0.0846424	0.481361	0.0253533	0.518615	0.0376067	0.591788	0.0582083	0.413147	0.029326	0.405935	0.0164439	0.426546	0.0400906	0.221273	0.019244
50.5	0.431554	0.0155282	0.403209	0.0872947	0.481452	0.028929	0.524386	0.0389617	0.59957	0.0608446	0.419559	0.026099	0.410314	0.0165262	0.431705	0.0403803	0.222891	0.0214607
50.75	0.425235	0.0143616	0.398977	0.0863999	0.480127	0.0240824	0.525072	0.0409951	0.601297	0.0615351	0.422414	0.0254302	0.412895	0.0177377	0.433092	0.0418878	0.223697	0.0207513
51	0.422421	0.0140558	0.39444	0.0884263	0.476459	0.0263706	0.525901	0.0384634	0.600199	0.0670936	0.429805	0.0253183	0.416602	0.0166431	0.434386	0.0408858	0.225005	0.0212883
51.25	0.421087	0.014521	0.394223	0.0891486	0.474475	0.023851	0.530653	0.0411065	0.603842	0.0626766	0.432292	0.0244873	0.419946	0.0208604	0.440425	0.0434711	0.227379	0.0201801
51.5	0.417976	0.0137052	0.390557	0.0877704	0.472138	0.0255014	0.535365	0.0403391	0.604398	0.0665088	0.438981	0.0261834	0.424783	0.0177302	0.443097	0.0393435	0.229081	0.021739
51.75	0.414425	0.0139267	0.386302	0.0857034	0.471384	0.0276231	0.532471	0.0426597	0.610787	0.071309	0.44186	0.0231362	0.429021	0.0203273	0.442659	0.0424696	0.230093	0.0213695
52	0.416697	0.0109324	0.393103	0.0893523	0.475729	0.031159	0.533989	0.0410173	0.620275	0.0710398	0.448253	0.0218271	0.434671	0.0187453	0.453222	0.042711	0.234805	0.0218257
52.25	0.414744	0.0119101	0.387781	0.0888172	0.47331	0.0265549	0.536303	0.0410884	0.632292	0.0771744	0.453076	0.0221068	0.444347	0.0157523	0.461193	0.0474224	0.239219	0.0214492
52.5	0.409114	0.0123947	0.382668	0.0888838	0.464247	0.02531	0.539876	0.04172	0.627116	0.0730418	0.456409	0.0217484	0.437922	0.0171254	0.460191	0.0488185	0.235209	0.023517
52.75	0.406401	0.0135222	0.375738	0.0879548	0.459943	0.0244906	0.538971	0.0432884	0.624818	0.0730667	0.460405	0.0204111	0.44178	0.0190644	0.455531	0.0446411	0.236966	0.0245371
53	0.405341	0.0109992	0.376813	0.0890898	0.456524	0.0203596	0.540476	0.0429388	0.624174	0.0810474	0.464017	0.0205142	0.444436	0.0182601	0.455234	0.039539	0.236918	0.0232587
53.25	0.400815	0.0167724	0.371556	0.0887885	0.451544	0.0256112	0.541233	0.043163	0.620545	0.0740798	0.468935	0.0205331	0.446413	0.0181315	0.460085	0.0445832	0.237764	0.0210383
53.5	0.395972	0.0143588	0.369707	0.0893501	0.452076	0.0312615	0.540662	0.0453846	0.615719	0.0803759	0.473945	0.0197264	0.448025	0.0201951	0.460002	0.0462017	0.239146	0.0242292
53.75	0.393449	0.0148363	0.367509	0.0920772	0.448541	0.0280964	0.543739	0.0451663	0.618613	0.0807041	0.47609	0.0150632	0.450132	0.0195892	0.458991	0.0436235	0.238773	0.0219994
54	0.392476	0.0164211	0.363981	0.0938401	0.446226	0.0287069	0.539541	0.0449134	0.621489	0.0778825	0.480406	0.0171539	0.452444	0.0194165	0.463269	0.0416678	0.241284	0.0211114
54.25	0.39193	0.0164068	0.360117	0.0916061	0.443348	0.0256562	0.538536	0.0493334	0.621543	0.0834784	0.482927	0.0176292	0.455299	0.0198479	0.462714	0.04492	0.241801	0.0236001
54.5	0.387285	0.0144093	0.359502	0.0942601	0.43867	0.0262737	0.535792	0.0488412	0.617926	0.0805151	0.48651	0.0161325	0.458518	0.0181766	0.465909	0.041655	0.242729	0.0218545
54.75	0.385035	0.0154413	0.355777	0.0907463	0.437601	0.0260446	0.538405	0.0456256	0.619708	0.0788507	0.494659	0.0146529	0.460816	0.0174136	0.471775	0.0432919	0.244803	0.0247665
55	0.380329	0.0165628	0.353295	0.0957696	0.437124	0.0269352	0.533766	0.0459314	0.620271	0.0753324	0.497544	0.0136202	0.463585	0.0181882	0.469765	0.044544	0.243515	0.0244627
55.25	0.38019	0.015151	0.348658	0.0930817	0.433849	0.0248637	0.531063	0.0460568	0.613353	0.0720068	0.498655	0.0140134	0.466524	0.0157525	0.470131	0.0472837	0.244959	0.0239685
55.5	0.374597	0.0162245	0.346675	0.0925914	0.428606	0.0277096	0.530099	0.0480932	0.60882	0.0675563	0.50213	0.0116369	0.468879	0.0167939	0.472279	0.0455665	0.245332	0.0225167
55.75	0.372515	0.014375	0.342976	0.0942956	0.42683	0.0248647	0.526999	0.0471943	0.60897	0.0668979	0.508313	0.0134246	0.473009	0.0188239	0.473092	0.0448907	0.246303	0.0225157
56	0.371835	0.0154667	0.342459	0.0949966	0.42439	0.027323	0.525478	0.0476049	0.60083	0.057998	0.511496	0.0101018	0.473282	0.0192145	0.476278	0.0466855	0.248235	0.022054
56.25	0.368814	0.0146033	0.339074	0.0949107	0.422457	0.0263492	0.522418	0.0482308	0.596804	0.0470132	0.513512	0.00471883	0.475538	0.0169676	0.477877	0.0451482	0.249171	0.0244514
56.5	0.364749	0.0156296	0.337374	0.0949098	0.419032	0.0270019	0.519814	0.0482356	0.593413	0.0449438	0.515497	0.00773967	0.477092	0.0175467	0.480161	0.0489873	0.249031	0.0230431
56.75	0.364399	0.0140955	0.335191	0.0955884	0.418102	0.0268846	0.517333	0.0492098	0.592215	0.0454978	0.517056	0.00958137	0.481677	0.018349	0.482664	0.0510744	0.251668	0.0251614
57	0.360285	0.0168206	0.333499	0.0970587	0.41379	0.0282137	0.51287	0.0499763	0.584642	0.0425801	0.51889	0.0114391	0.483403	0.0194218	0.484083	0.0483369	0.250847	0.0239674
57.25	0.358626	0.0151287	0.333564	0.0985203	0.411424	0.0279774	0.508888	0.048947	0.581339	0.0389644	0.518789	0.0121984	0.486754	0.0177643	0.480465	0.0500656	0.25165	0.0243245
57.5	0.355847	0.0174769	0.328605	0.0957689	0.409317	0.0283512	0.505578	0.0475399	0.576005	0.0373105	0.522445	0.0119165	0.490405	0.0161702	0.485403	0.0517912	0.252522	0.0248971
57.75	0.352734	0.0151803	0.326671	0.0955201	0.407998	0.0285834	0.502641	0.0486466	0.573565	0.0382521	0.52426	0.0152212	0.489741	0.0164278	0.484863	0.0506813	0.254528	0.0245332
58	0.35305	0.015571	0.32448	0.0958711	0.404852	0.0295991	0.501201	0.0468428	0.567758	0.0358033	0.52093	0.0156058	0.489841	0.0169964	0.483179	0.0516767	0.2552	0.0254177
58.25	0.349218	0.0129415	0.322357	0.0955754	0.40136	0.0294444	0.497938	0.0481101	0.563894	0.0331323	0.522249	0.0147865	0.492885	0.0191986	0.484922	0.0550303	0.252263	0.0240317
58.5	0.346513	0.0152312	0.321261	0.0964933	0.398365	0.0294621	0.493905	0.0460321	0.557349	0.0342229	0.518664	0.0172253	0.495671	0.0210242	0.488488	0.0559983	0.253689	0.0253866
58.75	0.343053	0.0149345	0.316192	0.0921401	0.397104	0.0286174	0.491633	0.0486186	0.552553	0.0329289	0.518595	0.0181024	0.498134	0.0190508	0.487168	0.0533638	0.255487	0.0266038
59	0.341484	0.0137898	0.31483	0.0933305	0.394324	0.0290061	0.488901	0.0467775	0.544123	0.0310954	0.516518	0.0176528	0.498923	0.0190384	0.489765	0.055963	0.25445	0.0245202
59.25	0.338522	0.0152498	0.312945	0.0938965	0.390192	0.0320417	0.485393	0.0471068	0.534126	0.0325653	0.519464	0.0197322	0.501918	0.0210829	0.48799	0.0578945	0.255703	0.0267128
59.5	0.339483	0.0167561	0.310847	0.0941273	0.388874	0.0308572	0.483901	0.0478326	0.532111	0.0349379	0.515829	0.023995	0.500333	0.0220928	0.4874	0.0602056	0.25802	0.025098
59.75	0.334872	0.0159829	0.306337	0.0910346	0.384851	0.0322185	0.475539	0.044648	0.523419	0.0323734	0.51115	0.0220491	0.50007	0.0222109	0.485809	0.0595885	0.256475	0.0259571
60	0.331719	0.0132872	0.303655	0.0921145	0.381672	0.0319538	0.481286	0.0448858	0.515563	0.0308177	0.515354	0.0225448	0.500964	0.0219457	0.485267	0.0593114	0.256848	0.0249139
60.25	0.330185	0.0135382	0.300462	0.0892953	0.378962	0.0329813	0.479041	0.0458221	0.510661	0.0356668	0.51398	0.025754	0.499977	0.0242367	0.48706	0.0641994	0.258069	0.0261352
60.5	0.327934	0.0139029	0.299631	0.0906172	0.375044	0.0357952	0.478125	0.0464267	0.50647	0.0357035	0.511647	0.0208245	0.499985	0.0268075	0.49042	0.0641773	0.259179	0.026565
60.75	0.328019	0.0140788	0.297269	0.0887261	0.373726	0.0355824	0.469266	0.0446586	0.502621	0.0361685	0.507285	0.0213525	0.497747	0.032323	0.488246	0.0627623	0.258607	0.0244716
61	0.325223	0.0149392	0.294928	0.0901502	0.371502	0.0364942	0.470802	0.04549	0.498416	0.0352228	0.503511	0.0194952	0.491444	0.0346881	0.48522	0.0652437	0.25855	0.0257058
61.25	0.32295	0.0155064	0.293958	0.0898832	0.367388	0.0382169	0.468505	0.045808	0.489979	0.0362034	0.504208	0.0220162	0.484972	0.0398159	0.488239	0.0654345	0.260068	0.0256488
61.5	0.319586	0.0135843	0.289492	0.0887482	0.36454	0.0384965	0.464113	0.0453176	0.482994	0.0361291	0.501151	0.0217514	0.479518	0.0432871	0.484802	0.0683243	0.259567	0.0255731
61.75	0.318177	0.0143344	0.28916	0.0896238	0.360632	0.040126	0.464355	0.0447281	0.480075	0.0384177	0.502655	0.0217348	0.474565	0.0485397	0.485632	0.0726169	0.258414	0.0245636
62	0.315753	0.0155144	0.284902	0.0886447	0.358739	0.0373263	0.460169	0.0456936	0.474084	0.0360319	0.497401	0.0206261	0.46839	0.0440765	0.490516	0.0687498	0.257818	0.0253149
62.25	0.313996	0.0166829	0.285362	0.089122	0.356047	0.0391088	0.458994	0.0457641	0.470526	0.039425	0.496466	0.0202782	0.460394	0.0474931	0.486968	0.0686804	0.259187	0.025068
62.5	0.311799	0.0164658	0.282107	0.0891032	0.352346	0.0409713	0.458579	0.0448377	0.463502	0.0391257	0.495794	0.0192583	0.453755	0.049318	0.483875	0.0737265	0.259584	0.0248872
62.75	0.310179	0.0159056	0.28064	0.0876481	0.350777	0.0417944	0.459615	0.0444694	0.459202	0.0352987	0.490992	0.0210024	0.449383	0.0421095	0.490616	0.0751179	0.260596	0.027331
63	0.306702	0.0167596	0.279845	0.0894684	0.346513	0.0399097	0.454448	0.0456459	0.455254	0.0343088	0.491629	0.0173261	0.447823	0.0434386	0.488536	0.0750153	0.25965	0.0242437
63.25	0.304041	0.018418	0.276724	0.08759	0.341976	0.0400513	0.453618	0.0456413	0.453181	0.0394129	0.491596	0.0189933	0.439643	0.0405429	0.485201	0.0726984	0.259493	0.025935
63.5	0.302944	0.0172923	0.275961	0.0905067	0.338839	0.0405696	0.450043	0.0448116	0.448992	0.0385142	0.486594	0.0177336	0.433687	0.041016	0.484852	0.0755159	0.262636	0.0257182
63.75	0.300755	0.0180218	0.272908	0.0883962	0.339587	0.0439592	0.449257	0.0452008	0.43951	0.0353396	0.485924	0.0167785	0.429381	0.0410398	0.485882	0.0756353	0.259376	0.0246932
64	0.2979	0.0186088	0.272038	0.0881414	0.331672	0.0422692	0.449098	0.0446682	0.438067	0.0365664	0.488062	0.0189555	0.425308	0.042189	0.483682	0.0762561	0.258216	0.0263141
64.25	0.296054	0.0179334	0.269517	0.0887536	0.328367	0.0437184	0.448806	0.0456254	0.431238	0.0375197	0.482542	0.0158631	0.419295	0.0410818	0.481144	0.0786629	0.256381	0.0259682
64.5	0.2928	0.0168039	0.265724	0.0875931	0.325327	0.0468575	0.444503	0.0454796	0.428229	0.0370091	0.482306	0.0161537	0.41615	0.0444584	0.480498	0.0746307	0.258589	0.0250458
64.75	0.29156	0.0182645	0.265595	0.0884081	0.321666	0.0469038	0.443679	0.0445906	0.427274	0.0359453	0.478812	0.0162936	0.412058	0.0418515	0.479582	0.0750868	0.256554	0.0244606
65	0.290681	0.0184766	0.265631	0.0890869	0.321218	0.0501537	0.439048	0.0431228	0.419219	0.0374981	0.478207	0.0157328	0.410017	0.038337	0.481251	0.0762328	0.257309	0.0261996
65.25	0.283564	0.0177162	0.258562	0.0877932	0.314963	0.0469694	0.439523	0.0447469	0.414872	0.0386797	0.476914	0.0148267	0.403621	0.0446816	0.478952	0.0762833	0.256944	0.0230743
65.5	0.279831	0.0176139	0.256637	0.0872408	0.310591	0.0483202	0.437489	0.0428786	0.407654	0.0373191	0.476084	0.0150813	0.398819	0.0441668	0.476578	0.077945	0.254946	0.025286
65.75	0.28005	0.0161809	0.257199	0.0872877	0.307511	0.0479207	0.440406	0.0439392	0.405112	0.0397214	0.476206	0.0145905	0.395235	0.0436711	0.477117	0.0792074	0.25471	0.0261435
66	0.274322	0.0180944	0.253494	0.0884282	0.302087	0.0459134	0.436734	0.0468565	0.398299	0.0399327	0.475735	0.0149304	0.389096	0.0444666	0.472198	0.0763779	0.254332	0.0260826
66.25	0.275848	0.0190811	0.251511	0.0875694	0.30023	0.0470618	0.437491	0.0434627	0.396027	0.0385646	0.473621	0.0133464	0.3868	0.0455524	0.476904	0.076144	0.25288	0.0261956
66.5	0.271486	0.0172682	0.249846	0.0853736	0.297999	0.0471739	0.439137	0.0446807	0.391158	0.0407056	0.474749	0.0150204	0.383358	0.0423137	0.472168	0.0728873	0.253745	0.0264117
66.75	0.269279	0.0188332	0.246299	0.0883131	0.29502	0.047681	0.434122	0.0443589	0.384271	0.0356884	0.47274	0.0146133	0.379692	0.0405432	0.471011	0.0753139	0.254954	0.0273268
67	0.267245	0.0181061	0.244526	0.0861024	0.292556	0.0472499	0.43305	0.0452497	0.381005	0.0403703	0.471274	0.0149145	0.373883	0.0474796	0.471054	0.0784254	0.253262	0.0263806
67.25	0.266499	0.018458	0.242639	0.0871298	0.28742	0.047782	0.433054	0.0444031	0.376424	0.037299	0.471821	0.0107975	0.370266	0.0441653	0.472249	0.0797542	0.254092	0.0279799
67.5	0.261014	0.0178043	0.238683	0.0852352	0.284998	0.0478473	0.430771	0.0448933	0.367331	0.0374115	0.467307	0.012754	0.364733	0.0402704	0.466422	0.0730394	0.250507	0.0246219
67.75	0.262616	0.0164613	0.237258	0.0857761	0.282511	0.0442906	0.432147	0.044786	0.366883	0.0363079	0.465134	0.0126221	0.359517	0.0467443	0.465605	0.072511	0.250085	0.0253074
68	0.258262	0.0182695	0.234735	0.0862095	0.276589	0.0433699	0.427445	0.0448726	0.359418	0.0339347	0.46457	0.012771	0.354864	0.0413976	0.460977	0.0681495	0.251187	0.0257877
68.25	0.255091	0.0177036	0.233142	0.0871098	0.27599	0.0435843	0.424846	0.0453673	0.355362	0.0405887	0.46063	0.0123448	0.351553	0.0443157	0.461025	0.0696719	0.247612	0.0266266
68.5	0.252269	0.0191248	0.230802	0.0857882	0.27293	0.0443712	0.426739	0.0463513	0.34909	0.037284	0.460338	0.009668	0.346637	0.0416497	0.460451	0.0703752	0.248077	0.0258864
68.75	0.249142	0.0189201	0.227293	0.0854223	0.267802	0.0416002	0.42468	0.0448462	0.340347	0.0349822	0.461352	0.0128567	0.342603	0.0444614	0.457381	0.0689005	0.247796	0.0273606
69	0.244133	0.0173126	0.228283	0.0852259	0.263114	0.0405183	0.423899	0.0447168	0.337501	0.0371956	0.459134	0.0100087	0.338406	0.0413836	0.454338	0.0675964	0.242851	0.0258271
69.25	0.24288	0.0183998	0.221817	0.0832842	0.261737	0.0398052	0.425046	0.046401	0.334142	0.034932	0.457808	0.0124244	0.337467	0.0461732	0.452791	0.0692433	0.243265	0.0247565
69.5	0.244801	0.0186601	0.221591	0.083141	0.261554	0.0384593	0.424366	0.0454505	0.328034	0.0366996	0.458426	0.00968294	0.33065	0.0400655	0.449815	0.070806	0.245532	0.0264213
69.75	0.237139	0.0193102	0.218451	0.0828255	0.256485	0.0407983	0.421977	0.0459741	0.321509	0.0361644	0.45653	0.00915871	0.325283	0.040323	0.445948	0.0683578	0.240288	0.0268198
70	0.237056	0.0186304	0.215397	0.0833557	0.255242	0.0395423	0.4223	0.0443581	0.315943	0.0364113	0.455022	0.00936805	0.321491	0.0384813	0.441072	0.0681778	0.240156	0.0271127
70.25	0.233763	0.0189528	0.215282	0.0821292	0.251608	0.0389687	0.423089	0.0449133	0.314053	0.0368701	0.457444	0.00869713	0.319036	0.0390128	0.435977	0.0723547	0.239351	0.0249405
70.5	0.230645	0.0181242	0.209109	0.0815756	0.248579	0.0377003	0.422742	0.0441339	0.306803	0.0368904	0.457511	0.01079	0.314168	0.0396974	0.431099	0.0663224	0.237776	0.0243627
70.75	0.227656	0.0171575	0.207442	0.0819819	0.244705	0.0364595	0.421258	0.0470459	0.302124	0.0369903	0.455412	0.00941079	0.310599	0.038129	0.429961	0.0731198	0.237517	0.022839
71	0.225467	0.0180414	0.205918	0.0780316	0.242839	0.0362827	0.42081	0.0459249	0.296375	0.0349994	0.45187	0.00888154	0.308592	0.0372508	0.425075	0.0669551	0.237402	0.026789
71.25	0.223876	0.0163262	0.203712	0.0804459	0.240062	0.0353536	0.421473	0.0463278	0.290412	0.0333742	0.45026	0.00887091	0.303358	0.0366851	0.421459	0.0686598	0.234316	0.0224958
71.5	0.221037	0.0153884	0.199859	0.0794641	0.236583	0.0360987	0.419499	0.0450982	0.285334	0.0353279	0.451472	0.00740868	0.299094	0.0370891	0.414266	0.0664925	0.233886	0.0250918
71.75	0.219544	0.0144053	0.19855	0.0775079	0.235165	0.034206	0.419109	0.0474724	0.282315	0.0338325	0.450127	0.00562963	0.297328	0.0360733	0.412192	0.0691556	0.23406	0.0265599
