# Supplementary material for: Spontaneously established syntrophic yeast communities improve bioproduction
Source: Nat Chem Biol. 2023 May 29;19(8):951–61. doi: 10.1038/s41589-023-01341-2 (PMC10374442; doi:10.1038/s41589-023-01341-2)
Supplement: Source Data Fig. 3 — Fluorescence and OD data. [file 41589_2023_1341_MOESM13_ESM.xlsx]

## Sheet: Panel a
Culture	Ratio	Time (h)	Red strain percentage	Blue strain percentage
met3∆-his2∆	1:5	47	91.4005	8.59946
met3∆-his2∆	1:5	94	94.061	5.93898
met3∆-met1∆	1:5	47	93.8574	6.14263
met3∆-met1∆	1:5	94	97.3945	2.60554
met14∆-met5∆	1:5	47	66.119	33.881
met14∆-met5∆	1:5	94	78.5906	21.4094
met14∆-trp4∆	2:1	47	53.7483	46.2517
met14∆-trp4∆	2:1	94	54.7087	45.2913
met1∆-arg2∆	1:10	47	60.1789	39.8211
met1∆-arg2∆	1:10	94	74.8026	25.1974
lys12∆-trp4∆	2:1	47	35.4171	64.5829
lys12∆-trp4∆	2:1	94	73.682	26.318
met3∆-trp4∆	2:1	47	84.5932	15.4068
met3∆-trp4∆	2:1	94	86.7315	13.2685
trp2∆-trp4∆	1:1	47	68.8874	31.1126
trp2∆-trp4∆	1:1	94	89.5202	10.4798
met14∆-arg2∆	1:5	47	57.0826	42.9174
met14∆-arg2∆	1:5	94	75.1561	24.8439
RB	1:1	47	47.7178	52.2822
RB	1:1	94	44.5425	55.4575
RB	1:5	47	23.1268	76.8732
RB	1:5	94	21.0889	78.9111
RB	5:1	47	76.7436	23.2564
RB	5:1	94	74.2755	25.7245

## Sheet: Panel b
Culture	Ratio	Time (h)	Total OD600	Red strain OD600	Blue strain OD600
met3∆-his2∆	1:5	0	0.133625	0.083683	0.049942
met3∆-his2∆	1:5	0.5	0.079275	0.0472117	0.0320633
met3∆-his2∆	1:5	1	0.0803	0.0483201	0.03198
met3∆-his2∆	1:5	1.5	0.0811	0.049163	0.031937
met3∆-his2∆	1:5	2	0.081725	0.0499726	0.0317523
met3∆-his2∆	1:5	2.5	0.082025	0.0502384	0.0317865
met3∆-his2∆	1:5	3	0.08245	0.0511	0.03135
met3∆-his2∆	1:5	3.5	0.083475	0.0519309	0.0315445
met3∆-his2∆	1:5	4	0.0844	0.0527069	0.031693
met3∆-his2∆	1:5	4.5	0.08485	0.0532546	0.0315955
met3∆-his2∆	1:5	5	0.085725	0.0540177	0.0317075
met3∆-his2∆	1:5	5.5	0.086725	0.054739	0.0319858
met3∆-his2∆	1:5	6	0.08775	0.0557186	0.0320312
met3∆-his2∆	1:5	6.5	0.088	0.0559751	0.0320247
met3∆-his2∆	1:5	7	0.0891	0.0568178	0.032282
met3∆-his2∆	1:5	7.5	0.0906	0.0578974	0.0327028
met3∆-his2∆	1:5	8	0.091775	0.059011	0.032764
met3∆-his2∆	1:5	8.5	0.093425	0.0601484	0.0332765
met3∆-his2∆	1:5	9	0.09555	0.061989	0.033561
met3∆-his2∆	1:5	9.5	0.096525	0.062884	0.033641
met3∆-his2∆	1:5	10	0.099325	0.0648265	0.0344983
met3∆-his2∆	1:5	10.5	0.100975	0.0663227	0.0346522
met3∆-his2∆	1:5	11	0.101625	0.0671278	0.0344973
met3∆-his2∆	1:5	11.5	0.102425	0.068136	0.0342887
met3∆-his2∆	1:5	12	0.10385	0.0694957	0.0343545
met3∆-his2∆	1:5	12.5	0.10425	0.0700589	0.034191
met3∆-his2∆	1:5	13	0.106125	0.0716554	0.0344692
met3∆-his2∆	1:5	13.5	0.107375	0.0731271	0.034248
met3∆-his2∆	1:5	14	0.1084	0.0741477	0.0342525
met3∆-his2∆	1:5	14.5	0.10875	0.0748631	0.0338868
met3∆-his2∆	1:5	15	0.11135	0.0772208	0.034129
met3∆-his2∆	1:5	15.5	0.114075	0.0794549	0.03462
met3∆-his2∆	1:5	16	0.11525	0.0810658	0.0341842
met3∆-his2∆	1:5	16.5	0.1182	0.0837847	0.0344153
met3∆-his2∆	1:5	17	0.1198	0.085334	0.034466
met3∆-his2∆	1:5	17.5	0.1219	0.0879062	0.0339938
met3∆-his2∆	1:5	18	0.12435	0.0902683	0.0340818
met3∆-his2∆	1:5	18.5	0.1284	0.0942444	0.0341555
met3∆-his2∆	1:5	19	0.131525	0.0970394	0.0344855
met3∆-his2∆	1:5	19.5	0.13555	0.101164	0.0343855
met3∆-his2∆	1:5	20	0.1393	0.104893	0.0344073
met3∆-his2∆	1:5	20.5	0.143275	0.108875	0.0344003
met3∆-his2∆	1:5	21	0.1473	0.112972	0.0343285
met3∆-his2∆	1:5	21.5	0.151775	0.117115	0.0346598
met3∆-his2∆	1:5	22	0.154975	0.120714	0.0342613
met3∆-his2∆	1:5	22.5	0.159575	0.124903	0.0346718
met3∆-his2∆	1:5	23	0.163925	0.129485	0.03444
met3∆-his2∆	1:5	23.5	0.166825	0.132822	0.0340027
met3∆-his2∆	1:5	24	0.172775	0.138796	0.0339785
met3∆-his2∆	1:5	24.5	0.1782	0.144124	0.0340755
met3∆-his2∆	1:5	25	0.181525	0.147783	0.0337423
met3∆-his2∆	1:5	25.5	0.188275	0.154345	0.0339298
met3∆-his2∆	1:5	26	0.194375	0.160713	0.033662
met3∆-his2∆	1:5	26.5	0.198725	0.165448	0.0332773
met3∆-his2∆	1:5	27	0.204425	0.171258	0.0331675
met3∆-his2∆	1:5	27.5	0.212525	0.179074	0.033451
met3∆-his2∆	1:5	28	0.217225	0.184106	0.033119
met3∆-his2∆	1:5	28.5	0.223125	0.190273	0.032852
met3∆-his2∆	1:5	29	0.230825	0.197989	0.032836
met3∆-his2∆	1:5	29.5	0.238125	0.205182	0.0329427
met3∆-his2∆	1:5	30	0.24405	0.211554	0.0324958
met3∆-his2∆	1:5	30.5	0.251625	0.219347	0.032278
met3∆-his2∆	1:5	31	0.258175	0.226183	0.0319922
met3∆-his2∆	1:5	31.5	0.26575	0.233733	0.032017
met3∆-his2∆	1:5	32	0.274825	0.242768	0.0320575
met3∆-his2∆	1:5	32.5	0.28185	0.249709	0.032141
met3∆-his2∆	1:5	33	0.288125	0.256504	0.0316215
met3∆-his2∆	1:5	33.5	0.298025	0.266055	0.0319697
met3∆-his2∆	1:5	34	0.3031	0.271281	0.0318193
met3∆-his2∆	1:5	34.5	0.312525	0.280351	0.0321735
met3∆-his2∆	1:5	35	0.320625	0.288093	0.032532
met3∆-his2∆	1:5	35.5	0.327575	0.294915	0.03266
met3∆-his2∆	1:5	36	0.337275	0.304375	0.0328995
met3∆-his2∆	1:5	36.5	0.340125	0.307127	0.0329985
met3∆-his2∆	1:5	37	0.35	0.31631	0.0336902
met3∆-his2∆	1:5	37.5	0.359375	0.324964	0.0344115
met3∆-his2∆	1:5	38	0.366625	0.332184	0.034441
met3∆-his2∆	1:5	38.5	0.371875	0.337051	0.0348243
met3∆-his2∆	1:5	39	0.378575	0.343701	0.0348735
met3∆-his2∆	1:5	39.5	0.386475	0.351316	0.0351588
met3∆-his2∆	1:5	40	0.392025	0.356492	0.035533
met3∆-his2∆	1:5	40.5	0.4012	0.36507	0.0361295
met3∆-his2∆	1:5	41	0.40565	0.369365	0.0362855
met3∆-his2∆	1:5	41.5	0.413675	0.376611	0.0370642
met3∆-his2∆	1:5	42	0.41975	0.382759	0.0369913
met3∆-his2∆	1:5	42.5	0.426975	0.389204	0.0377705
met3∆-his2∆	1:5	43	0.4322	0.394195	0.0380048
met3∆-his2∆	1:5	43.5	0.440425	0.401806	0.0386193
met3∆-his2∆	1:5	44	0.447225	0.407972	0.0392532
met3∆-his2∆	1:5	44.5	0.45165	0.412597	0.0390532
met3∆-his2∆	1:5	45	0.456925	0.417191	0.0397335
met3∆-his2∆	1:5	45.5	0.461975	0.422124	0.0398508
met3∆-his2∆	1:5	46	0.4654	0.425091	0.0403095
met3∆-his2∆	1:5	46.5	0.470425	0.430094	0.0403307
met3∆-his2∆	1:5	47	0.476025	0.435079	0.0409465
met3∆-his2∆	1:5	47.5	0.277562	0.249543	0.0280191
met3∆-his2∆	1:5	48	0.05305	0.0399994	0.0130506
met3∆-his2∆	1:5	48.5	0.054375	0.0411197	0.0132553
met3∆-his2∆	1:5	49	0.055275	0.0420086	0.0132664
met3∆-his2∆	1:5	49.5	0.057	0.0433161	0.0136839
met3∆-his2∆	1:5	50	0.058925	0.0449102	0.0140148
met3∆-his2∆	1:5	50.5	0.060625	0.0464217	0.0142033
met3∆-his2∆	1:5	51	0.0631	0.0483137	0.0147863
met3∆-his2∆	1:5	51.5	0.066125	0.0505901	0.0155349
met3∆-his2∆	1:5	52	0.06745	0.051839	0.015611
met3∆-his2∆	1:5	52.5	0.068525	0.0529246	0.0156004
met3∆-his2∆	1:5	53	0.06965	0.0540567	0.0155933
met3∆-his2∆	1:5	53.5	0.07245	0.0564389	0.0160111
met3∆-his2∆	1:5	54	0.0733	0.0573933	0.0159067
met3∆-his2∆	1:5	54.5	0.075475	0.0592704	0.0162046
met3∆-his2∆	1:5	55	0.077525	0.0612525	0.0162725
met3∆-his2∆	1:5	55.5	0.07955	0.062977	0.016573
met3∆-his2∆	1:5	56	0.079975	0.063544	0.016431
met3∆-his2∆	1:5	56.5	0.083	0.0663408	0.0166592
met3∆-his2∆	1:5	57	0.08455	0.0677959	0.0167541
met3∆-his2∆	1:5	57.5	0.086575	0.0696625	0.0169125
met3∆-his2∆	1:5	58	0.0893	0.0721497	0.0171503
met3∆-his2∆	1:5	58.5	0.09095	0.0738663	0.0170837
met3∆-his2∆	1:5	59	0.0929	0.0757897	0.0171103
met3∆-his2∆	1:5	59.5	0.0954	0.0780235	0.0173765
met3∆-his2∆	1:5	60	0.096725	0.0792886	0.0174364
met3∆-his2∆	1:5	60.5	0.09965	0.0822553	0.0173947
met3∆-his2∆	1:5	61	0.102575	0.0847577	0.0178173
met3∆-his2∆	1:5	61.5	0.105025	0.0872198	0.0178052
met3∆-his2∆	1:5	62	0.1079	0.0898944	0.0180056
met3∆-his2∆	1:5	62.5	0.10975	0.0916658	0.0180842
met3∆-his2∆	1:5	63	0.111675	0.0935464	0.0181286
met3∆-his2∆	1:5	63.5	0.113825	0.0956212	0.0182038
met3∆-his2∆	1:5	64	0.116675	0.0983962	0.0182788
met3∆-his2∆	1:5	64.5	0.12	0.101529	0.0184713
met3∆-his2∆	1:5	65	0.122875	0.104183	0.0186922
met3∆-his2∆	1:5	65.5	0.125375	0.106687	0.0186883
met3∆-his2∆	1:5	66	0.127625	0.108917	0.0187082
met3∆-his2∆	1:5	66.5	0.130875	0.112073	0.0188017
met3∆-his2∆	1:5	67	0.13345	0.114574	0.0188758
met3∆-his2∆	1:5	67.5	0.1371	0.117906	0.0191935
met3∆-his2∆	1:5	68	0.140825	0.121534	0.0192909
met3∆-his2∆	1:5	68.5	0.14265	0.123517	0.0191334
met3∆-his2∆	1:5	69	0.14555	0.126256	0.0192936
met3∆-his2∆	1:5	69.5	0.148775	0.129503	0.0192715
met3∆-his2∆	1:5	70	0.1518	0.132489	0.0193112
met3∆-his2∆	1:5	70.5	0.15465	0.135322	0.0193283
met3∆-his2∆	1:5	71	0.157975	0.138583	0.0193919
met3∆-his2∆	1:5	71.5	0.162025	0.142513	0.0195117
met3∆-his2∆	1:5	72	0.165575	0.145325	0.0202498
met3∆-his2∆	1:5	72.5	0.170025	0.150326	0.0196993
met3∆-his2∆	1:5	73	0.173375	0.15383	0.0195453
met3∆-his2∆	1:5	73.5	0.176525	0.156894	0.0196312
met3∆-his2∆	1:5	74	0.18095	0.161179	0.0197714
met3∆-his2∆	1:5	74.5	0.18405	0.16437	0.01968
met3∆-his2∆	1:5	75	0.1874	0.167633	0.0197669
met3∆-his2∆	1:5	75.5	0.19255	0.172801	0.0197488
met3∆-his2∆	1:5	76	0.196475	0.176632	0.0198425
met3∆-his2∆	1:5	76.5	0.2007	0.180802	0.0198981
met3∆-his2∆	1:5	77	0.206425	0.186457	0.0199684
met3∆-his2∆	1:5	77.5	0.20905	0.189126	0.0199243
met3∆-his2∆	1:5	78	0.213975	0.194124	0.019851
met3∆-his2∆	1:5	78.5	0.2186	0.198722	0.0198777
met3∆-his2∆	1:5	79	0.223775	0.203717	0.0200579
met3∆-his2∆	1:5	79.5	0.2291	0.208974	0.020126
met3∆-his2∆	1:5	80	0.234125	0.214043	0.0200824
met3∆-his2∆	1:5	80.5	0.238675	0.218628	0.020047
met3∆-his2∆	1:5	81	0.247	0.226743	0.0202565
met3∆-his2∆	1:5	81.5	0.252075	0.231875	0.0202
met3∆-his2∆	1:5	82	0.256	0.235662	0.0203378
met3∆-his2∆	1:5	82.5	0.2632	0.242773	0.0204269
met3∆-his2∆	1:5	83	0.269075	0.248536	0.0205389
met3∆-his2∆	1:5	83.5	0.27605	0.255462	0.0205878
met3∆-his2∆	1:5	84	0.27995	0.259448	0.0205022
met3∆-his2∆	1:5	84.5	0.288075	0.267529	0.0205458
met3∆-his2∆	1:5	85	0.292425	0.271856	0.0205686
met3∆-his2∆	1:5	85.5	0.299325	0.278521	0.020804
met3∆-his2∆	1:5	86	0.30575	0.284854	0.0208961
met3∆-his2∆	1:5	86.5	0.313375	0.292455	0.0209205
met3∆-his2∆	1:5	87	0.318375	0.297363	0.0210122
met3∆-his2∆	1:5	87.5	0.324425	0.303391	0.0210336
met3∆-his2∆	1:5	88	0.332075	0.31076	0.0213147
met3∆-his2∆	1:5	88.5	0.334675	0.313517	0.0211577
met3∆-his2∆	1:5	89	0.3434	0.32191	0.0214902
met3∆-his2∆	1:5	89.5	0.348225	0.326507	0.0217175
met3∆-his2∆	1:5	90	0.353875	0.332148	0.021727
met3∆-his2∆	1:5	90.5	0.362125	0.340059	0.0220656
met3∆-his2∆	1:5	91	0.3642	0.342294	0.0219055
met3∆-his2∆	1:5	91.5	0.372425	0.350395	0.0220303
met3∆-his2∆	1:5	92	0.378	0.355649	0.0223509
met3∆-his2∆	1:5	92.5	0.385325	0.362779	0.0225465
met3∆-his2∆	1:5	93	0.388975	0.366337	0.0226382
met3∆-his2∆	1:5	93.5	0.3926	0.369722	0.0228776
met3∆-his2∆	1:5	94	0.395675	0.372771	0.0229039
met3∆-his2∆	1:5	94.5	0.4007	0.37745	0.0232498
met3∆-his2∆	1:5	95	0.406025	0.382627	0.0233976
met3∆-met1∆	1:5	0	0.2163	0.124376	0.0919237
met3∆-met1∆	1:5	0.5	0.08915	0.0514924	0.0376577
met3∆-met1∆	1:5	1	0.09215	0.0538181	0.0383317
met3∆-met1∆	1:5	1.5	0.096275	0.0565724	0.0397025
met3∆-met1∆	1:5	2	0.098875	0.0584602	0.040415
met3∆-met1∆	1:5	2.5	0.102125	0.0604844	0.0416405
met3∆-met1∆	1:5	3	0.1042	0.0619688	0.0422312
met3∆-met1∆	1:5	3.5	0.107775	0.064436	0.043339
met3∆-met1∆	1:5	4	0.111175	0.0668162	0.0443588
met3∆-met1∆	1:5	4.5	0.117825	0.0711444	0.0466805
met3∆-met1∆	1:5	5	0.11795	0.0718496	0.0461005
met3∆-met1∆	1:5	5.5	0.11905	0.0729549	0.046095
met3∆-met1∆	1:5	6	0.1229	0.0758853	0.0470148
met3∆-met1∆	1:5	6.5	0.125425	0.0778837	0.0475413
met3∆-met1∆	1:5	7	0.128	0.080415	0.0475848
met3∆-met1∆	1:5	7.5	0.127925	0.0811488	0.0467765
met3∆-met1∆	1:5	8	0.130275	0.083633	0.046642
met3∆-met1∆	1:5	8.5	0.133275	0.0869074	0.0463675
met3∆-met1∆	1:5	9	0.134875	0.0887621	0.046113
met3∆-met1∆	1:5	9.5	0.137425	0.0918454	0.0455798
met3∆-met1∆	1:5	10	0.140575	0.0948988	0.045676
met3∆-met1∆	1:5	10.5	0.14335	0.0982952	0.0450548
met3∆-met1∆	1:5	11	0.1483	0.103214	0.0450863
met3∆-met1∆	1:5	11.5	0.1526	0.107596	0.045004
met3∆-met1∆	1:5	12	0.158425	0.113266	0.0451587
met3∆-met1∆	1:5	12.5	0.163825	0.118994	0.0448313
met3∆-met1∆	1:5	13	0.170875	0.125815	0.0450595
met3∆-met1∆	1:5	13.5	0.17875	0.133933	0.0448165
met3∆-met1∆	1:5	14	0.185525	0.140978	0.0445467
met3∆-met1∆	1:5	14.5	0.1942	0.14998	0.0442198
met3∆-met1∆	1:5	15	0.204	0.160025	0.0439753
met3∆-met1∆	1:5	15.5	0.2135	0.169851	0.043649
met3∆-met1∆	1:5	16	0.2232	0.180737	0.0424633
met3∆-met1∆	1:5	16.5	0.2353	0.193579	0.0417213
met3∆-met1∆	1:5	17	0.24835	0.207071	0.0412793
met3∆-met1∆	1:5	17.5	0.26125	0.221185	0.0400647
met3∆-met1∆	1:5	18	0.276475	0.23691	0.039565
met3∆-met1∆	1:5	18.5	0.2917	0.252943	0.0387567
met3∆-met1∆	1:5	19	0.3064	0.268324	0.0380757
met3∆-met1∆	1:5	19.5	0.320475	0.283615	0.0368602
met3∆-met1∆	1:5	20	0.33675	0.300128	0.0366222
met3∆-met1∆	1:5	20.5	0.349875	0.314304	0.035571
met3∆-met1∆	1:5	21	0.3638	0.328628	0.0351723
met3∆-met1∆	1:5	21.5	0.377075	0.342694	0.034381
met3∆-met1∆	1:5	22	0.389175	0.355584	0.0335905
met3∆-met1∆	1:5	22.5	0.400225	0.366754	0.0334708
met3∆-met1∆	1:5	23	0.41315	0.380412	0.0327375
met3∆-met1∆	1:5	23.5	0.4237	0.391556	0.0321437
met3∆-met1∆	1:5	24	0.436625	0.405054	0.0315705
met3∆-met1∆	1:5	24.5	0.446	0.414833	0.031167
met3∆-met1∆	1:5	25	0.458775	0.427804	0.0309708
met3∆-met1∆	1:5	25.5	0.468475	0.438103	0.0303722
met3∆-met1∆	1:5	26	0.4783	0.448491	0.029809
met3∆-met1∆	1:5	26.5	0.4877	0.458302	0.029398
met3∆-met1∆	1:5	27	0.499875	0.470615	0.0292598
met3∆-met1∆	1:5	27.5	0.509175	0.480226	0.0289492
met3∆-met1∆	1:5	28	0.51695	0.488301	0.028649
met3∆-met1∆	1:5	28.5	0.52665	0.498278	0.0283723
met3∆-met1∆	1:5	29	0.536025	0.507795	0.0282302
met3∆-met1∆	1:5	29.5	0.544575	0.516563	0.0280123
met3∆-met1∆	1:5	30	0.552325	0.524322	0.0280025
met3∆-met1∆	1:5	30.5	0.558675	0.531134	0.027541
met3∆-met1∆	1:5	31	0.566525	0.539252	0.027273
met3∆-met1∆	1:5	31.5	0.573375	0.545967	0.027408
met3∆-met1∆	1:5	32	0.575525	0.548248	0.0272765
met3∆-met1∆	1:5	32.5	0.57705	0.549768	0.0272823
met3∆-met1∆	1:5	33	0.574925	0.547602	0.0273233
met3∆-met1∆	1:5	33.5	0.56625	0.539075	0.0271755
met3∆-met1∆	1:5	34	0.5607	0.533899	0.0268007
met3∆-met1∆	1:5	34.5	0.557625	0.530578	0.0270465
met3∆-met1∆	1:5	35	0.55655	0.529317	0.027233
met3∆-met1∆	1:5	35.5	0.55565	0.528081	0.0275693
met3∆-met1∆	1:5	36	0.552775	0.525161	0.0276142
met3∆-met1∆	1:5	36.5	0.547025	0.519524	0.0275007
met3∆-met1∆	1:5	37	0.54875	0.520745	0.028005
met3∆-met1∆	1:5	37.5	0.548875	0.520577	0.0282983
met3∆-met1∆	1:5	38	0.545	0.516567	0.028433
met3∆-met1∆	1:5	38.5	0.545075	0.51638	0.0286955
met3∆-met1∆	1:5	39	0.542225	0.513393	0.0288315
met3∆-met1∆	1:5	39.5	0.544325	0.515162	0.0291633
met3∆-met1∆	1:5	40	0.542475	0.51314	0.0293345
met3∆-met1∆	1:5	40.5	0.545075	0.515325	0.02975
met3∆-met1∆	1:5	41	0.54495	0.514956	0.0299943
met3∆-met1∆	1:5	41.5	0.5468	0.516354	0.0304455
met3∆-met1∆	1:5	42	0.5495	0.518669	0.0308305
met3∆-met1∆	1:5	42.5	0.547325	0.516171	0.0311535
met3∆-met1∆	1:5	43	0.54975	0.518613	0.031137
met3∆-met1∆	1:5	43.5	0.5531	0.521487	0.031613
met3∆-met1∆	1:5	44	0.5501	0.518143	0.0319567
met3∆-met1∆	1:5	44.5	0.5517	0.519611	0.032089
met3∆-met1∆	1:5	45	0.552425	0.519885	0.0325397
met3∆-met1∆	1:5	45.5	0.552625	0.520003	0.032622
met3∆-met1∆	1:5	46	0.553875	0.520534	0.0333408
met3∆-met1∆	1:5	46.5	0.555625	0.52167	0.0339545
met3∆-met1∆	1:5	47	0.555175	0.521189	0.0339865
met3∆-met1∆	1:5	47.5	0.316125	0.293744	0.0223808
met3∆-met1∆	1:5	48	0.059325	0.0489064	0.0104186
met3∆-met1∆	1:5	48.5	0.0598	0.0492579	0.0105421
met3∆-met1∆	1:5	49	0.06205	0.0513083	0.0107417
met3∆-met1∆	1:5	49.5	0.0651	0.0539406	0.0111594
met3∆-met1∆	1:5	50	0.0702	0.058291	0.011909
met3∆-met1∆	1:5	50.5	0.07365	0.0614798	0.0121702
met3∆-met1∆	1:5	51	0.078175	0.0653451	0.0128299
met3∆-met1∆	1:5	51.5	0.081775	0.0683349	0.0134401
met3∆-met1∆	1:5	52	0.086825	0.0727401	0.0140849
met3∆-met1∆	1:5	52.5	0.089825	0.0756128	0.0142122
met3∆-met1∆	1:5	53	0.093125	0.0787853	0.0143397
met3∆-met1∆	1:5	53.5	0.0968	0.0823544	0.0144456
met3∆-met1∆	1:5	54	0.100875	0.0863305	0.0145445
met3∆-met1∆	1:5	54.5	0.103975	0.0894906	0.0144844
met3∆-met1∆	1:5	55	0.108425	0.0937587	0.0146663
met3∆-met1∆	1:5	55.5	0.11245	0.0977681	0.0146819
met3∆-met1∆	1:5	56	0.11535	0.100705	0.0146449
met3∆-met1∆	1:5	56.5	0.120025	0.105302	0.0147229
met3∆-met1∆	1:5	57	0.12475	0.109793	0.0149571
met3∆-met1∆	1:5	57.5	0.12805	0.113264	0.014786
met3∆-met1∆	1:5	58	0.1322	0.117361	0.0148394
met3∆-met1∆	1:5	58.5	0.1385	0.123625	0.014875
met3∆-met1∆	1:5	59	0.1428	0.12799	0.0148097
met3∆-met1∆	1:5	59.5	0.1472	0.132387	0.0148134
met3∆-met1∆	1:5	60	0.152025	0.137116	0.0149092
met3∆-met1∆	1:5	60.5	0.157475	0.142649	0.0148264
met3∆-met1∆	1:5	61	0.164325	0.14937	0.0149546
met3∆-met1∆	1:5	61.5	0.170275	0.155276	0.0149991
met3∆-met1∆	1:5	62	0.176075	0.161139	0.0149356
met3∆-met1∆	1:5	62.5	0.18205	0.166986	0.0150644
met3∆-met1∆	1:5	63	0.18975	0.17466	0.0150902
met3∆-met1∆	1:5	63.5	0.194725	0.179784	0.0149413
met3∆-met1∆	1:5	64	0.201825	0.1868	0.0150254
met3∆-met1∆	1:5	64.5	0.208875	0.193801	0.0150745
met3∆-met1∆	1:5	65	0.215675	0.200647	0.0150284
met3∆-met1∆	1:5	65.5	0.22315	0.208147	0.0150026
met3∆-met1∆	1:5	66	0.2313	0.216284	0.0150156
met3∆-met1∆	1:5	66.5	0.23965	0.224606	0.0150442
met3∆-met1∆	1:5	67	0.247275	0.232188	0.0150867
met3∆-met1∆	1:5	67.5	0.255725	0.240639	0.0150859
met3∆-met1∆	1:5	68	0.26155	0.24666	0.0148897
met3∆-met1∆	1:5	68.5	0.27195	0.256904	0.0150456
met3∆-met1∆	1:5	69	0.280325	0.265181	0.015144
met3∆-met1∆	1:5	69.5	0.287825	0.272788	0.0150367
met3∆-met1∆	1:5	70	0.29595	0.281024	0.0149257
met3∆-met1∆	1:5	70.5	0.30305	0.288224	0.0148262
met3∆-met1∆	1:5	71	0.31165	0.29667	0.0149798
met3∆-met1∆	1:5	71.5	0.32055	0.305693	0.0148569
met3∆-met1∆	1:5	72	0.329375	0.313864	0.0155108
met3∆-met1∆	1:5	72.5	0.336825	0.322114	0.0147109
met3∆-met1∆	1:5	73	0.344275	0.329682	0.0145933
met3∆-met1∆	1:5	73.5	0.351075	0.336555	0.0145203
met3∆-met1∆	1:5	74	0.3601	0.345675	0.0144251
met3∆-met1∆	1:5	74.5	0.3674	0.353016	0.0143844
met3∆-met1∆	1:5	75	0.37405	0.359631	0.0144195
met3∆-met1∆	1:5	75.5	0.382825	0.368513	0.0143123
met3∆-met1∆	1:5	76	0.3874	0.373172	0.0142275
met3∆-met1∆	1:5	76.5	0.39565	0.381414	0.0142357
met3∆-met1∆	1:5	77	0.402275	0.388141	0.0141341
met3∆-met1∆	1:5	77.5	0.4082	0.394175	0.0140249
met3∆-met1∆	1:5	78	0.4149	0.40103	0.0138698
met3∆-met1∆	1:5	78.5	0.421225	0.407353	0.0138724
met3∆-met1∆	1:5	79	0.4254	0.411561	0.0138388
met3∆-met1∆	1:5	79.5	0.4329	0.41898	0.0139203
met3∆-met1∆	1:5	80	0.437125	0.423473	0.0136516
met3∆-met1∆	1:5	80.5	0.44035	0.426759	0.0135906
met3∆-met1∆	1:5	81	0.4468	0.433297	0.0135028
met3∆-met1∆	1:5	81.5	0.453925	0.440428	0.0134968
met3∆-met1∆	1:5	82	0.45825	0.444759	0.0134907
met3∆-met1∆	1:5	82.5	0.4619	0.448581	0.0133191
met3∆-met1∆	1:5	83	0.466475	0.453072	0.0134028
met3∆-met1∆	1:5	83.5	0.470575	0.457257	0.0133184
met3∆-met1∆	1:5	84	0.474375	0.461095	0.0132803
met3∆-met1∆	1:5	84.5	0.478325	0.465062	0.0132625
met3∆-met1∆	1:5	85	0.4813	0.468039	0.0132612
met3∆-met1∆	1:5	85.5	0.482575	0.46949	0.0130847
met3∆-met1∆	1:5	86	0.485675	0.472542	0.0131329
met3∆-met1∆	1:5	86.5	0.492375	0.479197	0.0131776
met3∆-met1∆	1:5	87	0.493475	0.480369	0.0131062
met3∆-met1∆	1:5	87.5	0.49565	0.482535	0.0131147
met3∆-met1∆	1:5	88	0.500825	0.48766	0.0131645
met3∆-met1∆	1:5	88.5	0.5021	0.488927	0.0131729
met3∆-met1∆	1:5	89	0.5029	0.489614	0.013286
met3∆-met1∆	1:5	89.5	0.509625	0.496238	0.0133865
met3∆-met1∆	1:5	90	0.5109	0.497697	0.0132027
met3∆-met1∆	1:5	90.5	0.5149	0.501674	0.013226
met3∆-met1∆	1:5	91	0.51345	0.500263	0.0131874
met3∆-met1∆	1:5	91.5	0.5165	0.503229	0.0132714
met3∆-met1∆	1:5	92	0.519575	0.506179	0.0133959
met3∆-met1∆	1:5	92.5	0.52005	0.50663	0.0134197
met3∆-met1∆	1:5	93	0.519475	0.506091	0.0133837
met3∆-met1∆	1:5	93.5	0.518675	0.505278	0.013397
met3∆-met1∆	1:5	94	0.51915	0.505671	0.0134787
met3∆-met1∆	1:5	94.5	0.5199	0.506361	0.013539
met3∆-met1∆	1:5	95	0.51825	0.504904	0.013346
met14∆-met5∆	1:5	0	0.1926	0.0742999	0.1183
met14∆-met5∆	1:5	0.5	0.105225	0.0467403	0.0584845
met14∆-met5∆	1:5	1	0.109375	0.0483265	0.0610482
met14∆-met5∆	1:5	1.5	0.113325	0.0499311	0.063394
met14∆-met5∆	1:5	2	0.1159	0.0509826	0.0649172
met14∆-met5∆	1:5	2.5	0.1176	0.0512422	0.0663577
met14∆-met5∆	1:5	3	0.119375	0.0518571	0.0675178
met14∆-met5∆	1:5	3.5	0.120825	0.05235	0.068475
met14∆-met5∆	1:5	4	0.1225	0.052812	0.0696877
met14∆-met5∆	1:5	4.5	0.124675	0.0536113	0.0710637
met14∆-met5∆	1:5	5	0.126975	0.0544228	0.0725525
met14∆-met5∆	1:5	5.5	0.13135	0.0561463	0.0752035
met14∆-met5∆	1:5	6	0.1323	0.0565287	0.0757712
met14∆-met5∆	1:5	6.5	0.133825	0.0567519	0.077073
met14∆-met5∆	1:5	7	0.1351	0.0571033	0.0779965
met14∆-met5∆	1:5	7.5	0.136175	0.0572315	0.0789435
met14∆-met5∆	1:5	8	0.13755	0.0580812	0.079469
met14∆-met5∆	1:5	8.5	0.13785	0.0581291	0.079721
met14∆-met5∆	1:5	9	0.140175	0.0591316	0.0810435
met14∆-met5∆	1:5	9.5	0.1415	0.0596746	0.0818255
met14∆-met5∆	1:5	10	0.142075	0.0600688	0.0820063
met14∆-met5∆	1:5	10.5	0.142825	0.0608159	0.0820093
met14∆-met5∆	1:5	11	0.145725	0.0620492	0.0836758
met14∆-met5∆	1:5	11.5	0.147375	0.063147	0.084228
met14∆-met5∆	1:5	12	0.149825	0.0644173	0.0854078
met14∆-met5∆	1:5	12.5	0.152425	0.0657974	0.0866278
met14∆-met5∆	1:5	13	0.15655	0.0680078	0.0885423
met14∆-met5∆	1:5	13.5	0.160025	0.0702743	0.0897505
met14∆-met5∆	1:5	14	0.166275	0.073401	0.092874
met14∆-met5∆	1:5	14.5	0.1709	0.0760644	0.0948355
met14∆-met5∆	1:5	15	0.178575	0.0806258	0.0979493
met14∆-met5∆	1:5	15.5	0.18675	0.0845706	0.10218
met14∆-met5∆	1:5	16	0.192725	0.0898132	0.102912
met14∆-met5∆	1:5	16.5	0.203025	0.0964569	0.106568
met14∆-met5∆	1:5	17	0.211375	0.102497	0.108878
met14∆-met5∆	1:5	17.5	0.2203	0.109379	0.110921
met14∆-met5∆	1:5	18	0.230625	0.116849	0.113776
met14∆-met5∆	1:5	18.5	0.2424	0.126361	0.116039
met14∆-met5∆	1:5	19	0.2532	0.134742	0.118458
met14∆-met5∆	1:5	19.5	0.263375	0.143434	0.119941
met14∆-met5∆	1:5	20	0.275675	0.153156	0.122519
met14∆-met5∆	1:5	20.5	0.2891	0.163655	0.125445
met14∆-met5∆	1:5	21	0.29975	0.172553	0.127197
met14∆-met5∆	1:5	21.5	0.3113	0.182255	0.129045
met14∆-met5∆	1:5	22	0.321975	0.191382	0.130593
met14∆-met5∆	1:5	22.5	0.3328	0.199872	0.132928
met14∆-met5∆	1:5	23	0.343675	0.209647	0.134029
met14∆-met5∆	1:5	23.5	0.3534	0.218165	0.135235
met14∆-met5∆	1:5	24	0.3622	0.226104	0.136096
met14∆-met5∆	1:5	24.5	0.372525	0.235446	0.137079
met14∆-met5∆	1:5	25	0.380775	0.2422	0.138575
met14∆-met5∆	1:5	25.5	0.3901	0.250649	0.139451
met14∆-met5∆	1:5	26	0.397775	0.257611	0.140164
met14∆-met5∆	1:5	26.5	0.40595	0.26507	0.14088
met14∆-met5∆	1:5	27	0.415475	0.273712	0.141763
met14∆-met5∆	1:5	27.5	0.423725	0.281363	0.142362
met14∆-met5∆	1:5	28	0.430575	0.28802	0.142555
met14∆-met5∆	1:5	28.5	0.4408	0.296159	0.144641
met14∆-met5∆	1:5	29	0.4459	0.301906	0.143994
met14∆-met5∆	1:5	29.5	0.4551	0.309902	0.145197
met14∆-met5∆	1:5	30	0.4628	0.316649	0.146151
met14∆-met5∆	1:5	30.5	0.469725	0.322715	0.14701
met14∆-met5∆	1:5	31	0.47705	0.329433	0.147617
met14∆-met5∆	1:5	31.5	0.485575	0.33705	0.148525
met14∆-met5∆	1:5	32	0.49265	0.343317	0.149333
met14∆-met5∆	1:5	32.5	0.498875	0.348625	0.15025
met14∆-met5∆	1:5	33	0.506	0.354911	0.151089
met14∆-met5∆	1:5	33.5	0.5135	0.361686	0.151814
met14∆-met5∆	1:5	34	0.514675	0.36295	0.151725
met14∆-met5∆	1:5	34.5	0.519075	0.366308	0.152766
met14∆-met5∆	1:5	35	0.519125	0.366166	0.152959
met14∆-met5∆	1:5	35.5	0.51155	0.358461	0.153089
met14∆-met5∆	1:5	36	0.504075	0.353243	0.150832
met14∆-met5∆	1:5	36.5	0.4984	0.348174	0.150226
met14∆-met5∆	1:5	37	0.497575	0.346106	0.151469
met14∆-met5∆	1:5	37.5	0.493975	0.342828	0.151147
met14∆-met5∆	1:5	38	0.4913	0.340676	0.150624
met14∆-met5∆	1:5	38.5	0.48935	0.337987	0.151364
met14∆-met5∆	1:5	39	0.48465	0.333904	0.150746
met14∆-met5∆	1:5	39.5	0.4825	0.330918	0.151582
met14∆-met5∆	1:5	40	0.47795	0.327961	0.149989
met14∆-met5∆	1:5	40.5	0.4806	0.328381	0.152219
met14∆-met5∆	1:5	41	0.475475	0.323816	0.151659
met14∆-met5∆	1:5	41.5	0.4752	0.32197	0.15323
met14∆-met5∆	1:5	42	0.473275	0.320661	0.152614
met14∆-met5∆	1:5	42.5	0.47145	0.318128	0.153322
met14∆-met5∆	1:5	43	0.472175	0.318559	0.153616
met14∆-met5∆	1:5	43.5	0.464225	0.312021	0.152204
met14∆-met5∆	1:5	44	0.466575	0.312111	0.154465
met14∆-met5∆	1:5	44.5	0.4654	0.311731	0.153669
met14∆-met5∆	1:5	45	0.464975	0.310481	0.154494
met14∆-met5∆	1:5	45.5	0.462575	0.308995	0.153581
met14∆-met5∆	1:5	46	0.4628	0.308047	0.154753
met14∆-met5∆	1:5	46.5	0.463275	0.30724	0.156035
met14∆-met5∆	1:5	47	0.4598	0.304081	0.155719
met14∆-met5∆	1:5	47.5	0.263375	0.17365	0.089725
met14∆-met5∆	1:5	48	0.05235	0.0315383	0.0208117
met14∆-met5∆	1:5	48.5	0.0525	0.0315787	0.0209213
met14∆-met5∆	1:5	49	0.05295	0.0319404	0.0210096
met14∆-met5∆	1:5	49.5	0.056225	0.0339206	0.0223044
met14∆-met5∆	1:5	50	0.05895	0.0355815	0.0233685
met14∆-met5∆	1:5	50.5	0.060575	0.0366043	0.0239707
met14∆-met5∆	1:5	51	0.06375	0.0386884	0.0250616
met14∆-met5∆	1:5	51.5	0.067125	0.0406638	0.0264612
met14∆-met5∆	1:5	52	0.071375	0.0434224	0.0279526
met14∆-met5∆	1:5	52.5	0.074425	0.0457104	0.0287146
met14∆-met5∆	1:5	53	0.077125	0.0476912	0.0294338
met14∆-met5∆	1:5	53.5	0.08055	0.0501477	0.0304023
met14∆-met5∆	1:5	54	0.083275	0.0523581	0.0309169
met14∆-met5∆	1:5	54.5	0.086325	0.0545665	0.0317585
met14∆-met5∆	1:5	55	0.08995	0.0573714	0.0325786
met14∆-met5∆	1:5	55.5	0.094425	0.0605295	0.0338955
met14∆-met5∆	1:5	56	0.097075	0.0625839	0.0344911
met14∆-met5∆	1:5	56.5	0.10235	0.0664976	0.0358524
met14∆-met5∆	1:5	57	0.106275	0.0694406	0.0368344
met14∆-met5∆	1:5	57.5	0.109525	0.0721959	0.0373291
met14∆-met5∆	1:5	58	0.11425	0.0761131	0.0381369
met14∆-met5∆	1:5	58.5	0.11865	0.0798034	0.0388466
met14∆-met5∆	1:5	59	0.12335	0.0834936	0.0398564
met14∆-met5∆	1:5	59.5	0.128275	0.0872636	0.0410114
met14∆-met5∆	1:5	60	0.1339	0.0917748	0.0421252
met14∆-met5∆	1:5	60.5	0.139425	0.0964043	0.0430207
met14∆-met5∆	1:5	61	0.144625	0.100634	0.0439912
met14∆-met5∆	1:5	61.5	0.151425	0.106174	0.0452513
met14∆-met5∆	1:5	62	0.157	0.110982	0.0460179
met14∆-met5∆	1:5	62.5	0.1637	0.116058	0.047642
met14∆-met5∆	1:5	63	0.170125	0.121963	0.0481623
met14∆-met5∆	1:5	63.5	0.176375	0.127163	0.0492122
met14∆-met5∆	1:5	64	0.18235	0.132354	0.0499959
met14∆-met5∆	1:5	64.5	0.189125	0.138189	0.0509364
met14∆-met5∆	1:5	65	0.1965	0.144487	0.0520129
met14∆-met5∆	1:5	65.5	0.203225	0.150338	0.0528867
met14∆-met5∆	1:5	66	0.210725	0.156724	0.0540009
met14∆-met5∆	1:5	66.5	0.2163	0.161959	0.0543413
met14∆-met5∆	1:5	67	0.2242	0.168924	0.055276
met14∆-met5∆	1:5	67.5	0.231325	0.175037	0.0562884
met14∆-met5∆	1:5	68	0.2393	0.182414	0.0568856
met14∆-met5∆	1:5	68.5	0.245725	0.187835	0.0578899
met14∆-met5∆	1:5	69	0.252575	0.194056	0.0585186
met14∆-met5∆	1:5	69.5	0.2613	0.201906	0.0593937
met14∆-met5∆	1:5	70	0.267425	0.207645	0.0597801
met14∆-met5∆	1:5	70.5	0.273975	0.213499	0.0604761
met14∆-met5∆	1:5	71	0.281325	0.220207	0.0611176
met14∆-met5∆	1:5	71.5	0.285425	0.22477	0.0606552
met14∆-met5∆	1:5	72	0.295375	0.232456	0.0629192
met14∆-met5∆	1:5	72.5	0.3008	0.238711	0.062089
met14∆-met5∆	1:5	73	0.306325	0.244081	0.0622438
met14∆-met5∆	1:5	73.5	0.31255	0.249908	0.0626415
met14∆-met5∆	1:5	74	0.318175	0.255219	0.0629561
met14∆-met5∆	1:5	74.5	0.322725	0.259678	0.0630467
met14∆-met5∆	1:5	75	0.327875	0.264055	0.0638204
met14∆-met5∆	1:5	75.5	0.335975	0.272243	0.0637324
met14∆-met5∆	1:5	76	0.339075	0.274963	0.0641118
met14∆-met5∆	1:5	76.5	0.343775	0.279992	0.0637833
met14∆-met5∆	1:5	77	0.35005	0.285494	0.0645561
met14∆-met5∆	1:5	77.5	0.3526	0.288232	0.0643676
met14∆-met5∆	1:5	78	0.3586	0.294006	0.0645943
met14∆-met5∆	1:5	78.5	0.3617	0.297053	0.0646473
met14∆-met5∆	1:5	79	0.3647	0.29997	0.0647303
met14∆-met5∆	1:5	79.5	0.3695	0.304411	0.0650888
met14∆-met5∆	1:5	80	0.372375	0.30771	0.0646655
met14∆-met5∆	1:5	80.5	0.375625	0.310371	0.065254
met14∆-met5∆	1:5	81	0.380675	0.315471	0.0652041
met14∆-met5∆	1:5	81.5	0.384425	0.319259	0.0651657
met14∆-met5∆	1:5	82	0.38855	0.323115	0.065435
met14∆-met5∆	1:5	82.5	0.39115	0.325834	0.0653158
met14∆-met5∆	1:5	83	0.393175	0.327886	0.0652894
met14∆-met5∆	1:5	83.5	0.39455	0.329225	0.0653251
met14∆-met5∆	1:5	84	0.39875	0.33332	0.0654296
met14∆-met5∆	1:5	84.5	0.3992	0.334292	0.0649084
met14∆-met5∆	1:5	85	0.40475	0.339128	0.065622
met14∆-met5∆	1:5	85.5	0.405525	0.340143	0.0653815
met14∆-met5∆	1:5	86	0.408125	0.342378	0.0657471
met14∆-met5∆	1:5	86.5	0.410275	0.344571	0.065704
met14∆-met5∆	1:5	87	0.412575	0.3469	0.0656747
met14∆-met5∆	1:5	87.5	0.41185	0.346379	0.0654712
met14∆-met5∆	1:5	88	0.41485	0.348879	0.0659706
met14∆-met5∆	1:5	88.5	0.4145	0.348706	0.0657936
met14∆-met5∆	1:5	89	0.41585	0.350672	0.0651778
met14∆-met5∆	1:5	89.5	0.416675	0.350733	0.0659422
met14∆-met5∆	1:5	90	0.416975	0.351999	0.0649765
met14∆-met5∆	1:5	90.5	0.4176	0.35218	0.0654203
met14∆-met5∆	1:5	91	0.414175	0.348895	0.0652796
met14∆-met5∆	1:5	91.5	0.411525	0.347037	0.064488
met14∆-met5∆	1:5	92	0.4111	0.346212	0.0648882
met14∆-met5∆	1:5	92.5	0.409275	0.344488	0.0647868
met14∆-met5∆	1:5	93	0.4078	0.343152	0.0646481
met14∆-met5∆	1:5	93.5	0.405825	0.341184	0.0646414
met14∆-met5∆	1:5	94	0.404375	0.339694	0.0646811
met14∆-met5∆	1:5	94.5	0.402575	0.337752	0.0648232
met14∆-met5∆	1:5	95	0.396875	0.333342	0.0635331
met14∆-trp4∆	2:1	0	0.138625	0.0888427	0.0497823
met14∆-trp4∆	2:1	0.5	0.085575	0.0522495	0.0333255
met14∆-trp4∆	2:1	1	0.08645	0.053036	0.0334142
met14∆-trp4∆	2:1	1.5	0.08795	0.0541609	0.033789
met14∆-trp4∆	2:1	2	0.08885	0.0547704	0.0340797
met14∆-trp4∆	2:1	2.5	0.089275	0.0550661	0.0342087
met14∆-trp4∆	2:1	3	0.090575	0.0560397	0.0345353
met14∆-trp4∆	2:1	3.5	0.0905	0.0561391	0.034361
met14∆-trp4∆	2:1	4	0.09235	0.0572018	0.0351482
met14∆-trp4∆	2:1	4.5	0.09345	0.0580551	0.0353948
met14∆-trp4∆	2:1	5	0.0935	0.0582483	0.0352517
met14∆-trp4∆	2:1	5.5	0.094075	0.0585435	0.0355315
met14∆-trp4∆	2:1	6	0.095175	0.0594395	0.0357357
met14∆-trp4∆	2:1	6.5	0.09615	0.0598971	0.0362528
met14∆-trp4∆	2:1	7	0.09705	0.0605651	0.036485
met14∆-trp4∆	2:1	7.5	0.0983	0.0612799	0.0370203
met14∆-trp4∆	2:1	8	0.09985	0.0623615	0.0374885
met14∆-trp4∆	2:1	8.5	0.100625	0.0629818	0.0376433
met14∆-trp4∆	2:1	9	0.10175	0.0637197	0.0380305
met14∆-trp4∆	2:1	9.5	0.1037	0.0651078	0.0385923
met14∆-trp4∆	2:1	10	0.10515	0.0661691	0.038981
met14∆-trp4∆	2:1	10.5	0.107075	0.0676272	0.0394477
met14∆-trp4∆	2:1	11	0.107275	0.0677556	0.0395195
met14∆-trp4∆	2:1	11.5	0.107525	0.0679924	0.0395325
met14∆-trp4∆	2:1	12	0.1092	0.0689651	0.040235
met14∆-trp4∆	2:1	12.5	0.110425	0.0698191	0.0406058
met14∆-trp4∆	2:1	13	0.111825	0.0705415	0.0412835
met14∆-trp4∆	2:1	13.5	0.11335	0.071666	0.0416842
met14∆-trp4∆	2:1	14	0.1145	0.072209	0.0422913
met14∆-trp4∆	2:1	14.5	0.11665	0.0734903	0.0431597
met14∆-trp4∆	2:1	15	0.1193	0.0750409	0.044259
met14∆-trp4∆	2:1	15.5	0.1207	0.0756652	0.0450347
met14∆-trp4∆	2:1	16	0.12445	0.0783265	0.0461235
met14∆-trp4∆	2:1	16.5	0.127925	0.0804492	0.047476
met14∆-trp4∆	2:1	17	0.130725	0.0820898	0.0486352
met14∆-trp4∆	2:1	17.5	0.135275	0.0851272	0.0501477
met14∆-trp4∆	2:1	18	0.138275	0.0869585	0.0513167
met14∆-trp4∆	2:1	18.5	0.1441	0.0904383	0.0536618
met14∆-trp4∆	2:1	19	0.14955	0.0939416	0.0556082
met14∆-trp4∆	2:1	19.5	0.15635	0.0983794	0.0579708
met14∆-trp4∆	2:1	20	0.164875	0.103349	0.061526
met14∆-trp4∆	2:1	20.5	0.1693	0.106171	0.0631295
met14∆-trp4∆	2:1	21	0.177425	0.111361	0.0660635
met14∆-trp4∆	2:1	21.5	0.18475	0.115705	0.0690445
met14∆-trp4∆	2:1	22	0.19155	0.119785	0.0717648
met14∆-trp4∆	2:1	22.5	0.199275	0.123799	0.0754762
met14∆-trp4∆	2:1	23	0.20745	0.12892	0.0785302
met14∆-trp4∆	2:1	23.5	0.2175	0.134754	0.0827458
met14∆-trp4∆	2:1	24	0.226225	0.140098	0.0861268
met14∆-trp4∆	2:1	24.5	0.23675	0.145834	0.0909165
met14∆-trp4∆	2:1	25	0.245425	0.150651	0.0947738
met14∆-trp4∆	2:1	25.5	0.2563	0.156992	0.0993078
met14∆-trp4∆	2:1	26	0.2663	0.162719	0.103581
met14∆-trp4∆	2:1	26.5	0.277175	0.168914	0.108261
met14∆-trp4∆	2:1	27	0.288575	0.17541	0.113166
met14∆-trp4∆	2:1	27.5	0.297075	0.180197	0.116878
met14∆-trp4∆	2:1	28	0.307475	0.186146	0.121329
met14∆-trp4∆	2:1	28.5	0.316925	0.192124	0.124801
met14∆-trp4∆	2:1	29	0.327425	0.197956	0.129469
met14∆-trp4∆	2:1	29.5	0.3393	0.204177	0.135123
met14∆-trp4∆	2:1	30	0.3462	0.207766	0.138434
met14∆-trp4∆	2:1	30.5	0.355225	0.212772	0.142453
met14∆-trp4∆	2:1	31	0.3665	0.219668	0.146832
met14∆-trp4∆	2:1	31.5	0.37415	0.223359	0.150791
met14∆-trp4∆	2:1	32	0.383625	0.228495	0.15513
met14∆-trp4∆	2:1	32.5	0.3925	0.232293	0.160207
met14∆-trp4∆	2:1	33	0.401525	0.237763	0.163762
met14∆-trp4∆	2:1	33.5	0.408475	0.24039	0.168085
met14∆-trp4∆	2:1	34	0.416775	0.244886	0.171889
met14∆-trp4∆	2:1	34.5	0.42725	0.250701	0.176549
met14∆-trp4∆	2:1	35	0.43405	0.253382	0.180668
met14∆-trp4∆	2:1	35.5	0.443475	0.257986	0.185489
met14∆-trp4∆	2:1	36	0.4498	0.261435	0.188365
met14∆-trp4∆	2:1	36.5	0.456525	0.263222	0.193303
met14∆-trp4∆	2:1	37	0.464725	0.267323	0.197402
met14∆-trp4∆	2:1	37.5	0.473425	0.272108	0.201317
met14∆-trp4∆	2:1	38	0.48025	0.27484	0.205409
met14∆-trp4∆	2:1	38.5	0.489275	0.278831	0.210444
met14∆-trp4∆	2:1	39	0.4938	0.281295	0.212505
met14∆-trp4∆	2:1	39.5	0.500925	0.284552	0.216372
met14∆-trp4∆	2:1	40	0.502625	0.284267	0.218358
met14∆-trp4∆	2:1	40.5	0.504675	0.283915	0.22076
met14∆-trp4∆	2:1	41	0.49915	0.278785	0.220365
met14∆-trp4∆	2:1	41.5	0.4952	0.273757	0.221443
met14∆-trp4∆	2:1	42	0.4917	0.272179	0.219521
met14∆-trp4∆	2:1	42.5	0.487825	0.268933	0.218892
met14∆-trp4∆	2:1	43	0.48705	0.268167	0.218884
met14∆-trp4∆	2:1	43.5	0.483625	0.266805	0.21682
met14∆-trp4∆	2:1	44	0.48015	0.262574	0.217576
met14∆-trp4∆	2:1	44.5	0.4799	0.263139	0.216761
met14∆-trp4∆	2:1	45	0.47805	0.260242	0.217808
met14∆-trp4∆	2:1	45.5	0.4774	0.259867	0.217533
met14∆-trp4∆	2:1	46	0.476425	0.256761	0.219664
met14∆-trp4∆	2:1	46.5	0.475525	0.255585	0.21994
met14∆-trp4∆	2:1	47	0.472275	0.253833	0.218442
met14∆-trp4∆	2:1	47.5	0.264037	0.143408	0.12063
met14∆-trp4∆	2:1	48	0.04155	0.0240876	0.0174624
met14∆-trp4∆	2:1	48.5	0.0416	0.0241084	0.0174916
met14∆-trp4∆	2:1	49	0.042875	0.0249235	0.0179515
met14∆-trp4∆	2:1	49.5	0.04325	0.0251484	0.0181016
met14∆-trp4∆	2:1	50	0.043975	0.025567	0.018408
met14∆-trp4∆	2:1	50.5	0.045075	0.0262563	0.0188187
met14∆-trp4∆	2:1	51	0.046425	0.0270748	0.0193502
met14∆-trp4∆	2:1	51.5	0.047175	0.0275518	0.0196232
met14∆-trp4∆	2:1	52	0.0482	0.0282021	0.0199979
met14∆-trp4∆	2:1	52.5	0.049125	0.0288654	0.0202596
met14∆-trp4∆	2:1	53	0.049175	0.0290161	0.0201589
met14∆-trp4∆	2:1	53.5	0.050925	0.0300837	0.0208413
met14∆-trp4∆	2:1	54	0.05205	0.0308765	0.0211735
met14∆-trp4∆	2:1	54.5	0.0534	0.0317513	0.0216487
met14∆-trp4∆	2:1	55	0.055125	0.0329317	0.0221933
met14∆-trp4∆	2:1	55.5	0.0564	0.0336947	0.0227053
met14∆-trp4∆	2:1	56	0.058	0.034647	0.023353
met14∆-trp4∆	2:1	56.5	0.0602	0.0359636	0.0242364
met14∆-trp4∆	2:1	57	0.061625	0.0366255	0.0249995
met14∆-trp4∆	2:1	57.5	0.065325	0.0387554	0.0265696
met14∆-trp4∆	2:1	58	0.068975	0.0408462	0.0281288
met14∆-trp4∆	2:1	58.5	0.07445	0.0438675	0.0305825
met14∆-trp4∆	2:1	59	0.07945	0.046589	0.032861
met14∆-trp4∆	2:1	59.5	0.08625	0.0502255	0.0360245
met14∆-trp4∆	2:1	60	0.094175	0.0545614	0.0396136
met14∆-trp4∆	2:1	60.5	0.103175	0.0598404	0.0433346
met14∆-trp4∆	2:1	61	0.111625	0.0645368	0.0470882
met14∆-trp4∆	2:1	61.5	0.121575	0.07034	0.051235
met14∆-trp4∆	2:1	62	0.132325	0.0767658	0.0555592
met14∆-trp4∆	2:1	62.5	0.143125	0.0826166	0.0605084
met14∆-trp4∆	2:1	63	0.15555	0.089952	0.065598
met14∆-trp4∆	2:1	63.5	0.16965	0.0986269	0.0710231
met14∆-trp4∆	2:1	64	0.1844	0.107183	0.0772171
met14∆-trp4∆	2:1	64.5	0.201725	0.117433	0.0842921
met14∆-trp4∆	2:1	65	0.218725	0.127536	0.0911893
met14∆-trp4∆	2:1	65.5	0.235525	0.13729	0.0982354
met14∆-trp4∆	2:1	66	0.25515	0.148839	0.106311
met14∆-trp4∆	2:1	66.5	0.274575	0.160444	0.114131
met14∆-trp4∆	2:1	67	0.294375	0.172016	0.122359
met14∆-trp4∆	2:1	67.5	0.31615	0.185558	0.130592
met14∆-trp4∆	2:1	68	0.336675	0.198087	0.138588
met14∆-trp4∆	2:1	68.5	0.359625	0.211703	0.147922
met14∆-trp4∆	2:1	69	0.378525	0.223418	0.155107
met14∆-trp4∆	2:1	69.5	0.398175	0.235052	0.163123
met14∆-trp4∆	2:1	70	0.4181	0.247884	0.170216
met14∆-trp4∆	2:1	70.5	0.43765	0.260442	0.177208
met14∆-trp4∆	2:1	71	0.457475	0.272102	0.185373
met14∆-trp4∆	2:1	71.5	0.473725	0.28237	0.191355
met14∆-trp4∆	2:1	72	0.4906	0.287842	0.202758
met14∆-trp4∆	2:1	72.5	0.5105	0.305163	0.205337
met14∆-trp4∆	2:1	73	0.525425	0.3147	0.210725
met14∆-trp4∆	2:1	73.5	0.53995	0.322782	0.217168
met14∆-trp4∆	2:1	74	0.553575	0.331783	0.221792
met14∆-trp4∆	2:1	74.5	0.56375	0.336425	0.227325
met14∆-trp4∆	2:1	75	0.57165	0.340275	0.231375
met14∆-trp4∆	2:1	75.5	0.580225	0.346263	0.233962
met14∆-trp4∆	2:1	76	0.59025	0.350484	0.239766
met14∆-trp4∆	2:1	76.5	0.593325	0.35255	0.240775
met14∆-trp4∆	2:1	77	0.5945	0.350913	0.243587
met14∆-trp4∆	2:1	77.5	0.590075	0.346157	0.243918
met14∆-trp4∆	2:1	78	0.587575	0.343795	0.24378
met14∆-trp4∆	2:1	78.5	0.58195	0.339717	0.242233
met14∆-trp4∆	2:1	79	0.577025	0.335811	0.241214
met14∆-trp4∆	2:1	79.5	0.574475	0.332939	0.241536
met14∆-trp4∆	2:1	80	0.572675	0.331888	0.240787
met14∆-trp4∆	2:1	80.5	0.566775	0.326605	0.24017
met14∆-trp4∆	2:1	81	0.56765	0.327256	0.240394
met14∆-trp4∆	2:1	81.5	0.568775	0.326082	0.242693
met14∆-trp4∆	2:1	82	0.566925	0.323453	0.243472
met14∆-trp4∆	2:1	82.5	0.564	0.321701	0.242299
met14∆-trp4∆	2:1	83	0.56345	0.319927	0.243523
met14∆-trp4∆	2:1	83.5	0.56055	0.317766	0.242784
met14∆-trp4∆	2:1	84	0.5606	0.317274	0.243326
met14∆-trp4∆	2:1	84.5	0.56225	0.317538	0.244712
met14∆-trp4∆	2:1	85	0.562275	0.317018	0.245257
met14∆-trp4∆	2:1	85.5	0.562925	0.315765	0.24716
met14∆-trp4∆	2:1	86	0.5605	0.313841	0.246659
met14∆-trp4∆	2:1	86.5	0.561625	0.314917	0.246708
met14∆-trp4∆	2:1	87	0.563325	0.314514	0.248811
met14∆-trp4∆	2:1	87.5	0.560325	0.312785	0.24754
met14∆-trp4∆	2:1	88	0.562375	0.31288	0.249495
met14∆-trp4∆	2:1	88.5	0.56055	0.311919	0.248631
met14∆-trp4∆	2:1	89	0.558125	0.309716	0.248409
met14∆-trp4∆	2:1	89.5	0.562075	0.308203	0.253872
met14∆-trp4∆	2:1	90	0.55945	0.308419	0.251031
met14∆-trp4∆	2:1	90.5	0.5616	0.311156	0.250444
met14∆-trp4∆	2:1	91	0.556175	0.306128	0.250047
met14∆-trp4∆	2:1	91.5	0.55655	0.305512	0.251038
met14∆-trp4∆	2:1	92	0.5566	0.304932	0.251668
met14∆-trp4∆	2:1	92.5	0.551325	0.302463	0.248862
met14∆-trp4∆	2:1	93	0.551575	0.302547	0.249028
met14∆-trp4∆	2:1	93.5	0.551075	0.301605	0.24947
met14∆-trp4∆	2:1	94	0.5504	0.301083	0.249317
met14∆-trp4∆	2:1	94.5	0.544375	0.295497	0.248878
met14∆-trp4∆	2:1	95	0.54275	0.29685	0.2459
met1∆-arg2∆	1:10	0	0.162625	0.0565158	0.106109
met1∆-arg2∆	1:10	0.5	0.072825	0.0322067	0.0406183
met1∆-arg2∆	1:10	1	0.0741	0.0327498	0.0413503
met1∆-arg2∆	1:10	1.5	0.074925	0.0332184	0.0417068
met1∆-arg2∆	1:10	2	0.07535	0.0333424	0.0420077
met1∆-arg2∆	1:10	2.5	0.0758	0.0334747	0.0423253
met1∆-arg2∆	1:10	3	0.077375	0.0341884	0.0431865
met1∆-arg2∆	1:10	3.5	0.07795	0.0344581	0.043492
met1∆-arg2∆	1:10	4	0.078775	0.0347435	0.0440315
met1∆-arg2∆	1:10	4.5	0.0792	0.034979	0.044221
met1∆-arg2∆	1:10	5	0.07995	0.0352866	0.0446633
met1∆-arg2∆	1:10	5.5	0.0805	0.0355664	0.0449335
met1∆-arg2∆	1:10	6	0.081225	0.0359464	0.0452787
met1∆-arg2∆	1:10	6.5	0.08255	0.0363499	0.0462002
met1∆-arg2∆	1:10	7	0.083975	0.0369709	0.047004
met1∆-arg2∆	1:10	7.5	0.085	0.0373654	0.0476345
met1∆-arg2∆	1:10	8	0.087225	0.0384749	0.0487503
met1∆-arg2∆	1:10	8.5	0.088575	0.0392542	0.0493207
met1∆-arg2∆	1:10	9	0.088425	0.0393203	0.0491048
met1∆-arg2∆	1:10	9.5	0.089675	0.0401095	0.0495652
met1∆-arg2∆	1:10	10	0.0911	0.041085	0.050015
met1∆-arg2∆	1:10	10.5	0.0925	0.0420587	0.0504412
met1∆-arg2∆	1:10	11	0.0932	0.0426175	0.0505825
met1∆-arg2∆	1:10	11.5	0.096475	0.0442685	0.0522065
met1∆-arg2∆	1:10	12	0.096975	0.0446835	0.0522915
met1∆-arg2∆	1:10	12.5	0.09875	0.0456545	0.0530957
met1∆-arg2∆	1:10	13	0.1008	0.0469112	0.0538887
met1∆-arg2∆	1:10	13.5	0.10285	0.0484031	0.0544473
met1∆-arg2∆	1:10	14	0.10565	0.0499559	0.055694
met1∆-arg2∆	1:10	14.5	0.109575	0.0521248	0.05745
met1∆-arg2∆	1:10	15	0.112875	0.0542419	0.0586332
met1∆-arg2∆	1:10	15.5	0.1163	0.0562048	0.0600953
met1∆-arg2∆	1:10	16	0.120375	0.0586657	0.0617093
met1∆-arg2∆	1:10	16.5	0.125975	0.0618886	0.0640865
met1∆-arg2∆	1:10	17	0.1314	0.0651196	0.0662805
met1∆-arg2∆	1:10	17.5	0.13695	0.0685318	0.068418
met1∆-arg2∆	1:10	18	0.1423	0.0717639	0.070536
met1∆-arg2∆	1:10	18.5	0.14805	0.0755028	0.0725473
met1∆-arg2∆	1:10	19	0.153975	0.0791805	0.0747948
met1∆-arg2∆	1:10	19.5	0.15945	0.0828178	0.0766322
met1∆-arg2∆	1:10	20	0.1647	0.0862829	0.0784172
met1∆-arg2∆	1:10	20.5	0.17225	0.0913157	0.0809342
met1∆-arg2∆	1:10	21	0.178225	0.0952633	0.0829618
met1∆-arg2∆	1:10	21.5	0.18515	0.099972	0.0851782
met1∆-arg2∆	1:10	22	0.191725	0.104539	0.0871858
met1∆-arg2∆	1:10	22.5	0.199425	0.109436	0.089989
met1∆-arg2∆	1:10	23	0.206075	0.114365	0.0917102
met1∆-arg2∆	1:10	23.5	0.211975	0.118969	0.0930057
met1∆-arg2∆	1:10	24	0.21795	0.123212	0.094738
met1∆-arg2∆	1:10	24.5	0.2255	0.128683	0.096817
met1∆-arg2∆	1:10	25	0.232125	0.133264	0.0988605
met1∆-arg2∆	1:10	25.5	0.23805	0.137905	0.100145
met1∆-arg2∆	1:10	26	0.24445	0.142409	0.102041
met1∆-arg2∆	1:10	26.5	0.24905	0.146288	0.102762
met1∆-arg2∆	1:10	27	0.2561	0.15183	0.10427
met1∆-arg2∆	1:10	27.5	0.261825	0.155859	0.105966
met1∆-arg2∆	1:10	28	0.26645	0.159355	0.107095
met1∆-arg2∆	1:10	28.5	0.272275	0.164198	0.108077
met1∆-arg2∆	1:10	29	0.2777	0.167789	0.10991
met1∆-arg2∆	1:10	29.5	0.282175	0.170718	0.111457
met1∆-arg2∆	1:10	30	0.287025	0.173805	0.11322
met1∆-arg2∆	1:10	30.5	0.291975	0.176955	0.11502
met1∆-arg2∆	1:10	31	0.296225	0.17971	0.116515
met1∆-arg2∆	1:10	31.5	0.300425	0.182633	0.117792
met1∆-arg2∆	1:10	32	0.304	0.184755	0.119245
met1∆-arg2∆	1:10	32.5	0.307975	0.186637	0.121338
met1∆-arg2∆	1:10	33	0.3116	0.189307	0.122293
met1∆-arg2∆	1:10	33.5	0.315075	0.190911	0.124164
met1∆-arg2∆	1:10	34	0.316825	0.190912	0.125913
met1∆-arg2∆	1:10	34.5	0.321575	0.193854	0.127721
met1∆-arg2∆	1:10	35	0.3246	0.195587	0.129013
met1∆-arg2∆	1:10	35.5	0.32735	0.196474	0.130876
met1∆-arg2∆	1:10	36	0.3301	0.198355	0.131746
met1∆-arg2∆	1:10	36.5	0.3329	0.199025	0.133875
met1∆-arg2∆	1:10	37	0.3365	0.200807	0.135693
met1∆-arg2∆	1:10	37.5	0.340075	0.203081	0.136993
met1∆-arg2∆	1:10	38	0.3421	0.204063	0.138037
met1∆-arg2∆	1:10	38.5	0.34535	0.205556	0.139794
met1∆-arg2∆	1:10	39	0.3477	0.207244	0.140456
met1∆-arg2∆	1:10	39.5	0.3508	0.208148	0.142652
met1∆-arg2∆	1:10	40	0.3527	0.210835	0.141866
met1∆-arg2∆	1:10	40.5	0.356875	0.213069	0.143806
met1∆-arg2∆	1:10	41	0.3608	0.215535	0.145265
met1∆-arg2∆	1:10	41.5	0.3645	0.217668	0.146832
met1∆-arg2∆	1:10	42	0.3669	0.219163	0.147736
met1∆-arg2∆	1:10	42.5	0.3702	0.221054	0.149146
met1∆-arg2∆	1:10	43	0.3723	0.222614	0.149686
met1∆-arg2∆	1:10	43.5	0.375125	0.224364	0.150761
met1∆-arg2∆	1:10	44	0.376725	0.225518	0.151206
met1∆-arg2∆	1:10	44.5	0.37875	0.227653	0.151097
met1∆-arg2∆	1:10	45	0.3823	0.228719	0.153581
met1∆-arg2∆	1:10	45.5	0.382375	0.229974	0.152401
met1∆-arg2∆	1:10	46	0.38635	0.232302	0.154048
met1∆-arg2∆	1:10	46.5	0.39105	0.235408	0.155642
met1∆-arg2∆	1:10	47	0.391725	0.235649	0.156076
met1∆-arg2∆	1:10	47.5	0.2296	0.138833	0.090767
met1∆-arg2∆	1:10	48	0.055225	0.0330095	0.0222155
met1∆-arg2∆	1:10	48.5	0.05615	0.0335733	0.0225767
met1∆-arg2∆	1:10	49	0.057025	0.0341338	0.0228912
met1∆-arg2∆	1:10	49.5	0.059675	0.0357716	0.0239034
met1∆-arg2∆	1:10	50	0.06115	0.0366412	0.0245088
met1∆-arg2∆	1:10	50.5	0.063075	0.0379176	0.0251574
met1∆-arg2∆	1:10	51	0.0642	0.0386835	0.0255165
met1∆-arg2∆	1:10	51.5	0.06665	0.0401213	0.0265287
met1∆-arg2∆	1:10	52	0.069275	0.0419001	0.0273749
met1∆-arg2∆	1:10	52.5	0.071	0.0430954	0.0279046
met1∆-arg2∆	1:10	53	0.072475	0.0441658	0.0283092
met1∆-arg2∆	1:10	53.5	0.074725	0.0456915	0.0290335
met1∆-arg2∆	1:10	54	0.077175	0.0473978	0.0297772
met1∆-arg2∆	1:10	54.5	0.079925	0.0492207	0.0307043
met1∆-arg2∆	1:10	55	0.082225	0.0509056	0.0313194
met1∆-arg2∆	1:10	55.5	0.083725	0.0519123	0.0318127
met1∆-arg2∆	1:10	56	0.0857	0.0533225	0.0323775
met1∆-arg2∆	1:10	56.5	0.089	0.0557315	0.0332685
met1∆-arg2∆	1:10	57	0.09095	0.0571201	0.0338299
met1∆-arg2∆	1:10	57.5	0.09365	0.0590122	0.0346378
met1∆-arg2∆	1:10	58	0.096125	0.0610092	0.0351158
met1∆-arg2∆	1:10	58.5	0.097775	0.0623017	0.0354733
met1∆-arg2∆	1:10	59	0.100275	0.0640394	0.0362356
met1∆-arg2∆	1:10	59.5	0.10065	0.0645153	0.0361347
met1∆-arg2∆	1:10	60	0.10335	0.0664155	0.0369345
met1∆-arg2∆	1:10	60.5	0.105475	0.0681527	0.0373223
met1∆-arg2∆	1:10	61	0.107375	0.0695828	0.0377922
met1∆-arg2∆	1:10	61.5	0.1096	0.0710684	0.0385316
met1∆-arg2∆	1:10	62	0.113275	0.073859	0.039416
met1∆-arg2∆	1:10	62.5	0.11485	0.0747563	0.0400937
met1∆-arg2∆	1:10	63	0.1173	0.0766542	0.0406458
met1∆-arg2∆	1:10	63.5	0.1196	0.0783762	0.0412238
met1∆-arg2∆	1:10	64	0.121525	0.0800246	0.0415004
met1∆-arg2∆	1:10	64.5	0.12435	0.0820893	0.0422607
met1∆-arg2∆	1:10	65	0.1262	0.0836484	0.0425516
met1∆-arg2∆	1:10	65.5	0.129775	0.0861809	0.0435941
met1∆-arg2∆	1:10	66	0.131225	0.087457	0.043768
met1∆-arg2∆	1:10	66.5	0.1339	0.0895138	0.0443862
met1∆-arg2∆	1:10	67	0.137325	0.0921202	0.0452048
met1∆-arg2∆	1:10	67.5	0.139625	0.0939089	0.0457161
met1∆-arg2∆	1:10	68	0.1418	0.0955572	0.0462428
met1∆-arg2∆	1:10	68.5	0.145125	0.0979821	0.0471429
met1∆-arg2∆	1:10	69	0.146375	0.0988812	0.0474938
met1∆-arg2∆	1:10	69.5	0.150025	0.10172	0.048305
met1∆-arg2∆	1:10	70	0.1532	0.104249	0.0489508
met1∆-arg2∆	1:10	70.5	0.15545	0.106077	0.0493733
met1∆-arg2∆	1:10	71	0.1582	0.108242	0.049958
met1∆-arg2∆	1:10	71.5	0.160575	0.1097	0.0508753
met1∆-arg2∆	1:10	72	0.16405	0.112069	0.0519807
met1∆-arg2∆	1:10	72.5	0.16725	0.115265	0.0519846
met1∆-arg2∆	1:10	73	0.168775	0.116723	0.0520522
met1∆-arg2∆	1:10	73.5	0.17305	0.11989	0.0531601
met1∆-arg2∆	1:10	74	0.17465	0.121192	0.0534579
met1∆-arg2∆	1:10	74.5	0.1778	0.123694	0.0541059
met1∆-arg2∆	1:10	75	0.180625	0.12575	0.0548752
met1∆-arg2∆	1:10	75.5	0.183425	0.128222	0.0552027
met1∆-arg2∆	1:10	76	0.18625	0.130388	0.0558619
met1∆-arg2∆	1:10	76.5	0.18845	0.13212	0.0563301
met1∆-arg2∆	1:10	77	0.19165	0.134697	0.0569527
met1∆-arg2∆	1:10	77.5	0.193425	0.136392	0.0570334
met1∆-arg2∆	1:10	78	0.198125	0.139892	0.0582333
met1∆-arg2∆	1:10	78.5	0.2002	0.141768	0.0584321
met1∆-arg2∆	1:10	79	0.2034	0.144123	0.0592774
met1∆-arg2∆	1:10	79.5	0.206325	0.146551	0.0597738
met1∆-arg2∆	1:10	80	0.208175	0.148204	0.0599706
met1∆-arg2∆	1:10	80.5	0.209025	0.148807	0.0602185
met1∆-arg2∆	1:10	81	0.2128	0.152294	0.0605057
met1∆-arg2∆	1:10	81.5	0.217475	0.155715	0.0617598
met1∆-arg2∆	1:10	82	0.2191	0.157135	0.061965
met1∆-arg2∆	1:10	82.5	0.221875	0.159643	0.0622319
met1∆-arg2∆	1:10	83	0.225325	0.162407	0.0629181
met1∆-arg2∆	1:10	83.5	0.22855	0.165051	0.0634988
met1∆-arg2∆	1:10	84	0.231725	0.167257	0.064468
met1∆-arg2∆	1:10	84.5	0.233475	0.16918	0.0642951
met1∆-arg2∆	1:10	85	0.237825	0.172596	0.0652289
met1∆-arg2∆	1:10	85.5	0.240575	0.175011	0.0655639
met1∆-arg2∆	1:10	86	0.24195	0.17623	0.0657198
met1∆-arg2∆	1:10	86.5	0.245975	0.17974	0.0662351
met1∆-arg2∆	1:10	87	0.249125	0.182222	0.0669028
met1∆-arg2∆	1:10	87.5	0.251525	0.184225	0.0673
met1∆-arg2∆	1:10	88	0.254575	0.18707	0.0675055
met1∆-arg2∆	1:10	88.5	0.256925	0.188869	0.068056
met1∆-arg2∆	1:10	89	0.261275	0.192397	0.0688781
met1∆-arg2∆	1:10	89.5	0.264475	0.195141	0.0693337
met1∆-arg2∆	1:10	90	0.2674	0.197551	0.0698493
met1∆-arg2∆	1:10	90.5	0.271125	0.201163	0.0699622
met1∆-arg2∆	1:10	91	0.273325	0.202887	0.0704376
met1∆-arg2∆	1:10	91.5	0.27545	0.204738	0.0707119
met1∆-arg2∆	1:10	92	0.278575	0.207412	0.071163
met1∆-arg2∆	1:10	92.5	0.281725	0.210234	0.0714913
met1∆-arg2∆	1:10	93	0.285025	0.212936	0.0720888
met1∆-arg2∆	1:10	93.5	0.287	0.214542	0.0724579
met1∆-arg2∆	1:10	94	0.29015	0.217583	0.072567
met1∆-arg2∆	1:10	94.5	0.292525	0.219628	0.072897
met1∆-arg2∆	1:10	95	0.294675	0.222158	0.072517
lys12∆-trp4∆	2:1	0	0.094975	0.0570955	0.0378798
lys12∆-trp4∆	2:1	0.5	0.071875	0.0426825	0.0291925
lys12∆-trp4∆	2:1	1	0.07415	0.0440268	0.0301233
lys12∆-trp4∆	2:1	1.5	0.076275	0.0454232	0.0308518
lys12∆-trp4∆	2:1	2	0.077025	0.0459166	0.0311082
lys12∆-trp4∆	2:1	2.5	0.077425	0.046202	0.031223
lys12∆-trp4∆	2:1	3	0.078425	0.0469562	0.031469
lys12∆-trp4∆	2:1	3.5	0.0787	0.0471938	0.031506
lys12∆-trp4∆	2:1	4	0.07975	0.0477587	0.0319912
lys12∆-trp4∆	2:1	4.5	0.079975	0.0479288	0.032046
lys12∆-trp4∆	2:1	5	0.0807	0.0484286	0.0322718
lys12∆-trp4∆	2:1	5.5	0.081175	0.0487266	0.0324482
lys12∆-trp4∆	2:1	6	0.08225	0.0496238	0.032626
lys12∆-trp4∆	2:1	6.5	0.0829	0.0498207	0.0330793
lys12∆-trp4∆	2:1	7	0.083625	0.050342	0.033283
lys12∆-trp4∆	2:1	7.5	0.083825	0.0504259	0.0333995
lys12∆-trp4∆	2:1	8	0.0848	0.0510737	0.0337262
lys12∆-trp4∆	2:1	8.5	0.085	0.0512553	0.0337445
lys12∆-trp4∆	2:1	9	0.08575	0.0517678	0.033982
lys12∆-trp4∆	2:1	9.5	0.0876	0.0529407	0.0346593
lys12∆-trp4∆	2:1	10	0.088375	0.0535673	0.0348077
lys12∆-trp4∆	2:1	10.5	0.09045	0.0549109	0.0355393
lys12∆-trp4∆	2:1	11	0.09015	0.054636	0.035514
lys12∆-trp4∆	2:1	11.5	0.0924	0.0559407	0.0364592
lys12∆-trp4∆	2:1	12	0.0922	0.0555929	0.0366073
lys12∆-trp4∆	2:1	12.5	0.093775	0.0561461	0.037629
lys12∆-trp4∆	2:1	13	0.09515	0.0569304	0.0382197
lys12∆-trp4∆	2:1	13.5	0.097025	0.057805	0.03922
lys12∆-trp4∆	2:1	14	0.098325	0.0580518	0.040273
lys12∆-trp4∆	2:1	14.5	0.100225	0.0587025	0.0415225
lys12∆-trp4∆	2:1	15	0.1019	0.0592178	0.0426822
lys12∆-trp4∆	2:1	15.5	0.103	0.0592915	0.0437085
lys12∆-trp4∆	2:1	16	0.10495	0.0601552	0.0447948
lys12∆-trp4∆	2:1	16.5	0.10795	0.0615899	0.0463602
lys12∆-trp4∆	2:1	17	0.1106	0.0625405	0.0480595
lys12∆-trp4∆	2:1	17.5	0.113675	0.0642476	0.0494275
lys12∆-trp4∆	2:1	18	0.1167	0.0656634	0.0510365
lys12∆-trp4∆	2:1	18.5	0.11935	0.0668268	0.0525233
lys12∆-trp4∆	2:1	19	0.123775	0.0689562	0.0548187
lys12∆-trp4∆	2:1	19.5	0.126225	0.0699489	0.0562762
lys12∆-trp4∆	2:1	20	0.129125	0.0708919	0.0582333
lys12∆-trp4∆	2:1	20.5	0.134675	0.0734194	0.0612557
lys12∆-trp4∆	2:1	21	0.1369	0.0744025	0.0624975
lys12∆-trp4∆	2:1	21.5	0.14045	0.0755665	0.0648835
lys12∆-trp4∆	2:1	22	0.1446	0.0772994	0.0673005
lys12∆-trp4∆	2:1	22.5	0.148375	0.0782379	0.0701372
lys12∆-trp4∆	2:1	23	0.153875	0.0807641	0.0731108
lys12∆-trp4∆	2:1	23.5	0.157975	0.0821314	0.0758435
lys12∆-trp4∆	2:1	24	0.16385	0.0845123	0.0793375
lys12∆-trp4∆	2:1	24.5	0.1703	0.0864902	0.08381
lys12∆-trp4∆	2:1	25	0.173675	0.0875502	0.086125
lys12∆-trp4∆	2:1	25.5	0.1773	0.0885761	0.0887238
lys12∆-trp4∆	2:1	26	0.181775	0.0902075	0.0915675
lys12∆-trp4∆	2:1	26.5	0.185825	0.0914647	0.0943603
lys12∆-trp4∆	2:1	27	0.18855	0.0922523	0.0962978
lys12∆-trp4∆	2:1	27.5	0.1927	0.0929813	0.0997185
lys12∆-trp4∆	2:1	28	0.19775	0.0947929	0.102957
lys12∆-trp4∆	2:1	28.5	0.2014	0.0961117	0.105289
lys12∆-trp4∆	2:1	29	0.205675	0.0970842	0.108591
lys12∆-trp4∆	2:1	29.5	0.209775	0.0983174	0.111458
lys12∆-trp4∆	2:1	30	0.213425	0.098723	0.114702
lys12∆-trp4∆	2:1	30.5	0.219075	0.100696	0.118379
lys12∆-trp4∆	2:1	31	0.2225	0.101527	0.120973
lys12∆-trp4∆	2:1	31.5	0.227625	0.102897	0.124728
lys12∆-trp4∆	2:1	32	0.232125	0.104433	0.127692
lys12∆-trp4∆	2:1	32.5	0.235825	0.105002	0.130823
lys12∆-trp4∆	2:1	33	0.239575	0.106214	0.133361
lys12∆-trp4∆	2:1	33.5	0.243325	0.106946	0.136379
lys12∆-trp4∆	2:1	34	0.246425	0.107782	0.138643
lys12∆-trp4∆	2:1	34.5	0.25135	0.108752	0.142598
lys12∆-trp4∆	2:1	35	0.254675	0.10942	0.145255
lys12∆-trp4∆	2:1	35.5	0.2583	0.109894	0.148406
lys12∆-trp4∆	2:1	36	0.260575	0.110218	0.150357
lys12∆-trp4∆	2:1	36.5	0.263725	0.110667	0.153058
lys12∆-trp4∆	2:1	37	0.268075	0.1113	0.156776
lys12∆-trp4∆	2:1	37.5	0.270925	0.111749	0.159176
lys12∆-trp4∆	2:1	38	0.2734	0.112652	0.160748
lys12∆-trp4∆	2:1	38.5	0.27595	0.111736	0.164214
lys12∆-trp4∆	2:1	39	0.2779	0.112243	0.165657
lys12∆-trp4∆	2:1	39.5	0.281525	0.112887	0.168638
lys12∆-trp4∆	2:1	40	0.28295	0.112455	0.170495
lys12∆-trp4∆	2:1	40.5	0.287125	0.113356	0.173769
lys12∆-trp4∆	2:1	41	0.289575	0.113733	0.175842
lys12∆-trp4∆	2:1	41.5	0.2923	0.112867	0.179433
lys12∆-trp4∆	2:1	42	0.2937	0.11292	0.18078
lys12∆-trp4∆	2:1	42.5	0.297775	0.113407	0.184368
lys12∆-trp4∆	2:1	43	0.298975	0.113144	0.185831
lys12∆-trp4∆	2:1	43.5	0.30205	0.113621	0.188429
lys12∆-trp4∆	2:1	44	0.30445	0.113475	0.190975
lys12∆-trp4∆	2:1	44.5	0.3053	0.112967	0.192333
lys12∆-trp4∆	2:1	45	0.308025	0.112819	0.195206
lys12∆-trp4∆	2:1	45.5	0.3105	0.113306	0.197193
lys12∆-trp4∆	2:1	46	0.31235	0.112208	0.200143
lys12∆-trp4∆	2:1	46.5	0.313175	0.112125	0.20105
lys12∆-trp4∆	2:1	47	0.315225	0.111604	0.203622
lys12∆-trp4∆	2:1	47.5	0.183237	0.0682916	0.114946
lys12∆-trp4∆	2:1	48	0.04765	0.0242093	0.0234407
lys12∆-trp4∆	2:1	48.5	0.0485	0.0246201	0.0238799
lys12∆-trp4∆	2:1	49	0.049075	0.0248922	0.0241828
lys12∆-trp4∆	2:1	49.5	0.049725	0.025254	0.024471
lys12∆-trp4∆	2:1	50	0.0504	0.0255747	0.0248253
lys12∆-trp4∆	2:1	50.5	0.05085	0.0258486	0.0250014
lys12∆-trp4∆	2:1	51	0.05125	0.0261015	0.0251485
lys12∆-trp4∆	2:1	51.5	0.0514	0.026049	0.025351
lys12∆-trp4∆	2:1	52	0.052025	0.0263408	0.0256842
lys12∆-trp4∆	2:1	52.5	0.05205	0.0264259	0.0256241
lys12∆-trp4∆	2:1	53	0.0523	0.026575	0.025725
lys12∆-trp4∆	2:1	53.5	0.052725	0.0267571	0.0259679
lys12∆-trp4∆	2:1	54	0.052725	0.0268348	0.0258902
lys12∆-trp4∆	2:1	54.5	0.052825	0.0268415	0.0259835
lys12∆-trp4∆	2:1	55	0.052975	0.0269993	0.0259757
lys12∆-trp4∆	2:1	55.5	0.05365	0.0273367	0.0263133
lys12∆-trp4∆	2:1	56	0.053125	0.0270559	0.0260691
lys12∆-trp4∆	2:1	56.5	0.053275	0.0272169	0.0260581
lys12∆-trp4∆	2:1	57	0.053175	0.0271037	0.0260713
lys12∆-trp4∆	2:1	57.5	0.053375	0.0271788	0.0261962
lys12∆-trp4∆	2:1	58	0.05395	0.0276516	0.0262984
lys12∆-trp4∆	2:1	58.5	0.053525	0.0274064	0.0261186
lys12∆-trp4∆	2:1	59	0.053425	0.0273297	0.0260953
lys12∆-trp4∆	2:1	59.5	0.0542	0.0276233	0.0265767
lys12∆-trp4∆	2:1	60	0.053775	0.0274595	0.0263155
lys12∆-trp4∆	2:1	60.5	0.053725	0.0274003	0.0263247
lys12∆-trp4∆	2:1	61	0.0544	0.0276771	0.0267229
lys12∆-trp4∆	2:1	61.5	0.05415	0.0275708	0.0265792
lys12∆-trp4∆	2:1	62	0.054475	0.0275778	0.0268972
lys12∆-trp4∆	2:1	62.5	0.054725	0.0276133	0.0271117
lys12∆-trp4∆	2:1	63	0.05455	0.0275348	0.0270152
lys12∆-trp4∆	2:1	63.5	0.054975	0.0276104	0.0273646
lys12∆-trp4∆	2:1	64	0.05555	0.027919	0.027631
lys12∆-trp4∆	2:1	64.5	0.055575	0.0278703	0.0277047
lys12∆-trp4∆	2:1	65	0.055775	0.027882	0.027893
lys12∆-trp4∆	2:1	65.5	0.0559	0.0278261	0.0280739
lys12∆-trp4∆	2:1	66	0.0566	0.0281856	0.0284144
lys12∆-trp4∆	2:1	66.5	0.056575	0.0280443	0.0285307
lys12∆-trp4∆	2:1	67	0.057125	0.0282331	0.0288919
lys12∆-trp4∆	2:1	67.5	0.057425	0.0282868	0.0291382
lys12∆-trp4∆	2:1	68	0.058125	0.0285388	0.0295862
lys12∆-trp4∆	2:1	68.5	0.0586	0.0285891	0.0300109
lys12∆-trp4∆	2:1	69	0.0577	0.027984	0.029716
lys12∆-trp4∆	2:1	69.5	0.058925	0.0285015	0.0304235
lys12∆-trp4∆	2:1	70	0.060275	0.0290512	0.0312238
lys12∆-trp4∆	2:1	70.5	0.060625	0.0291456	0.0314794
lys12∆-trp4∆	2:1	71	0.061375	0.0292875	0.0320875
lys12∆-trp4∆	2:1	71.5	0.062375	0.0296524	0.0327226
lys12∆-trp4∆	2:1	72	0.063475	0.0300072	0.0334678
lys12∆-trp4∆	2:1	72.5	0.064475	0.0304507	0.0340243
lys12∆-trp4∆	2:1	73	0.0656	0.0309983	0.0346017
lys12∆-trp4∆	2:1	73.5	0.066425	0.0312896	0.0351354
lys12∆-trp4∆	2:1	74	0.06855	0.0322776	0.0362724
lys12∆-trp4∆	2:1	74.5	0.068575	0.0320828	0.0364922
lys12∆-trp4∆	2:1	75	0.069925	0.0327687	0.0371563
lys12∆-trp4∆	2:1	75.5	0.070825	0.033232	0.037593
lys12∆-trp4∆	2:1	76	0.0717	0.0336468	0.0380532
lys12∆-trp4∆	2:1	76.5	0.0726	0.0339903	0.0386097
lys12∆-trp4∆	2:1	77	0.073275	0.0344361	0.0388389
lys12∆-trp4∆	2:1	77.5	0.074625	0.0351239	0.0395011
lys12∆-trp4∆	2:1	78	0.07595	0.035944	0.040006
lys12∆-trp4∆	2:1	78.5	0.07685	0.0365212	0.0403288
lys12∆-trp4∆	2:1	79	0.0779	0.0371716	0.0407284
lys12∆-trp4∆	2:1	79.5	0.07825	0.0372702	0.0409798
lys12∆-trp4∆	2:1	80	0.079625	0.0382412	0.0413838
lys12∆-trp4∆	2:1	80.5	0.0804	0.0386973	0.0417027
lys12∆-trp4∆	2:1	81	0.081625	0.0397817	0.0418433
lys12∆-trp4∆	2:1	81.5	0.083075	0.0407658	0.0423092
lys12∆-trp4∆	2:1	82	0.08495	0.0419822	0.0429678
lys12∆-trp4∆	2:1	82.5	0.085125	0.0425179	0.0426071
lys12∆-trp4∆	2:1	83	0.087025	0.0439565	0.0430685
lys12∆-trp4∆	2:1	83.5	0.0876	0.0447666	0.0428334
lys12∆-trp4∆	2:1	84	0.08875	0.0459608	0.0427892
lys12∆-trp4∆	2:1	84.5	0.0907	0.0477711	0.0429289
lys12∆-trp4∆	2:1	85	0.09255	0.0496499	0.0429001
lys12∆-trp4∆	2:1	85.5	0.094125	0.0512083	0.0429167
lys12∆-trp4∆	2:1	86	0.096375	0.0531617	0.0432133
lys12∆-trp4∆	2:1	86.5	0.098125	0.0554407	0.0426843
lys12∆-trp4∆	2:1	87	0.101225	0.0580274	0.0431976
lys12∆-trp4∆	2:1	87.5	0.1026	0.0599962	0.0426038
lys12∆-trp4∆	2:1	88	0.10485	0.0626465	0.0422035
lys12∆-trp4∆	2:1	88.5	0.107625	0.0655427	0.0420823
lys12∆-trp4∆	2:1	89	0.1103	0.0685609	0.0417391
lys12∆-trp4∆	2:1	89.5	0.11325	0.0715861	0.0416639
lys12∆-trp4∆	2:1	90	0.11575	0.0751458	0.0406042
lys12∆-trp4∆	2:1	90.5	0.1194	0.0787621	0.0406379
lys12∆-trp4∆	2:1	91	0.121875	0.0821003	0.0397747
lys12∆-trp4∆	2:1	91.5	0.125325	0.0857824	0.0395426
lys12∆-trp4∆	2:1	92	0.128925	0.0901426	0.0387824
lys12∆-trp4∆	2:1	92.5	0.13175	0.093652	0.038098
lys12∆-trp4∆	2:1	93	0.13655	0.0983446	0.0382054
lys12∆-trp4∆	2:1	93.5	0.139925	0.102481	0.0374437
lys12∆-trp4∆	2:1	94	0.14385	0.106983	0.036867
lys12∆-trp4∆	2:1	94.5	0.148	0.111261	0.0367385
lys12∆-trp4∆	2:1	95	0.152425	0.116653	0.0357721
met3∆-trp4∆	2:1	0	0.149725	0.113995	0.0357295
met3∆-trp4∆	2:1	0.5	0.08445	0.0600479	0.0244023
met3∆-trp4∆	2:1	1	0.0864	0.0620693	0.0243305
met3∆-trp4∆	2:1	1.5	0.087625	0.0635167	0.024108
met3∆-trp4∆	2:1	2	0.0888	0.0648116	0.0239885
met3∆-trp4∆	2:1	2.5	0.089625	0.0657227	0.0239022
met3∆-trp4∆	2:1	3	0.0904	0.0666347	0.023765
met3∆-trp4∆	2:1	3.5	0.091775	0.0681062	0.0236688
met3∆-trp4∆	2:1	4	0.092375	0.0687655	0.0236095
met3∆-trp4∆	2:1	4.5	0.0937	0.0701641	0.0235358
met3∆-trp4∆	2:1	5	0.0947	0.0711051	0.023595
met3∆-trp4∆	2:1	5.5	0.095275	0.0718498	0.0234253
met3∆-trp4∆	2:1	6	0.097	0.073637	0.023363
met3∆-trp4∆	2:1	6.5	0.098	0.0744095	0.0235905
met3∆-trp4∆	2:1	7	0.099425	0.075944	0.0234813
met3∆-trp4∆	2:1	7.5	0.100625	0.076915	0.0237098
met3∆-trp4∆	2:1	8	0.102325	0.0786316	0.0236935
met3∆-trp4∆	2:1	8.5	0.104175	0.0802509	0.0239238
met3∆-trp4∆	2:1	9	0.1063	0.0821169	0.0241832
met3∆-trp4∆	2:1	9.5	0.1069	0.0828577	0.0240423
met3∆-trp4∆	2:1	10	0.108425	0.0843611	0.0240642
met3∆-trp4∆	2:1	10.5	0.110675	0.0863493	0.0243255
met3∆-trp4∆	2:1	11	0.111125	0.0869423	0.0241825
met3∆-trp4∆	2:1	11.5	0.11355	0.0891141	0.024436
met3∆-trp4∆	2:1	12	0.114	0.0897425	0.0242573
met3∆-trp4∆	2:1	12.5	0.115725	0.0912976	0.0244272
met3∆-trp4∆	2:1	13	0.11845	0.0937672	0.0246827
met3∆-trp4∆	2:1	13.5	0.1211	0.0962254	0.0248748
met3∆-trp4∆	2:1	14	0.12405	0.0987697	0.0252805
met3∆-trp4∆	2:1	14.5	0.128075	0.102399	0.0256763
met3∆-trp4∆	2:1	15	0.1306	0.104681	0.025919
met3∆-trp4∆	2:1	15.5	0.1343	0.108108	0.026192
met3∆-trp4∆	2:1	16	0.137225	0.110917	0.0263082
met3∆-trp4∆	2:1	16.5	0.14135	0.11491	0.02644
met3∆-trp4∆	2:1	17	0.146475	0.119389	0.027086
met3∆-trp4∆	2:1	17.5	0.1518	0.124522	0.0272777
met3∆-trp4∆	2:1	18	0.1572	0.129449	0.027751
met3∆-trp4∆	2:1	18.5	0.164775	0.136434	0.0283413
met3∆-trp4∆	2:1	19	0.1732	0.143891	0.0293095
met3∆-trp4∆	2:1	19.5	0.17865	0.149212	0.029438
met3∆-trp4∆	2:1	20	0.1857	0.15543	0.0302702
met3∆-trp4∆	2:1	20.5	0.190225	0.160132	0.030093
met3∆-trp4∆	2:1	21	0.1974	0.166685	0.0307152
met3∆-trp4∆	2:1	21.5	0.20245	0.17144	0.0310105
met3∆-trp4∆	2:1	22	0.207725	0.176469	0.0312557
met3∆-trp4∆	2:1	22.5	0.216325	0.184445	0.03188
met3∆-trp4∆	2:1	23	0.223825	0.191388	0.0324373
met3∆-trp4∆	2:1	23.5	0.231825	0.198652	0.0331728
met3∆-trp4∆	2:1	24	0.239775	0.206017	0.0337578
met3∆-trp4∆	2:1	24.5	0.249525	0.214948	0.0345765
met3∆-trp4∆	2:1	25	0.2579	0.222701	0.0351988
met3∆-trp4∆	2:1	25.5	0.26785	0.231742	0.0361078
met3∆-trp4∆	2:1	26	0.2762	0.239523	0.0366773
met3∆-trp4∆	2:1	26.5	0.285675	0.248324	0.0373515
met3∆-trp4∆	2:1	27	0.295325	0.257088	0.0382373
met3∆-trp4∆	2:1	27.5	0.303825	0.264694	0.039131
met3∆-trp4∆	2:1	28	0.313025	0.273408	0.039617
met3∆-trp4∆	2:1	28.5	0.32335	0.282669	0.040681
met3∆-trp4∆	2:1	29	0.33115	0.289706	0.0414438
met3∆-trp4∆	2:1	29.5	0.340475	0.298038	0.0424375
met3∆-trp4∆	2:1	30	0.349175	0.305904	0.0432712
met3∆-trp4∆	2:1	30.5	0.3584	0.314058	0.044342
met3∆-trp4∆	2:1	31	0.367175	0.322095	0.04508
met3∆-trp4∆	2:1	31.5	0.3761	0.329865	0.0462352
met3∆-trp4∆	2:1	32	0.38545	0.338214	0.0472365
met3∆-trp4∆	2:1	32.5	0.393325	0.344833	0.0484923
met3∆-trp4∆	2:1	33	0.4006	0.351437	0.0491632
met3∆-trp4∆	2:1	33.5	0.40975	0.359226	0.0505235
met3∆-trp4∆	2:1	34	0.414975	0.363448	0.0515263
met3∆-trp4∆	2:1	34.5	0.423325	0.370648	0.0526768
met3∆-trp4∆	2:1	35	0.43275	0.378639	0.054111
met3∆-trp4∆	2:1	35.5	0.438975	0.38334	0.0556347
met3∆-trp4∆	2:1	36	0.44505	0.388823	0.0562275
met3∆-trp4∆	2:1	36.5	0.452125	0.395139	0.0569858
met3∆-trp4∆	2:1	37	0.4592	0.40043	0.0587698
met3∆-trp4∆	2:1	37.5	0.4678	0.407344	0.0604565
met3∆-trp4∆	2:1	38	0.4722	0.411178	0.061022
met3∆-trp4∆	2:1	38.5	0.477725	0.415686	0.062039
met3∆-trp4∆	2:1	39	0.48265	0.419905	0.0627445
met3∆-trp4∆	2:1	39.5	0.488425	0.424368	0.0640572
met3∆-trp4∆	2:1	40	0.4916	0.427372	0.064228
met3∆-trp4∆	2:1	40.5	0.500025	0.433783	0.066242
met3∆-trp4∆	2:1	41	0.5031	0.436957	0.0661428
met3∆-trp4∆	2:1	41.5	0.504325	0.43686	0.0674653
met3∆-trp4∆	2:1	42	0.507975	0.440501	0.0674742
met3∆-trp4∆	2:1	42.5	0.509425	0.440787	0.0686385
met3∆-trp4∆	2:1	43	0.505275	0.436016	0.0692588
met3∆-trp4∆	2:1	43.5	0.50235	0.432006	0.0703435
met3∆-trp4∆	2:1	44	0.4998	0.428354	0.0714463
met3∆-trp4∆	2:1	44.5	0.495025	0.423524	0.0715013
met3∆-trp4∆	2:1	45	0.493175	0.420437	0.0727385
met3∆-trp4∆	2:1	45.5	0.490425	0.418146	0.0722793
met3∆-trp4∆	2:1	46	0.487575	0.414617	0.0729578
met3∆-trp4∆	2:1	46.5	0.485675	0.412107	0.0735675
met3∆-trp4∆	2:1	47	0.483375	0.408904	0.0744708
met3∆-trp4∆	2:1	47.5	0.272175	0.22855	0.0436252
met3∆-trp4∆	2:1	48	0.0525	0.0403374	0.0121626
met3∆-trp4∆	2:1	48.5	0.051075	0.0392693	0.0118057
met3∆-trp4∆	2:1	49	0.051925	0.039948	0.011977
met3∆-trp4∆	2:1	49.5	0.052825	0.0406331	0.0121919
met3∆-trp4∆	2:1	50	0.0537	0.0413328	0.0123672
met3∆-trp4∆	2:1	50.5	0.053775	0.0414024	0.0123726
met3∆-trp4∆	2:1	51	0.055275	0.0427027	0.0125723
met3∆-trp4∆	2:1	51.5	0.056425	0.0436439	0.0127811
met3∆-trp4∆	2:1	52	0.0575	0.0447101	0.0127899
met3∆-trp4∆	2:1	52.5	0.059375	0.0462762	0.0130988
met3∆-trp4∆	2:1	53	0.06005	0.0469884	0.0130616
met3∆-trp4∆	2:1	53.5	0.060775	0.0476597	0.0131153
met3∆-trp4∆	2:1	54	0.061475	0.0484275	0.0130475
met3∆-trp4∆	2:1	54.5	0.06335	0.0500068	0.0133432
met3∆-trp4∆	2:1	55	0.063725	0.0503856	0.0133394
met3∆-trp4∆	2:1	55.5	0.065	0.0514874	0.0135126
met3∆-trp4∆	2:1	56	0.06595	0.0522571	0.0136929
met3∆-trp4∆	2:1	56.5	0.0683	0.0543994	0.0139006
met3∆-trp4∆	2:1	57	0.07035	0.0560028	0.0143472
met3∆-trp4∆	2:1	57.5	0.0742	0.0591012	0.0150988
met3∆-trp4∆	2:1	58	0.078375	0.0626068	0.0157682
met3∆-trp4∆	2:1	58.5	0.0846	0.0677454	0.0168546
met3∆-trp4∆	2:1	59	0.091175	0.0732475	0.0179275
met3∆-trp4∆	2:1	59.5	0.097675	0.0785143	0.0191607
met3∆-trp4∆	2:1	60	0.1058	0.0852928	0.0205072
met3∆-trp4∆	2:1	60.5	0.112	0.0907621	0.0212379
met3∆-trp4∆	2:1	61	0.120325	0.0980988	0.0222262
met3∆-trp4∆	2:1	61.5	0.13045	0.107099	0.023351
met3∆-trp4∆	2:1	62	0.140675	0.116482	0.0241929
met3∆-trp4∆	2:1	62.5	0.154075	0.12824	0.025835
met3∆-trp4∆	2:1	63	0.16975	0.1422	0.0275502
met3∆-trp4∆	2:1	63.5	0.18465	0.155891	0.0287586
met3∆-trp4∆	2:1	64	0.20035	0.170053	0.0302975
met3∆-trp4∆	2:1	64.5	0.2167	0.185089	0.0316115
met3∆-trp4∆	2:1	65	0.237475	0.203661	0.0338144
met3∆-trp4∆	2:1	65.5	0.256	0.220606	0.0353941
met3∆-trp4∆	2:1	66	0.277075	0.24002	0.0370548
met3∆-trp4∆	2:1	66.5	0.297275	0.258629	0.0386465
met3∆-trp4∆	2:1	67	0.3189	0.278365	0.0405353
met3∆-trp4∆	2:1	67.5	0.342475	0.30033	0.0421447
met3∆-trp4∆	2:1	68	0.3654	0.32181	0.0435897
met3∆-trp4∆	2:1	68.5	0.3876	0.342329	0.0452706
met3∆-trp4∆	2:1	69	0.411325	0.364064	0.0472606
met3∆-trp4∆	2:1	69.5	0.430525	0.382532	0.0479932
met3∆-trp4∆	2:1	70	0.452	0.402614	0.0493858
met3∆-trp4∆	2:1	70.5	0.472575	0.422249	0.0503257
met3∆-trp4∆	2:1	71	0.493275	0.441148	0.0521269
met3∆-trp4∆	2:1	71.5	0.511725	0.458834	0.0528909
met3∆-trp4∆	2:1	72	0.5342	0.478936	0.0552643
met3∆-trp4∆	2:1	72.5	0.5533	0.497271	0.0560287
met3∆-trp4∆	2:1	73	0.56865	0.511427	0.0572235
met3∆-trp4∆	2:1	73.5	0.585025	0.526078	0.0589473
met3∆-trp4∆	2:1	74	0.60225	0.541955	0.060295
met3∆-trp4∆	2:1	74.5	0.613625	0.552154	0.0614713
met3∆-trp4∆	2:1	75	0.621075	0.558629	0.0624458
met3∆-trp4∆	2:1	75.5	0.626175	0.562752	0.0634234
met3∆-trp4∆	2:1	76	0.628075	0.563613	0.0644623
met3∆-trp4∆	2:1	76.5	0.62715	0.562596	0.064554
met3∆-trp4∆	2:1	77	0.624175	0.559151	0.0650243
met3∆-trp4∆	2:1	77.5	0.619225	0.55434	0.0648854
met3∆-trp4∆	2:1	78	0.616075	0.551086	0.0649893
met3∆-trp4∆	2:1	78.5	0.6129	0.547573	0.0653274
met3∆-trp4∆	2:1	79	0.61035	0.544374	0.0659758
met3∆-trp4∆	2:1	79.5	0.60675	0.541153	0.0655974
met3∆-trp4∆	2:1	80	0.60495	0.539253	0.0656968
met3∆-trp4∆	2:1	80.5	0.602125	0.535103	0.0670218
met3∆-trp4∆	2:1	81	0.602125	0.534877	0.0672479
met3∆-trp4∆	2:1	81.5	0.603825	0.535683	0.0681423
met3∆-trp4∆	2:1	82	0.600275	0.531906	0.0683691
met3∆-trp4∆	2:1	82.5	0.598675	0.530384	0.0682905
met3∆-trp4∆	2:1	83	0.59755	0.528332	0.0692178
met3∆-trp4∆	2:1	83.5	0.5986	0.528652	0.0699477
met3∆-trp4∆	2:1	84	0.593175	0.523898	0.0692771
met3∆-trp4∆	2:1	84.5	0.59425	0.52425	0.0700004
met3∆-trp4∆	2:1	85	0.59495	0.524656	0.0702937
met3∆-trp4∆	2:1	85.5	0.5953	0.524635	0.0706653
met3∆-trp4∆	2:1	86	0.59405	0.523021	0.0710291
met3∆-trp4∆	2:1	86.5	0.594825	0.522609	0.0722163
met3∆-trp4∆	2:1	87	0.59285	0.520957	0.0718928
met3∆-trp4∆	2:1	87.5	0.5905	0.518134	0.0723657
met3∆-trp4∆	2:1	88	0.593775	0.520709	0.073066
met3∆-trp4∆	2:1	88.5	0.588975	0.515818	0.0731569
met3∆-trp4∆	2:1	89	0.59235	0.518822	0.0735276
met3∆-trp4∆	2:1	89.5	0.59005	0.514708	0.0753418
met3∆-trp4∆	2:1	90	0.586775	0.512309	0.0744658
met3∆-trp4∆	2:1	90.5	0.5878	0.512368	0.0754317
met3∆-trp4∆	2:1	91	0.58395	0.508912	0.0750378
met3∆-trp4∆	2:1	91.5	0.579675	0.504733	0.0749421
met3∆-trp4∆	2:1	92	0.58235	0.506835	0.0755151
met3∆-trp4∆	2:1	92.5	0.57915	0.503492	0.0756585
met3∆-trp4∆	2:1	93	0.57625	0.500623	0.0756273
met3∆-trp4∆	2:1	93.5	0.5711	0.495528	0.0755718
met3∆-trp4∆	2:1	94	0.5723	0.496375	0.0759254
met3∆-trp4∆	2:1	94.5	0.5695	0.492983	0.0765169
met3∆-trp4∆	2:1	95	0.569275	0.493527	0.0757476
trp2∆-trp4∆	1:1	0	0.10555	0.0588232	0.0467265
trp2∆-trp4∆	1:1	0.5	0.06445	0.0359476	0.0285025
trp2∆-trp4∆	1:1	1	0.065175	0.0363719	0.028803
trp2∆-trp4∆	1:1	1.5	0.066225	0.0371186	0.0291065
trp2∆-trp4∆	1:1	2	0.0662	0.0370779	0.0291218
trp2∆-trp4∆	1:1	2.5	0.0666	0.0372561	0.029344
trp2∆-trp4∆	1:1	3	0.067125	0.0376054	0.0295195
trp2∆-trp4∆	1:1	3.5	0.068	0.0382323	0.0297675
trp2∆-trp4∆	1:1	4	0.06815	0.0381917	0.0299582
trp2∆-trp4∆	1:1	4.5	0.06885	0.038621	0.030229
trp2∆-trp4∆	1:1	5	0.069775	0.0390883	0.0306867
trp2∆-trp4∆	1:1	5.5	0.070025	0.0392248	0.0308003
trp2∆-trp4∆	1:1	6	0.071125	0.0398714	0.0312538
trp2∆-trp4∆	1:1	6.5	0.0713	0.0396794	0.0316208
trp2∆-trp4∆	1:1	7	0.072225	0.0402678	0.031957
trp2∆-trp4∆	1:1	7.5	0.0731	0.0406833	0.0324168
trp2∆-trp4∆	1:1	8	0.073325	0.0408038	0.0325213
trp2∆-trp4∆	1:1	8.5	0.07355	0.0409708	0.0325792
trp2∆-trp4∆	1:1	9	0.07515	0.0419505	0.0331995
trp2∆-trp4∆	1:1	9.5	0.0749	0.0417272	0.033173
trp2∆-trp4∆	1:1	10	0.075875	0.0423913	0.0334837
trp2∆-trp4∆	1:1	10.5	0.076725	0.0429446	0.0337805
trp2∆-trp4∆	1:1	11	0.07725	0.0431964	0.0340538
trp2∆-trp4∆	1:1	11.5	0.078	0.0434034	0.0345968
trp2∆-trp4∆	1:1	12	0.07895	0.0438909	0.035059
trp2∆-trp4∆	1:1	12.5	0.079975	0.0441765	0.0357985
trp2∆-trp4∆	1:1	13	0.082175	0.0452077	0.0369675
trp2∆-trp4∆	1:1	13.5	0.082925	0.0455134	0.0374115
trp2∆-trp4∆	1:1	14	0.084425	0.0459776	0.0384475
trp2∆-trp4∆	1:1	14.5	0.085925	0.0464333	0.0394917
trp2∆-trp4∆	1:1	15	0.087775	0.0471025	0.0406725
trp2∆-trp4∆	1:1	15.5	0.090025	0.0480481	0.0419768
trp2∆-trp4∆	1:1	16	0.091525	0.0483082	0.0432167
trp2∆-trp4∆	1:1	16.5	0.0929	0.0487215	0.0441783
trp2∆-trp4∆	1:1	17	0.094925	0.0492906	0.0456343
trp2∆-trp4∆	1:1	17.5	0.097575	0.0505281	0.047047
trp2∆-trp4∆	1:1	18	0.0983	0.050741	0.047559
trp2∆-trp4∆	1:1	18.5	0.1001	0.0514947	0.0486053
trp2∆-trp4∆	1:1	19	0.102375	0.0523403	0.0500348
trp2∆-trp4∆	1:1	19.5	0.104	0.0531549	0.050845
trp2∆-trp4∆	1:1	20	0.105925	0.0539151	0.05201
trp2∆-trp4∆	1:1	20.5	0.10825	0.0550408	0.0532092
trp2∆-trp4∆	1:1	21	0.11015	0.0559305	0.0542195
trp2∆-trp4∆	1:1	21.5	0.111725	0.0569389	0.054786
trp2∆-trp4∆	1:1	22	0.11265	0.0572534	0.0553965
trp2∆-trp4∆	1:1	22.5	0.115475	0.058688	0.056787
trp2∆-trp4∆	1:1	23	0.11655	0.0593062	0.0572438
trp2∆-trp4∆	1:1	23.5	0.11955	0.0609149	0.0586352
trp2∆-trp4∆	1:1	24	0.12145	0.0621431	0.059307
trp2∆-trp4∆	1:1	24.5	0.123575	0.0632655	0.0603095
trp2∆-trp4∆	1:1	25	0.12695	0.0651045	0.0618455
trp2∆-trp4∆	1:1	25.5	0.129325	0.0669054	0.0624197
trp2∆-trp4∆	1:1	26	0.1303	0.0677545	0.0625452
trp2∆-trp4∆	1:1	26.5	0.134375	0.070098	0.0642768
trp2∆-trp4∆	1:1	27	0.137625	0.0721805	0.0654445
trp2∆-trp4∆	1:1	27.5	0.1407	0.074349	0.0663508
trp2∆-trp4∆	1:1	28	0.143925	0.0769944	0.0669305
trp2∆-trp4∆	1:1	28.5	0.1478	0.0794316	0.0683682
trp2∆-trp4∆	1:1	29	0.151325	0.0820332	0.0692917
trp2∆-trp4∆	1:1	29.5	0.15485	0.0847249	0.070125
trp2∆-trp4∆	1:1	30	0.15995	0.0881092	0.071841
trp2∆-trp4∆	1:1	30.5	0.16225	0.0901425	0.0721075
trp2∆-trp4∆	1:1	31	0.16765	0.0945785	0.0730715
trp2∆-trp4∆	1:1	31.5	0.17325	0.0984937	0.0747565
trp2∆-trp4∆	1:1	32	0.1775	0.101783	0.0757167
trp2∆-trp4∆	1:1	32.5	0.182575	0.105708	0.0768667
trp2∆-trp4∆	1:1	33	0.187275	0.109758	0.0775172
trp2∆-trp4∆	1:1	33.5	0.192025	0.113473	0.0785523
trp2∆-trp4∆	1:1	34	0.1962	0.116993	0.0792075
trp2∆-trp4∆	1:1	34.5	0.20355	0.122548	0.0810027
trp2∆-trp4∆	1:1	35	0.20925	0.126806	0.082444
trp2∆-trp4∆	1:1	35.5	0.216525	0.132197	0.0843282
trp2∆-trp4∆	1:1	36	0.22215	0.137173	0.084977
trp2∆-trp4∆	1:1	36.5	0.226275	0.141087	0.0851885
trp2∆-trp4∆	1:1	37	0.23305	0.145898	0.0871515
trp2∆-trp4∆	1:1	37.5	0.239275	0.151153	0.088122
trp2∆-trp4∆	1:1	38	0.245725	0.156487	0.0892378
trp2∆-trp4∆	1:1	38.5	0.253225	0.162359	0.0908665
trp2∆-trp4∆	1:1	39	0.259275	0.167301	0.0919737
trp2∆-trp4∆	1:1	39.5	0.2665	0.172905	0.0935955
trp2∆-trp4∆	1:1	40	0.27005	0.176352	0.0936977
trp2∆-trp4∆	1:1	40.5	0.277975	0.182621	0.0953538
trp2∆-trp4∆	1:1	41	0.2834	0.187396	0.0960032
trp2∆-trp4∆	1:1	41.5	0.28915	0.191547	0.0976033
trp2∆-trp4∆	1:1	42	0.295475	0.196876	0.0985987
trp2∆-trp4∆	1:1	42.5	0.299775	0.200864	0.098911
trp2∆-trp4∆	1:1	43	0.30535	0.205082	0.100268
trp2∆-trp4∆	1:1	43.5	0.31205	0.210594	0.101456
trp2∆-trp4∆	1:1	44	0.316625	0.214326	0.1023
trp2∆-trp4∆	1:1	44.5	0.32185	0.218812	0.103038
trp2∆-trp4∆	1:1	45	0.32765	0.22264	0.10501
trp2∆-trp4∆	1:1	45.5	0.334175	0.228482	0.105693
trp2∆-trp4∆	1:1	46	0.338525	0.231377	0.107148
trp2∆-trp4∆	1:1	46.5	0.344025	0.236331	0.107694
trp2∆-trp4∆	1:1	47	0.3491	0.240382	0.108718
trp2∆-trp4∆	1:1	47.5	0.204875	0.140046	0.0648286
trp2∆-trp4∆	1:1	48	0.04655	0.0292637	0.0172863
trp2∆-trp4∆	1:1	48.5	0.047825	0.0301247	0.0177003
trp2∆-trp4∆	1:1	49	0.049975	0.031614	0.018361
trp2∆-trp4∆	1:1	49.5	0.052875	0.0335543	0.0193207
trp2∆-trp4∆	1:1	50	0.056675	0.0362177	0.0204573
trp2∆-trp4∆	1:1	50.5	0.061625	0.0398051	0.0218199
trp2∆-trp4∆	1:1	51	0.06945	0.0455684	0.0238816
trp2∆-trp4∆	1:1	51.5	0.07655	0.0507622	0.0257878
trp2∆-trp4∆	1:1	52	0.08385	0.0568611	0.0269889
trp2∆-trp4∆	1:1	52.5	0.0909	0.0626242	0.0282758
trp2∆-trp4∆	1:1	53	0.098425	0.0692228	0.0292022
trp2∆-trp4∆	1:1	53.5	0.1086	0.0775034	0.0310966
trp2∆-trp4∆	1:1	54	0.11835	0.0855569	0.0327931
trp2∆-trp4∆	1:1	54.5	0.1305	0.0955016	0.0349984
trp2∆-trp4∆	1:1	55	0.1406	0.104086	0.036514
trp2∆-trp4∆	1:1	55.5	0.15195	0.113412	0.0385378
trp2∆-trp4∆	1:1	56	0.161825	0.122013	0.0398117
trp2∆-trp4∆	1:1	56.5	0.1733	0.132088	0.0412118
trp2∆-trp4∆	1:1	57	0.18455	0.141556	0.0429936
trp2∆-trp4∆	1:1	57.5	0.195075	0.151108	0.0439671
trp2∆-trp4∆	1:1	58	0.205925	0.161051	0.0448739
trp2∆-trp4∆	1:1	58.5	0.2177	0.171706	0.0459944
trp2∆-trp4∆	1:1	59	0.226775	0.180409	0.0463664
trp2∆-trp4∆	1:1	59.5	0.23935	0.191542	0.0478079
trp2∆-trp4∆	1:1	60	0.246725	0.198914	0.0478106
trp2∆-trp4∆	1:1	60.5	0.2547	0.20694	0.0477596
trp2∆-trp4∆	1:1	61	0.26655	0.217859	0.0486913
trp2∆-trp4∆	1:1	61.5	0.274775	0.22594	0.0488352
trp2∆-trp4∆	1:1	62	0.284775	0.235883	0.0488917
trp2∆-trp4∆	1:1	62.5	0.291525	0.24243	0.0490952
trp2∆-trp4∆	1:1	63	0.29925	0.250294	0.0489557
trp2∆-trp4∆	1:1	63.5	0.3064	0.257662	0.0487378
trp2∆-trp4∆	1:1	64	0.314825	0.265865	0.0489599
trp2∆-trp4∆	1:1	64.5	0.32255	0.273624	0.0489262
trp2∆-trp4∆	1:1	65	0.329525	0.280712	0.0488127
trp2∆-trp4∆	1:1	65.5	0.334375	0.285895	0.0484803
trp2∆-trp4∆	1:1	66	0.34215	0.293876	0.048274
trp2∆-trp4∆	1:1	66.5	0.3487	0.30067	0.04803
trp2∆-trp4∆	1:1	67	0.354625	0.306864	0.0477611
trp2∆-trp4∆	1:1	67.5	0.36045	0.312788	0.0476622
trp2∆-trp4∆	1:1	68	0.367175	0.319912	0.0472634
trp2∆-trp4∆	1:1	68.5	0.37035	0.323719	0.0466309
trp2∆-trp4∆	1:1	69	0.377575	0.330985	0.0465897
trp2∆-trp4∆	1:1	69.5	0.381975	0.33583	0.0461453
trp2∆-trp4∆	1:1	70	0.38925	0.343469	0.0457812
trp2∆-trp4∆	1:1	70.5	0.392575	0.347572	0.0450032
trp2∆-trp4∆	1:1	71	0.39655	0.35202	0.0445297
trp2∆-trp4∆	1:1	71.5	0.401	0.357031	0.0439691
trp2∆-trp4∆	1:1	72	0.40505	0.361089	0.0439612
trp2∆-trp4∆	1:1	72.5	0.4123	0.368433	0.0438669
trp2∆-trp4∆	1:1	73	0.41335	0.370341	0.0430087
trp2∆-trp4∆	1:1	73.5	0.419	0.375875	0.0431247
trp2∆-trp4∆	1:1	74	0.421275	0.378786	0.0424889
trp2∆-trp4∆	1:1	74.5	0.424475	0.38231	0.0421645
trp2∆-trp4∆	1:1	75	0.425425	0.383622	0.0418028
trp2∆-trp4∆	1:1	75.5	0.428	0.386788	0.0412124
trp2∆-trp4∆	1:1	76	0.430475	0.389378	0.0410967
trp2∆-trp4∆	1:1	76.5	0.4335	0.392959	0.0405411
trp2∆-trp4∆	1:1	77	0.436875	0.396647	0.0402276
trp2∆-trp4∆	1:1	77.5	0.437625	0.397842	0.039783
trp2∆-trp4∆	1:1	78	0.4375	0.398207	0.0392933
trp2∆-trp4∆	1:1	78.5	0.438725	0.399673	0.0390517
trp2∆-trp4∆	1:1	79	0.438125	0.399483	0.0386415
trp2∆-trp4∆	1:1	79.5	0.438525	0.400174	0.038351
trp2∆-trp4∆	1:1	80	0.43905	0.40111	0.0379396
trp2∆-trp4∆	1:1	80.5	0.4366	0.398928	0.0376721
trp2∆-trp4∆	1:1	81	0.435125	0.397969	0.0371555
trp2∆-trp4∆	1:1	81.5	0.433325	0.396169	0.0371558
trp2∆-trp4∆	1:1	82	0.43215	0.39515	0.0369997
trp2∆-trp4∆	1:1	82.5	0.428775	0.392099	0.0366759
trp2∆-trp4∆	1:1	83	0.42375	0.387132	0.0366182
trp2∆-trp4∆	1:1	83.5	0.4221	0.385831	0.0362693
trp2∆-trp4∆	1:1	84	0.418125	0.381948	0.0361772
trp2∆-trp4∆	1:1	84.5	0.414325	0.378309	0.0360159
trp2∆-trp4∆	1:1	85	0.411425	0.375509	0.035916
trp2∆-trp4∆	1:1	85.5	0.4103	0.374085	0.0362147
trp2∆-trp4∆	1:1	86	0.405925	0.369949	0.0359762
trp2∆-trp4∆	1:1	86.5	0.40385	0.367691	0.0361593
trp2∆-trp4∆	1:1	87	0.4012	0.365045	0.0361547
trp2∆-trp4∆	1:1	87.5	0.398475	0.362497	0.0359781
trp2∆-trp4∆	1:1	88	0.398225	0.361742	0.0364833
trp2∆-trp4∆	1:1	88.5	0.3933	0.357061	0.0362394
trp2∆-trp4∆	1:1	89	0.389275	0.353277	0.0359976
trp2∆-trp4∆	1:1	89.5	0.388675	0.35194	0.036735
trp2∆-trp4∆	1:1	90	0.3853	0.348778	0.0365225
trp2∆-trp4∆	1:1	90.5	0.382575	0.345491	0.0370841
trp2∆-trp4∆	1:1	91	0.381	0.343742	0.0372582
trp2∆-trp4∆	1:1	91.5	0.37705	0.339804	0.037246
trp2∆-trp4∆	1:1	92	0.376625	0.338981	0.0376443
trp2∆-trp4∆	1:1	92.5	0.37345	0.335442	0.0380077
trp2∆-trp4∆	1:1	93	0.370075	0.331888	0.0381874
trp2∆-trp4∆	1:1	93.5	0.369225	0.330758	0.0384671
trp2∆-trp4∆	1:1	94	0.365975	0.327823	0.038152
trp2∆-trp4∆	1:1	94.5	0.3659	0.326897	0.0390031
trp2∆-trp4∆	1:1	95	0.36215	0.323667	0.0384833
met14∆-arg2∆	1:5	0	0.139575	0.0559447	0.0836303
met14∆-arg2∆	1:5	0.5	0.082375	0.0357429	0.0466323
met14∆-arg2∆	1:5	1	0.080725	0.0354882	0.0452365
met14∆-arg2∆	1:5	1.5	0.0808	0.0359543	0.0448455
met14∆-arg2∆	1:5	2	0.08095	0.0358203	0.0451298
met14∆-arg2∆	1:5	2.5	0.08075	0.0360066	0.0447435
met14∆-arg2∆	1:5	3	0.0811	0.0362454	0.0448545
met14∆-arg2∆	1:5	3.5	0.081425	0.0359305	0.0454942
met14∆-arg2∆	1:5	4	0.0819	0.0363644	0.0455357
met14∆-arg2∆	1:5	4.5	0.082775	0.0370202	0.0457547
met14∆-arg2∆	1:5	5	0.08355	0.0371336	0.0464162
met14∆-arg2∆	1:5	5.5	0.0842	0.0372577	0.0469422
met14∆-arg2∆	1:5	6	0.084275	0.0372597	0.047015
met14∆-arg2∆	1:5	6.5	0.084825	0.0376346	0.0471903
met14∆-arg2∆	1:5	7	0.0859	0.0384583	0.0474415
met14∆-arg2∆	1:5	7.5	0.08685	0.0387514	0.0480985
met14∆-arg2∆	1:5	8	0.089	0.0391562	0.049844
met14∆-arg2∆	1:5	8.5	0.090675	0.0405189	0.050156
met14∆-arg2∆	1:5	9	0.09165	0.0412082	0.0504418
met14∆-arg2∆	1:5	9.5	0.094375	0.0421491	0.052226
met14∆-arg2∆	1:5	10	0.093925	0.0427459	0.0511788
met14∆-arg2∆	1:5	10.5	0.095875	0.0440986	0.0517762
met14∆-arg2∆	1:5	11	0.09645	0.044234	0.052216
met14∆-arg2∆	1:5	11.5	0.098775	0.0458398	0.052935
met14∆-arg2∆	1:5	12	0.09905	0.0460993	0.0529508
met14∆-arg2∆	1:5	12.5	0.102525	0.0479225	0.0546025
met14∆-arg2∆	1:5	13	0.104575	0.0490551	0.0555197
met14∆-arg2∆	1:5	13.5	0.106425	0.0501049	0.05632
met14∆-arg2∆	1:5	14	0.1071	0.0501472	0.0569528
met14∆-arg2∆	1:5	14.5	0.109625	0.0520894	0.0575355
met14∆-arg2∆	1:5	15	0.11225	0.053194	0.059056
met14∆-arg2∆	1:5	15.5	0.11485	0.0551629	0.059687
met14∆-arg2∆	1:5	16	0.1176	0.0569781	0.0606218
met14∆-arg2∆	1:5	16.5	0.1202	0.0585392	0.061661
met14∆-arg2∆	1:5	17	0.1244	0.0607336	0.0636665
met14∆-arg2∆	1:5	17.5	0.128525	0.0633026	0.0652225
met14∆-arg2∆	1:5	18	0.13275	0.065586	0.0671637
met14∆-arg2∆	1:5	18.5	0.138075	0.0684708	0.0696045
met14∆-arg2∆	1:5	19	0.14275	0.0716025	0.0711477
met14∆-arg2∆	1:5	19.5	0.146725	0.0743346	0.0723905
met14∆-arg2∆	1:5	20	0.151825	0.0766823	0.0751425
met14∆-arg2∆	1:5	20.5	0.1557	0.0797624	0.0759375
met14∆-arg2∆	1:5	21	0.161175	0.08273	0.078445
met14∆-arg2∆	1:5	21.5	0.16445	0.0853242	0.0791257
met14∆-arg2∆	1:5	22	0.168675	0.0881816	0.0804935
met14∆-arg2∆	1:5	22.5	0.175725	0.0921871	0.083538
met14∆-arg2∆	1:5	23	0.181075	0.0959252	0.08515
met14∆-arg2∆	1:5	23.5	0.18685	0.0994815	0.0873685
met14∆-arg2∆	1:5	24	0.19055	0.102191	0.0883585
met14∆-arg2∆	1:5	24.5	0.19715	0.106468	0.0906825
met14∆-arg2∆	1:5	25	0.203375	0.110345	0.0930297
met14∆-arg2∆	1:5	25.5	0.209175	0.114418	0.0947578
met14∆-arg2∆	1:5	26	0.2155	0.118268	0.0972322
met14∆-arg2∆	1:5	26.5	0.220025	0.122014	0.0980115
met14∆-arg2∆	1:5	27	0.2271	0.126754	0.100346
met14∆-arg2∆	1:5	27.5	0.231625	0.129992	0.101634
met14∆-arg2∆	1:5	28	0.2374	0.133786	0.103614
met14∆-arg2∆	1:5	28.5	0.24355	0.138779	0.104771
met14∆-arg2∆	1:5	29	0.24875	0.141504	0.107245
met14∆-arg2∆	1:5	29.5	0.254775	0.145962	0.108813
met14∆-arg2∆	1:5	30	0.25925	0.149228	0.110022
met14∆-arg2∆	1:5	30.5	0.264675	0.153302	0.111374
met14∆-arg2∆	1:5	31	0.27015	0.157601	0.112549
met14∆-arg2∆	1:5	31.5	0.276075	0.161547	0.114529
met14∆-arg2∆	1:5	32	0.2804	0.164724	0.115676
met14∆-arg2∆	1:5	32.5	0.285	0.1673	0.1177
met14∆-arg2∆	1:5	33	0.2888	0.170215	0.118585
met14∆-arg2∆	1:5	33.5	0.2923	0.172551	0.119748
met14∆-arg2∆	1:5	34	0.2961	0.174335	0.121765
met14∆-arg2∆	1:5	34.5	0.302	0.178002	0.123998
met14∆-arg2∆	1:5	35	0.306125	0.179957	0.126168
met14∆-arg2∆	1:5	35.5	0.309775	0.180499	0.129276
met14∆-arg2∆	1:5	36	0.31175	0.182444	0.129306
met14∆-arg2∆	1:5	36.5	0.316275	0.184715	0.13156
met14∆-arg2∆	1:5	37	0.3218	0.186146	0.135654
met14∆-arg2∆	1:5	37.5	0.323075	0.186553	0.136522
met14∆-arg2∆	1:5	38	0.328125	0.189436	0.138689
met14∆-arg2∆	1:5	38.5	0.329925	0.189304	0.140621
met14∆-arg2∆	1:5	39	0.33355	0.191225	0.142325
met14∆-arg2∆	1:5	39.5	0.33865	0.19373	0.14492
met14∆-arg2∆	1:5	40	0.338125	0.192594	0.145531
met14∆-arg2∆	1:5	40.5	0.345225	0.196717	0.148508
met14∆-arg2∆	1:5	41	0.347475	0.198763	0.148711
met14∆-arg2∆	1:5	41.5	0.349775	0.198921	0.150854
met14∆-arg2∆	1:5	42	0.35375	0.201327	0.152423
met14∆-arg2∆	1:5	42.5	0.356175	0.203295	0.15288
met14∆-arg2∆	1:5	43	0.36065	0.20487	0.15578
met14∆-arg2∆	1:5	43.5	0.3621	0.205744	0.156356
met14∆-arg2∆	1:5	44	0.36805	0.20912	0.15893
met14∆-arg2∆	1:5	44.5	0.371075	0.211261	0.159813
met14∆-arg2∆	1:5	45	0.374025	0.2121	0.161925
met14∆-arg2∆	1:5	45.5	0.376825	0.214448	0.162378
met14∆-arg2∆	1:5	46	0.379725	0.215851	0.163875
met14∆-arg2∆	1:5	46.5	0.3821	0.218512	0.163588
met14∆-arg2∆	1:5	47	0.3883	0.221646	0.166655
met14∆-arg2∆	1:5	47.5	0.22625	0.130189	0.0960611
met14∆-arg2∆	1:5	48	0.0539	0.0320787	0.0218213
met14∆-arg2∆	1:5	48.5	0.054825	0.0327084	0.0221166
met14∆-arg2∆	1:5	49	0.05595	0.0335642	0.0223858
met14∆-arg2∆	1:5	49.5	0.05745	0.034527	0.022923
met14∆-arg2∆	1:5	50	0.05785	0.0347794	0.0230706
met14∆-arg2∆	1:5	50.5	0.059425	0.0358789	0.0235461
met14∆-arg2∆	1:5	51	0.06035	0.0364379	0.0239121
met14∆-arg2∆	1:5	51.5	0.062225	0.037643	0.024582
met14∆-arg2∆	1:5	52	0.064075	0.0389439	0.0251311
met14∆-arg2∆	1:5	52.5	0.0654	0.0399179	0.0254821
met14∆-arg2∆	1:5	53	0.06775	0.0415877	0.0261623
met14∆-arg2∆	1:5	53.5	0.0693	0.0426871	0.0266129
met14∆-arg2∆	1:5	54	0.0716	0.0443446	0.0272554
met14∆-arg2∆	1:5	54.5	0.07355	0.0457226	0.0278274
met14∆-arg2∆	1:5	55	0.075425	0.0471753	0.0282497
met14∆-arg2∆	1:5	55.5	0.077	0.0482581	0.0287419
met14∆-arg2∆	1:5	56	0.07815	0.0491704	0.0289796
met14∆-arg2∆	1:5	56.5	0.080575	0.0509355	0.0296395
met14∆-arg2∆	1:5	57	0.083325	0.0527583	0.0305667
met14∆-arg2∆	1:5	57.5	0.08525	0.0542756	0.0309744
met14∆-arg2∆	1:5	58	0.08645	0.0552686	0.0311814
met14∆-arg2∆	1:5	58.5	0.08825	0.0567127	0.0315373
met14∆-arg2∆	1:5	59	0.091125	0.0587193	0.0324057
met14∆-arg2∆	1:5	59.5	0.092975	0.0600924	0.0328826
met14∆-arg2∆	1:5	60	0.096225	0.0625202	0.0337048
met14∆-arg2∆	1:5	60.5	0.098225	0.0640508	0.0341742
met14∆-arg2∆	1:5	61	0.1009	0.0660623	0.0348377
met14∆-arg2∆	1:5	61.5	0.1039	0.0682644	0.0356356
met14∆-arg2∆	1:5	62	0.106425	0.0703144	0.0361106
met14∆-arg2∆	1:5	62.5	0.1087	0.0719933	0.0367067
met14∆-arg2∆	1:5	63	0.111975	0.0744914	0.0374836
met14∆-arg2∆	1:5	63.5	0.114375	0.0762396	0.0381354
met14∆-arg2∆	1:5	64	0.118925	0.0794215	0.0395035
met14∆-arg2∆	1:5	64.5	0.120675	0.0811121	0.0395629
met14∆-arg2∆	1:5	65	0.12525	0.0842195	0.0410305
met14∆-arg2∆	1:5	65.5	0.1277	0.086074	0.041626
met14∆-arg2∆	1:5	66	0.1317	0.0891078	0.0425922
met14∆-arg2∆	1:5	66.5	0.134875	0.0917372	0.0431378
met14∆-arg2∆	1:5	67	0.136975	0.0932143	0.0437607
met14∆-arg2∆	1:5	67.5	0.14075	0.0961072	0.0446428
met14∆-arg2∆	1:5	68	0.1448	0.0993961	0.0454039
met14∆-arg2∆	1:5	68.5	0.1481	0.101745	0.0463553
met14∆-arg2∆	1:5	69	0.1509	0.103968	0.0469317
met14∆-arg2∆	1:5	69.5	0.1549	0.107206	0.0476943
met14∆-arg2∆	1:5	70	0.158175	0.109578	0.0485971
met14∆-arg2∆	1:5	70.5	0.1622	0.112868	0.0493318
met14∆-arg2∆	1:5	71	0.166175	0.115613	0.0505623
met14∆-arg2∆	1:5	71.5	0.169925	0.118779	0.0511462
met14∆-arg2∆	1:5	72	0.173	0.121092	0.0519079
met14∆-arg2∆	1:5	72.5	0.17905	0.125754	0.0532957
met14∆-arg2∆	1:5	73	0.181725	0.127963	0.0537619
met14∆-arg2∆	1:5	73.5	0.18425	0.129919	0.0543314
met14∆-arg2∆	1:5	74	0.1898	0.134397	0.0554034
met14∆-arg2∆	1:5	74.5	0.193475	0.136855	0.0566196
met14∆-arg2∆	1:5	75	0.196525	0.139599	0.0569259
met14∆-arg2∆	1:5	75.5	0.199075	0.14183	0.0572447
met14∆-arg2∆	1:5	76	0.203575	0.145215	0.0583596
met14∆-arg2∆	1:5	76.5	0.208375	0.148855	0.0595196
met14∆-arg2∆	1:5	77	0.211825	0.151794	0.0600312
met14∆-arg2∆	1:5	77.5	0.215225	0.154483	0.0607421
met14∆-arg2∆	1:5	78	0.219425	0.158019	0.0614056
met14∆-arg2∆	1:5	78.5	0.222725	0.160494	0.0622314
met14∆-arg2∆	1:5	79	0.226275	0.163308	0.062967
met14∆-arg2∆	1:5	79.5	0.2311	0.167313	0.0637867
met14∆-arg2∆	1:5	80	0.2341	0.170066	0.0640345
met14∆-arg2∆	1:5	80.5	0.23665	0.171727	0.0649233
met14∆-arg2∆	1:5	81	0.241425	0.176065	0.0653595
met14∆-arg2∆	1:5	81.5	0.246575	0.180051	0.0665244
met14∆-arg2∆	1:5	82	0.248925	0.181963	0.0669618
met14∆-arg2∆	1:5	82.5	0.25355	0.18582	0.0677304
met14∆-arg2∆	1:5	83	0.25815	0.189225	0.0689248
met14∆-arg2∆	1:5	83.5	0.261875	0.192443	0.0694319
met14∆-arg2∆	1:5	84	0.265075	0.19518	0.0698954
met14∆-arg2∆	1:5	84.5	0.2694	0.198341	0.0710588
met14∆-arg2∆	1:5	85	0.2727	0.20172	0.0709803
met14∆-arg2∆	1:5	85.5	0.277325	0.205059	0.0722656
met14∆-arg2∆	1:5	86	0.2811	0.208445	0.0726546
met14∆-arg2∆	1:5	86.5	0.28435	0.210961	0.073389
met14∆-arg2∆	1:5	87	0.289025	0.21467	0.0743546
met14∆-arg2∆	1:5	87.5	0.2924	0.217484	0.074916
met14∆-arg2∆	1:5	88	0.2951	0.219646	0.0754543
met14∆-arg2∆	1:5	88.5	0.299725	0.223469	0.0762559
met14∆-arg2∆	1:5	89	0.302375	0.22583	0.0765452
met14∆-arg2∆	1:5	89.5	0.3058	0.228218	0.0775822
met14∆-arg2∆	1:5	90	0.309475	0.231063	0.078412
met14∆-arg2∆	1:5	90.5	0.313275	0.234207	0.0790677
met14∆-arg2∆	1:5	91	0.315225	0.235921	0.0793036
met14∆-arg2∆	1:5	91.5	0.319025	0.239485	0.07954
met14∆-arg2∆	1:5	92	0.32225	0.242478	0.0797723
met14∆-arg2∆	1:5	92.5	0.32645	0.245656	0.0807941
met14∆-arg2∆	1:5	93	0.32875	0.246752	0.081998
met14∆-arg2∆	1:5	93.5	0.330875	0.249422	0.081453
met14∆-arg2∆	1:5	94	0.334175	0.251293	0.0828819
met14∆-arg2∆	1:5	94.5	0.337725	0.254492	0.0832333
met14∆-arg2∆	1:5	95	0.338925	0.255981	0.0829442
RB	1:1	0	0.139867	0.0690144	0.0708523
RB	1:1	0.5	0.0625	0.0331249	0.029375
RB	1:1	1	0.0637333	0.0338503	0.0298833
RB	1:1	1.5	0.0671667	0.0358378	0.0313287
RB	1:1	2	0.0721667	0.0384615	0.033705
RB	1:1	2.5	0.0825667	0.0437693	0.0387973
RB	1:1	3	0.0932333	0.0493458	0.0438877
RB	1:1	3.5	0.106167	0.0557637	0.050403
RB	1:1	4	0.1194	0.0619632	0.0574367
RB	1:1	4.5	0.136267	0.0704341	0.0658327
RB	1:1	5	0.1578	0.0809899	0.07681
RB	1:1	5.5	0.177333	0.0902844	0.087049
RB	1:1	6	0.205567	0.104056	0.101511
RB	1:1	6.5	0.232267	0.116315	0.115952
RB	1:1	7	0.265633	0.132427	0.133207
RB	1:1	7.5	0.297567	0.148038	0.149529
RB	1:1	8	0.335767	0.166427	0.16934
RB	1:1	8.5	0.3688	0.183328	0.185472
RB	1:1	9	0.4065	0.20248	0.20402
RB	1:1	9.5	0.439267	0.220387	0.21888
RB	1:1	10	0.4768	0.238058	0.238742
RB	1:1	10.5	0.5084	0.255912	0.252488
RB	1:1	11	0.537867	0.272681	0.265186
RB	1:1	11.5	0.564333	0.286891	0.277442
RB	1:1	12	0.5904	0.301006	0.289394
RB	1:1	12.5	0.6168	0.316517	0.300283
RB	1:1	13	0.636867	0.326683	0.310183
RB	1:1	13.5	0.639533	0.329994	0.309539
RB	1:1	14	0.643067	0.327093	0.315974
RB	1:1	14.5	0.633533	0.321767	0.311767
RB	1:1	15	0.630133	0.319682	0.310451
RB	1:1	15.5	0.626367	0.31747	0.308896
RB	1:1	16	0.614167	0.30899	0.305176
RB	1:1	16.5	0.6162	0.307465	0.308735
RB	1:1	17	0.6167	0.307203	0.309497
RB	1:1	17.5	0.613133	0.304734	0.308399
RB	1:1	18	0.609333	0.301699	0.307634
RB	1:1	18.5	0.6086	0.301392	0.307208
RB	1:1	19	0.6061	0.299461	0.306639
RB	1:1	19.5	0.605	0.298041	0.306959
RB	1:1	20	0.602967	0.295483	0.307484
RB	1:1	20.5	0.5957	0.292963	0.302736
RB	1:1	21	0.603867	0.296603	0.307264
RB	1:1	21.5	0.599967	0.294617	0.30535
RB	1:1	22	0.591	0.290748	0.300252
RB	1:1	22.5	0.599333	0.292095	0.307238
RB	1:1	23	0.596267	0.29157	0.304697
RB	1:1	23.5	0.5976	0.292875	0.304725
RB	1:1	24	0.595633	0.292505	0.303128
RB	1:1	24.5	0.594233	0.29056	0.303674
RB	1:1	25	0.5946	0.292172	0.302427
RB	1:1	25.5	0.5928	0.291533	0.301267
RB	1:1	26	0.592233	0.290838	0.301396
RB	1:1	26.5	0.592467	0.291003	0.301464
RB	1:1	27	0.590167	0.290302	0.299864
RB	1:1	27.5	0.5882	0.288012	0.300188
RB	1:1	28	0.583833	0.286769	0.297065
RB	1:1	28.5	0.585333	0.28723	0.298104
RB	1:1	29	0.5869	0.288619	0.298281
RB	1:1	29.5	0.585567	0.287446	0.298121
RB	1:1	30	0.583433	0.285333	0.2981
RB	1:1	30.5	0.5779	0.282157	0.295743
RB	1:1	31	0.5808	0.283861	0.296938
RB	1:1	31.5	0.578033	0.281411	0.296623
RB	1:1	32	0.576033	0.281243	0.29479
RB	1:1	32.5	0.5759	0.279914	0.295986
RB	1:1	33	0.573067	0.278192	0.294874
RB	1:1	33.5	0.570233	0.276347	0.293886
RB	1:1	34	0.565867	0.276335	0.289532
RB	1:1	34.5	0.566233	0.274813	0.29142
RB	1:1	35	0.5639	0.273714	0.290186
RB	1:1	35.5	0.560433	0.270854	0.289579
RB	1:1	36	0.5562	0.269786	0.286414
RB	1:1	36.5	0.5543	0.268684	0.285616
RB	1:1	37	0.548533	0.265432	0.283101
RB	1:1	37.5	0.547367	0.26407	0.283297
RB	1:1	38	0.5443	0.263779	0.280521
RB	1:1	38.5	0.540433	0.261602	0.278831
RB	1:1	39	0.5403	0.260156	0.280144
RB	1:1	39.5	0.535467	0.25832	0.277146
RB	1:1	40	0.5319	0.256345	0.275555
RB	1:1	40.5	0.524233	0.25212	0.272114
RB	1:1	41	0.5282	0.254721	0.273479
RB	1:1	41.5	0.524633	0.251986	0.272647
RB	1:1	42	0.520433	0.250778	0.269655
RB	1:1	42.5	0.5148	0.246504	0.268297
RB	1:1	43	0.512067	0.244472	0.267594
RB	1:1	43.5	0.5057	0.24167	0.26403
RB	1:1	44	0.5077	0.24224	0.26546
RB	1:1	44.5	0.501433	0.239757	0.261676
RB	1:1	45	0.496367	0.237858	0.258509
RB	1:1	45.5	0.499033	0.238903	0.26013
RB	1:1	46	0.489467	0.233439	0.256027
RB	1:1	46.5	0.489233	0.234795	0.254438
RB	1:1	47	0.483867	0.230979	0.252888
RB	1:1	47.5	0.28605	0.139335	0.146715
RB	1:1	48	0.0685667	0.0379219	0.0306448
RB	1:1	48.5	0.0668667	0.0368668	0.0299999
RB	1:1	49	0.0685667	0.0378952	0.0306714
RB	1:1	49.5	0.0718333	0.0396182	0.0322152
RB	1:1	50	0.0785	0.0429632	0.0355368
RB	1:1	50.5	0.0840333	0.045728	0.0383054
RB	1:1	51	0.0953667	0.0513638	0.0440029
RB	1:1	51.5	0.108967	0.0580331	0.0509336
RB	1:1	52	0.1222	0.0645799	0.0576201
RB	1:1	52.5	0.141033	0.0737857	0.0672476
RB	1:1	53	0.162033	0.0841213	0.0779121
RB	1:1	53.5	0.183133	0.094167	0.0889664
RB	1:1	54	0.209267	0.106664	0.102603
RB	1:1	54.5	0.2398	0.121084	0.118716
RB	1:1	55	0.275767	0.138352	0.137414
RB	1:1	55.5	0.312833	0.155934	0.156899
RB	1:1	56	0.3458	0.171774	0.174026
RB	1:1	56.5	0.3877	0.192758	0.194942
RB	1:1	57	0.4285	0.212966	0.215534
RB	1:1	57.5	0.461967	0.230782	0.231185
RB	1:1	58	0.498033	0.250216	0.247818
RB	1:1	58.5	0.528333	0.266769	0.261564
RB	1:1	59	0.558867	0.283295	0.275572
RB	1:1	59.5	0.583067	0.2968	0.286267
RB	1:1	60	0.603067	0.308392	0.294674
RB	1:1	60.5	0.634067	0.326568	0.307499
RB	1:1	61	0.653167	0.336151	0.317016
RB	1:1	61.5	0.668133	0.343863	0.324271
RB	1:1	62	0.661667	0.337764	0.323903
RB	1:1	62.5	0.6561	0.335916	0.320184
RB	1:1	63	0.650967	0.33463	0.316337
RB	1:1	63.5	0.648233	0.331779	0.316454
RB	1:1	64	0.6433	0.328062	0.315238
RB	1:1	64.5	0.6402	0.327549	0.312651
RB	1:1	65	0.6362	0.323785	0.312415
RB	1:1	65.5	0.634067	0.321826	0.312241
RB	1:1	66	0.628033	0.318849	0.309185
RB	1:1	66.5	0.630033	0.319772	0.310261
RB	1:1	67	0.619733	0.314427	0.305306
RB	1:1	67.5	0.624967	0.31702	0.307947
RB	1:1	68	0.625167	0.316352	0.308814
RB	1:1	68.5	0.622133	0.315853	0.30628
RB	1:1	69	0.6182	0.313362	0.304838
RB	1:1	69.5	0.616433	0.31236	0.304074
RB	1:1	70	0.6166	0.312467	0.304133
RB	1:1	70.5	0.613433	0.310803	0.302631
RB	1:1	71	0.610133	0.308464	0.30167
RB	1:1	71.5	0.602733	0.305794	0.29694
RB	1:1	72	0.608267	0.306401	0.301866
RB	1:1	72.5	0.607367	0.309621	0.297746
RB	1:1	73	0.603567	0.30833	0.295236
RB	1:1	73.5	0.5995	0.305588	0.293912
RB	1:1	74	0.598867	0.304811	0.294056
RB	1:1	74.5	0.5995	0.304237	0.295263
RB	1:1	75	0.593667	0.300487	0.293179
RB	1:1	75.5	0.590667	0.298295	0.292371
RB	1:1	76	0.590767	0.297658	0.293108
RB	1:1	76.5	0.5873	0.296317	0.290983
RB	1:1	77	0.586267	0.296265	0.290002
RB	1:1	77.5	0.5802	0.293521	0.286679
RB	1:1	78	0.5807	0.292745	0.287955
RB	1:1	78.5	0.5786	0.291883	0.286717
RB	1:1	79	0.573633	0.289079	0.284554
RB	1:1	79.5	0.573033	0.288073	0.28496
RB	1:1	80	0.5731	0.287488	0.285612
RB	1:1	80.5	0.567133	0.283653	0.283481
RB	1:1	81	0.565133	0.28255	0.282583
RB	1:1	81.5	0.564033	0.282409	0.281624
RB	1:1	82	0.5639	0.280068	0.283832
RB	1:1	82.5	0.564433	0.280347	0.284087
RB	1:1	83	0.56	0.277786	0.282214
RB	1:1	83.5	0.554833	0.27441	0.280424
RB	1:1	84	0.5563	0.274204	0.282096
RB	1:1	84.5	0.552	0.271192	0.280808
RB	1:1	85	0.548767	0.268263	0.280503
RB	1:1	85.5	0.548167	0.267309	0.280857
RB	1:1	86	0.547	0.266467	0.280533
RB	1:1	86.5	0.546267	0.263782	0.282485
RB	1:1	87	0.548433	0.264493	0.28394
RB	1:1	87.5	0.5451	0.260832	0.284268
RB	1:1	88	0.544467	0.260276	0.284191
RB	1:1	88.5	0.537	0.255736	0.281264
RB	1:1	89	0.536967	0.25393	0.283036
RB	1:1	89.5	0.534	0.249032	0.284968
RB	1:1	90	0.529467	0.248395	0.281072
RB	1:1	90.5	0.5322	0.248871	0.283329
RB	1:1	91	0.528667	0.244114	0.284552
RB	1:1	91.5	0.524133	0.240716	0.283418
RB	1:1	92	0.519733	0.236468	0.283266
RB	1:1	92.5	0.519	0.23539	0.28361
RB	1:1	93	0.5196	0.233621	0.285979
RB	1:1	93.5	0.514033	0.230831	0.283202
RB	1:1	94	0.510067	0.227334	0.282733
RB	1:1	94.5	0.5084	0.22394	0.28446
RB	1:1	95	0.501167	0.220317	0.280849
RB	1:5	0	0.1332	0.045371	0.087829
RB	1:5	0.5	0.0648333	0.0275801	0.0372533
RB	1:5	1	0.0682	0.0289798	0.0392203
RB	1:5	1.5	0.0739667	0.0310593	0.0429073
RB	1:5	2	0.0831333	0.0344552	0.0486783
RB	1:5	2.5	0.0895333	0.0363623	0.053171
RB	1:5	3	0.0998333	0.0398527	0.0599807
RB	1:5	3.5	0.114267	0.0442441	0.0700227
RB	1:5	4	0.129667	0.0482066	0.0814603
RB	1:5	4.5	0.1487	0.0527788	0.095921
RB	1:5	5	0.168933	0.0574153	0.111518
RB	1:5	5.5	0.190733	0.0621185	0.128615
RB	1:5	6	0.216533	0.0687426	0.147791
RB	1:5	6.5	0.243733	0.0729597	0.170774
RB	1:5	7	0.277167	0.0793889	0.197778
RB	1:5	7.5	0.308433	0.0846439	0.223789
RB	1:5	8	0.347933	0.0924827	0.255451
RB	1:5	8.5	0.3831	0.0979383	0.285162
RB	1:5	9	0.4196	0.105176	0.314424
RB	1:5	9.5	0.448867	0.110192	0.338674
RB	1:5	10	0.4903	0.117269	0.373031
RB	1:5	10.5	0.522067	0.124282	0.397785
RB	1:5	11	0.546733	0.128429	0.418304
RB	1:5	11.5	0.5751	0.134534	0.440566
RB	1:5	12	0.602267	0.139954	0.462313
RB	1:5	12.5	0.6269	0.143636	0.483264
RB	1:5	13	0.644967	0.147104	0.497862
RB	1:5	13.5	0.653467	0.148728	0.504739
RB	1:5	14	0.6563	0.146101	0.510198
RB	1:5	14.5	0.646267	0.14395	0.502316
RB	1:5	15	0.639433	0.141273	0.498161
RB	1:5	15.5	0.635667	0.141254	0.494413
RB	1:5	16	0.625233	0.137193	0.48804
RB	1:5	16.5	0.627033	0.13701	0.490023
RB	1:5	17	0.621733	0.134953	0.48678
RB	1:5	17.5	0.619867	0.135054	0.484813
RB	1:5	18	0.616667	0.133457	0.483209
RB	1:5	18.5	0.610333	0.132757	0.477576
RB	1:5	19	0.609733	0.131815	0.477919
RB	1:5	19.5	0.605367	0.130703	0.474664
RB	1:5	20	0.607367	0.130834	0.476533
RB	1:5	20.5	0.598233	0.128932	0.469301
RB	1:5	21	0.5989	0.129378	0.469522
RB	1:5	21.5	0.597067	0.129063	0.468004
RB	1:5	22	0.591867	0.128084	0.463782
RB	1:5	22.5	0.594767	0.127691	0.467076
RB	1:5	23	0.592	0.128731	0.463269
RB	1:5	23.5	0.588767	0.127465	0.461301
RB	1:5	24	0.5871	0.127537	0.459563
RB	1:5	24.5	0.587867	0.127862	0.460005
RB	1:5	25	0.586333	0.127609	0.458725
RB	1:5	25.5	0.585133	0.127754	0.45738
RB	1:5	26	0.583067	0.126831	0.456236
RB	1:5	26.5	0.579967	0.127249	0.452718
RB	1:5	27	0.579767	0.127181	0.452586
RB	1:5	27.5	0.5803	0.126819	0.453481
RB	1:5	28	0.5758	0.126666	0.449134
RB	1:5	28.5	0.576067	0.126492	0.449575
RB	1:5	29	0.575267	0.126896	0.44837
RB	1:5	29.5	0.5753	0.126165	0.449135
RB	1:5	30	0.5723	0.125196	0.447103
RB	1:5	30.5	0.571067	0.125047	0.446019
RB	1:5	31	0.572033	0.12629	0.445743
RB	1:5	31.5	0.5692	0.125509	0.443691
RB	1:5	32	0.569667	0.125768	0.443899
RB	1:5	32.5	0.568567	0.1247	0.443867
RB	1:5	33	0.567733	0.125146	0.442587
RB	1:5	33.5	0.561733	0.124051	0.437683
RB	1:5	34	0.5584	0.124271	0.434129
RB	1:5	34.5	0.559367	0.123776	0.435591
RB	1:5	35	0.5567	0.123701	0.432999
RB	1:5	35.5	0.554967	0.122953	0.432014
RB	1:5	36	0.552367	0.122623	0.429744
RB	1:5	36.5	0.548933	0.122906	0.426028
RB	1:5	37	0.547167	0.121927	0.42524
RB	1:5	37.5	0.544133	0.121519	0.422614
RB	1:5	38	0.542067	0.121854	0.420213
RB	1:5	38.5	0.539767	0.121107	0.418659
RB	1:5	39	0.535467	0.121221	0.414246
RB	1:5	39.5	0.534867	0.120921	0.413946
RB	1:5	40	0.53	0.120013	0.409987
RB	1:5	40.5	0.528767	0.120083	0.408684
RB	1:5	41	0.5273	0.120258	0.407042
RB	1:5	41.5	0.5243	0.118922	0.405378
RB	1:5	42	0.521933	0.119693	0.40224
RB	1:5	42.5	0.5166	0.117507	0.399092
RB	1:5	43	0.5144	0.117245	0.397155
RB	1:5	43.5	0.513433	0.117485	0.395948
RB	1:5	44	0.5078	0.11609	0.39171
[truncated: 293 more rows]

## Sheet: Panel c
Culture	Time (h)	Replicate	OD600
arg2∆BFP	0	1	0.1355
arg2∆BFP	0.5	1	0.0672
arg2∆BFP	1	1	0.0679
arg2∆BFP	1.5	1	0.0677
arg2∆BFP	2	1	0.0673
arg2∆BFP	2.5	1	0.0685
arg2∆BFP	3	1	0.0687
arg2∆BFP	3.5	1	0.0694
arg2∆BFP	4	1	0.0711
arg2∆BFP	4.5	1	0.0716
arg2∆BFP	5	1	0.0714
arg2∆BFP	5.5	1	0.0724
arg2∆BFP	6	1	0.0717
arg2∆BFP	6.5	1	0.073
arg2∆BFP	7	1	0.0721
arg2∆BFP	7.5	1	0.0734
arg2∆BFP	8	1	0.074
arg2∆BFP	8.5	1	0.0737
arg2∆BFP	9	1	0.0723
arg2∆BFP	9.5	1	0.0748
arg2∆BFP	10	1	0.0754
arg2∆BFP	10.5	1	0.0744
arg2∆BFP	11	1	0.0763
arg2∆BFP	11.5	1	0.076
arg2∆BFP	12	1	0.0744
arg2∆BFP	12.5	1	0.0758
arg2∆BFP	13	1	0.0748
arg2∆BFP	13.5	1	0.0756
arg2∆BFP	14	1	0.0739
arg2∆BFP	14.5	1	0.0749
arg2∆BFP	15	1	0.0742
arg2∆BFP	15.5	1	0.0751
arg2∆BFP	16	1	0.0755
arg2∆BFP	16.5	1	0.0746
arg2∆BFP	17	1	0.075
arg2∆BFP	17.5	1	0.0748
arg2∆BFP	18	1	0.0748
arg2∆BFP	18.5	1	0.0748
arg2∆BFP	19	1	0.075
arg2∆BFP	19.5	1	0.0764
arg2∆BFP	20	1	0.0749
arg2∆BFP	20.5	1	0.0748
arg2∆BFP	21	1	0.0775
arg2∆BFP	21.5	1	0.0763
arg2∆BFP	22	1	0.0764
arg2∆BFP	22.5	1	0.0774
arg2∆BFP	23	1	0.0777
arg2∆BFP	23.5	1	0.0788
arg2∆BFP	24	1	0.0791
arg2∆BFP	24.5	1	0.0791
arg2∆BFP	25	1	0.0789
arg2∆BFP	25.5	1	0.0799
arg2∆BFP	26	1	0.081
arg2∆BFP	26.5	1	0.0801
arg2∆BFP	27	1	0.0806
arg2∆BFP	27.5	1	0.0789
arg2∆BFP	28	1	0.0822
arg2∆BFP	28.5	1	0.0837
arg2∆BFP	29	1	0.083
arg2∆BFP	29.5	1	0.0836
arg2∆BFP	30	1	0.0829
arg2∆BFP	30.5	1	0.0829
arg2∆BFP	31	1	0.0862
arg2∆BFP	31.5	1	0.0839
arg2∆BFP	32	1	0.0857
arg2∆BFP	32.5	1	0.083
arg2∆BFP	33	1	0.0848
arg2∆BFP	33.5	1	0.0858
arg2∆BFP	34	1	0.0844
arg2∆BFP	34.5	1	0.0847
arg2∆BFP	35	1	0.0861
arg2∆BFP	35.5	1	0.0862
arg2∆BFP	36	1	0.0874
arg2∆BFP	36.5	1	0.0876
arg2∆BFP	37	1	0.0878
arg2∆BFP	37.5	1	0.0864
arg2∆BFP	38	1	0.0904
arg2∆BFP	38.5	1	0.0885
arg2∆BFP	39	1	0.0885
arg2∆BFP	39.5	1	0.0896
arg2∆BFP	40	1	0.0897
arg2∆BFP	40.5	1	0.0911
arg2∆BFP	41	1	0.0903
arg2∆BFP	41.5	1	0.0908
arg2∆BFP	42	1	0.0888
arg2∆BFP	42.5	1	0.0911
arg2∆BFP	43	1	0.0915
arg2∆BFP	43.5	1	0.0903
arg2∆BFP	44	1	0.0917
arg2∆BFP	44.5	1	0.0923
arg2∆BFP	45	1	0.0906
arg2∆BFP	45.5	1	0.091
arg2∆BFP	46	1	0.0926
arg2∆BFP	46.5	1	0.091
arg2∆BFP	47	1	0.0918
arg2∆BFP	47.5	1	0.0924
arg2∆BFP	0	2	0.1364
arg2∆BFP	0.5	2	0.0718
arg2∆BFP	1	2	0.0713
arg2∆BFP	1.5	2	0.0722
arg2∆BFP	2	2	0.0718
arg2∆BFP	2.5	2	0.073
arg2∆BFP	3	2	0.0737
arg2∆BFP	3.5	2	0.0749
arg2∆BFP	4	2	0.0745
arg2∆BFP	4.5	2	0.0762
arg2∆BFP	5	2	0.0759
arg2∆BFP	5.5	2	0.0763
arg2∆BFP	6	2	0.0774
arg2∆BFP	6.5	2	0.0766
arg2∆BFP	7	2	0.0764
arg2∆BFP	7.5	2	0.0772
arg2∆BFP	8	2	0.0761
arg2∆BFP	8.5	2	0.0793
arg2∆BFP	9	2	0.0789
arg2∆BFP	9.5	2	0.0792
arg2∆BFP	10	2	0.0809
arg2∆BFP	10.5	2	0.0808
arg2∆BFP	11	2	0.0792
arg2∆BFP	11.5	2	0.0807
arg2∆BFP	12	2	0.0794
arg2∆BFP	12.5	2	0.0806
arg2∆BFP	13	2	0.0799
arg2∆BFP	13.5	2	0.0809
arg2∆BFP	14	2	0.0793
arg2∆BFP	14.5	2	0.0813
arg2∆BFP	15	2	0.0792
arg2∆BFP	15.5	2	0.0807
arg2∆BFP	16	2	0.0807
arg2∆BFP	16.5	2	0.0806
arg2∆BFP	17	2	0.0809
arg2∆BFP	17.5	2	0.0798
arg2∆BFP	18	2	0.0801
arg2∆BFP	18.5	2	0.0806
arg2∆BFP	19	2	0.0799
arg2∆BFP	19.5	2	0.0817
arg2∆BFP	20	2	0.0815
arg2∆BFP	20.5	2	0.0812
arg2∆BFP	21	2	0.0812
arg2∆BFP	21.5	2	0.0821
arg2∆BFP	22	2	0.0823
arg2∆BFP	22.5	2	0.0835
arg2∆BFP	23	2	0.0836
arg2∆BFP	23.5	2	0.0823
arg2∆BFP	24	2	0.0836
arg2∆BFP	24.5	2	0.0842
arg2∆BFP	25	2	0.0838
arg2∆BFP	25.5	2	0.0845
arg2∆BFP	26	2	0.0864
arg2∆BFP	26.5	2	0.0868
arg2∆BFP	27	2	0.0866
arg2∆BFP	27.5	2	0.0878
arg2∆BFP	28	2	0.088
arg2∆BFP	28.5	2	0.0886
arg2∆BFP	29	2	0.0882
arg2∆BFP	29.5	2	0.0895
arg2∆BFP	30	2	0.0893
arg2∆BFP	30.5	2	0.0889
arg2∆BFP	31	2	0.0916
arg2∆BFP	31.5	2	0.0891
arg2∆BFP	32	2	0.0918
arg2∆BFP	32.5	2	0.0908
arg2∆BFP	33	2	0.0924
arg2∆BFP	33.5	2	0.0916
arg2∆BFP	34	2	0.0931
arg2∆BFP	34.5	2	0.0921
arg2∆BFP	35	2	0.0929
arg2∆BFP	35.5	2	0.0952
arg2∆BFP	36	2	0.0934
arg2∆BFP	36.5	2	0.0948
arg2∆BFP	37	2	0.0942
arg2∆BFP	37.5	2	0.0953
arg2∆BFP	38	2	0.0952
arg2∆BFP	38.5	2	0.0948
arg2∆BFP	39	2	0.0955
arg2∆BFP	39.5	2	0.0964
arg2∆BFP	40	2	0.0965
arg2∆BFP	40.5	2	0.0959
arg2∆BFP	41	2	0.0964
arg2∆BFP	41.5	2	0.095
arg2∆BFP	42	2	0.0968
arg2∆BFP	42.5	2	0.096
arg2∆BFP	43	2	0.0976
arg2∆BFP	43.5	2	0.0964
arg2∆BFP	44	2	0.0987
arg2∆BFP	44.5	2	0.0967
arg2∆BFP	45	2	0.0988
arg2∆BFP	45.5	2	0.098
arg2∆BFP	46	2	0.0972
arg2∆BFP	46.5	2	0.0987
arg2∆BFP	47	2	0.0996
arg2∆BFP	47.5	2	0.0991
arg2∆BFP	0	3	0.138
arg2∆BFP	0.5	3	0.078
arg2∆BFP	1	3	0.0785
arg2∆BFP	1.5	3	0.0795
arg2∆BFP	2	3	0.0785
arg2∆BFP	2.5	3	0.0782
arg2∆BFP	3	3	0.0812
arg2∆BFP	3.5	3	0.0791
arg2∆BFP	4	3	0.0809
arg2∆BFP	4.5	3	0.0831
arg2∆BFP	5	3	0.0831
arg2∆BFP	5.5	3	0.0831
arg2∆BFP	6	3	0.0831
arg2∆BFP	6.5	3	0.0823
arg2∆BFP	7	3	0.0837
arg2∆BFP	7.5	3	0.0818
arg2∆BFP	8	3	0.0822
arg2∆BFP	8.5	3	0.0849
arg2∆BFP	9	3	0.0822
arg2∆BFP	9.5	3	0.0834
arg2∆BFP	10	3	0.0848
arg2∆BFP	10.5	3	0.0839
arg2∆BFP	11	3	0.0853
arg2∆BFP	11.5	3	0.0854
arg2∆BFP	12	3	0.0839
arg2∆BFP	12.5	3	0.0853
arg2∆BFP	13	3	0.0846
arg2∆BFP	13.5	3	0.0823
arg2∆BFP	14	3	0.0822
arg2∆BFP	14.5	3	0.0836
arg2∆BFP	15	3	0.0841
arg2∆BFP	15.5	3	0.0849
arg2∆BFP	16	3	0.0823
arg2∆BFP	16.5	3	0.0838
arg2∆BFP	17	3	0.0834
arg2∆BFP	17.5	3	0.0819
arg2∆BFP	18	3	0.0837
arg2∆BFP	18.5	3	0.0833
arg2∆BFP	19	3	0.0846
arg2∆BFP	19.5	3	0.0837
arg2∆BFP	20	3	0.0845
arg2∆BFP	20.5	3	0.0847
arg2∆BFP	21	3	0.0848
arg2∆BFP	21.5	3	0.084
arg2∆BFP	22	3	0.0855
arg2∆BFP	22.5	3	0.0854
arg2∆BFP	23	3	0.0869
arg2∆BFP	23.5	3	0.0863
arg2∆BFP	24	3	0.0876
arg2∆BFP	24.5	3	0.0878
arg2∆BFP	25	3	0.087
arg2∆BFP	25.5	3	0.0886
arg2∆BFP	26	3	0.0872
arg2∆BFP	26.5	3	0.0891
arg2∆BFP	27	3	0.09
arg2∆BFP	27.5	3	0.0898
arg2∆BFP	28	3	0.0905
arg2∆BFP	28.5	3	0.0921
arg2∆BFP	29	3	0.0905
arg2∆BFP	29.5	3	0.0922
arg2∆BFP	30	3	0.0914
arg2∆BFP	30.5	3	0.0917
arg2∆BFP	31	3	0.0927
arg2∆BFP	31.5	3	0.0945
arg2∆BFP	32	3	0.0935
arg2∆BFP	32.5	3	0.0948
arg2∆BFP	33	3	0.0943
arg2∆BFP	33.5	3	0.0947
arg2∆BFP	34	3	0.0958
arg2∆BFP	34.5	3	0.0955
arg2∆BFP	35	3	0.0961
arg2∆BFP	35.5	3	0.0972
arg2∆BFP	36	3	0.0962
arg2∆BFP	36.5	3	0.097
arg2∆BFP	37	3	0.0965
arg2∆BFP	37.5	3	0.0966
arg2∆BFP	38	3	0.0979
arg2∆BFP	38.5	3	0.0981
arg2∆BFP	39	3	0.0975
arg2∆BFP	39.5	3	0.0987
arg2∆BFP	40	3	0.0982
arg2∆BFP	40.5	3	0.0994
arg2∆BFP	41	3	0.0986
arg2∆BFP	41.5	3	0.0967
arg2∆BFP	42	3	0.0992
arg2∆BFP	42.5	3	0.099
arg2∆BFP	43	3	0.0989
arg2∆BFP	43.5	3	0.0988
arg2∆BFP	44	3	0.0983
arg2∆BFP	44.5	3	0.0988
arg2∆BFP	45	3	0.0995
arg2∆BFP	45.5	3	0.099
arg2∆BFP	46	3	0.0998
arg2∆BFP	46.5	3	0.0982
arg2∆BFP	47	3	0.0995
arg2∆BFP	47.5	3	0.0997
arg2∆BFP	0	4	0.1255
arg2∆BFP	0.5	4	0.0739
arg2∆BFP	1	4	0.0732
arg2∆BFP	1.5	4	0.0745
arg2∆BFP	2	4	0.0746
arg2∆BFP	2.5	4	0.0754
arg2∆BFP	3	4	0.0738
arg2∆BFP	3.5	4	0.0765
arg2∆BFP	4	4	0.0766
arg2∆BFP	4.5	4	0.0776
arg2∆BFP	5	4	0.0785
arg2∆BFP	5.5	4	0.0784
arg2∆BFP	6	4	0.0785
arg2∆BFP	6.5	4	0.0797
arg2∆BFP	7	4	0.0792
arg2∆BFP	7.5	4	0.078
arg2∆BFP	8	4	0.0806
arg2∆BFP	8.5	4	0.0804
arg2∆BFP	9	4	0.0795
arg2∆BFP	9.5	4	0.0817
arg2∆BFP	10	4	0.0813
arg2∆BFP	10.5	4	0.082
arg2∆BFP	11	4	0.0816
arg2∆BFP	11.5	4	0.0842
arg2∆BFP	12	4	0.0812
arg2∆BFP	12.5	4	0.0823
arg2∆BFP	13	4	0.0825
arg2∆BFP	13.5	4	0.0814
arg2∆BFP	14	4	0.0814
arg2∆BFP	14.5	4	0.0827
arg2∆BFP	15	4	0.082
arg2∆BFP	15.5	4	0.0823
arg2∆BFP	16	4	0.0816
arg2∆BFP	16.5	4	0.082
arg2∆BFP	17	4	0.0814
arg2∆BFP	17.5	4	0.0824
arg2∆BFP	18	4	0.0818
arg2∆BFP	18.5	4	0.0826
arg2∆BFP	19	4	0.0818
arg2∆BFP	19.5	4	0.0821
arg2∆BFP	20	4	0.0827
arg2∆BFP	20.5	4	0.0818
arg2∆BFP	21	4	0.0841
arg2∆BFP	21.5	4	0.0853
arg2∆BFP	22	4	0.0841
arg2∆BFP	22.5	4	0.0852
arg2∆BFP	23	4	0.0855
arg2∆BFP	23.5	4	0.0855
arg2∆BFP	24	4	0.0866
arg2∆BFP	24.5	4	0.0873
arg2∆BFP	25	4	0.0875
arg2∆BFP	25.5	4	0.086
arg2∆BFP	26	4	0.0874
arg2∆BFP	26.5	4	0.0881
arg2∆BFP	27	4	0.0893
arg2∆BFP	27.5	4	0.0894
arg2∆BFP	28	4	0.0902
arg2∆BFP	28.5	4	0.0901
arg2∆BFP	29	4	0.0924
arg2∆BFP	29.5	4	0.0925
arg2∆BFP	30	4	0.0897
arg2∆BFP	30.5	4	0.0926
arg2∆BFP	31	4	0.0938
arg2∆BFP	31.5	4	0.0936
arg2∆BFP	32	4	0.0924
arg2∆BFP	32.5	4	0.094
arg2∆BFP	33	4	0.0917
arg2∆BFP	33.5	4	0.0933
arg2∆BFP	34	4	0.0938
arg2∆BFP	34.5	4	0.0947
arg2∆BFP	35	4	0.0963
arg2∆BFP	35.5	4	0.0956
arg2∆BFP	36	4	0.0959
arg2∆BFP	36.5	4	0.0952
arg2∆BFP	37	4	0.0976
arg2∆BFP	37.5	4	0.0963
arg2∆BFP	38	4	0.0976
arg2∆BFP	38.5	4	0.0967
arg2∆BFP	39	4	0.0977
arg2∆BFP	39.5	4	0.0992
arg2∆BFP	40	4	0.0978
arg2∆BFP	40.5	4	0.0979
arg2∆BFP	41	4	0.0985
arg2∆BFP	41.5	4	0.0985
arg2∆BFP	42	4	0.0989
arg2∆BFP	42.5	4	0.0983
arg2∆BFP	43	4	0.0993
arg2∆BFP	43.5	4	0.0979
arg2∆BFP	44	4	0.0975
arg2∆BFP	44.5	4	0.0984
arg2∆BFP	45	4	0.0994
arg2∆BFP	45.5	4	0.0987
arg2∆BFP	46	4	0.0996
arg2∆BFP	46.5	4	0.0993
arg2∆BFP	47	4	0.1
arg2∆BFP	47.5	4	0.0992
met3∆RFP	0	1	0.1669
met3∆RFP	0.5	1	0.1088
met3∆RFP	1	1	0.1137
met3∆RFP	1.5	1	0.1178
met3∆RFP	2	1	0.1195
met3∆RFP	2.5	1	0.1212
met3∆RFP	3	1	0.1219
met3∆RFP	3.5	1	0.1234
met3∆RFP	4	1	0.1251
met3∆RFP	4.5	1	0.1268
met3∆RFP	5	1	0.1299
met3∆RFP	5.5	1	0.133
met3∆RFP	6	1	0.1352
met3∆RFP	6.5	1	0.1354
met3∆RFP	7	1	0.1402
met3∆RFP	7.5	1	0.1392
met3∆RFP	8	1	0.1393
met3∆RFP	8.5	1	0.1417
met3∆RFP	9	1	0.1405
met3∆RFP	9.5	1	0.1405
met3∆RFP	10	1	0.142
met3∆RFP	10.5	1	0.1411
met3∆RFP	11	1	0.1404
met3∆RFP	11.5	1	0.1426
met3∆RFP	12	1	0.1406
met3∆RFP	12.5	1	0.1439
met3∆RFP	13	1	0.1429
met3∆RFP	13.5	1	0.1442
met3∆RFP	14	1	0.144
met3∆RFP	14.5	1	0.1444
met3∆RFP	15	1	0.1443
met3∆RFP	15.5	1	0.1433
met3∆RFP	16	1	0.1439
met3∆RFP	16.5	1	0.1449
met3∆RFP	17	1	0.1446
met3∆RFP	17.5	1	0.1445
met3∆RFP	18	1	0.1439
met3∆RFP	18.5	1	0.1444
met3∆RFP	19	1	0.1443
met3∆RFP	19.5	1	0.1446
met3∆RFP	20	1	0.1442
met3∆RFP	20.5	1	0.1455
met3∆RFP	21	1	0.1461
met3∆RFP	21.5	1	0.1448
met3∆RFP	22	1	0.1433
met3∆RFP	22.5	1	0.1433
met3∆RFP	23	1	0.1429
met3∆RFP	23.5	1	0.1457
met3∆RFP	24	1	0.1446
met3∆RFP	24.5	1	0.1444
met3∆RFP	25	1	0.1447
met3∆RFP	25.5	1	0.1447
met3∆RFP	26	1	0.1441
met3∆RFP	26.5	1	0.1439
met3∆RFP	27	1	0.1443
met3∆RFP	27.5	1	0.1443
met3∆RFP	28	1	0.1437
met3∆RFP	28.5	1	0.1451
met3∆RFP	29	1	0.145
met3∆RFP	29.5	1	0.146
met3∆RFP	30	1	0.1432
met3∆RFP	30.5	1	0.1446
met3∆RFP	31	1	0.1443
met3∆RFP	31.5	1	0.1443
met3∆RFP	32	1	0.1437
met3∆RFP	32.5	1	0.1456
met3∆RFP	33	1	0.1433
met3∆RFP	33.5	1	0.1439
met3∆RFP	34	1	0.1416
met3∆RFP	34.5	1	0.145
met3∆RFP	35	1	0.1445
met3∆RFP	35.5	1	0.1443
met3∆RFP	36	1	0.1432
met3∆RFP	36.5	1	0.1428
met3∆RFP	37	1	0.1445
met3∆RFP	37.5	1	0.1441
met3∆RFP	38	1	0.1428
met3∆RFP	38.5	1	0.1418
met3∆RFP	39	1	0.1417
met3∆RFP	39.5	1	0.1414
met3∆RFP	40	1	0.1421
met3∆RFP	40.5	1	0.1424
met3∆RFP	41	1	0.1428
met3∆RFP	41.5	1	0.1403
met3∆RFP	42	1	0.141
met3∆RFP	42.5	1	0.1401
met3∆RFP	43	1	0.1397
met3∆RFP	43.5	1	0.1377
met3∆RFP	44	1	0.1392
met3∆RFP	44.5	1	0.1383
met3∆RFP	45	1	0.14
met3∆RFP	45.5	1	0.1389
met3∆RFP	46	1	0.1388
met3∆RFP	46.5	1	0.1377
met3∆RFP	47	1	0.1374
met3∆RFP	47.5	1	0.1349
met3∆RFP	0	2	0.1627
met3∆RFP	0.5	2	0.1053
met3∆RFP	1	2	0.1096
met3∆RFP	1.5	2	0.1132
met3∆RFP	2	2	0.1151
met3∆RFP	2.5	2	0.1172
met3∆RFP	3	2	0.1196
met3∆RFP	3.5	2	0.1212
met3∆RFP	4	2	0.1205
met3∆RFP	4.5	2	0.1223
met3∆RFP	5	2	0.1261
met3∆RFP	5.5	2	0.1285
met3∆RFP	6	2	0.1302
met3∆RFP	6.5	2	0.1309
met3∆RFP	7	2	0.1339
met3∆RFP	7.5	2	0.1343
met3∆RFP	8	2	0.1348
met3∆RFP	8.5	2	0.1362
met3∆RFP	9	2	0.1341
met3∆RFP	9.5	2	0.1351
met3∆RFP	10	2	0.1344
met3∆RFP	10.5	2	0.137
met3∆RFP	11	2	0.1376
met3∆RFP	11.5	2	0.1372
met3∆RFP	12	2	0.1368
met3∆RFP	12.5	2	0.1375
met3∆RFP	13	2	0.1367
met3∆RFP	13.5	2	0.1358
met3∆RFP	14	2	0.137
met3∆RFP	14.5	2	0.1392
met3∆RFP	15	2	0.1385
met3∆RFP	15.5	2	0.1373
met3∆RFP	16	2	0.1379
met3∆RFP	16.5	2	0.1387
met3∆RFP	17	2	0.1382
met3∆RFP	17.5	2	0.1378
met3∆RFP	18	2	0.1377
met3∆RFP	18.5	2	0.1371
met3∆RFP	19	2	0.1385
met3∆RFP	19.5	2	0.1396
met3∆RFP	20	2	0.1392
met3∆RFP	20.5	2	0.1388
met3∆RFP	21	2	0.1383
met3∆RFP	21.5	2	0.1384
met3∆RFP	22	2	0.137
met3∆RFP	22.5	2	0.1395
met3∆RFP	23	2	0.1392
met3∆RFP	23.5	2	0.14
met3∆RFP	24	2	0.1394
met3∆RFP	24.5	2	0.1396
met3∆RFP	25	2	0.1384
met3∆RFP	25.5	2	0.1394
met3∆RFP	26	2	0.1395
met3∆RFP	26.5	2	0.1399
met3∆RFP	27	2	0.1404
met3∆RFP	27.5	2	0.1381
met3∆RFP	28	2	0.1393
met3∆RFP	28.5	2	0.1401
met3∆RFP	29	2	0.1412
met3∆RFP	29.5	2	0.1406
met3∆RFP	30	2	0.1404
met3∆RFP	30.5	2	0.14
met3∆RFP	31	2	0.1398
met3∆RFP	31.5	2	0.1397
met3∆RFP	32	2	0.1393
met3∆RFP	32.5	2	0.1387
met3∆RFP	33	2	0.1402
met3∆RFP	33.5	2	0.1395
met3∆RFP	34	2	0.1369
met3∆RFP	34.5	2	0.1409
met3∆RFP	35	2	0.1393
met3∆RFP	35.5	2	0.1395
met3∆RFP	36	2	0.1392
met3∆RFP	36.5	2	0.1372
met3∆RFP	37	2	0.1386
met3∆RFP	37.5	2	0.1391
met3∆RFP	38	2	0.1378
met3∆RFP	38.5	2	0.1379
met3∆RFP	39	2	0.1383
met3∆RFP	39.5	2	0.1372
met3∆RFP	40	2	0.1381
met3∆RFP	40.5	2	0.1374
met3∆RFP	41	2	0.137
met3∆RFP	41.5	2	0.1351
met3∆RFP	42	2	0.1353
met3∆RFP	42.5	2	0.1349
met3∆RFP	43	2	0.1346
met3∆RFP	43.5	2	0.1343
met3∆RFP	44	2	0.1329
met3∆RFP	44.5	2	0.1331
met3∆RFP	45	2	0.1314
met3∆RFP	45.5	2	0.1316
met3∆RFP	46	2	0.1315
met3∆RFP	46.5	2	0.1307
met3∆RFP	47	2	0.131
met3∆RFP	47.5	2	0.1305
met3∆RFP	0	3	0.1625
met3∆RFP	0.5	3	0.1134
met3∆RFP	1	3	0.1176
met3∆RFP	1.5	3	0.1198
met3∆RFP	2	3	0.1221
met3∆RFP	2.5	3	0.1242
met3∆RFP	3	3	0.1249
met3∆RFP	3.5	3	0.1274
met3∆RFP	4	3	0.1291
met3∆RFP	4.5	3	0.1318
met3∆RFP	5	3	0.135
met3∆RFP	5.5	3	0.1354
met3∆RFP	6	3	0.1376
met3∆RFP	6.5	3	0.1396
met3∆RFP	7	3	0.1425
met3∆RFP	7.5	3	0.1406
met3∆RFP	8	3	0.1413
met3∆RFP	8.5	3	0.1408
met3∆RFP	9	3	0.1405
met3∆RFP	9.5	3	0.141
met3∆RFP	10	3	0.1409
met3∆RFP	10.5	3	0.1437
met3∆RFP	11	3	0.141
met3∆RFP	11.5	3	0.1443
met3∆RFP	12	3	0.1432
met3∆RFP	12.5	3	0.1434
met3∆RFP	13	3	0.145
met3∆RFP	13.5	3	0.1439
met3∆RFP	14	3	0.1437
met3∆RFP	14.5	3	0.1451
met3∆RFP	15	3	0.1449
met3∆RFP	15.5	3	0.1463
met3∆RFP	16	3	0.1441
met3∆RFP	16.5	3	0.146
met3∆RFP	17	3	0.144
met3∆RFP	17.5	3	0.1459
met3∆RFP	18	3	0.1466
met3∆RFP	18.5	3	0.1446
met3∆RFP	19	3	0.146
met3∆RFP	19.5	3	0.1469
met3∆RFP	20	3	0.1464
met3∆RFP	20.5	3	0.145
met3∆RFP	21	3	0.1442
met3∆RFP	21.5	3	0.1456
met3∆RFP	22	3	0.1453
met3∆RFP	22.5	3	0.1467
met3∆RFP	23	3	0.1453
met3∆RFP	23.5	3	0.1453
met3∆RFP	24	3	0.1461
met3∆RFP	24.5	3	0.1466
met3∆RFP	25	3	0.1457
met3∆RFP	25.5	3	0.1464
met3∆RFP	26	3	0.1469
met3∆RFP	26.5	3	0.1471
met3∆RFP	27	3	0.1475
met3∆RFP	27.5	3	0.1457
met3∆RFP	28	3	0.1465
met3∆RFP	28.5	3	0.1472
met3∆RFP	29	3	0.1454
met3∆RFP	29.5	3	0.1459
met3∆RFP	30	3	0.1462
met3∆RFP	30.5	3	0.1457
met3∆RFP	31	3	0.1477
met3∆RFP	31.5	3	0.1465
met3∆RFP	32	3	0.1462
met3∆RFP	32.5	3	0.1457
met3∆RFP	33	3	0.147
met3∆RFP	33.5	3	0.1445
met3∆RFP	34	3	0.1444
met3∆RFP	34.5	3	0.1463
met3∆RFP	35	3	0.1454
met3∆RFP	35.5	3	0.1449
met3∆RFP	36	3	0.1462
met3∆RFP	36.5	3	0.1448
met3∆RFP	37	3	0.1445
met3∆RFP	37.5	3	0.1433
met3∆RFP	38	3	0.1428
met3∆RFP	38.5	3	0.1434
met3∆RFP	39	3	0.1435
met3∆RFP	39.5	3	0.1425
met3∆RFP	40	3	0.1416
met3∆RFP	40.5	3	0.1428
met3∆RFP	41	3	0.142
met3∆RFP	41.5	3	0.1406
met3∆RFP	42	3	0.1417
met3∆RFP	42.5	3	0.1405
met3∆RFP	43	3	0.1391
met3∆RFP	43.5	3	0.1396
met3∆RFP	44	3	0.1401
met3∆RFP	44.5	3	0.1385
met3∆RFP	45	3	0.1365
met3∆RFP	45.5	3	0.1374
met3∆RFP	46	3	0.1369
met3∆RFP	46.5	3	0.1335
met3∆RFP	47	3	0.1349
met3∆RFP	47.5	3	0.1348
met3∆RFP	0	4	0.1518
met3∆RFP	0.5	4	0.1308
met3∆RFP	1	4	0.1371
met3∆RFP	1.5	4	0.1419
met3∆RFP	2	4	0.1435
met3∆RFP	2.5	4	0.1444
met3∆RFP	3	4	0.1475
met3∆RFP	3.5	4	0.1497
met3∆RFP	4	4	0.1517
met3∆RFP	4.5	4	0.1551
met3∆RFP	5	4	0.1574
met3∆RFP	5.5	4	0.1588
met3∆RFP	6	4	0.1599
met3∆RFP	6.5	4	0.1607
met3∆RFP	7	4	0.1626
met3∆RFP	7.5	4	0.165
met3∆RFP	8	4	0.1631
met3∆RFP	8.5	4	0.1645
met3∆RFP	9	4	0.1625
met3∆RFP	9.5	4	0.1661
met3∆RFP	10	4	0.1647
met3∆RFP	10.5	4	0.165
met3∆RFP	11	4	0.1668
met3∆RFP	11.5	4	0.1666
met3∆RFP	12	4	0.1676
met3∆RFP	12.5	4	0.167
met3∆RFP	13	4	0.1675
met3∆RFP	13.5	4	0.1675
met3∆RFP	14	4	0.1665
met3∆RFP	14.5	4	0.1679
met3∆RFP	15	4	0.1663
met3∆RFP	15.5	4	0.1676
met3∆RFP	16	4	0.1666
met3∆RFP	16.5	4	0.1665
met3∆RFP	17	4	0.1693
met3∆RFP	17.5	4	0.1673
met3∆RFP	18	4	0.1678
met3∆RFP	18.5	4	0.1674
met3∆RFP	19	4	0.1689
met3∆RFP	19.5	4	0.1673
met3∆RFP	20	4	0.1664
met3∆RFP	20.5	4	0.1667
met3∆RFP	21	4	0.1676
met3∆RFP	21.5	4	0.1658
met3∆RFP	22	4	0.1676
met3∆RFP	22.5	4	0.1673
met3∆RFP	23	4	0.169
met3∆RFP	23.5	4	0.1673
met3∆RFP	24	4	0.1685
met3∆RFP	24.5	4	0.1671
met3∆RFP	25	4	0.1703
met3∆RFP	25.5	4	0.1677
met3∆RFP	26	4	0.1685
met3∆RFP	26.5	4	0.1674
met3∆RFP	27	4	0.1689
met3∆RFP	27.5	4	0.1679
met3∆RFP	28	4	0.167
met3∆RFP	28.5	4	0.1688
met3∆RFP	29	4	0.1678
met3∆RFP	29.5	4	0.1691
met3∆RFP	30	4	0.1665
met3∆RFP	30.5	4	0.166
met3∆RFP	31	4	0.1677
met3∆RFP	31.5	4	0.1677
met3∆RFP	32	4	0.1684
met3∆RFP	32.5	4	0.1655
met3∆RFP	33	4	0.1673
met3∆RFP	33.5	4	0.1663
met3∆RFP	34	4	0.1655
met3∆RFP	34.5	4	0.1653
met3∆RFP	35	4	0.1656
met3∆RFP	35.5	4	0.1652
met3∆RFP	36	4	0.1645
met3∆RFP	36.5	4	0.1638
met3∆RFP	37	4	0.1651
met3∆RFP	37.5	4	0.1617
met3∆RFP	38	4	0.1634
met3∆RFP	38.5	4	0.1627
met3∆RFP	39	4	0.1617
met3∆RFP	39.5	4	0.163
met3∆RFP	40	4	0.1627
met3∆RFP	40.5	4	0.1615
met3∆RFP	41	4	0.1602
met3∆RFP	41.5	4	0.1595
met3∆RFP	42	4	0.1604
met3∆RFP	42.5	4	0.1582
met3∆RFP	43	4	0.1578
met3∆RFP	43.5	4	0.1569
met3∆RFP	44	4	0.1569
met3∆RFP	44.5	4	0.1572
met3∆RFP	45	4	0.1569
met3∆RFP	45.5	4	0.1545
met3∆RFP	46	4	0.1553
met3∆RFP	46.5	4	0.1539
met3∆RFP	47	4	0.1527
met3∆RFP	47.5	4	0.153
met5∆RFP	0	1	0.1333
met5∆RFP	0.5	1	0.0986
met5∆RFP	1	1	0.1015
met5∆RFP	1.5	1	0.1041
met5∆RFP	2	1	0.1062
met5∆RFP	2.5	1	0.106
met5∆RFP	3	1	0.1074
met5∆RFP	3.5	1	0.1084
met5∆RFP	4	1	0.1094
met5∆RFP	4.5	1	0.1104
met5∆RFP	5	1	0.1126
met5∆RFP	5.5	1	0.1115
met5∆RFP	6	1	0.1124
met5∆RFP	6.5	1	0.1148
met5∆RFP	7	1	0.1173
met5∆RFP	7.5	1	0.1184
met5∆RFP	8	1	0.1191
met5∆RFP	8.5	1	0.12
met5∆RFP	9	1	0.1193
met5∆RFP	9.5	1	0.1202
met5∆RFP	10	1	0.1202
met5∆RFP	10.5	1	0.1191
met5∆RFP	11	1	0.1198
met5∆RFP	11.5	1	0.1193
met5∆RFP	12	1	0.1181
met5∆RFP	12.5	1	0.1213
met5∆RFP	13	1	0.1205
met5∆RFP	13.5	1	0.1205
met5∆RFP	14	1	0.1209
met5∆RFP	14.5	1	0.1207
met5∆RFP	15	1	0.1203
met5∆RFP	15.5	1	0.1201
met5∆RFP	16	1	0.1209
met5∆RFP	16.5	1	0.1212
met5∆RFP	17	1	0.1214
met5∆RFP	17.5	1	0.121
met5∆RFP	18	1	0.1213
met5∆RFP	18.5	1	0.122
met5∆RFP	19	1	0.1212
met5∆RFP	19.5	1	0.1231
met5∆RFP	20	1	0.1222
met5∆RFP	20.5	1	0.1223
met5∆RFP	21	1	0.1236
met5∆RFP	21.5	1	0.1241
met5∆RFP	22	1	0.1229
met5∆RFP	22.5	1	0.1241
met5∆RFP	23	1	0.1229
met5∆RFP	23.5	1	0.1258
met5∆RFP	24	1	0.123
met5∆RFP	24.5	1	0.1253
met5∆RFP	25	1	0.1254
met5∆RFP	25.5	1	0.1243
met5∆RFP	26	1	0.126
met5∆RFP	26.5	1	0.1272
met5∆RFP	27	1	0.1264
met5∆RFP	27.5	1	0.1264
met5∆RFP	28	1	0.1232
met5∆RFP	28.5	1	0.1257
met5∆RFP	29	1	0.1265
met5∆RFP	29.5	1	0.1269
met5∆RFP	30	1	0.1258
met5∆RFP	30.5	1	0.1266
met5∆RFP	31	1	0.1253
met5∆RFP	31.5	1	0.126
met5∆RFP	32	1	0.1262
met5∆RFP	32.5	1	0.1269
met5∆RFP	33	1	0.1269
met5∆RFP	33.5	1	0.1258
met5∆RFP	34	1	0.1266
met5∆RFP	34.5	1	0.1267
met5∆RFP	35	1	0.1257
met5∆RFP	35.5	1	0.1262
met5∆RFP	36	1	0.1264
met5∆RFP	36.5	1	0.1264
met5∆RFP	37	1	0.1275
met5∆RFP	37.5	1	0.1265
met5∆RFP	38	1	0.1255
met5∆RFP	38.5	1	0.1251
met5∆RFP	39	1	0.1252
met5∆RFP	39.5	1	0.1271
met5∆RFP	40	1	0.1249
met5∆RFP	40.5	1	0.1259
met5∆RFP	41	1	0.1252
met5∆RFP	41.5	1	0.1253
met5∆RFP	42	1	0.1241
met5∆RFP	42.5	1	0.1244
met5∆RFP	43	1	0.1239
met5∆RFP	43.5	1	0.1225
met5∆RFP	44	1	0.1225
met5∆RFP	44.5	1	0.1214
met5∆RFP	45	1	0.1231
met5∆RFP	45.5	1	0.1236
met5∆RFP	46	1	0.1215
met5∆RFP	46.5	1	0.1205
met5∆RFP	47	1	0.1214
met5∆RFP	47.5	1	0.12
met5∆RFP	0	2	0.1363
met5∆RFP	0.5	2	0.0873
met5∆RFP	1	2	0.0884
met5∆RFP	1.5	2	0.0932
met5∆RFP	2	2	0.0934
met5∆RFP	2.5	2	0.0946
met5∆RFP	3	2	0.0944
met5∆RFP	3.5	2	0.0975
met5∆RFP	4	2	0.0973
met5∆RFP	4.5	2	0.0994
met5∆RFP	5	2	0.102
met5∆RFP	5.5	2	0.1013
met5∆RFP	6	2	0.1032
met5∆RFP	6.5	2	0.1042
met5∆RFP	7	2	0.1069
met5∆RFP	7.5	2	0.1072
met5∆RFP	8	2	0.1084
met5∆RFP	8.5	2	0.1095
met5∆RFP	9	2	0.1094
met5∆RFP	9.5	2	0.111
met5∆RFP	10	2	0.1113
met5∆RFP	10.5	2	0.1105
met5∆RFP	11	2	0.1102
met5∆RFP	11.5	2	0.1108
met5∆RFP	12	2	0.1118
met5∆RFP	12.5	2	0.112
met5∆RFP	13	2	0.1118
met5∆RFP	13.5	2	0.1101
met5∆RFP	14	2	0.1119
met5∆RFP	14.5	2	0.1117
met5∆RFP	15	2	0.1131
met5∆RFP	15.5	2	0.113
met5∆RFP	16	2	0.1128
met5∆RFP	16.5	2	0.1124
met5∆RFP	17	2	0.1125
met5∆RFP	17.5	2	0.1123
met5∆RFP	18	2	0.1131
met5∆RFP	18.5	2	0.1137
met5∆RFP	19	2	0.1139
met5∆RFP	19.5	2	0.1141
met5∆RFP	20	2	0.1135
met5∆RFP	20.5	2	0.1145
met5∆RFP	21	2	0.1133
met5∆RFP	21.5	2	0.1145
met5∆RFP	22	2	0.1127
met5∆RFP	22.5	2	0.1153
met5∆RFP	23	2	0.1159
met5∆RFP	23.5	2	0.1158
met5∆RFP	24	2	0.1166
met5∆RFP	24.5	2	0.1165
met5∆RFP	25	2	0.1163
met5∆RFP	25.5	2	0.1196
met5∆RFP	26	2	0.1178
met5∆RFP	26.5	2	0.1171
met5∆RFP	27	2	0.1193
met5∆RFP	27.5	2	0.118
met5∆RFP	28	2	0.1159
met5∆RFP	28.5	2	0.1185
met5∆RFP	29	2	0.119
met5∆RFP	29.5	2	0.1183
met5∆RFP	30	2	0.1195
met5∆RFP	30.5	2	0.1175
met5∆RFP	31	2	0.1197
met5∆RFP	31.5	2	0.117
met5∆RFP	32	2	0.119
met5∆RFP	32.5	2	0.1201
met5∆RFP	33	2	0.1187
met5∆RFP	33.5	2	0.1201
met5∆RFP	34	2	0.1199
met5∆RFP	34.5	2	0.1196
met5∆RFP	35	2	0.121
met5∆RFP	35.5	2	0.1198
met5∆RFP	36	2	0.1202
met5∆RFP	36.5	2	0.1199
met5∆RFP	37	2	0.1195
met5∆RFP	37.5	2	0.121
met5∆RFP	38	2	0.1196
met5∆RFP	38.5	2	0.1201
met5∆RFP	39	2	0.12
met5∆RFP	39.5	2	0.1204
met5∆RFP	40	2	0.1185
met5∆RFP	40.5	2	0.117
met5∆RFP	41	2	0.1181
met5∆RFP	41.5	2	0.1184
met5∆RFP	42	2	0.1187
met5∆RFP	42.5	2	0.1181
met5∆RFP	43	2	0.1151
met5∆RFP	43.5	2	0.1164
met5∆RFP	44	2	0.1175
met5∆RFP	44.5	2	0.116
met5∆RFP	45	2	0.1152
met5∆RFP	45.5	2	0.114
met5∆RFP	46	2	0.1132
met5∆RFP	46.5	2	0.1116
met5∆RFP	47	2	0.113
met5∆RFP	47.5	2	0.1131
met5∆RFP	0	3	0.1366
met5∆RFP	0.5	3	0.08
met5∆RFP	1	3	0.084
met5∆RFP	1.5	3	0.0852
met5∆RFP	2	3	0.0869
met5∆RFP	2.5	3	0.0871
met5∆RFP	3	3	0.0902
met5∆RFP	3.5	3	0.0918
met5∆RFP	4	3	0.0922
met5∆RFP	4.5	3	0.095
met5∆RFP	5	3	0.0956
met5∆RFP	5.5	3	0.0953
met5∆RFP	6	3	0.097
met5∆RFP	6.5	3	0.0969
met5∆RFP	7	3	0.0994
met5∆RFP	7.5	3	0.1018
met5∆RFP	8	3	0.1024
met5∆RFP	8.5	3	0.1028
met5∆RFP	9	3	0.1039
met5∆RFP	9.5	3	0.1041
met5∆RFP	10	3	0.1052
met5∆RFP	10.5	3	0.1058
met5∆RFP	11	3	0.1052
met5∆RFP	11.5	3	0.1069
met5∆RFP	12	3	0.106
met5∆RFP	12.5	3	0.1058
met5∆RFP	13	3	0.1061
met5∆RFP	13.5	3	0.1054
met5∆RFP	14	3	0.1063
met5∆RFP	14.5	3	0.1052
met5∆RFP	15	3	0.1061
met5∆RFP	15.5	3	0.107
met5∆RFP	16	3	0.1055
met5∆RFP	16.5	3	0.1061
met5∆RFP	17	3	0.1056
met5∆RFP	17.5	3	0.1082
met5∆RFP	18	3	0.1063
met5∆RFP	18.5	3	0.1081
met5∆RFP	19	3	0.1083
met5∆RFP	19.5	3	0.1078
met5∆RFP	20	3	0.1087
met5∆RFP	20.5	3	0.1088
met5∆RFP	21	3	0.1077
met5∆RFP	21.5	3	0.1111
met5∆RFP	22	3	0.1094
met5∆RFP	22.5	3	0.1097
met5∆RFP	23	3	0.1105
met5∆RFP	23.5	3	0.1103
met5∆RFP	24	3	0.1096
met5∆RFP	24.5	3	0.1097
met5∆RFP	25	3	0.1109
met5∆RFP	25.5	3	0.1121
met5∆RFP	26	3	0.1113
met5∆RFP	26.5	3	0.113
met5∆RFP	27	3	0.1128
met5∆RFP	27.5	3	0.114
met5∆RFP	28	3	0.1114
met5∆RFP	28.5	3	0.1135
met5∆RFP	29	3	0.1133
met5∆RFP	29.5	3	0.1145
met5∆RFP	30	3	0.1137
met5∆RFP	30.5	3	0.1137
met5∆RFP	31	3	0.1133
met5∆RFP	31.5	3	0.1142
met5∆RFP	32	3	0.1138
met5∆RFP	32.5	3	0.1135
met5∆RFP	33	3	0.1138
met5∆RFP	33.5	3	0.1154
met5∆RFP	34	3	0.1127
met5∆RFP	34.5	3	0.113
met5∆RFP	35	3	0.1157
met5∆RFP	35.5	3	0.1143
met5∆RFP	36	3	0.1147
met5∆RFP	36.5	3	0.1136
met5∆RFP	37	3	0.1142
met5∆RFP	37.5	3	0.1138
met5∆RFP	38	3	0.1124
met5∆RFP	38.5	3	0.1133
met5∆RFP	39	3	0.113
met5∆RFP	39.5	3	0.1137
met5∆RFP	40	3	0.112
met5∆RFP	40.5	3	0.1122
met5∆RFP	41	3	0.1115
met5∆RFP	41.5	3	0.1103
met5∆RFP	42	3	0.111
met5∆RFP	42.5	3	0.1114
met5∆RFP	43	3	0.1095
met5∆RFP	43.5	3	0.1116
met5∆RFP	44	3	0.1106
met5∆RFP	44.5	3	0.1115
met5∆RFP	45	3	0.109
met5∆RFP	45.5	3	0.111
met5∆RFP	46	3	0.1098
met5∆RFP	46.5	3	0.1081
met5∆RFP	47	3	0.1085
met5∆RFP	47.5	3	0.1095
met5∆RFP	0	4	0.1337
met5∆RFP	0.5	4	0.078
met5∆RFP	1	4	0.0807
met5∆RFP	1.5	4	0.0847
met5∆RFP	2	4	0.0855
met5∆RFP	2.5	4	0.085
met5∆RFP	3	4	0.0873
met5∆RFP	3.5	4	0.0894
met5∆RFP	4	4	0.0893
met5∆RFP	4.5	4	0.0898
met5∆RFP	5	4	0.0914
met5∆RFP	5.5	4	0.0927
met5∆RFP	6	4	0.0934
met5∆RFP	6.5	4	0.0939
met5∆RFP	7	4	0.0951
met5∆RFP	7.5	4	0.097
met5∆RFP	8	4	0.0998
met5∆RFP	8.5	4	0.1017
met5∆RFP	9	4	0.1017
met5∆RFP	9.5	4	0.1021
met5∆RFP	10	4	0.1033
met5∆RFP	10.5	4	0.1032
met5∆RFP	11	4	0.1048
met5∆RFP	11.5	4	0.102
met5∆RFP	12	4	0.1023
met5∆RFP	12.5	4	0.1029
met5∆RFP	13	4	0.102
met5∆RFP	13.5	4	0.1027
met5∆RFP	14	4	0.1028
met5∆RFP	14.5	4	0.1037
met5∆RFP	15	4	0.1026
met5∆RFP	15.5	4	0.1041
met5∆RFP	16	4	0.1022
met5∆RFP	16.5	4	0.1037
met5∆RFP	17	4	0.1033
met5∆RFP	17.5	4	0.1045
met5∆RFP	18	4	0.1057
met5∆RFP	18.5	4	0.1044
met5∆RFP	19	4	0.105
met5∆RFP	19.5	4	0.1065
met5∆RFP	20	4	0.1069
met5∆RFP	20.5	4	0.1047
met5∆RFP	21	4	0.1056
met5∆RFP	21.5	4	0.1084
met5∆RFP	22	4	0.1078
met5∆RFP	22.5	4	0.1079
met5∆RFP	23	4	0.109
met5∆RFP	23.5	4	0.1084
met5∆RFP	24	4	0.1079
met5∆RFP	24.5	4	0.1093
met5∆RFP	25	4	0.1083
met5∆RFP	25.5	4	0.1103
met5∆RFP	26	4	0.109
met5∆RFP	26.5	4	0.1099
met5∆RFP	27	4	0.1082
met5∆RFP	27.5	4	0.1088
met5∆RFP	28	4	0.1092
met5∆RFP	28.5	4	0.1121
met5∆RFP	29	4	0.1113
met5∆RFP	29.5	4	0.1122
met5∆RFP	30	4	0.1109
met5∆RFP	30.5	4	0.1098
met5∆RFP	31	4	0.112
met5∆RFP	31.5	4	0.1107
met5∆RFP	32	4	0.1123
met5∆RFP	32.5	4	0.1122
met5∆RFP	33	4	0.1131
met5∆RFP	33.5	4	0.1136
met5∆RFP	34	4	0.1103
met5∆RFP	34.5	4	0.111
met5∆RFP	35	4	0.1109
met5∆RFP	35.5	4	0.1123
met5∆RFP	36	4	0.1106
met5∆RFP	36.5	4	0.1098
met5∆RFP	37	4	0.1104
met5∆RFP	37.5	4	0.1111
met5∆RFP	38	4	0.1105
met5∆RFP	38.5	4	0.1092
met5∆RFP	39	4	0.1098
met5∆RFP	39.5	4	0.1111
met5∆RFP	40	4	0.1091
met5∆RFP	40.5	4	0.1089
met5∆RFP	41	4	0.1085
met5∆RFP	41.5	4	0.1084
met5∆RFP	42	4	0.1086
met5∆RFP	42.5	4	0.1079
met5∆RFP	43	4	0.1073
met5∆RFP	43.5	4	0.1078
met5∆RFP	44	4	0.108
met5∆RFP	44.5	4	0.1065
met5∆RFP	45	4	0.1087
met5∆RFP	45.5	4	0.1077
met5∆RFP	46	4	0.1062
met5∆RFP	46.5	4	0.1068
met5∆RFP	47	4	0.107
met5∆RFP	47.5	4	0.1071
met14∆RFP	0	1	0.1283
met14∆RFP	0.5	1	0.0729
met14∆RFP	1	1	0.0742
met14∆RFP	1.5	1	0.0755
met14∆RFP	2	1	0.0787
met14∆RFP	2.5	1	0.0791
met14∆RFP	3	1	0.0797
met14∆RFP	3.5	1	0.0802
met14∆RFP	4	1	0.0818
met14∆RFP	4.5	1	0.0835
met14∆RFP	5	1	0.0847
met14∆RFP	5.5	1	0.0861
met14∆RFP	6	1	0.0852
met14∆RFP	6.5	1	0.0871
met14∆RFP	7	1	0.0872
met14∆RFP	7.5	1	0.0883
met14∆RFP	8	1	0.0887
met14∆RFP	8.5	1	0.0898
met14∆RFP	9	1	0.0895
met14∆RFP	9.5	1	0.0918
met14∆RFP	10	1	0.0931
met14∆RFP	10.5	1	0.0963
met14∆RFP	11	1	0.0955
met14∆RFP	11.5	1	0.0973
met14∆RFP	12	1	0.0964
met14∆RFP	12.5	1	0.0969
met14∆RFP	13	1	0.0974
met14∆RFP	13.5	1	0.0972
met14∆RFP	14	1	0.0978
met14∆RFP	14.5	1	0.0995
met14∆RFP	15	1	0.0989
met14∆RFP	15.5	1	0.0977
met14∆RFP	16	1	0.0991
met14∆RFP	16.5	1	0.0995
met14∆RFP	17	1	0.0986
met14∆RFP	17.5	1	0.099
met14∆RFP	18	1	0.0984
met14∆RFP	18.5	1	0.1
met14∆RFP	19	1	0.1
met14∆RFP	19.5	1	0.1018
met14∆RFP	20	1	0.1013
met14∆RFP	20.5	1	0.1016
met14∆RFP	21	1	0.1029
met14∆RFP	21.5	1	0.1018
met14∆RFP	22	1	0.102
met14∆RFP	22.5	1	0.1035
met14∆RFP	23	1	0.1039
met14∆RFP	23.5	1	0.105
met14∆RFP	24	1	0.1048
met14∆RFP	24.5	1	0.1069
met14∆RFP	25	1	0.1059
met14∆RFP	25.5	1	0.1067
met14∆RFP	26	1	0.1061
met14∆RFP	26.5	1	0.1068
met14∆RFP	27	1	0.1064
met14∆RFP	27.5	1	0.1061
met14∆RFP	28	1	0.1051
met14∆RFP	28.5	1	0.1061
met14∆RFP	29	1	0.1072
met14∆RFP	29.5	1	0.1058
met14∆RFP	30	1	0.1072
met14∆RFP	30.5	1	0.1061
met14∆RFP	31	1	0.1089
met14∆RFP	31.5	1	0.1085
met14∆RFP	32	1	0.1068
met14∆RFP	32.5	1	0.1088
met14∆RFP	33	1	0.1089
met14∆RFP	33.5	1	0.1095
met14∆RFP	34	1	0.1073
met14∆RFP	34.5	1	0.1081
met14∆RFP	35	1	0.1088
met14∆RFP	35.5	1	0.109
met14∆RFP	36	1	0.1103
met14∆RFP	36.5	1	0.1085
met14∆RFP	37	1	0.1092
met14∆RFP	37.5	1	0.1077
met14∆RFP	38	1	0.1071
met14∆RFP	38.5	1	0.1084
met14∆RFP	39	1	0.105
met14∆RFP	39.5	1	0.1079
met14∆RFP	40	1	0.1078
met14∆RFP	40.5	1	0.1057
met14∆RFP	41	1	0.1062
met14∆RFP	41.5	1	0.1066
met14∆RFP	42	1	0.1059
met14∆RFP	42.5	1	0.1067
met14∆RFP	43	1	0.1064
met14∆RFP	43.5	1	0.1086
met14∆RFP	44	1	0.1042
met14∆RFP	44.5	1	0.1051
met14∆RFP	45	1	0.1042
met14∆RFP	45.5	1	0.1026
met14∆RFP	46	1	0.1043
met14∆RFP	46.5	1	0.1053
met14∆RFP	47	1	0.1027
met14∆RFP	47.5	1	0.1036
met14∆RFP	0	2	0.1374
met14∆RFP	0.5	2	0.0705
met14∆RFP	1	2	0.0729
met14∆RFP	1.5	2	0.0746
met14∆RFP	2	2	0.0761
met14∆RFP	2.5	2	0.0767
met14∆RFP	3	2	0.0793
met14∆RFP	3.5	2	0.0807
met14∆RFP	4	2	0.0816
met14∆RFP	4.5	2	0.0817
met14∆RFP	5	2	0.0832
met14∆RFP	5.5	2	0.083
met14∆RFP	6	2	0.0848
met14∆RFP	6.5	2	0.085
met14∆RFP	7	2	0.0872
met14∆RFP	7.5	2	0.0868
met14∆RFP	8	2	0.0878
met14∆RFP	8.5	2	0.0896
met14∆RFP	9	2	0.0908
met14∆RFP	9.5	2	0.0899
met14∆RFP	10	2	0.0925
met14∆RFP	10.5	2	0.0929
met14∆RFP	11	2	0.095
met14∆RFP	11.5	2	0.0947
met14∆RFP	12	2	0.0962
met14∆RFP	12.5	2	0.0974
met14∆RFP	13	2	0.0949
met14∆RFP	13.5	2	0.0969
met14∆RFP	14	2	0.0951
met14∆RFP	14.5	2	0.0961
met14∆RFP	15	2	0.0988
met14∆RFP	15.5	2	0.0968
met14∆RFP	16	2	0.0979
met14∆RFP	16.5	2	0.0974
met14∆RFP	17	2	0.098
met14∆RFP	17.5	2	0.0983
met14∆RFP	18	2	0.0965
met14∆RFP	18.5	2	0.0992
met14∆RFP	19	2	0.0989
met14∆RFP	19.5	2	0.0993
met14∆RFP	20	2	0.1007
met14∆RFP	20.5	2	0.1005
met14∆RFP	21	2	0.1004
met14∆RFP	21.5	2	0.1027
met14∆RFP	22	2	0.1023
met14∆RFP	22.5	2	0.1033
met14∆RFP	23	2	0.1048
met14∆RFP	23.5	2	0.1045
met14∆RFP	24	2	0.1027
met14∆RFP	24.5	2	0.1058
met14∆RFP	25	2	0.1044
met14∆RFP	25.5	2	0.1047
met14∆RFP	26	2	0.1063
met14∆RFP	26.5	2	0.1055
met14∆RFP	27	2	0.1066
met14∆RFP	27.5	2	0.1078
met14∆RFP	28	2	0.1055
met14∆RFP	28.5	2	0.1098
met14∆RFP	29	2	0.1076
met14∆RFP	29.5	2	0.1086
met14∆RFP	30	2	0.1085
met14∆RFP	30.5	2	0.1096
met14∆RFP	31	2	0.1077
met14∆RFP	31.5	2	0.1087
met14∆RFP	32	2	0.1083
met14∆RFP	32.5	2	0.1083
met14∆RFP	33	2	0.1111
met14∆RFP	33.5	2	0.1119
met14∆RFP	34	2	0.1084
met14∆RFP	34.5	2	0.1106
met14∆RFP	35	2	0.1098
met14∆RFP	35.5	2	0.11
met14∆RFP	36	2	0.1095
met14∆RFP	36.5	2	0.1098
met14∆RFP	37	2	0.1098
met14∆RFP	37.5	2	0.1079
met14∆RFP	38	2	0.1085
met14∆RFP	38.5	2	0.1084
met14∆RFP	39	2	0.108
met14∆RFP	39.5	2	0.1082
met14∆RFP	40	2	0.1074
met14∆RFP	40.5	2	0.11
met14∆RFP	41	2	0.1079
met14∆RFP	41.5	2	0.1074
met14∆RFP	42	2	0.1065
met14∆RFP	42.5	2	0.107
met14∆RFP	43	2	0.106
met14∆RFP	43.5	2	0.1073
met14∆RFP	44	2	0.1063
met14∆RFP	44.5	2	0.1055
met14∆RFP	45	2	0.1067
met14∆RFP	45.5	2	0.1051
met14∆RFP	46	2	0.1064
met14∆RFP	46.5	2	0.1045
met14∆RFP	47	2	0.1051
met14∆RFP	47.5	2	0.1054
met14∆RFP	0	3	0.129
met14∆RFP	0.5	3	0.0697
met14∆RFP	1	3	0.0736
met14∆RFP	1.5	3	0.0743
met14∆RFP	2	3	0.0752
met14∆RFP	2.5	3	0.0777
met14∆RFP	3	3	0.0781
met14∆RFP	3.5	3	0.0788
met14∆RFP	4	3	0.0814
met14∆RFP	4.5	3	0.0818
met14∆RFP	5	3	0.0829
met14∆RFP	5.5	3	0.0841
met14∆RFP	6	3	0.0854
met14∆RFP	6.5	3	0.0851
met14∆RFP	7	3	0.0859
met14∆RFP	7.5	3	0.087
met14∆RFP	8	3	0.0865
met14∆RFP	8.5	3	0.0894
met14∆RFP	9	3	0.0878
met14∆RFP	9.5	3	0.0908
met14∆RFP	10	3	0.0914
met14∆RFP	10.5	3	0.0949
met14∆RFP	11	3	0.0934
met14∆RFP	11.5	3	0.0957
met14∆RFP	12	3	0.0947
met14∆RFP	12.5	3	0.0949
met14∆RFP	13	3	0.0976
met14∆RFP	13.5	3	0.0959
met14∆RFP	14	3	0.0943
met14∆RFP	14.5	3	0.0959
met14∆RFP	15	3	0.0962
met14∆RFP	15.5	3	0.0977
met14∆RFP	16	3	0.0974
met14∆RFP	16.5	3	0.0972
met14∆RFP	17	3	0.0978
met14∆RFP	17.5	3	0.0974
met14∆RFP	18	3	0.0978
met14∆RFP	18.5	3	0.0973
met14∆RFP	19	3	0.0979
met14∆RFP	19.5	3	0.0998
met14∆RFP	20	3	0.098
met14∆RFP	20.5	3	0.1004
met14∆RFP	21	3	0.1008
met14∆RFP	21.5	3	0.1008
met14∆RFP	22	3	0.101
met14∆RFP	22.5	3	0.1032
met14∆RFP	23	3	0.1031
met14∆RFP	23.5	3	0.1045
met14∆RFP	24	3	0.105
met14∆RFP	24.5	3	0.1044
met14∆RFP	25	3	0.1041
met14∆RFP	25.5	3	0.1055
met14∆RFP	26	3	0.1044
met14∆RFP	26.5	3	0.1055
met14∆RFP	27	3	0.105
met14∆RFP	27.5	3	0.1086
met14∆RFP	28	3	0.1043
met14∆RFP	28.5	3	0.1058
met14∆RFP	29	3	0.1078
met14∆RFP	29.5	3	0.1059
met14∆RFP	30	3	0.1056
met14∆RFP	30.5	3	0.1046
met14∆RFP	31	3	0.1067
met14∆RFP	31.5	3	0.1075
met14∆RFP	32	3	0.1065
met14∆RFP	32.5	3	0.1078
met14∆RFP	33	3	0.109
met14∆RFP	33.5	3	0.1066
met14∆RFP	34	3	0.1078
met14∆RFP	34.5	3	0.1061
met14∆RFP	35	3	0.1072
met14∆RFP	35.5	3	0.1062
met14∆RFP	36	3	0.1056
met14∆RFP	36.5	3	0.105
met14∆RFP	37	3	0.1052
met14∆RFP	37.5	3	0.1048
met14∆RFP	38	3	0.1043
met14∆RFP	38.5	3	0.1047
met14∆RFP	39	3	0.1052
met14∆RFP	39.5	3	0.1046
met14∆RFP	40	3	0.1047
met14∆RFP	40.5	3	0.1025
met14∆RFP	41	3	0.104
met14∆RFP	41.5	3	0.1046
met14∆RFP	42	3	0.1035
met14∆RFP	42.5	3	0.1034
met14∆RFP	43	3	0.1017
met14∆RFP	43.5	3	0.1027
met14∆RFP	44	3	0.1011
met14∆RFP	44.5	3	0.1008
met14∆RFP	45	3	0.1027
met14∆RFP	45.5	3	0.1015
met14∆RFP	46	3	0.101
met14∆RFP	46.5	3	0.101
met14∆RFP	47	3	0.1014
met14∆RFP	47.5	3	0.1023
met14∆RFP	0	4	0.1263
met14∆RFP	0.5	4	0.0789
met14∆RFP	1	4	0.0809
met14∆RFP	1.5	4	0.0832
met14∆RFP	2	4	0.0826
met14∆RFP	2.5	4	0.0845
met14∆RFP	3	4	0.0856
met14∆RFP	3.5	4	0.0871
met14∆RFP	4	4	0.088
met14∆RFP	4.5	4	0.0884
met14∆RFP	5	4	0.09
met14∆RFP	5.5	4	0.0906
met14∆RFP	6	4	0.0921
met14∆RFP	6.5	4	0.0932
met14∆RFP	7	4	0.0935
met14∆RFP	7.5	4	0.0929
met14∆RFP	8	4	0.0947
met14∆RFP	8.5	4	0.0943
met14∆RFP	9	4	0.0959
met14∆RFP	9.5	4	0.0975
met14∆RFP	10	4	0.0986
met14∆RFP	10.5	4	0.1005
met14∆RFP	11	4	0.1005
met14∆RFP	11.5	4	0.1009
met14∆RFP	12	4	0.1018
met14∆RFP	12.5	4	0.1023
met14∆RFP	13	4	0.1022
met14∆RFP	13.5	4	0.1016
met14∆RFP	14	4	0.1038
met14∆RFP	14.5	4	0.1024
met14∆RFP	15	4	0.1043
met14∆RFP	15.5	4	0.104
met14∆RFP	16	4	0.1048
met14∆RFP	16.5	4	0.1038
met14∆RFP	17	4	0.104
met14∆RFP	17.5	4	0.1038
met14∆RFP	18	4	0.1058
met14∆RFP	18.5	4	0.1067
met14∆RFP	19	4	0.1059
met14∆RFP	19.5	4	0.1056
met14∆RFP	20	4	0.107
met14∆RFP	20.5	4	0.1074
met14∆RFP	21	4	0.1067
met14∆RFP	21.5	4	0.1076
met14∆RFP	22	4	0.1081
met14∆RFP	22.5	4	0.1097
met14∆RFP	23	4	0.1072
met14∆RFP	23.5	4	0.1101
met14∆RFP	24	4	0.1096
met14∆RFP	24.5	4	0.1092
met14∆RFP	25	4	0.1114
met14∆RFP	25.5	4	0.1114
met14∆RFP	26	4	0.1124
met14∆RFP	26.5	4	0.1121
met14∆RFP	27	4	0.1128
met14∆RFP	27.5	4	0.1129
met14∆RFP	28	4	0.1108
met14∆RFP	28.5	4	0.1129
met14∆RFP	29	4	0.1125
met14∆RFP	29.5	4	0.1124
met14∆RFP	30	4	0.113
met14∆RFP	30.5	4	0.1115
met14∆RFP	31	4	0.112
met14∆RFP	31.5	4	0.1102
met14∆RFP	32	4	0.111
met14∆RFP	32.5	4	0.1102
met14∆RFP	33	4	0.1107
met14∆RFP	33.5	4	0.1114
met14∆RFP	34	4	0.1096
met14∆RFP	34.5	4	0.1098
met14∆RFP	35	4	0.1104
met14∆RFP	35.5	4	0.1092
met14∆RFP	36	4	0.1103
met14∆RFP	36.5	4	0.1098
met14∆RFP	37	4	0.1101
met14∆RFP	37.5	4	0.1088
met14∆RFP	38	4	0.1106
met14∆RFP	38.5	4	0.109
met14∆RFP	39	4	0.1065
met14∆RFP	39.5	4	0.1086
met14∆RFP	40	4	0.1069
met14∆RFP	40.5	4	0.1127
met14∆RFP	41	4	0.1079
met14∆RFP	41.5	4	0.1081
met14∆RFP	42	4	0.1077
met14∆RFP	42.5	4	0.1122
met14∆RFP	43	4	0.1065
met14∆RFP	43.5	4	0.1066
met14∆RFP	44	4	0.1117
met14∆RFP	44.5	4	0.1063
met14∆RFP	45	4	0.1081
met14∆RFP	45.5	4	0.1056
met14∆RFP	46	4	0.1069
met14∆RFP	46.5	4	0.1045
met14∆RFP	47	4	0.1055
met14∆RFP	47.5	4	0.1056
trp2∆RFP	0	1	0.0866
trp2∆RFP	0.5	1	0.0642
trp2∆RFP	1	1	0.0653
trp2∆RFP	1.5	1	0.0665
trp2∆RFP	2	1	0.0649
trp2∆RFP	2.5	1	0.0651
trp2∆RFP	3	1	0.0659
trp2∆RFP	3.5	1	0.0661
trp2∆RFP	4	1	0.0669
trp2∆RFP	4.5	1	0.0677
trp2∆RFP	5	1	0.0681
trp2∆RFP	5.5	1	0.0687
trp2∆RFP	6	1	0.0678
trp2∆RFP	6.5	1	0.0697
trp2∆RFP	7	1	0.0699
trp2∆RFP	7.5	1	0.0705
trp2∆RFP	8	1	0.0718
trp2∆RFP	8.5	1	0.0716
trp2∆RFP	9	1	0.0718
trp2∆RFP	9.5	1	0.0727
trp2∆RFP	10	1	0.073
trp2∆RFP	10.5	1	0.0727
trp2∆RFP	11	1	0.0744
trp2∆RFP	11.5	1	0.074
trp2∆RFP	12	1	0.0739
trp2∆RFP	12.5	1	0.0742
trp2∆RFP	13	1	0.0727
trp2∆RFP	13.5	1	0.0751
trp2∆RFP	14	1	0.0744
trp2∆RFP	14.5	1	0.0753
trp2∆RFP	15	1	0.0749
trp2∆RFP	15.5	1	0.0764
trp2∆RFP	16	1	0.0758
trp2∆RFP	16.5	1	0.0771
trp2∆RFP	17	1	0.0771
trp2∆RFP	17.5	1	0.077
trp2∆RFP	18	1	0.0776
trp2∆RFP	18.5	1	0.0771
trp2∆RFP	19	1	0.0766
trp2∆RFP	19.5	1	0.0779
trp2∆RFP	20	1	0.0787
trp2∆RFP	20.5	1	0.0781
trp2∆RFP	21	1	0.0775
trp2∆RFP	21.5	1	0.0781
trp2∆RFP	22	1	0.0788
trp2∆RFP	22.5	1	0.0788
trp2∆RFP	23	1	0.0785
trp2∆RFP	23.5	1	0.0791
trp2∆RFP	24	1	0.078
trp2∆RFP	24.5	1	0.0784
trp2∆RFP	25	1	0.0782
trp2∆RFP	25.5	1	0.0783
trp2∆RFP	26	1	0.0783
trp2∆RFP	26.5	1	0.0785
trp2∆RFP	27	1	0.0777
trp2∆RFP	27.5	1	0.0786
trp2∆RFP	28	1	0.0778
trp2∆RFP	28.5	1	0.0791
trp2∆RFP	29	1	0.0778
trp2∆RFP	29.5	1	0.0774
trp2∆RFP	30	1	0.0777
trp2∆RFP	30.5	1	0.0775
trp2∆RFP	31	1	0.0775
trp2∆RFP	31.5	1	0.0772
trp2∆RFP	32	1	0.0775
trp2∆RFP	32.5	1	0.0762
trp2∆RFP	33	1	0.0776
trp2∆RFP	33.5	1	0.0765
trp2∆RFP	34	1	0.0758
trp2∆RFP	34.5	1	0.0769
trp2∆RFP	35	1	0.0767
trp2∆RFP	35.5	1	0.0764
trp2∆RFP	36	1	0.0773
trp2∆RFP	36.5	1	0.0751
trp2∆RFP	37	1	0.0757
trp2∆RFP	37.5	1	0.076
trp2∆RFP	38	1	0.0758
trp2∆RFP	38.5	1	0.0756
trp2∆RFP	39	1	0.0763
trp2∆RFP	39.5	1	0.0753
trp2∆RFP	40	1	0.0753
trp2∆RFP	40.5	1	0.076
trp2∆RFP	41	1	0.0754
trp2∆RFP	41.5	1	0.0751
trp2∆RFP	42	1	0.076
trp2∆RFP	42.5	1	0.0742
trp2∆RFP	43	1	0.075
trp2∆RFP	43.5	1	0.0734
trp2∆RFP	44	1	0.0745
trp2∆RFP	44.5	1	0.0735
trp2∆RFP	45	1	0.0731
trp2∆RFP	45.5	1	0.0741
trp2∆RFP	46	1	0.0728
trp2∆RFP	46.5	1	0.074
trp2∆RFP	47	1	0.0736
trp2∆RFP	47.5	1	0.0734
trp2∆RFP	0	2	0.0888
trp2∆RFP	0.5	2	0.0716
trp2∆RFP	1	2	0.0737
trp2∆RFP	1.5	2	0.0742
trp2∆RFP	2	2	0.0741
trp2∆RFP	2.5	2	0.0749
trp2∆RFP	3	2	0.0749
trp2∆RFP	3.5	2	0.0757
trp2∆RFP	4	2	0.0764
trp2∆RFP	4.5	2	0.0762
trp2∆RFP	5	2	0.0774
trp2∆RFP	5.5	2	0.0774
trp2∆RFP	6	2	0.0788
trp2∆RFP	6.5	2	0.0777
trp2∆RFP	7	2	0.079
trp2∆RFP	7.5	2	0.0786
trp2∆RFP	8	2	0.0793
trp2∆RFP	8.5	2	0.0801
trp2∆RFP	9	2	0.0811
trp2∆RFP	9.5	2	0.0806
trp2∆RFP	10	2	0.082
trp2∆RFP	10.5	2	0.0805
trp2∆RFP	11	2	0.0817
trp2∆RFP	11.5	2	0.082
trp2∆RFP	12	2	0.0823
trp2∆RFP	12.5	2	0.0831
trp2∆RFP	13	2	0.0832
trp2∆RFP	13.5	2	0.083
trp2∆RFP	14	2	0.0833
trp2∆RFP	14.5	2	0.0845
trp2∆RFP	15	2	0.0848
trp2∆RFP	15.5	2	0.0853
trp2∆RFP	16	2	0.0851
trp2∆RFP	16.5	2	0.0852
trp2∆RFP	17	2	0.0862
trp2∆RFP	17.5	2	0.0853
trp2∆RFP	18	2	0.0869
trp2∆RFP	18.5	2	0.0862
trp2∆RFP	19	2	0.0862
trp2∆RFP	19.5	2	0.0863
trp2∆RFP	20	2	0.0865
trp2∆RFP	20.5	2	0.0867
trp2∆RFP	21	2	0.0876
trp2∆RFP	21.5	2	0.086
trp2∆RFP	22	2	0.0872
trp2∆RFP	22.5	2	0.0884
trp2∆RFP	23	2	0.088
trp2∆RFP	23.5	2	0.0867
trp2∆RFP	24	2	0.0873
trp2∆RFP	24.5	2	0.0888
trp2∆RFP	25	2	0.0877
trp2∆RFP	25.5	2	0.0883
trp2∆RFP	26	2	0.088
trp2∆RFP	26.5	2	0.0876
trp2∆RFP	27	2	0.086
trp2∆RFP	27.5	2	0.088
trp2∆RFP	28	2	0.0876
trp2∆RFP	28.5	2	0.0872
trp2∆RFP	29	2	0.088
trp2∆RFP	29.5	2	0.0876
trp2∆RFP	30	2	0.0876
trp2∆RFP	30.5	2	0.0881
trp2∆RFP	31	2	0.0869
trp2∆RFP	31.5	2	0.0885
trp2∆RFP	32	2	0.0872
trp2∆RFP	32.5	2	0.0872
trp2∆RFP	33	2	0.0874
trp2∆RFP	33.5	2	0.0888
trp2∆RFP	34	2	0.0882
trp2∆RFP	34.5	2	0.0892
trp2∆RFP	35	2	0.089
trp2∆RFP	35.5	2	0.0892
trp2∆RFP	36	2	0.0903
trp2∆RFP	36.5	2	0.0898
trp2∆RFP	37	2	0.0921
trp2∆RFP	37.5	2	0.0917
trp2∆RFP	38	2	0.0929
trp2∆RFP	38.5	2	0.0933
trp2∆RFP	39	2	0.0926
trp2∆RFP	39.5	2	0.0955
trp2∆RFP	40	2	0.0963
trp2∆RFP	40.5	2	0.0966
trp2∆RFP	41	2	0.0983
trp2∆RFP	41.5	2	0.0976
trp2∆RFP	42	2	0.0996
trp2∆RFP	42.5	2	0.0998
trp2∆RFP	43	2	0.1011
trp2∆RFP	43.5	2	0.1019
trp2∆RFP	44	2	0.1033
trp2∆RFP	44.5	2	0.1043
trp2∆RFP	45	2	0.1052
trp2∆RFP	45.5	2	0.1055
trp2∆RFP	46	2	0.1063
trp2∆RFP	46.5	2	0.1073
trp2∆RFP	47	2	0.1071
trp2∆RFP	47.5	2	0.1101
trp2∆RFP	0	3	0.0813
trp2∆RFP	0.5	3	0.071
trp2∆RFP	1	3	0.0726
trp2∆RFP	1.5	3	0.0743
trp2∆RFP	2	3	0.0747
trp2∆RFP	2.5	3	0.0753
trp2∆RFP	3	3	0.0756
trp2∆RFP	3.5	3	0.0768
trp2∆RFP	4	3	0.077
trp2∆RFP	4.5	3	0.077
trp2∆RFP	5	3	0.0772
trp2∆RFP	5.5	3	0.0778
trp2∆RFP	6	3	0.0789
trp2∆RFP	6.5	3	0.0786
trp2∆RFP	7	3	0.08
trp2∆RFP	7.5	3	0.0809
trp2∆RFP	8	3	0.0808
trp2∆RFP	8.5	3	0.0816
trp2∆RFP	9	3	0.0823
trp2∆RFP	9.5	3	0.0817
trp2∆RFP	10	3	0.0826
trp2∆RFP	10.5	3	0.0825
trp2∆RFP	11	3	0.0834
trp2∆RFP	11.5	3	0.0829
trp2∆RFP	12	3	0.0844
trp2∆RFP	12.5	3	0.0836
trp2∆RFP	13	3	0.084
trp2∆RFP	13.5	3	0.0852
trp2∆RFP	14	3	0.085
trp2∆RFP	14.5	3	0.0858
trp2∆RFP	15	3	0.0871
trp2∆RFP	15.5	3	0.0863
trp2∆RFP	16	3	0.0862
trp2∆RFP	16.5	3	0.0861
trp2∆RFP	17	3	0.087
trp2∆RFP	17.5	3	0.0882
trp2∆RFP	18	3	0.0871
trp2∆RFP	18.5	3	0.0864
trp2∆RFP	19	3	0.087
trp2∆RFP	19.5	3	0.0876
trp2∆RFP	20	3	0.0867
trp2∆RFP	20.5	3	0.0884
trp2∆RFP	21	3	0.0877
trp2∆RFP	21.5	3	0.089
trp2∆RFP	22	3	0.0892
trp2∆RFP	22.5	3	0.0875
trp2∆RFP	23	3	0.0879
trp2∆RFP	23.5	3	0.088
trp2∆RFP	24	3	0.0888
trp2∆RFP	24.5	3	0.0871
trp2∆RFP	25	3	0.0889
trp2∆RFP	25.5	3	0.0874
trp2∆RFP	26	3	0.0887
trp2∆RFP	26.5	3	0.0881
trp2∆RFP	27	3	0.0881
trp2∆RFP	27.5	3	0.0895
trp2∆RFP	28	3	0.0892
trp2∆RFP	28.5	3	0.0885
trp2∆RFP	29	3	0.0888
trp2∆RFP	29.5	3	0.088
trp2∆RFP	30	3	0.0875
trp2∆RFP	30.5	3	0.0894
trp2∆RFP	31	3	0.0883
trp2∆RFP	31.5	3	0.0888
trp2∆RFP	32	3	0.089
trp2∆RFP	32.5	3	0.0887
trp2∆RFP	33	3	0.0881
trp2∆RFP	33.5	3	0.0884
trp2∆RFP	34	3	0.0878
trp2∆RFP	34.5	3	0.0876
trp2∆RFP	35	3	0.0883
trp2∆RFP	35.5	3	0.0873
trp2∆RFP	36	3	0.0878
trp2∆RFP	36.5	3	0.0875
trp2∆RFP	37	3	0.0879
trp2∆RFP	37.5	3	0.0873
trp2∆RFP	38	3	0.0873
trp2∆RFP	38.5	3	0.0874
trp2∆RFP	39	3	0.0866
trp2∆RFP	39.5	3	0.0861
trp2∆RFP	40	3	0.0869
trp2∆RFP	40.5	3	0.0863
trp2∆RFP	41	3	0.0844
trp2∆RFP	41.5	3	0.0863
trp2∆RFP	42	3	0.0854
trp2∆RFP	42.5	3	0.0855
trp2∆RFP	43	3	0.0869
trp2∆RFP	43.5	3	0.0858
trp2∆RFP	44	3	0.085
trp2∆RFP	44.5	3	0.0855
trp2∆RFP	45	3	0.0855
trp2∆RFP	45.5	3	0.0842
trp2∆RFP	46	3	0.0842
trp2∆RFP	46.5	3	0.0831
trp2∆RFP	47	3	0.0849
trp2∆RFP	47.5	3	0.0842
trp2∆RFP	0	4	0.1176
trp2∆RFP	0.5	4	0.0845
trp2∆RFP	1	4	0.0852
trp2∆RFP	1.5	4	0.086
trp2∆RFP	2	4	0.0902
trp2∆RFP	2.5	4	0.0909
trp2∆RFP	3	4	0.091
trp2∆RFP	3.5	4	0.0921
trp2∆RFP	4	4	0.0931
trp2∆RFP	4.5	4	0.0936
trp2∆RFP	5	4	0.0955
trp2∆RFP	5.5	4	0.0941
trp2∆RFP	6	4	0.0948
trp2∆RFP	6.5	4	0.0958
trp2∆RFP	7	4	0.0958
trp2∆RFP	7.5	4	0.0962
trp2∆RFP	8	4	0.0961
trp2∆RFP	8.5	4	0.0987
trp2∆RFP	9	4	0.0982
trp2∆RFP	9.5	4	0.0985
trp2∆RFP	10	4	0.0998
trp2∆RFP	10.5	4	0.0983
trp2∆RFP	11	4	0.1001
trp2∆RFP	11.5	4	0.0986
trp2∆RFP	12	4	0.0996
trp2∆RFP	12.5	4	0.0995
trp2∆RFP	13	4	0.1019
trp2∆RFP	13.5	4	0.1005
trp2∆RFP	14	4	0.1014
trp2∆RFP	14.5	4	0.1032
trp2∆RFP	15	4	0.1027
trp2∆RFP	15.5	4	0.1023
trp2∆RFP	16	4	0.1019
trp2∆RFP	16.5	4	0.104
trp2∆RFP	17	4	0.1047
trp2∆RFP	17.5	4	0.1045
trp2∆RFP	18	4	0.1032
trp2∆RFP	18.5	4	0.1031
trp2∆RFP	19	4	0.1045
trp2∆RFP	19.5	4	0.1032
trp2∆RFP	20	4	0.1049
trp2∆RFP	20.5	4	0.1062
trp2∆RFP	21	4	0.1048
trp2∆RFP	21.5	4	0.1037
trp2∆RFP	22	4	0.1044
trp2∆RFP	22.5	4	0.1027
trp2∆RFP	23	4	0.104
trp2∆RFP	23.5	4	0.1022
trp2∆RFP	24	4	0.1031
trp2∆RFP	24.5	4	0.1026
trp2∆RFP	25	4	0.1049
trp2∆RFP	25.5	4	0.1023
trp2∆RFP	26	4	0.1041
trp2∆RFP	26.5	4	0.1012
trp2∆RFP	27	4	0.1026
trp2∆RFP	27.5	4	0.1014
trp2∆RFP	28	4	0.1007
trp2∆RFP	28.5	4	0.0999
trp2∆RFP	29	4	0.1006
trp2∆RFP	29.5	4	0.0999
trp2∆RFP	30	4	0.1014
trp2∆RFP	30.5	4	0.0997
trp2∆RFP	31	4	0.1005
trp2∆RFP	31.5	4	0.1016
trp2∆RFP	32	4	0.1006
trp2∆RFP	32.5	4	0.1016
trp2∆RFP	33	4	0.0993
trp2∆RFP	33.5	4	0.0995
trp2∆RFP	34	4	0.0991
trp2∆RFP	34.5	4	0.0982
trp2∆RFP	35	4	0.0992
trp2∆RFP	35.5	4	0.0981
trp2∆RFP	36	4	0.0988
trp2∆RFP	36.5	4	0.0979
trp2∆RFP	37	4	0.0957
trp2∆RFP	37.5	4	0.0957
trp2∆RFP	38	4	0.0975
trp2∆RFP	38.5	4	0.0971
trp2∆RFP	39	4	0.0959
trp2∆RFP	39.5	4	0.0943
trp2∆RFP	40	4	0.0962
trp2∆RFP	40.5	4	0.0956
trp2∆RFP	41	4	0.0943
trp2∆RFP	41.5	4	0.094
trp2∆RFP	42	4	0.0941
trp2∆RFP	42.5	4	0.0936
trp2∆RFP	43	4	0.0951
trp2∆RFP	43.5	4	0.0939
trp2∆RFP	44	4	0.0913
trp2∆RFP	44.5	4	0.0917
trp2∆RFP	45	4	0.0913
trp2∆RFP	45.5	4	0.0926
trp2∆RFP	46	4	0.0912
trp2∆RFP	46.5	4	0.091
trp2∆RFP	47	4	0.0892
trp2∆RFP	47.5	4	0.09
trp2∆BFP	0	1	0.0936
trp2∆BFP	0.5	1	0.0759
trp2∆BFP	1	1	0.0778
trp2∆BFP	1.5	1	0.0793
trp2∆BFP	2	1	0.0815
trp2∆BFP	2.5	1	0.0809
trp2∆BFP	3	1	0.0817
trp2∆BFP	3.5	1	0.0824
trp2∆BFP	4	1	0.0836
trp2∆BFP	4.5	1	0.0833
trp2∆BFP	5	1	0.0849
trp2∆BFP	5.5	1	0.0852
trp2∆BFP	6	1	0.0851
trp2∆BFP	6.5	1	0.0852
trp2∆BFP	7	1	0.0871
trp2∆BFP	7.5	1	0.0873
trp2∆BFP	8	1	0.0883
trp2∆BFP	8.5	1	0.0889
trp2∆BFP	9	1	0.0872
trp2∆BFP	9.5	1	0.0894
trp2∆BFP	10	1	0.0912
trp2∆BFP	10.5	1	0.0894
trp2∆BFP	11	1	0.0901
trp2∆BFP	11.5	1	0.0898
trp2∆BFP	12	1	0.0902
trp2∆BFP	12.5	1	0.0914
trp2∆BFP	13	1	0.0903
trp2∆BFP	13.5	1	0.0915
trp2∆BFP	14	1	0.0911
trp2∆BFP	14.5	1	0.0912
trp2∆BFP	15	1	0.0911
trp2∆BFP	15.5	1	0.0919
trp2∆BFP	16	1	0.0905
trp2∆BFP	16.5	1	0.0907
trp2∆BFP	17	1	0.092
trp2∆BFP	17.5	1	0.0934
trp2∆BFP	18	1	0.0916
trp2∆BFP	18.5	1	0.0916
trp2∆BFP	19	1	0.0914
trp2∆BFP	19.5	1	0.0923
trp2∆BFP	20	1	0.0916
trp2∆BFP	20.5	1	0.0913
trp2∆BFP	21	1	0.0916
trp2∆BFP	21.5	1	0.0915
trp2∆BFP	22	1	0.0906
trp2∆BFP	22.5	1	0.0921
trp2∆BFP	23	1	0.0912
trp2∆BFP	23.5	1	0.0932
trp2∆BFP	24	1	0.0907
trp2∆BFP	24.5	1	0.0908
trp2∆BFP	25	1	0.0917
trp2∆BFP	25.5	1	0.0909
trp2∆BFP	26	1	0.0911
trp2∆BFP	26.5	1	0.094
trp2∆BFP	27	1	0.0909
trp2∆BFP	27.5	1	0.0906
trp2∆BFP	28	1	0.0913
trp2∆BFP	28.5	1	0.0912
trp2∆BFP	29	1	0.0895
trp2∆BFP	29.5	1	0.0899
trp2∆BFP	30	1	0.0898
trp2∆BFP	30.5	1	0.0905
trp2∆BFP	31	1	0.0918
trp2∆BFP	31.5	1	0.0896
trp2∆BFP	32	1	0.0905
trp2∆BFP	32.5	1	0.0913
trp2∆BFP	33	1	0.0905
trp2∆BFP	33.5	1	0.0909
trp2∆BFP	34	1	0.0902
trp2∆BFP	34.5	1	0.0915
trp2∆BFP	35	1	0.0901
trp2∆BFP	35.5	1	0.0901
trp2∆BFP	36	1	0.0889
trp2∆BFP	36.5	1	0.0888
trp2∆BFP	37	1	0.0885
trp2∆BFP	37.5	1	0.0896
trp2∆BFP	38	1	0.0891
trp2∆BFP	38.5	1	0.0896
trp2∆BFP	39	1	0.0888
[truncated: 2,225 more rows]
