# Supplementary material for: Spontaneously established syntrophic yeast communities improve bioproduction
Source: Nat Chem Biol. 2023 May 29;19(8):951–61. doi: 10.1038/s41589-023-01341-2 (PMC10374442; doi:10.1038/s41589-023-01341-2)
Supplement: Source Data Fig. 4 — OD and metabolite quantification data. [file 41589_2023_1341_MOESM14_ESM.xlsx]

## Sheet: Panel c
Culture	Media	Replicate	OD600
WT	SM	R1	1.528
WT	SM	R2	1.515
WT	SM	R3	1.518
WT	SM+Ind	R1	1.516
WT	SM+Ind	R2	1.474
WT	SM+Ind	R3	1.504
WT	SM+Trp	R1	1.402
WT	SM+Trp	R2	1.418
WT	SM+Trp	R3	1.5
WT	SM+Ant	R1	1.493
WT	SM+Ant	R2	1.498
WT	SM+Ant	R3	1.505
TRP2+TRP4+1:1	SM	R1	1.074
TRP2+TRP4+1:1	SM	R2	1.048
TRP2+TRP4+1:1	SM	R3	1.134
TRP2+TRP4+1:2	SM	R1	1.039
TRP2+TRP4+1:2	SM	R2	1.052
TRP2+TRP4+1:2	SM	R3	0.982
TRP2+TRP4+1:5	SM	R1	0.655
TRP2+TRP4+1:5	SM	R2	0.66
TRP2+TRP4+1:5	SM	R3	0.609
TRP2+TRP4+2:1	SM	R1	1.022
TRP2+TRP4+2:1	SM	R2	0.96
TRP2+TRP4+2:1	SM	R3	0.869
TRP2+TRP4+5:1	SM	R1	0.889
TRP2+TRP4+5:1	SM	R2	0.592
TRP2+TRP4+5:1	SM	R3	0.58
TRP2	SM	R1	0.257
TRP2	SM	R2	0.262
TRP2	SM	R3	0.253
TRP2	SM+Ant	R1	1.333
TRP2	SM+Ant	R2	1.338
TRP2	SM+Ant	R3	1.344
TRP2	SM+Ind	R1	1.199
TRP2	SM+Ind	R2	1.155
TRP2	SM+Ind	R3	1.167
TRP2	SM+Trp	R1	1.352
TRP2	SM+Trp	R2	1.36
TRP2	SM+Trp	R3	1.357
TRP4	SM	R1	0.369
TRP4	SM	R2	0.376
TRP4	SM	R3	0.345
TRP4	SM+Ant	R1	0.36
TRP4	SM+Ant	R2	0.351
TRP4	SM+Ant	R3	0.367
TRP4	SM+Ind	R1	1.256
TRP4	SM+Ind	R2	1.278
TRP4	SM+Ind	R3	1.271
TRP4	SM+Trp	R1	1.541
TRP4	SM+Trp	R2	1.546
TRP4	SM+Trp	R3	1.528

## Sheet: Panel d
Strain	Media	Replicate	OD	Metabolite	Concentration (uM)	Concentration normalized by OD600 (uM)
WT	SM	R1	1.528	Tryptophan	0	0
WT	SM	R2	1.515	Tryptophan	1.96179	1.29491
WT	SM	R3	1.518	Tryptophan	0.0865785	0.0570346
WT	SM+Trp	R1	1.402	Tryptophan	1.35165	0.964087
WT	SM+Trp	R2	1.418	Tryptophan	1.19388	0.841948
WT	SM+Trp	R3	1.5	Tryptophan	0.825864	0.550576
WT	SM+Ant	R1	1.493	Tryptophan	0.614576	0.411638
WT	SM+Ant	R2	1.498	Tryptophan	10.4122	6.95074
WT	SM+Ant	R3	1.505	Tryptophan	0.166807	0.110835
WT	SM+Ind	R1	1.516	Tryptophan	0.327559	0.216068
WT	SM+Ind	R2	1.474	Tryptophan	16.456	11.1642
WT	SM+Ind	R3	1.504	Tryptophan	6.20063	4.12276
TRP2	SM	R1	0.257	Tryptophan	3.02514	11.771
TRP2	SM	R2	0.262	Tryptophan	1.54205	5.88567
TRP2	SM	R3	0.253	Tryptophan	1.17928	4.66117
TRP2	SM+Trp	R1	1.352	Tryptophan	36.1318	26.7247
TRP2	SM+Trp	R2	1.36	Tryptophan	23.7661	17.475
TRP2	SM+Trp	R3	1.357	Tryptophan	37.9549	27.9697
TRP2	SM+Ant	R1	1.333	Tryptophan	12.301	9.22808
TRP2	SM+Ant	R2	1.338	Tryptophan	0.227898	0.170327
TRP2	SM+Ant	R3	1.344	Tryptophan	7.29548	5.42818
TRP2	SM+Ind	R1	1.199	Tryptophan	3.02401	2.52211
TRP2	SM+Ind	R2	1.155	Tryptophan	11.9802	10.3724
TRP2	SM+Ind	R3	1.167	Tryptophan	7.70852	6.60541
TRP4	SM	R1	0.369	Tryptophan	1.82469	4.94495
TRP4	SM	R2	0.376	Tryptophan	3.84875	10.236
TRP4	SM	R3	0.345	Tryptophan	2.44639	7.09099
TRP4	SM+Trp	R1	1.541	Tryptophan	29.2713	18.995
TRP4	SM+Trp	R2	1.546	Tryptophan	95.1242	61.5292
TRP4	SM+Trp	R3	1.528	Tryptophan	501.853	328.438
TRP4	SM+Ant	R1	0.36	Tryptophan	2.43383	6.76065
TRP4	SM+Ant	R2	0.351	Tryptophan	2.57306	7.33065
TRP4	SM+Ant	R3	0.367	Tryptophan	3.28871	8.96108
TRP4	SM+Ind	R1	1.256	Tryptophan	16.6251	13.2366
TRP4	SM+Ind	R2	1.278	Tryptophan	25.4813	19.9384
TRP4	SM+Ind	R3	1.271	Tryptophan	11.4318	8.99435
TRP2+TRP4+1:5	SM	R1	0.655	Tryptophan	1.67544	2.55793
TRP2+TRP4+1:5	SM	R2	0.66	Tryptophan	3.08065	4.66765
TRP2+TRP4+1:5	SM	R3	0.609	Tryptophan	2.47369	4.06189
TRP2+TRP4+1:2	SM	R1	1.039	Tryptophan	13.2181	12.722
TRP2+TRP4+1:2	SM	R2	1.052	Tryptophan	13.177	12.5257
TRP2+TRP4+1:2	SM	R3	0.982	Tryptophan	8.23596	8.38692
TRP2+TRP4+1:1	SM	R1	1.074	Tryptophan	3.24943	3.02554
TRP2+TRP4+1:1	SM	R2	1.048	Tryptophan	1.78734	1.70548
TRP2+TRP4+1:1	SM	R3	1.134	Tryptophan	4.66322	4.11218
TRP2+TRP4+2:1	SM	R1	1.022	Tryptophan	0	0
TRP2+TRP4+2:1	SM	R2	0.96	Tryptophan	2.08388	2.17071
TRP2+TRP4+2:1	SM	R3	0.869	Tryptophan	1.32706	1.52711
TRP2+TRP4+5:1	SM	R1	0.889	Tryptophan	0	0
TRP2+TRP4+5:1	SM	R2	0.592	Tryptophan	0	0
TRP2+TRP4+5:1	SM	R3	0.58	Tryptophan	0.118007	0.203461
WT	SM	R1	1.528	AnthranilicAcid	0	0
WT	SM	R2	1.515	AnthranilicAcid	0	0
WT	SM	R3	1.518	AnthranilicAcid	0	0
WT	SM+Trp	R1	1.402	AnthranilicAcid	0	0
WT	SM+Trp	R2	1.418	AnthranilicAcid	0	0
WT	SM+Trp	R3	1.5	AnthranilicAcid	0	0
WT	SM+Ant	R1	1.493	AnthranilicAcid	112.758	75.5244
WT	SM+Ant	R2	1.498	AnthranilicAcid	114.968	76.7476
WT	SM+Ant	R3	1.505	AnthranilicAcid	44.7847	29.7573
WT	SM+Ind	R1	1.516	AnthranilicAcid	3.23686	2.13513
WT	SM+Ind	R2	1.474	AnthranilicAcid	3.76546	2.55458
WT	SM+Ind	R3	1.504	AnthranilicAcid	1.67606	1.1144
TRP2	SM	R1	0.257	AnthranilicAcid	0	0
TRP2	SM	R2	0.262	AnthranilicAcid	0	0
TRP2	SM	R3	0.253	AnthranilicAcid	0	0
TRP2	SM+Trp	R1	1.352	AnthranilicAcid	0	0
TRP2	SM+Trp	R2	1.36	AnthranilicAcid	0	0
TRP2	SM+Trp	R3	1.357	AnthranilicAcid	0	0
TRP2	SM+Ant	R1	1.333	AnthranilicAcid	187.296	140.507
TRP2	SM+Ant	R2	1.338	AnthranilicAcid	126.159	94.2893
TRP2	SM+Ant	R3	1.344	AnthranilicAcid	148.01	110.127
TRP2	SM+Ind	R1	1.199	AnthranilicAcid	1.0557	0.88048
TRP2	SM+Ind	R2	1.155	AnthranilicAcid	1.03922	0.899761
TRP2	SM+Ind	R3	1.167	AnthranilicAcid	0	0
TRP4	SM	R1	0.369	AnthranilicAcid	1897.3	5141.73
TRP4	SM	R2	0.376	AnthranilicAcid	2733.64	7270.33
TRP4	SM	R3	0.345	AnthranilicAcid	2401.07	6959.64
TRP4	SM+Trp	R1	1.541	AnthranilicAcid	1399.39	908.106
TRP4	SM+Trp	R2	1.546	AnthranilicAcid	1842.16	1191.56
TRP4	SM+Trp	R3	1.528	AnthranilicAcid	1496.07	979.101
TRP4	SM+Ant	R1	0.36	AnthranilicAcid	4127.78	11466
TRP4	SM+Ant	R2	0.351	AnthranilicAcid	3868.67	11021.9
TRP4	SM+Ant	R3	0.367	AnthranilicAcid	4665.29	12712
TRP4	SM+Ind	R1	1.256	AnthranilicAcid	4943.95	3936.26
TRP4	SM+Ind	R2	1.278	AnthranilicAcid	7009.09	5484.42
TRP4	SM+Ind	R3	1.271	AnthranilicAcid	3549.02	2792.31
TRP2+TRP4+1:5	SM	R1	0.655	AnthranilicAcid	1810.37	2763.92
TRP2+TRP4+1:5	SM	R2	0.66	AnthranilicAcid	1729.08	2619.83
TRP2+TRP4+1:5	SM	R3	0.609	AnthranilicAcid	1006.59	1652.86
TRP2+TRP4+1:2	SM	R1	1.039	AnthranilicAcid	101.701	97.8835
TRP2+TRP4+1:2	SM	R2	1.052	AnthranilicAcid	151.482	143.995
TRP2+TRP4+1:2	SM	R3	0.982	AnthranilicAcid	117.122	119.269
TRP2+TRP4+1:1	SM	R1	1.074	AnthranilicAcid	78.1002	72.719
TRP2+TRP4+1:1	SM	R2	1.048	AnthranilicAcid	59.4015	56.6808
TRP2+TRP4+1:1	SM	R3	1.134	AnthranilicAcid	139.719	123.209
TRP2+TRP4+2:1	SM	R1	1.022	AnthranilicAcid	56.0969	54.8893
TRP2+TRP4+2:1	SM	R2	0.96	AnthranilicAcid	62.1389	64.7281
TRP2+TRP4+2:1	SM	R3	0.869	AnthranilicAcid	41.5419	47.8043
TRP2+TRP4+5:1	SM	R1	0.889	AnthranilicAcid	30.8778	34.7332
TRP2+TRP4+5:1	SM	R2	0.592	AnthranilicAcid	36.3892	61.4683
TRP2+TRP4+5:1	SM	R3	0.58	AnthranilicAcid	51.683	89.1086
WT	SM	R1	1.528	Indole	940.71	615.648
WT	SM	R2	1.515	Indole	588.014	388.128
WT	SM	R3	1.518	Indole	1315.67	866.711
WT	SM+Trp	R1	1.402	Indole	1133.19	808.266
WT	SM+Trp	R2	1.418	Indole	642.571	453.153
WT	SM+Trp	R3	1.5	Indole	883.492	588.995
WT	SM+Ant	R1	1.493	Indole	1112.68	745.263
WT	SM+Ant	R2	1.498	Indole	716.075	478.021
WT	SM+Ant	R3	1.505	Indole	755.961	502.3
WT	SM+Ind	R1	1.516	Indole	1931.72	1274.22
WT	SM+Ind	R2	1.474	Indole	2020.21	1370.57
WT	SM+Ind	R3	1.504	Indole	841.904	559.777
TRP2	SM	R1	0.257	Indole	0	0
TRP2	SM	R2	0.262	Indole	0	0
TRP2	SM	R3	0.253	Indole	0	0
TRP2	SM+Trp	R1	1.352	Indole	315.264	233.184
TRP2	SM+Trp	R2	1.36	Indole	414.1	304.486
TRP2	SM+Trp	R3	1.357	Indole	459.645	338.721
TRP2	SM+Ant	R1	1.333	Indole	882.395	661.962
TRP2	SM+Ant	R2	1.338	Indole	966.781	722.557
TRP2	SM+Ant	R3	1.344	Indole	623.611	463.996
TRP2	SM+Ind	R1	1.199	Indole	415.085	346.192
TRP2	SM+Ind	R2	1.155	Indole	554.729	480.285
TRP2	SM+Ind	R3	1.167	Indole	317.772	272.298
TRP4	SM	R1	0.369	Indole	0	0
TRP4	SM	R2	0.376	Indole	272.793	725.512
TRP4	SM	R3	0.345	Indole	0	0
TRP4	SM+Trp	R1	1.541	Indole	1753.17	1137.69
TRP4	SM+Trp	R2	1.546	Indole	2288.91	1480.54
TRP4	SM+Trp	R3	1.528	Indole	706.607	462.439
TRP4	SM+Ant	R1	0.36	Indole	318.037	883.437
TRP4	SM+Ant	R2	0.351	Indole	0	0
TRP4	SM+Ant	R3	0.367	Indole	0	0
TRP4	SM+Ind	R1	1.256	Indole	613.245	488.252
TRP4	SM+Ind	R2	1.278	Indole	841.852	658.726
TRP4	SM+Ind	R3	1.271	Indole	468.728	368.787
TRP2+TRP4+1:5	SM	R1	0.655	Indole	306.335	467.687
TRP2+TRP4+1:5	SM	R2	0.66	Indole	276.747	419.313
TRP2+TRP4+1:5	SM	R3	0.609	Indole	270.142	443.583
TRP2+TRP4+1:2	SM	R1	1.039	Indole	385.348	370.883
TRP2+TRP4+1:2	SM	R2	1.052	Indole	741.496	704.844
TRP2+TRP4+1:2	SM	R3	0.982	Indole	466.077	474.62
TRP2+TRP4+1:1	SM	R1	1.074	Indole	433.586	403.711
TRP2+TRP4+1:1	SM	R2	1.048	Indole	345.875	330.034
TRP2+TRP4+1:1	SM	R3	1.134	Indole	582.467	513.64
TRP2+TRP4+2:1	SM	R1	1.022	Indole	470.761	460.627
TRP2+TRP4+2:1	SM	R2	0.96	Indole	343.726	358.048
TRP2+TRP4+2:1	SM	R3	0.869	Indole	320.369	368.664
TRP2+TRP4+5:1	SM	R1	0.889	Indole	406.472	457.224
TRP2+TRP4+5:1	SM	R2	0.592	Indole	0	0
TRP2+TRP4+5:1	SM	R3	0.58	Indole	345.602	595.865
