# Supplementary material for: Spontaneously established syntrophic yeast communities improve bioproduction
Source: Nat Chem Biol. 2023 May 29;19(8):951–61. doi: 10.1038/s41589-023-01341-2 (PMC10374442; doi:10.1038/s41589-023-01341-2)
Supplement: Source Data Fig. 5 — OD and metabolite quantification data. [file 41589_2023_1341_MOESM15_ESM.xlsx]

## Sheet: Panel c
Culture	Replicate	OD600
△HIS2-△MET3 1:10	rep1	0.34
△HIS2-△MET3 1:10	rep2	0.328
△HIS2-△MET3 1:10	rep3	0.325
△HIS2-△MET3 20:1	rep1	0.814
△HIS2-△MET3 20:1	rep2	0.824
△HIS2-△MET3 20:1	rep3	0.82
△HIS2-△MET3 5:1	rep1	0.882
△HIS2-△MET3 5:1	rep2	0.925
△HIS2-△MET3 5:1	rep3	0.925
△MET14-△TRP4 1:10	rep1	0.967
△MET14-△TRP4 1:10	rep2	1.016
△MET14-△TRP4 1:10	rep3	0.824
△MET14-△TRP4 1:2	rep1	1.236
△MET14-△TRP4 1:2	rep2	1.17
△MET14-△TRP4 1:2	rep3	1.183
△MET14-△TRP4 10:1	rep1	0.198
△MET14-△TRP4 10:1	rep2	0.197
△MET14-△TRP4 10:1	rep3	0.2
△MET3-△HIS2 1:20	rep1	0.767
△MET3-△HIS2 1:20	rep2	0.786
△MET3-△HIS2 1:20	rep3	0.744
△MET3-△HIS2 1:5	rep1	0.838
△MET3-△HIS2 1:5	rep2	0.802
△MET3-△HIS2 1:5	rep3	0.804
△MET3-△HIS2 10:1	rep1	0.292
△MET3-△HIS2 10:1	rep2	0.323
△MET3-△HIS2 10:1	rep3	0.287
△TRP2-△TRP4 1:1	rep1	1.291
△TRP2-△TRP4 1:1	rep2	1.262
△TRP2-△TRP4 1:1	rep3	1.243
△TRP2-△TRP4 1:10	rep1	1.363
△TRP2-△TRP4 1:10	rep2	1.348
△TRP2-△TRP4 1:10	rep3	1.348
△TRP2-△TRP4 10:1	rep1	0.468
△TRP2-△TRP4 10:1	rep2	0.431
△TRP2-△TRP4 10:1	rep3	0.395
△TRP4-△MET14 1:10	rep1	0.215
△TRP4-△MET14 1:10	rep2	0.191
△TRP4-△MET14 1:10	rep3	0.21
△TRP4-△MET14 10:1	rep1	0.825
△TRP4-△MET14 10:1	rep2	0.928
△TRP4-△MET14 10:1	rep3	0.841
△TRP4-△MET14 2:1	rep1	1.135
△TRP4-△MET14 2:1	rep2	1.102
△TRP4-△MET14 2:1	rep3	1.147
△TRP4-△TRP2 1:1	rep1	1.071
△TRP4-△TRP2 1:1	rep2	1.002
△TRP4-△TRP2 1:1	rep3	1.052
△TRP4-△TRP2 1:10	rep1	0.415
△TRP4-△TRP2 1:10	rep2	0.333
△TRP4-△TRP2 1:10	rep3	0.335
△TRP4-△TRP2 10:1	rep1	1.306
△TRP4-△TRP2 10:1	rep2	1.325
△TRP4-△TRP2 10:1	rep3	1.322
Wild Type	rep1	1.572
Wild Type	rep2	1.454
Wild Type	rep3	1.461

## Sheet: Panel d
Culture	Replicate	Glucose (mg/mL)	Malonic semialdehyde normalized by OD (mM)
△HIS2-△MET3 1:10	rep1	22.1227	56.4988
△HIS2-△MET3 1:10	rep2	22.5591	56.1707
△HIS2-△MET3 1:10	rep3	22.8523	62.7209
△HIS2-△MET3 20:1	rep1	8.66445	65.7812
△HIS2-△MET3 20:1	rep2	8.29946	63.4578
△HIS2-△MET3 20:1	rep3	11.1266	63.0543
△HIS2-△MET3 5:1	rep1	7.36167	57.894
△HIS2-△MET3 5:1	rep2	7.23876	55.6929
△HIS2-△MET3 5:1	rep3	6.16101	40.3209
△MET14-△TRP4 1:10	rep1	7.88989	40.6206
△MET14-△TRP4 1:10	rep2	6.95033	41.0525
△MET14-△TRP4 1:10	rep3	12.2012	55.7589
△MET14-△TRP4 1:2	rep1	5.5117	40.3653
△MET14-△TRP4 1:2	rep2	5.27684	36.9101
△MET14-△TRP4 1:2	rep3	1.24831	36.7078
△MET14-△TRP4 10:1	rep1	22.6912	52.3869
△MET14-△TRP4 10:1	rep2	21.9639	50.4796
△MET14-△TRP4 10:1	rep3	22.7138	65.8365
△MET3-△HIS2 1:20	rep1	9.18562	42.505
△MET3-△HIS2 1:20	rep2	9.24801	43.5195
△MET3-△HIS2 1:20	rep3	10.1924	49.4569
△MET3-△HIS2 1:5	rep1	9.22179	54.2558
△MET3-△HIS2 1:5	rep2	9.25086	41.6537
△MET3-△HIS2 1:5	rep3	9.82125	41.4552
△MET3-△HIS2 10:1	rep1	22.1489	44.861
△MET3-△HIS2 10:1	rep2	22.4516	46.0031
△MET3-△HIS2 10:1	rep3	23.3198	56.108
△TRP2-△TRP4 1:1	rep1	0.0675829	60.4759
△TRP2-△TRP4 1:1	rep2	0	52.9808
△TRP2-△TRP4 1:1	rep3	0	67.4967
△TRP2-△TRP4 1:10	rep1	0	39.8795
△TRP2-△TRP4 1:10	rep2	0	41.6349
△TRP2-△TRP4 1:10	rep3	0	30.3194
△TRP2-△TRP4 10:1	rep1	19.271	108.64
△TRP2-△TRP4 10:1	rep2	18.5253	112.258
△TRP2-△TRP4 10:1	rep3	18.419	126.38
△TRP4-△MET14 1:10	rep1	24.9146	28.9893
△TRP4-△MET14 1:10	rep2	24.6442	27.2559
△TRP4-△MET14 1:10	rep3	23.8542	24.2769
△TRP4-△MET14 10:1	rep1	10.4647	39.9767
△TRP4-△MET14 10:1	rep2	8.58057	42.5272
△TRP4-△MET14 10:1	rep3	10.5763	54.5114
△TRP4-△MET14 2:1	rep1	4.40068	31.1342
△TRP4-△MET14 2:1	rep2	4.79188	29.7399
△TRP4-△MET14 2:1	rep3	4.6142	33.2333
△TRP4-△TRP2 1:1	rep1	3.05321	62.9813
△TRP4-△TRP2 1:1	rep2	3.95347	70.4862
△TRP4-△TRP2 1:1	rep3	2.93166	70.7195
△TRP4-△TRP2 1:10	rep1	19.6388	134.846
△TRP4-△TRP2 1:10	rep2	18.2224	166.794
△TRP4-△TRP2 1:10	rep3	17.829	150.913
△TRP4-△TRP2 10:1	rep1	0	60.681
△TRP4-△TRP2 10:1	rep2	0	63.8551
△TRP4-△TRP2 10:1	rep3	0	58.3224
RLAs879	rep1	0.0489619	25.6231
RLAs879	rep2	0.0511331	23.2609
RLAs879	rep3	0.0501921	27.0754
