# Supplementary material for: Spontaneously established syntrophic yeast communities improve bioproduction
Source: Nat Chem Biol. 2023 May 29;19(8):951–61. doi: 10.1038/s41589-023-01341-2 (PMC10374442; doi:10.1038/s41589-023-01341-2)
Supplement: Source Data Extended Data Fig. 5 — Statistical source data. [file 41589_2023_1341_MOESM17_ESM.xlsx]

## Sheet: Panels a and d
Deleted ORF	Associated product	Gene ontology
ADE5,7	adenine	purine nucleobase biosynthesis
ARG1	arginine	arginine biosynthesis
ARG2	arginine	arginine biosynthesis
ECM29	proteasome	proteasome assembly
ERG4	ergosterol	ergosterol biosynthesis
HIS1	histidine	histidine biosynthesis
HIS4	histidine	histidine biosynthesis
HIS6	histidine	histidine biosynthesis
HMF1	unknown	unknown
IBA57	protein maturation	iron-sulpher cluster
ISA1	protein maturation	iron-sulpher cluster
LYS1	lysine	lysine biosynthesis
MET10	methionine/sulphate	sulphate assimilation
MET13	methionine/sulphate	methionine biosynthesis
MET7	methionine/sulphate	methionine biosynthesis
MHF2	DNA damage response	DNA damage response
YBR209W	unknown	unknown
ORT1	arginine	ornithine transporter
POS5	stress response	oxidative stress response
RPL27A	ribosome	cytoplasmic translation
TRP2	tryptophan	tryptophan biosynthesis
TRP3	tryptophan	tryptophan biosynthesis
URA1	uracil	pyrimidine nucleobase biosynthesis
VPS65	unknown	unknown
ADE1	adenine	purine nucleobase biosynthesis
ARG3	arginine	citruline biosynthesis
ARO1	aromatic amino acids	chorismate biosynthesis
ARO7	aromatic amino acids	tyrosine biosynthesis
ILV1	isoleucine/valine	isoleucine biosynthesis
IRC10	unknown	unknown
LAG1	ceramide	ceramide biosynthesis
LYS4	lysine	lysine biosynthesis
LYS9	lysine	lysine biosynthesis
MET3	methionine/sulphate	sulphate assimilation
ADE2	adenine	purine nucleobase biosynthesis
ADE6	adenine	purine nucleobase biosynthesis
LYS2	lysine	lysine biosynthesis
MET14	methionine/sulphate	sulphate assimilation
RPS24B	ribosome	ribosome structure
TRP5	tryptophan	tryptophan biosynthesis
ARG4	arginine	arginine biosynthesis
ARG5,6	arginine	arginine biosynthesis
ARG8	arginine	arginine biosynthesis
BUD16	vitamin B6	bud site selection
FCY22	cytosine	nucleobase transport
PEX35	unknown	peroxisome associated
RSC2	DNA translocase activity	DNA translocase activity
TRP4	tryptophan	tryptophan biosynthesis
HIS2	histidine	histidine biosynthesis
LYS5	lysine	lysine biosynthesis
MET1	methionine/siroheme	siroheme biosynthesis
YHL005C	unknown	unknown
URA4	uracil	pyrimidine nucleobase biosynthesis
ADE8	adenine	purine nucleobase biosynthesis
ARO2	aromatic amino acids	chorismate biosynthesis
LYS12	lysine	lysine biosynthesis
YEA4	transmembrane transport	transmembrane transport
MET5	methionine/sulphate	sulphate assimilation
APT1	adenine	purine nucleobase biosynthesis
APL2	clathrin	golgi transport
PRP18	mRNA splicing	mRNA splicing
VPH2	V-ATPase assembly	vacuolar acidification

## Sheet: Panels b and e
Deleted ORF	Associated product	Gene ontology
ADE5,7	adenine	purine nucleobase biosynthesis
ARG1	arginine	arginine biosynthesis
ARG2	arginine	arginine biosynthesis
ECM29	proteasome	proteasome assembly
HIS1	histidine	histidine biosynthesis
HIS4	histidine	histidine biosynthesis
HIS6	histidine	histidine biosynthesis
IBA57	protein maturation	iron-sulpher cluster
MET10	methionine/sulphate	sulphate assimilation
MET13	methionine/sulphate	methionine biosynthesis
MHF2	DNA damage response	DNA damage response
ORT1	arginine	ornithine transporter
RPL27A	ribosome	cytoplasmic translation
TRP2	tryptophan	tryptophan biosynthesis
URA1	uracil	pyrimidine nucleobase biosynthesis
ADE1	adenine	purine nucleobase biosynthesis
ARG3	arginine	citruline biosynthesis
ARO1	aromatic amino acids	chorismate biosynthesis
ARO7	aromatic amino acids	tyrosine biosynthesis
ILV1	isoleucine/valine	isoleucine biosynthesis
IRC10	unknown	unknown
LYS4	lysine	lysine biosynthesis
MET3	methionine/sulphate	sulphate assimilation
ADE6	adenine	purine nucleobase biosynthesis
MET14	methionine/sulphate	sulphate assimilation
RPS24B	ribosome	ribosome structure
ARG8	arginine	arginine biosynthesis
RSC2	DNA translocase activity	DNA translocase activity
TRP4	tryptophan	tryptophan biosynthesis
HIS2	histidine	histidine biosynthesis
MET1	methionine/siroheme	siroheme biosynthesis
ARO2	aromatic amino acids	chorismate biosynthesis
LYS12	lysine	lysine biosynthesis
YEA4	transmembrane transport	transmembrane transport
MET5	methionine/sulphate	sulphate assimilation
VPH2	V-ATPase assembly	vacuolar acidification

## Sheet: Panels c and f
Deleted ORF	Coculture	Associated product	Gene ontology
ADE1	ADE1-YEA4	adenine	purine nucleobase biosynthesis
ADE1	ADE1-MET13	adenine	purine nucleobase biosynthesis
ADE1	ADE1-VPH2	adenine	purine nucleobase biosynthesis
ADE1	ADE1-ILV1	adenine	purine nucleobase biosynthesis
ADE1	ADE1-ARO2	adenine	purine nucleobase biosynthesis
ADE1	ADE1-IBA57	adenine	purine nucleobase biosynthesis
ADE1	ADE1-HIS1	adenine	purine nucleobase biosynthesis
ADE1	ADE1-ARG2	adenine	purine nucleobase biosynthesis
ADE5,7	ADE5,7-VPH2	adenine	purine nucleobase biosynthesis
ADE6	TRP4-ADE6	adenine	purine nucleobase biosynthesis
ARG1	ARG1-RPS24B	arginine	arginine biosynthesis
ARG2	IRC10-ARG2	arginine	arginine biosynthesis
ARG2	MET14-ARG2	arginine	arginine biosynthesis
ARG2	MET1-ARG2	arginine	arginine biosynthesis
ARG2	ARG2-MET14	arginine	arginine biosynthesis
ARG2	ADE1-ARG2	arginine	arginine biosynthesis
ARG2	MET5-ARG2	arginine	arginine biosynthesis
ARG2	MET3-ARG2	arginine	arginine biosynthesis
ARG3	ARG3-MET14	arginine	citruline biosynthesis
ARG8	HIS4-ARG8	arginine	arginine biosynthesis
ARO1	ARO1-TRP4	aromatic amino acids	chorismate biosynthesis
ARO2	ARO2-HIS6	aromatic amino acids	chorismate biosynthesis
ARO2	URA1-ARO2	aromatic amino acids	chorismate biosynthesis
ARO2	RPL27A-ARO2	aromatic amino acids	chorismate biosynthesis
ARO2	LYS12-ARO2	aromatic amino acids	chorismate biosynthesis
ARO2	ADE1-ARO2	aromatic amino acids	chorismate biosynthesis
ARO7	ARO7-MET14	aromatic amino acids	tyrosine biosynthesis
ECM29	ECM29-RPS24B	proteasome	proteasome assembly
HIS1	ADE1-HIS1	histidine	histidine biosynthesis
HIS1	MET5-HIS1	histidine	histidine biosynthesis
HIS1	RPL27A-HIS1	histidine	histidine biosynthesis
HIS2	HIS2-MET1	histidine	histidine biosynthesis
HIS2	MET10-HIS2	histidine	histidine biosynthesis
HIS2	HIS2-MET14	histidine	histidine biosynthesis
HIS2	HIS2-MET3	histidine	histidine biosynthesis
HIS4	HIS4-TRP4	histidine	histidine biosynthesis
HIS4	HIS4-ARG8	histidine	histidine biosynthesis
HIS6	LYS12-HIS6	histidine	histidine biosynthesis
HIS6	MHF2-HIS6	histidine	histidine biosynthesis
HIS6	ARO2-HIS6	histidine	histidine biosynthesis
IBA57	RPL27A-IBA57	protein maturation	iron-sulpher cluster
IBA57	ADE1-IBA57	protein maturation	iron-sulpher cluster
ILV1	ADE1-ILV1	isoleucine/valine	isoleucine biosynthesis
IRC10	IRC10-TRP4	unknown	unknown
IRC10	IRC10-ARG2	unknown	unknown
IRC10	IRC10-MET14	unknown	unknown
LYS12	LYS12-HIS6	lysine	lysine biosynthesis
LYS12	LYS12-ARO2	lysine	lysine biosynthesis
LYS12	LYS12-RPS24B	lysine	lysine biosynthesis
LYS4	LYS4-MET14	lysine	lysine biosynthesis
MET1	MET1-ARG2	methionine/siroheme	siroheme biosynthesis
MET1	TRP4-MET1	methionine/siroheme	siroheme biosynthesis
MET1	HIS2-MET1	methionine/siroheme	siroheme biosynthesis
MET10	MET10-HIS2	methionine/sulphate	sulphate assimilation
MET13	URA1-MET13	methionine/sulphate	methionine biosynthesis
MET13	MET13-RPS24B	methionine/sulphate	methionine biosynthesis
MET13	ADE1-MET13	methionine/sulphate	methionine biosynthesis
MET14	MET14-ARG2	methionine/sulphate	sulphate assimilation
MET14	HIS2-MET14	methionine/sulphate	sulphate assimilation
MET14	MET14-TRP4	methionine/sulphate	sulphate assimilation
MET14	ARO7-MET14	methionine/sulphate	sulphate assimilation
MET14	ARG3-MET14	methionine/sulphate	sulphate assimilation
MET14	LYS4-MET14	methionine/sulphate	sulphate assimilation
MET14	IRC10-MET14	methionine/sulphate	sulphate assimilation
MET14	ARG2-MET14	methionine/sulphate	sulphate assimilation
MET3	TRP4-MET3	methionine/sulphate	sulphate assimilation
MET3	HIS2-MET3	methionine/sulphate	sulphate assimilation
MET3	MET3-ARG2	methionine/sulphate	sulphate assimilation
MET5	MET5-ARG2	methionine/sulphate	sulphate assimilation
MET5	MET5-HIS1	methionine/sulphate	sulphate assimilation
MHF2	MHF2-HIS6	DNA damage response	DNA damage response
MHF2	MHF2-RPS24B	DNA damage response	DNA damage response
ORT1	ORT1-TRP4	arginine	ornithine transporter
RPL27A	RPL27A-HIS1	ribosome	cytoplasmic translation
RPL27A	RPL27A-ARO2	ribosome	cytoplasmic translation
RPL27A	RPL27A-IBA57	ribosome	cytoplasmic translation
RPS24B	ARG1-RPS24B	ribosome	ribosome structure
RPS24B	ECM29-RPS24B	ribosome	ribosome structure
RPS24B	MHF2-RPS24B	ribosome	ribosome structure
RPS24B	MET13-RPS24B	ribosome	ribosome structure
RPS24B	LYS12-RPS24B	ribosome	ribosome structure
RSC2	RSC2-TRP4	DNA translocase activity	DNA translocase activity
TRP2	TRP4-TRP2	tryptophan	tryptophan biosynthesis
TRP4	RSC2-TRP4	tryptophan	tryptophan biosynthesis
TRP4	TRP4-TRP2	tryptophan	tryptophan biosynthesis
TRP4	TRP4-MET1	tryptophan	tryptophan biosynthesis
TRP4	ARO1-TRP4	tryptophan	tryptophan biosynthesis
TRP4	TRP4-MET3	tryptophan	tryptophan biosynthesis
TRP4	IRC10-TRP4	tryptophan	tryptophan biosynthesis
TRP4	MET14-TRP4	tryptophan	tryptophan biosynthesis
TRP4	TRP4-ADE6	tryptophan	tryptophan biosynthesis
TRP4	ORT1-TRP4	tryptophan	tryptophan biosynthesis
TRP4	HIS4-TRP4	tryptophan	tryptophan biosynthesis
URA1	URA1-ARO2	uracil	pyrimidine nucleobase biosynthesis
URA1	URA1-MET13	uracil	pyrimidine nucleobase biosynthesis
VPH2	ADE1-VPH2	V-ATPase assembly	vacuolar acidification
VPH2	ADE5,7-VPH2	V-ATPase assembly	vacuolar acidification
YEA4	ADE1-YEA4	transmembrane transport	transmembrane transport
