# Supplementary material for: Spontaneously established syntrophic yeast communities improve bioproduction
Source: Nat Chem Biol. 2023 May 29;19(8):951–61. doi: 10.1038/s41589-023-01341-2 (PMC10374442; doi:10.1038/s41589-023-01341-2)
Supplement: Source Data Extended Data Fig. 6 — Fluorescence and OD data. [file 41589_2023_1341_MOESM18_ESM.xlsx]

## Sheet: comparison YKO to reconstructed
Panel a
Monoculture/Co-culture	Replicate 1	Replicate 2	Replicate 3	Replicate 4
BY4741	0.051	0.052	0.05	0.049
BY4741 pHLUM	0.822	0.841	0.889	0.889
met3Δ COLLECTION	0.10696	0.192323	0.201294
met3Δ	0.21302	0.207925	0.231258
his2Δ COLLECTION	0.192649	0.231813	0.180915
his2Δ	0.222328	0.191373	0.25385
met3Δ-his2Δ COLLECTION	0.533851	0.466796	0.473894
met3Δ-his2Δ	0.419413	0.468582	0.447707
met3Δ COLLECTION	0.279421	0.223585	0.260406
met3Δ	0.201852	0.20338	0.219732
met1Δ COLLECTION	0.252817	0.194119	0.200909
met1Δ	0.192735	0.194108	0.200217
met3Δ-met1Δ COLLECTION	0.517774	0.470297	0.540829
met3Δ-met1Δ	0.537218	0.529105	0.569998
met14Δ COLLECTION	0.207839	0.215512	0.256845
met14Δ	0.216998	0.213085	0.23494
trp4Δ COLLECTION	0.136091	0.133246	0.125624
trp4Δ	0.145203	0.151372	0.134197
met14Δ-trp4Δ COLLECTION	0.621284	0.584091	0.611351
met14Δ-trp4Δ	0.609418	0.612193	0.608043
met5Δ COLLECTION	0.189136	0.233651	0.233888
met5Δ	0.229122	0.233253	0.232225
met14Δ COLLECTION	0.225014	0.210509	0.210731
met14Δ	0.222807	0.150358	0.211003
met5Δ-met14Δ COLLECTION	0.527509	0.535385	0.423088
met5Δ-met14Δ	0.529918	0.5444	0.504465
met1Δ COLLECTION	0.131839	0.184136	0.20375
met1Δ	0.216448	0.1941	0.200275
arg2Δ COLLECTION	0.183358	0.181386	0.183625
arg2Δ	0.181155	0.179173	0.21321
met1Δ-arg2Δ COLLECTION	0.28016	0.328881	0.426809
met1Δ-arg2Δ	0.37996	0.383703	0.329147
lys12Δ COLLECTION	0.25271	0.24193	0.251588
lys12Δ	0.255282	0.156397	0.2563
trp4Δ COLLECTION	0.157625	0.14911	0.200763
trp4Δ	0.210948	0.215635	0.253462
lys12Δ-trp4Δ COLLECTION	0.355807	0.35786	0.35465
lys12Δ-trp4Δ	0.399605	0.398977	0.425857
arg2Δ COLLECTION	0.186	0.176	0.111	0.119
arg2Δ	0.295	0.297	0.238	0.204
met5Δ COLLECTION	0.203	0.151	0.16	0.165
met5Δ	0.089	0.173	0.195	0.217
arg2Δ-met5Δ COLLECTION	0.491	0.499	0.507	0.721
arg2Δ-met5Δ	0.565	0.672	0.599	0.515
arg2Δ COLLECTION	0.167	0.207	0.201	0.045
arg2Δ	0.049	0.079	0.322	0.347
met3Δ COLLECTION	0.139	0.114	0.105	0.049
met3Δ	0.13	0.203	0.22	0.21
arg2Δ-met3Δ COLLECTION	0.573	0.535	0.568	0.571
arg2Δ-met3Δ	0.622	0.576	0.541	0.557
arg2Δ COLLECTION	0.207	0.201	0.225	0.137
arg2Δ	0.266	0.209	0.2	0.196
met14Δ COLLECTION	0.126	0.133	0.108	0.105
met14Δ	0.249	0.272	0.261	0.224
arg2Δ-met14Δ COLLECTION	0.546	0.535	0.543	0.585
arg2Δ-met14Δ	0.589	0.548	0.549	0.583
his2Δ COLLECTION	0.314	0.197	0.207	0.203
his2Δ	0.05	0.042	0.103	0.049
met14Δ COLLECTION	0.172	0.174	0.186	0.229
met14Δ	0.057	0.043	0.049	0.062
his2Δ-met14Δ COLLECTION	0.582	0.56	0.68	0.66
his2Δ-met14Δ	0.298	0.196	0.61	0.53
met3Δ COLLECTION	0.175	0.209	0.198	0.14
met3Δ	0.213	0.261	0.215	0.152
trp4Δ COLLECTION	0.067	0.08	0.095	0.094
trp4Δ	0.092	0.083	0.079	0.115
met3Δ-trp4Δ COLLECTION	0.677	0.696	0.67	0.682
met3Δ-trp4Δ	0.728	0.687	0.743	0.768
trp2Δ COLLECTION	0.113	0.168	0.182	0.127
trp2Δ	0.083	0.077	0.129	0.138
trp4Δ COLLECTION	0.079	0.07	0.075	0.088
trp4Δ	0.072	0.091	0.123	0.069
trp2Δ-trp4Δ COLLECTION	0.789	0.781	0.812	0.795
trp2Δ-trp4Δ	0.714	0.756	0.802	0.939

## Sheet: met3Δ-met1Δ
Panels b and c																				Panel d
time (h)	1-20mean	1-20sd	1-10mean	1-10sd	1-5mean	1-5sd	1-2mean	1-2sd	1-1mean	1-1sd	2-1mean	2-1sd	5-1mean	5-1sd	10-1mean	10-1sd	20-1mean	20-1sd			0 h					24 h						48 h					72 h
0	0.0699661	0.10266	0.0143254	0.00294987	0.034335	0.00527769	0.0177032	0.00410132	0.0222101	0.0196959	0.0219518	0.0129409	0.0195683	0.000841273	0.0341428	0.0240006	0.0166622	0.00300165		Replicate	Mic number	Blue cells	Red cells		Replicate	Mic number	Blue cells	Red cells		Replicate	Mic number	Blue cells	Red cells		Replicate	Mic number	Blue cells	Red cells
0.25	0.0615369	0.116029	-0.00484023	0.00155299	-0.00451887	0.000334452	-2.2306e-05	0.00689456	0.0101865	0.0286919	-0.00578914	0.00274957	-7.93013e-05	0.0055733	-0.00571759	0.00121367	-0.00564483	0.00178974		1	1	91	108		1	1	54	158		1	1	19	313		1	1	36	849
0.5	0.0533271	0.106178	-0.00511793	0.00290846	-0.0061966	0.000328583	-0.00604259	0.00107237	0.00503209	0.0226243	-0.00685811	0.00241555	-0.00085844	0.00639412	-0.00662891	0.00100779	-0.007901	0.000954248		1	2	92	118		1	2	78	197		1	2	23	371		1	2	49	937
0.75	0.0501245	0.101112	-0.00639426	0.00219813	-0.00623358	0.000255466	-0.00559754	0.00160287	0.00720761	0.0286747	-0.00702303	0.00224723	-0.00201047	0.00579497	-0.00637062	0.00104396	-0.00803015	0.000965769		1	3	83	97		1	3	107	286		1	3	23	405		1	3	38	856
1	0.0429067	0.0887283	-0.00633302	0.00260506	-0.00629786	0.000209948	-0.00615234	0.0010589	0.0036448	0.0224516	-0.00680233	0.00199186	-0.00486691	0.000609635	-0.00678656	0.000832422	-0.00799559	0.00101026		1	4	89	108		1	4	44	160		1	4	21	319		1	4	30	646
1.25	0.0142514	0.0386296	-0.00632635	0.00223431	-0.00678535	0.000249347	-0.00493906	0.00293123	0.00397767	0.0236788	-0.00671865	0.00162566	-0.00106217	0.0068496	-0.00688964	0.000750175	-0.00859525	0.000784206		1	5	82	97		1	5	74	189		1	5	18	363		1	5	31	823
1.5	-0.00768393	0.00140758	-0.0056036	0.00385099	-0.00472867	0.00204789	-0.00679384	0.00127581	0.00610105	0.0266004	-0.00688661	0.00180993	-0.00480628	0.000695476	-0.00644641	0.00116885	-0.00826056	0.000745532		1	6	89	105		1	6	54	170		1	6	23	393		1	6	42	686
1.75	-0.00758571	0.00112591	-0.00670046	0.00220522	-0.0067902	0.000649616	-0.00663255	0.00111372	0.00377395	0.0233295	-0.00710307	0.00186338	-0.00491238	0.0006183	-0.00683567	0.00113419	-0.00836303	0.000751541		1	7	98	113		1	7	122	301		1	7	15	294		1	7	30	703
2	-0.00800408	0.00182951	-0.00559693	0.00414732	-0.00631605	0.000443425	-0.00682052	0.00151799	0.00410379	0.0236094	-0.00683992	0.00138981	-0.00087663	0.00752092	-0.0068763	0.00128714	-0.008705	0.000699775		1	8	79	94		1	8	104	283		1	8	22	350		1	8	41	831
2.25	-0.00733529	0.000994262	-0.00584553	0.00224876	-0.00644459	0.000316068	-0.00644641	0.00125903	0.00592886	0.0262469	-0.00592314	0.00177396	-0.00469168	0.000555507	-0.00581764	0.00123587	-0.0079968	0.00090409		2	1	69	92		2	1	120	247		2	1	25	346		2	1	28	827
2.5	-0.00779247	0.00133787	-0.00650886	0.00237751	-0.00657131	0.000141493	-0.0066374	0.000847053	0.00229631	0.0204093	-0.006963	0.0017533	-0.000678965	0.00698407	-0.00657374	0.00134048	-0.00814232	0.000497455		2	2	82	114		2	2	132	244		2	2	34	347		2	2	15	548
2.75	-0.0075081	0.00161856	-0.00487904	0.00357213	-0.00633969	0.000249137	-0.00656767	0.00120374	0.00662856	0.02762	-0.00636516	0.00135098	-0.00185161	0.00420135	-0.00587342	0.00119912	-0.00788645	0.000520686		2	3	96	135		2	3	151	248		2	3	26	311		2	3	21	715
3	-0.00818173	0.0014777	-0.00603835	0.0034479	-0.00560482	0.00141309	-0.00696361	0.00117815	0.000801701	0.018119	-0.00680172	0.00176066	-0.00025817	0.0072726	-0.00689631	0.000989489	-0.0082363	0.000606091		2	4	73	95		2	4	116	241		2	4	33	369		2	4	34	834
3.25	-0.00784825	0.00119645	-0.00664771	0.00237719	-0.00655433	0.000566544	-0.00605108	0.00131773	0.00278502	0.0208639	-0.00614749	0.00170768	-0.000347907	0.0075315	-0.00632393	0.000802293	-0.00816839	0.000554302		2	5	105	123		2	5	68	158		2	5	19	268		2	5	25	510
3.5	-0.00767545	0.00161976	-0.00606866	0.00299499	-0.00611899	0.000665397	-0.00649249	0.00122836	-0.00936651	0.00036756	-0.00678171	0.00147236	-0.000133871	0.00735389	-0.00618265	0.00120608	-0.00813201	0.000223416		2	6	107	115		2	6	78	168		2	6	30	372		2	6	31	935
3.75	-0.00806471	0.00176007	-0.00633787	0.00255403	-0.0067811	0.000280747	-0.00653311	0.000778047	-0.00920219	0.000452029	-0.00604865	0.00196238	-0.00423632	0.000946624	-0.00646157	0.00102305	-0.00813868	0.000875633		2	7	82	103		2	7	113	240		2	7	36	349		2	7	36	941
4	-0.00798346	0.0014777	-0.00644762	0.00258558	-0.00526406	0.00133941	-0.00626875	0.00143518	-0.00946777	0.000511852	-0.00615779	0.00161711	-0.00440367	0.000853831	-0.00601045	0.00101956	-0.00830724	0.00068787		2	8	96	119		2	8	59	131		2	8	25	313		2	8	35	906
4.25	-0.00779732	0.00161856	-0.00554358	0.00465759	-0.00525193	0.00127902	-0.00631423	0.0010309	-0.00944048	0.000351629	-0.00616749	0.00154663	-0.00241065	0.00386475	-0.00604562	0.000907715	-0.00768333	0.000828195		3	1	88	94		3	1	65	135		3	1	27	391		3	1	19	622
4.5	-0.00743837	0.00112764	-0.00669137	0.00304831	-0.00637244	0.000124673	-0.0057564	0.00109547	-0.00927253	0.000223276	-0.00588797	0.0012428	-0.000147211	0.00708413	-0.00593163	0.00106022	-0.00801378	0.000412202		3	2	102	71		3	2	124	300		3	2	11	213		3	2	20	630
4.75	-0.00786159	0.00105801	-0.00631726	0.00336947	-0.00430908	0.00198662	-0.00625238	0.00114541	-0.0093756	0.000539109	-0.00586675	0.00130281	0.000255395	0.00725339	-0.00550902	0.00110689	-0.00827572	0.000723277		3	3	100	70		3	3	74	154		3	3	17	303		3	3	33	910
5	-0.00820174	0.00190021	-0.00536228	0.00465924	-0.00474564	0.00176504	-0.0062639	0.00123574	-0.00948717	0.000501029	-0.00591102	0.00136786	-0.00331651	0.00154878	-0.00560542	0.00112432	-0.00808048	0.000440799		3	4	89	86		3	4	78	157		3	4	18	244		3	4	13	669
5.25	-0.00828117	0.00168917	-0.00560118	0.00430766	-0.00695937	0.000326604	-0.00584189	0.00126108	-0.00900574	0.000498	-0.0052683	0.00115432	-0.00027636	0.00688412	-0.00534227	0.00117454	-0.00786887	0.000576502		3	5	94	99		3	5	99	238		3	5	17	365		3	5	18	641
5.5	-0.00785977	0.00119735	-0.00593769	0.00316136	-0.00596073	0.000866473	-0.00555207	0.000992486	-0.00945443	0.000446996	-0.00522222	0.00149622	0.000268734	0.0064235	-0.00523313	0.00146082	-0.00814414	0.000527816		3	6	111	113		3	6	102	230		3	6	13	202		3	6	20	799
5.75	-0.00776154	0.00197133	-0.00590556	0.00355297	-0.00620448	0.000661487	-0.00546718	0.00124145	-0.00915611	0.000193006	-0.00492876	0.00119317	9.5929e-05	0.00779678	-0.00514279	0.000774462	-0.00763179	0.000695623		3	7	88	88		3	7	80	161		3	7	25	327		3	7	29	944
6	-0.00780217	0.00105576	-0.00548052	0.00421584	-0.00553024	0.000285525	-0.00525011	0.000955883	-0.00886992	0.000458957	-0.00461528	0.00134785	0.000681041	0.00761227	-0.00476141	0.00113236	-0.00725101	0.000804226		3	8	120	91		3	8	82	210		3	8	13	205		3	8	23	890
6.25	-0.00730437	0.00161856	-0.00491178	0.00486697	-0.00557935	0.00052833	-0.00480749	0.00132288	-0.00863406	0.000449872	-0.00459588	0.00128732	0.00106424	0.00802473	-0.00459891	0.00141209	-0.00716188	0.00079374
6.5	-0.00778337	0.00183039	-0.00617598	0.00314333	-0.00593284	0.000470377	-0.00497181	0.0013644	-0.00894389	0.000419372	-0.00456314	0.00105707	-0.00234881	0.00152822	-0.0047317	0.000863326	-0.00745535	0.000623289
6.75	-0.00731286	0.00161843	-0.00532772	0.00388741	-0.00579702	0.000858578	-0.00537805	0.00124244	-0.00871106	0.000812343	-0.00389799	0.00174633	0.00119764	0.00694621	-0.00421268	0.0012707	-0.00691207	0.000565461
7	-0.00726375	0.00147785	-0.00574064	0.00304591	-0.0054599	0.000244703	-0.00442065	0.000959368	-0.00874987	0.000654455	-0.00392588	0.0012184	0.00196283	0.00762982	-0.00384524	0.0010824	-0.00696118	0.000725568
7.25	-0.00709761	0.00162023	-0.00508216	0.0034092	-0.00546475	0.000408404	-0.00432424	0.00105238	-0.00818052	0.00058073	-0.00422298	0.00121017	0.00114125	0.00678483	-0.00438972	0.00102557	-0.00640154	0.000831053
7.5	-0.0069248	0.00161943	-0.00476565	0.00291471	-0.00363484	0.00128206	-0.0040429	0.000897382	-0.00840729	0.000444571	-0.00323042	0.0012167	-0.00184919	0.000867931	-0.00399864	0.00154552	-0.00641124	0.000910355
7.75	-0.00700605	0.00168917	-0.00433697	0.00472519	-0.00325346	0.0013588	-0.00362211	0.00116067	-0.00804955	0.000927233	-0.00305882	0.000902936	0.00221021	0.00709254	-0.00371306	0.00115131	-0.00669258	0.000639077
8	-0.00718371	0.00175952	-0.00526466	0.003548	-0.00339049	0.00163292	-0.00325952	0.00105109	-0.00810655	0.000750937	-0.00328135	0.0010977	0.00251581	0.00779083	-0.0037937	0.00118723	-0.0064646	0.00113688
8.25	-0.00718371	0.00154848	-0.0044061	0.0045432	-0.00496271	0.000358775	-0.00360937	0.00156159	-0.00806289	0.000619348	-0.00295271	0.00125608	0.00228964	0.00724018	-0.0032674	0.00156385	-0.00649128	0.000850982
8.5	-0.0069145	0.00113051	-0.0050864	0.00357439	-0.00497787	0.000234606	-0.00363241	0.00128453	-0.00775912	0.000238585	-0.0027696	0.0016495	0.00201194	0.00733018	-0.0036306	0.0015644	-0.00637062	0.000765498
8.75	-0.00748142	0.00197166	-0.00529619	0.00348579	-0.00300365	0.00148835	0.00110244	0.00798271	-0.00796345	0.00087248	-0.00267926	0.00149054	0.00178457	0.00584841	-0.00349114	0.00121709	-0.00625663	0.000968812
9	-0.0067332	0.00176099	-0.00471048	0.0035683	-0.00472685	0.000469687	-0.00304427	0.00128571	-0.00802772	0.000910292	-0.00225725	0.0013978	0.00264617	0.00779026	-0.00344748	0.00171617	-0.00647369	0.000926622
9.25	-0.00699211	0.0014788	-0.00496574	0.00377011	-0.00395923	0.000707898	0.00208834	0.00786647	-0.00765968	0.000702077	-0.00272534	0.00137241	0.00248852	0.00667813	-0.00291937	0.00160722	-0.00633787	0.000996768
9.5	-0.00697695	0.00176099	-0.00409747	0.00419275	-0.00462438	0.000618531	-0.00165213	0.00203383	-0.00770152	0.000978778	-0.00204079	0.00124067	0.002688	0.00690645	-0.00276111	0.00119602	-0.00595831	0.00116367
9.75	-0.00572608	0.00140919	-0.00298	0.00424157	-0.00372033	0.000380452	0.000249938	0.00232806	-0.00658708	0.000702077	-0.000690485	0.00146079	0.00419232	0.00756196	-0.00160605	0.00143763	-0.00533136	0.000909339
10	-0.00638941	0.00183069	-0.00290542	0.00473337	-0.00358088	0.000311008	-0.000606205	0.00184703	-0.0067041	0.000816965	-0.00118829	0.00151029	0.00292447	0.0062395	-0.00212931	0.0016306	-0.00537502	0.00104319
10.25	-0.00668712	0.0014085	-0.00403926	0.00308838	-0.00303578	0.000646614	-0.0017449	0.00132732	-0.00701333	0.000657347	-0.00122103	0.00170172	0.00352111	0.00740846	-0.00246037	0.00128256	-0.00573154	0.00117713
10.5	-0.00691571	0.0014799	-0.00440973	0.00332116	-0.00406958	0.00104431	0.00121098	0.0056869	-0.00704668	0.000899841	-0.00158665	0.0011677	-0.000323654	0.0011032	-0.00262105	0.00168227	-0.00594073	0.000946929
10.75	-0.00680718	0.00175988	-0.00423693	0.00345598	-0.00369002	0.000651219	0.000399702	0.00333499	-0.00697998	0.00088042	-0.000903308	0.00158485	0.00355082	0.00771891	-0.00244825	0.00148214	-0.0058043	0.00123994
11	-0.00676655	0.00141195	-0.0044734	0.00320427	-0.00356087	0.000540917	-0.000356396	0.00170004	-0.00653736	0.000625086	-0.000390957	0.00127547	0.00377334	0.0077924	-0.00216933	0.00172824	-0.00521252	0.00123943
11.25	-0.00651068	0.0016893	-0.00321404	0.00405741	-0.00339473	0.000964533	-0.00106338	0.00112417	-0.00636091	0.000837046	-0.000276966	0.00128335	0.00423476	0.00757061	-0.00187102	0.00149497	-0.00565575	0.0012262
11.5	-0.00662224	0.00204197	-0.00288541	0.00471732	-0.0034111	0.000488414	-0.00102761	0.00135001	-0.00629604	0.00116523	-0.000552241	0.00122944	0.00388369	0.00701779	-0.00169094	0.00143641	-0.00557753	0.00105433
11.75	-0.00635485	0.00106046	-0.00345233	0.00396836	-0.00296242	0.000457816	-0.00060863	0.00151804	-0.00606381	0.00094629	-6.35367e-05	0.00122235	0.000236598	0.00134515	-0.00140111	0.00187885	-0.00531681	0.00144923
12	-0.00594679	0.00190612	-0.00348265	0.00378694	-0.00285024	0.000917017	-7.26317e-05	0.0014441	-0.0060529	0.000845632	0.000207494	0.00108814	0.00465798	0.00749874	-0.00180432	0.00150836	-0.00526709	0.00156
12.25	-0.00649006	0.00176295	-0.00378521	0.00313644	-0.0030091	0.000523038	1.9531e-05	0.00128899	-0.00598014	0.000726489	0.000340281	0.00138287	0.000265702	0.00145827	-0.00155451	0.00146158	-0.00520949	0.00130023
12.5	-0.00609716	0.00169339	-0.00362938	0.00347833	-0.00296302	0.000385822	0.000133522	0.00113075	-0.00550962	0.00103686	0.000594941	0.00120441	0.00388673	0.00605269	-0.00148842	0.00186044	-0.0051246	0.00129465
12.75	-0.00599893	0.0020425	-0.00290118	0.00328626	-0.00188921	0.00123914	0.000286318	0.0013982	-0.00535925	0.00106795	0.00127464	0.00130357	0.00524734	0.00727655	-0.00126832	0.00143792	-0.0046553	0.00136149
13	-0.00619175	0.00183039	-0.00308368	0.00288383	-0.002444	0.00042548	0.000720452	0.00177617	-0.00502819	0.000885798	0.00140076	0.00116137	0.00493932	0.00745863	-0.000789318	0.0016574	-0.0050191	0.00152094
13.25	-0.00630695	0.00147829	-0.00294119	0.00365169	-0.0024434	0.000623182	0.000897502	0.00153315	-0.00447401	0.00116397	0.00191129	0.00124002	0.00142137	0.00166343	-0.000190867	0.00161597	-0.00449159	0.00181724
13.5	-0.00568364	0.00148077	-0.00178492	0.00433054	-0.00146599	0.00041459	0.00150626	0.00137601	-0.00420904	0.000822261	0.00224053	0.00143855	0.00525825	0.00764422	-0.000357002	0.00149275	-0.00443217	0.00180339
13.75	-0.00629968	0.00183605	-0.00143567	0.00448006	-0.000814177	0.000714736	0.00321551	0.00146561	-0.00416296	0.00101474	0.00210774	0.00122325	0.00520065	0.00586129	-6.0505e-05	0.00151623	-0.00441519	0.00145122
14	-0.00588979	0.00156487	-0.00255435	0.00327444	-0.00110461	0.000829413	0.00225448	0.00156066	-0.00408898	0.000707125	0.00253824	0.00161694	0.00510727	0.0066414	-6.65683e-05	0.00160664	-0.00407322	0.0015646
14.25	-0.00521434	0.00162615	-0.00140293	0.00389397	-0.000716558	0.000438491	0.00387096	0.0015872	-0.0036215	0.000825533	0.00329434	0.00160857	0.00232542	0.00167929	0.000197793	0.00148646	-0.00390648	0.00163544
14.5	-0.00508034	0.0014799	-0.00166183	0.00417258	-0.000358821	0.000523657	0.00305847	0.00130641	-0.00312128	0.000825009	0.00299541	0.00150885	0.00256856	0.00160173	0.000490046	0.00114314	-0.00366516	0.00191712
14.75	-0.0051343	0.00127987	-0.00137685	0.00387129	-0.000493427	0.000614614	0.00305605	0.00162795	-0.00328499	0.00106248	0.00358053	0.0015088	0.00255643	0.00201126	0.000500353	0.00131861	-0.00377248	0.00163262
15	-0.00487358	0.00169352	-0.00143931	0.00356199	0.00022144	0.000987065	0.00449124	0.00134008	-0.00274232	0.00102553	0.00393281	0.00127491	0.00330586	0.00196645	0.000544616	0.00141731	-0.00285328	0.00154909
15.25	-0.00526285	0.00162323	-0.00117313	0.0036631	0.000340281	0.00088683	0.0040856	0.00132897	-0.00270169	0.000982136	0.00400314	0.00183685	0.0029269	0.0018735	0.000775629	0.00146017	-0.0039568	0.00191552
15.5	-0.00503244	0.00148427	-0.00103731	0.00319923	0.000281467	0.00072876	0.0046404	0.00137237	-0.00243491	0.000751406	0.00477682	0.00183483	0.00340348	0.00216146	0.0014905	0.00143207	-0.0034687	0.00173496
15.75	-0.00479839	0.00204408	-0.000771128	0.00355157	0.00108486	0.00078107	0.00474166	0.00153243	-0.00155997	0.000986677	0.00515032	0.00142584	0.00366541	0.00249277	0.00148807	0.00158717	-0.00322011	0.00190325
16	-0.00529619	0.0021177	-0.00149024	0.0033191	0.00147776	0.000979434	0.00524309	0.00163922	-0.0018219	0.000983994	0.00505513	0.00146833	0.00409045	0.00155101	0.00149353	0.00148405	-0.00284236	0.00178217
16.25	-0.00490329	0.00204165	-0.000934838	0.00318658	0.00139894	0.00119529	0.00627689	0.0015279	-0.00152116	0.00111823	0.00586337	0.00133755	0.00409773	0.002317	0.00132193	0.00178171	-0.00315947	0.00198187
16.5	-0.00484205	0.00156694	-0.000549816	0.00322197	0.00180458	0.000783094	0.00668738	0.00164894	-0.00145022	0.000643967	0.00615199	0.00173666	0.00436088	0.00180436	0.00175607	0.00129537	-0.00275505	0.00205409
16.75	-0.00433758	0.00155684	-0.000430975	0.00364566	0.00178154	0.00107625	0.00842331	0.00282048	-0.000624395	0.000909454	0.00632176	0.00166203	0.00430388	0.0021848	0.00175486	0.00153956	-0.00279628	0.00239758
17	-0.00429332	0.00127902	-2.5944e-05	0.00303721	0.00227145	0.00076607	0.0075508	0.00189799	5.16667e-05	0.00118618	0.0072834	0.00158069	0.00536193	0.00197366	0.00223083	0.00130023	-0.00276596	0.00216931
17.25	-0.00471775	0.0021828	-0.000116894	0.00288395	0.0025443	0.000974975	0.00730826	0.00190437	-0.000323047	0.000826672	0.00689778	0.0015544	0.00485565	0.00234129	0.00132193	0.00168314	-0.00308005	0.0022058
17.5	-0.00423693	0.00232994	7.28883e-05	0.00326196	0.00301785	0.00068287	0.00785942	0.00173939	-0.000122957	0.000837999	0.00743014	0.0016753	0.00542863	0.00235782	0.00220112	0.00124735	-0.00268411	0.00194051
17.75	-0.00402532	0.00162821	-1.62427e-05	0.00302327	0.00337377	0.00101506	0.00820442	0.00170937	0.000320272	0.00105191	0.00788428	0.00161572	0.00549533	0.00241332	0.00198466	0.00166209	-0.00263621	0.00218085
18	-0.00394043	0.00164249	0.000542797	0.00346512	0.00390249	0.00102312	0.00908907	0.00177969	0.000741674	0.00105804	0.00839421	0.00174052	0.0060956	0.00237047	0.00195131	0.00146801	-0.00239549	0.00182926
18.25	-0.00362514	0.00127301	0.000902352	0.00394109	0.00363934	0.0011396	0.00933948	0.00158045	0.00107152	0.00102729	0.00879136	0.00156926	0.00624051	0.00251121	0.00214958	0.00149948	-0.00222087	0.00226114
18.5	-0.00356026	0.00149487	0.00125099	0.00306216	0.0044682	0.000656802	0.0105321	0.00188406	0.00210229	0.000918973	0.00966751	0.00178719	0.00595493	0.00223991	0.00291053	0.00136392	-0.00187162	0.00181885
18.75	-0.0027884	0.00136309	0.00179002	0.00378226	0.00518488	0.000851849	0.0117042	0.00230934	0.00227691	0.00105974	0.00971783	0.00135414	0.00646182	0.00259575	0.00263283	0.001433	-0.00148054	0.00223228
19	-0.00326558	0.00169562	0.00219869	0.0031133	0.00580213	0.00117698	0.0121183	0.00193295	0.00285414	0.00105676	0.0108456	0.00163531	0.00765933	0.00248446	0.0035011	0.00117891	-0.00129924	0.0022123
19.25	-0.00281326	0.00204736	0.00275652	0.00349675	0.00553049	0.000997783	0.0118212	0.00179281	0.00311365	0.00105323	0.0100598	0.00164078	0.00667646	0.00264644	0.00231208	0.00173671	-0.00178431	0.00231023
19.5	-0.00303275	0.00155475	0.00198648	0.0031473	0.00561963	0.000764349	0.0120898	0.00193466	0.00264374	0.00106605	0.0106795	0.00153865	0.00723187	0.00280709	0.00237089	0.00133198	-0.00180796	0.00238635
19.75	-0.00391982	0.00177797	0.0016821	0.00363708	0.00521096	0.00110739	0.0114592	0.00187623	0.00222598	0.000930613	0.0106455	0.0015634	0.00623445	0.00262583	0.0018452	0.00161566	-0.00331773	0.00200138
20	-0.00377248	0.00135593	0.00202831	0.0035537	0.00515457	0.00120017	0.0122014	0.00204755	0.00265102	0.000797066	0.0102932	0.00162111	0.0060574	0.00233855	0.00155113	0.00168725	-0.0031431	0.00238063
20.25	-0.00324376	0.00150201	0.00203256	0.00320541	0.00648547	0.00148636	0.0127216	0.001686	0.00325735	0.00132232	0.0111797	0.00182006	0.00682987	0.00244731	0.00209077	0.00148955	-0.00236457	0.00204285
20.5	-0.00309278	0.00177401	0.00282685	0.00318648	0.00693355	0.0013554	0.013522	0.00195373	0.00388794	0.00109922	0.0118109	0.00172953	0.00688929	0.00268231	0.00222173	0.0017999	-0.00205292	0.00231071
20.75	-0.00318737	0.002547	0.00264495	0.00300122	0.00853548	0.00169327	0.0180392	0.00698463	0.00431783	0.000803861	0.0126476	0.0015658	0.00696205	0.00228313	0.00260736	0.00128984	-0.00183342	0.00223347
21	-0.00272655	0.00163477	0.00314215	0.00312492	0.00809165	0.00133962	0.018195	0.00586947	0.00461129	0.0011795	0.0129314	0.00118535	0.00775089	0.00239663	0.0030512	0.00132635	-0.00187829	0.00199199
21.25	-0.00265501	0.00191635	0.00409409	0.00287508	0.00903935	0.00127026	0.0159152	0.00231647	0.00549593	0.00109219	0.0136299	0.0013683	0.00771269	0.00293933	0.00304453	0.00169616	-0.00148296	0.0024184
21.5	-0.00213659	0.00170598	0.00426872	0.0032799	0.00813227	0.000966323	0.015766	0.00235692	0.00519519	0.000699775	0.0131855	0.00192515	0.00817047	0.00245324	0.00333739	0.00161289	-0.00195105	0.0021965
21.75	-0.00293331	0.00191212	0.00376667	0.00264123	0.00838451	0.00121829	0.0163802	0.00181638	0.00607862	0.00093644	0.0135195	0.0017865	0.00801404	0.00258774	0.00246305	0.00140757	-0.00202988	0.00216622
22	-0.00231364	0.00165017	0.00431601	0.00340534	0.00983546	0.00135968	0.020553	0.00668399	0.00608408	0.000803054	0.0144254	0.00147692	0.00836995	0.00231381	0.00357689	0.00151422	-0.00184252	0.00231234
22.25	-0.00256042	0.00184761	0.00476894	0.00353386	0.0101974	0.00118302	0.017836	0.00265531	0.00647698	0.00121348	0.0148074	0.00122328	0.00905632	0.00280549	0.00268982	0.00167723	-0.00160423	0.0022233
22.5	-0.00148539	0.00148427	0.00500844	0.0037042	0.0109008	0.00141379	0.0172073	0.00252066	0.006996	0.000543554	0.0150469	0.0013088	0.0088623	0.00269961	0.00313123	0.00166165	-0.00149933	0.0023526
22.75	-0.00206504	0.0016486	0.00570694	0.0032874	0.0115641	0.00170643	0.017913	0.0025305	0.00809104	0.00102098	0.0155441	0.000809523	0.00921154	0.00269302	0.00336285	0.00146383	-0.00155633	0.00201014
23	-0.00223542	0.00186114	0.00608408	0.00328803	0.011441	0.0012379	0.0178888	0.00285377	0.00764357	0.000731197	0.0160552	0.00200248	0.0090824	0.0021933	0.00323067	0.0015402	-0.00138292	0.00261511
23.25	-0.00075415	0.00178004	0.00654671	0.00361395	0.0130381	0.0017521	0.0218378	0.00510663	0.00864038	0.000888677	0.0169102	0.00133363	0.00964871	0.0025382	0.00369512	0.00145548	-0.00131501	0.00239594
23.5	-0.000909372	0.00147066	0.00708271	0.00388121	0.013625	0.00144531	0.019655	0.00394033	0.00903813	0.00103019	0.016878	0.00118716	0.00962567	0.00255753	0.00383215	0.00124422	-0.00141384	0.00235758
23.75	-0.000361853	0.00108285	0.00721913	0.004038	0.0138227	0.00150568	0.019518	0.00371431	0.00899933	0.000817112	0.0168707	0.00123335	0.00958201	0.00245326	0.00399344	0.00201127	-0.00124771	0.0020719
24	-0.000283636	0.00117852	0.00796189	0.00357813	0.0142702	0.00129785	0.0199794	0.003609	0.00997674	0.00081746	0.0171418	0.00105602	0.00976816	0.00258172	0.00388187	0.00153416	-0.00105489	0.0021523
24.25	-0.00057225	0.0017365	0.00765145	0.00365747	0.0142762	0.00125507	0.0205142	0.00388969	0.00964507	0.000853044	0.0181392	0.0013471	0.00938556	0.0021091	0.00397949	0.00153391	-0.00194317	0.00262293
24.5	5.5911e-05	0.00187087	0.00857004	0.00424789	0.01529	0.00131469	0.021736	0.00418882	0.0106795	0.0009086	0.0182301	0.00110261	0.0100107	0.00236649	0.00392796	0.00153542	-0.00138716	0.0026581
24.75	-0.000136297	0.00134606	0.00771087	0.00370566	0.0152646	0.00153398	0.0240473	0.0062838	0.0110863	0.000789577	0.0188601	0.000922616	0.0100622	0.00231364	0.00482169	0.00164011	-0.00103913	0.0025825
25	0.000126246	0.00124115	0.00889868	0.00413654	0.0148359	0.00125649	0.0228601	0.00502966	0.0107189	0.00121305	0.0184205	0.000705302	0.00994218	0.00230353	0.0036066	0.00104015	-0.00109855	0.00249514
25.25	0.000317241	0.00198204	0.00942558	0.00427338	0.0165391	0.00180573	0.022945	0.00472103	0.0119704	0.000896528	0.0194283	0.00135886	0.0105661	0.00275787	0.00400132	0.00210667	-0.0012374	0.00228397
25.5	0.00086961	0.000823791	0.0103393	0.00394037	0.0168083	0.00169892	0.0213376	0.00552676	0.0126137	0.000664108	0.0198933	0.00130347	0.0105473	0.00255755	0.004085	0.0017624	-0.00114705	0.00261272
25.75	0.00135286	0.00177868	0.0112294	0.00367622	0.0177087	0.00149646	0.0222362	0.00527111	0.0132594	0.000817606	0.0199576	0.00116205	0.0107541	0.0024939	0.00423234	0.00184817	-0.000559517	0.00254921
26	0.00155174	0.00161464	0.0112864	0.0042923	0.018865	0.00113424	0.0253055	0.00704397	0.013639	0.000720573	0.0211551	0.00119696	0.0107359	0.00281957	0.00470891	0.00154123	-0.000483119	0.00242427
26.25	0.00152688	0.00210807	0.0117654	0.0044504	0.0186491	0.00139906	0.0228249	0.00573066	0.0140549	0.0013355	0.0206088	0.000819836	0.0107813	0.00240108	0.00438513	0.00192539	-0.000763852	0.00268304
26.5	0.00129041	0.00161611	0.0111639	0.00497249	0.0184199	0.00123453	0.0212279	0.00534339	0.0141101	0.00100118	0.0202432	0.00103	0.00959596	0.00263448	0.00431419	0.00196835	-0.00113553	0.00232739
26.75	0.00241819	0.0012947	0.0121365	0.00455189	0.019424	0.00121342	0.0206124	0.0054122	0.0145339	0.000871587	0.0208283	0.00121231	0.0106407	0.0030104	0.00447851	0.00169021	-0.000575888	0.0024846
27	0.00226539	0.00172561	0.0124518	0.00491381	0.0197496	0.00134365	0.0233767	0.00668807	0.0149293	0.00115236	0.021163	0.00142894	0.010115	0.00312215	0.0044973	0.00131221	-0.00123679	0.00245954
27.25	0.0025916	0.00181531	0.012878	0.00498994	0.0195762	0.00169032	0.0232391	0.0073235	0.0159327	0.00100702	0.0216262	0.000917151	0.010517	0.00312182	0.00396919	0.00205663	-0.00053102	0.00268267
27.5	0.00286202	0.00216588	0.0133461	0.00531853	0.0204887	0.00184398	0.0209101	0.00513126	0.016302	0.000380746	0.0212788	0.00195049	0.0107444	0.00338521	0.00434875	0.00160958	-0.00083358	0.00254117
27.75	0.00445061	0.00125915	0.013964	0.00532354	0.0208428	0.00249741	0.0201183	0.00550339	0.0169787	0.000671241	0.0216438	0.00127052	0.0103975	0.00285759	0.00444334	0.00206523	-0.000831155	0.00192165
28	0.00389643	0.00144144	0.0143733	0.00550555	0.021491	0.00254082	0.021066	0.0050828	0.0173534	0.000978802	0.0216966	0.00153464	0.0111943	0.00315807	0.0043251	0.00206609	-0.000958485	0.00236634
28.25	0.00404801	0.00159295	0.0142235	0.00568524	0.0209568	0.00232446	0.0230602	0.00668147	0.0176772	0.00134925	0.0216668	0.00153023	0.0106395	0.00334016	0.00440393	0.00149743	-0.000639553	0.00240853
28.5	0.0043633	0.00159437	0.0138488	0.00533588	0.0223011	0.00327368	0.0197854	0.00534388	0.0178197	0.00157449	0.0216159	0.00217149	0.0105182	0.00330437	0.00446577	0.00161111	-0.0007972	0.00215287
28.75	0.00491325	0.0018837	0.0144418	0.00556804	0.0224963	0.00321978	0.0207586	0.00529526	0.0180731	0.00142758	0.0214279	0.00190923	0.0107625	0.0034297	0.00463312	0.00153758	-0.000925743	0.00231193
29	0.00594219	0.00198425	0.0151288	0.00581179	0.023062	0.00393535	0.022141	0.00494908	0.018392	0.00153252	0.0217893	0.00207581	0.0113986	0.00338891	0.0045834	0.00191171	-0.000559517	0.00217709
29.25	0.00619564	0.00218122	0.0150754	0.00570138	0.0238011	0.00416478	0.0209295	0.00585205	0.0192088	0.00158603	0.0211551	0.00236148	0.0106285	0.00376639	0.00481441	0.00141729	-0.000597716	0.00252323
29.5	0.00694143	0.00131481	0.0148965	0.0060169	0.0243911	0.00455132	0.0208725	0.00609192	0.0193058	0.00188893	0.0215698	0.00292928	0.0108608	0.00304994	0.00480896	0.00157257	-0.000541934	0.00228964
29.75	0.00812621	0.00157599	0.0154974	0.00579604	0.025149	0.00495104	0.0223617	0.00596627	0.0202232	0.00191877	0.0214176	0.00282185	0.011187	0.00350668	0.00520793	0.00207343	0.000157775	0.00220571
30	0.00767085	0.0022544	0.0162559	0.00543411	0.0259263	0.00517721	0.0225018	0.00564322	0.0205306	0.00224221	0.0214116	0.0024851	0.0120177	0.00323589	0.00515821	0.00186883	0.000229322	0.00239116
30.25	0.00794431	0.0023843	0.0157709	0.0056803	0.026047	0.00531155	0.0239091	0.00616395	0.0207064	0.00254113	0.0212794	0.00199509	0.0116326	0.00294387	0.00515275	0.00161715	-2.47313e-05	0.00251301
30.5	0.00916546	0.00200081	0.0152155	0.00545908	0.0270978	0.0066022	0.0230074	0.00650798	0.0207986	0.00223202	0.0212612	0.00246062	0.0115769	0.00324302	0.00548684	0.00209453	4.56033e-05	0.00232749
30.75	0.00914606	0.0016144	0.014768	0.00555865	0.0280394	0.00702449	0.0245008	0.00664489	0.0208683	0.00285232	0.0208901	0.00293243	0.0111106	0.00353355	0.0053013	0.00188837	-3.5039e-05	0.00252206
31	0.00967357	0.00189255	0.0148226	0.00563429	0.0287852	0.00737832	0.0247882	0.00663743	0.020399	0.00281462	0.020419	0.00245406	0.0109184	0.00301119	0.00443485	0.00205008	-0.000582558	0.00258755
31.25	0.0107571	0.00191516	0.0150851	0.00539591	0.0302901	0.00817985	0.0264908	0.00709708	0.0207113	0.00267761	0.0200795	0.00236953	0.0105564	0.00262809	0.0048417	0.00193592	-0.000360034	0.00267358
31.5	0.010879	0.0017988	0.0151906	0.00539026	0.0308558	0.00823422	0.0259536	0.00724419	0.0211072	0.00320469	0.0197041	0.00244898	0.0111306	0.00286848	0.00499086	0.0018881	-0.000773553	0.0020547
31.75	0.0115708	0.00205801	0.0152628	0.00583588	0.0311196	0.00842579	0.0269571	0.00748383	0.0200346	0.00293553	0.0198042	0.00212904	0.0105103	0.00246934	0.00483564	0.00220067	-0.000886331	0.00241268
32	0.0107122	0.00204238	0.0137815	0.00562628	0.0306915	0.00920187	0.026851	0.00764099	0.0184751	0.00320132	0.0181647	0.00193735	0.009542	0.0024913	0.00373211	0.00205745	-0.00139201	0.00234619
32.25	0.0116132	0.00191611	0.0141422	0.00564575	0.0324032	0.00935043	0.0274222	0.00789737	0.0188777	0.00335014	0.0178748	0.00229958	0.00960869	0.00243751	0.00391401	0.00177561	-0.0016206	0.00212137
32.5	0.0119722	0.00161554	0.0146364	0.00546388	0.0338081	0.00954049	0.0312548	0.00830217	0.0187595	0.00311799	0.0177554	0.00192893	0.00959353	0.00244549	0.0039898	0.00205433	-0.00151025	0.00260301
32.75	0.0128732	0.00194155	0.0146461	0.00576908	0.0356374	0.00979794	0.0304344	0.00849438	0.0189008	0.00327231	0.0178251	0.00169602	0.0100374	0.0024319	0.00429843	0.00220815	-0.00102397	0.00237118
33	0.0142156	0.00232075	0.0149087	0.00550981	0.0376795	0.0102588	0.0346363	0.00879044	0.019099	0.00308447	0.0184884	0.00150702	0.0104139	0.00231492	0.00482533	0.00204403	-0.000612875	0.00200923
33.25	0.0138803	0.00279104	0.0153713	0.00581891	0.0401673	0.0105179	0.0336128	0.00903398	0.0183854	0.00325102	0.0182738	0.00163076	0.00992702	0.00211761	0.00386247	0.00197805	-0.000926349	0.00220067
33.5	0.0145946	0.00218356	0.0152961	0.00586561	0.0413557	0.0114218	0.0346212	0.00962868	0.0174425	0.00309117	0.0175668	0.00198657	0.00992884	0.00262371	0.00420869	0.00202961	-0.00156846	0.00186194
33.75	0.0151627	0.00257205	0.016222	0.00592551	0.0444504	0.0118845	0.0361412	0.00920059	0.0176129	0.00294902	0.017394	0.00173013	0.0100404	0.00255727	0.00422021	0.00211806	-0.000656531	0.00245997
34	0.0146995	0.00240786	0.0165749	0.00651399	0.0472044	0.0124859	0.0373539	0.0106834	0.0169963	0.00287286	0.0176499	0.00134157	0.00980029	0.00234947	0.00413775	0.00211649	-0.00104216	0.00213346
34.25	0.0151275	0.00215625	0.017799	0.00618045	0.0498238	0.0128575	0.0390068	0.0103028	0.0176159	0.0027846	0.017528	0.00161079	0.00933645	0.00233026	0.00457128	0.00203977	-0.000496459	0.0019862
34.5	0.0146158	0.00264754	0.0184909	0.0067734	0.0526135	0.013926	0.0406008	0.0107764	0.0175729	0.00290119	0.0175844	0.00110984	0.00941952	0.00286928	0.00449366	0.00224615	-0.000406721	0.00225521
34.75	0.0153197	0.00218875	0.0194289	0.00683099	0.055054	0.0142857	0.0428255	0.0107095	0.0173861	0.00258167	0.0172873	0.00107908	0.00960081	0.00267289	0.0047168	0.00193365	-4.71657e-05	0.00224709
35	0.0140907	0.00238292	0.0197739	0.00662938	0.0574059	0.0142725	0.0457886	0.0118671	0.0172345	0.00264538	0.0167143	0.00127951	0.00955048	0.00227696	0.0043918	0.00210327	-0.00101851	0.00173987
35.25	0.0141319	0.00212727	0.0212085	0.0072942	0.0605674	0.0149356	0.0453393	0.0126629	0.0176808	0.00269575	0.0173303	0.0013315	0.00942619	0.00257262	0.00489566	0.00262452	-0.00121739	0.00172395
35.5	0.0134904	0.00212444	0.0229226	0.00723428	0.063727	0.0152708	0.0471613	0.0123391	0.0176202	0.00296884	0.0169223	0.00128783	0.00930553	0.00268686	0.00483018	0.00178283	-0.000690485	0.00198905
35.75	0.012781	0.00226294	0.0237369	0.00763684	0.0659619	0.0149895	0.0473633	0.0134389	0.0176553	0.00292313	0.0171612	0.00146976	0.00929461	0.00280356	0.00514183	0.00279865	-0.000564368	0.00179926
36	0.0125318	0.0022131	0.0252927	0.00818233	0.0678331	0.0160934	0.0510607	0.0136069	0.0177505	0.00268606	0.0169811	0.00145043	0.0092073	0.00288625	0.00479683	0.00236413	-0.000644404	0.00203836
36.25	0.011857	0.00278196	0.0271396	0.00838281	0.0703675	0.0158156	0.0501075	0.0138985	0.0183326	0.00292778	0.0166331	0.00172606	0.0091115	0.00287842	0.00469921	0.00231177	-0.000809933	0.00145173
36.5	0.0113913	0.00282038	0.0276841	0.00886861	0.0719907	0.0162804	0.0514311	0.0137887	0.0185946	0.00284498	0.0168932	0.00131369	0.00902783	0.00282032	0.00393644	0.00241977	-0.000623182	0.00186837
36.75	0.0118673	0.0028407	0.0295643	0.00932174	0.0744724	0.0158354	0.0517695	0.0142864	0.0191142	0.00316583	0.016841	0.00156601	0.00914606	0.0028483	0.0047938	0.00263562	-0.000574676	0.00155627
37	0.0105831	0.00306679	0.0311244	0.0101353	0.0764072	0.0165006	0.0535121	0.0143392	0.0192482	0.00336539	0.0166761	0.00160073	0.00926672	0.00314313	0.00441969	0.00240545	-0.000428549	0.00169171
37.25	0.0107547	0.0032293	0.033243	0.01033	0.078989	0.016291	0.0547338	0.0151579	0.0197951	0.00328671	0.0172558	0.00188141	0.00940133	0.0032427	0.00495872	0.00300083	-0.000713526	0.00204552
37.5	0.0107534	0.00324117	0.0344247	0.0108668	0.0803363	0.0169584	0.0560199	0.0151314	0.0201292	0.00317255	0.0170878	0.00199232	0.00872951	0.00285401	0.00442212	0.00271693	-0.000713526	0.00122438
37.75	0.0105133	0.00386477	0.0363632	0.0108732	0.0820485	0.0176416	0.0576576	0.0152363	0.0211169	0.00316286	0.0174813	0.00186432	0.00858338	0.00267001	0.0044973	0.00265988	-0.000654105	0.001881
38	0.00999432	0.00430456	0.0374133	0.011721	0.0843981	0.0185288	0.0579201	0.0150618	0.0209271	0.00366961	0.0178857	0.00187751	0.00909634	0.00320502	0.00456885	0.00278999	-0.000495852	0.00187689
38.25	0.0107177	0.0046193	0.0398787	0.0122228	0.0862492	0.0190115	0.0597991	0.0159868	0.0214862	0.00356362	0.0180294	0.00223419	0.00901388	0.00283013	0.00488172	0.0029403	-0.000659562	0.00158276
38.5	0.0108086	0.00496705	0.0412654	0.0123776	0.0885036	0.019964	0.060149	0.0158913	0.0221756	0.00376336	0.0181883	0.00225085	0.00910665	0.00280709	0.00513941	0.00274314	-0.000628639	0.00178498
38.75	0.0105285	0.00482419	0.0430625	0.0126761	0.0897435	0.0200532	0.0621517	0.0165241	0.0228668	0.00402745	0.0186358	0.00239974	0.00890777	0.00295121	0.00449185	0.00295283	-0.00102943	0.00205062
39	0.0110639	0.00559467	0.0438526	0.0124643	0.090442	0.0202113	0.0617285	0.01621	0.0232457	0.00358583	0.0188583	0.00225647	0.00935767	0.00254575	0.00473074	0.00302293	-0.000650467	0.00176492
39.25	0.0118291	0.00616481	0.045708	0.0132612	0.0933003	0.0203511	0.0638561	0.0169354	0.0236726	0.00409894	0.0189741	0.00286156	0.00913515	0.00284801	0.00461372	0.00267044	-0.000929381	0.00135527
39.5	0.0118552	0.00643428	0.0479599	0.0137556	0.0960082	0.0216615	0.0646062	0.0160257	0.0244948	0.00407167	0.019347	0.00273594	0.00905572	0.00266361	0.00450033	0.00312207	-0.000441889	0.00173551
39.75	0.0125949	0.00705646	0.0495836	0.0130763	0.0991587	0.0208118	0.0665361	0.0177879	0.0248731	0.00473929	0.0192767	0.00255173	0.00915091	0.0026501	0.00441727	0.00286729	-0.000350939	0.00138692
40	0.0132158	0.00783919	0.0506593	0.0132836	0.102919	0.0213384	0.0687583	0.0176771	0.0259985	0.00457538	0.0199212	0.00293052	0.00939344	0.0027429	0.00508666	0.00294014	-0.000576495	0.0014754
40.25	0.0137942	0.00837918	0.052226	0.0131944	0.10556	0.0207273	0.0682429	0.0184979	0.0266921	0.00496303	0.0201795	0.00275349	0.00953229	0.00276198	0.00429479	0.0028401	-0.000474631	0.0017777
40.5	0.0142793	0.00874688	0.0528803	0.0137994	0.109086	0.0189697	0.0696181	0.0174323	0.026948	0.00472299	0.0203644	0.00303955	0.0091024	0.00293267	0.00476955	0.00333917	-0.000948177	0.00100627
40.75	0.0155053	0.00916688	0.0548678	0.0136821	0.112479	0.020393	0.0700904	0.0182089	0.0272306	0.00502204	0.0207246	0.00315138	0.00922852	0.0030001	0.0048611	0.00344766	-0.000576495	0.00141328
41	0.0164736	0.00983655	0.0555069	0.0141413	0.115617	0.0181728	0.0715808	0.0187869	0.0284893	0.00495405	0.0210357	0.00324714	0.00896962	0.00315383	0.00432874	0.00353322	-0.000668051	0.00129586
41.25	0.0174619	0.0104638	0.057617	0.0141238	0.118621	0.0189645	0.0727171	0.0189889	0.0282868	0.00548367	0.0206112	0.00277081	0.00913151	0.00317305	0.00464585	0.00321703	-0.000423699	0.00130502
41.5	0.0180664	0.0110041	0.0590315	0.014809	0.121324	0.0210074	0.0742657	0.0198597	0.0294558	0.0052883	0.02124	0.00351586	0.00899448	0.00309972	0.00412198	0.00282421	-0.000661381	0.00114951
41.75	0.0192664	0.0115629	0.0598179	0.0147476	0.122289	0.0203966	0.0757336	0.0193968	0.0294704	0.005967	0.0215298	0.00344099	0.00893384	0.00346034	0.00407772	0.00341314	-0.00100396	0.00176303
42	0.020185	0.0118177	0.0626926	0.0154357	0.12684	0.0217738	0.0779728	0.0195607	0.0302913	0.00562164	0.0219063	0.00364654	0.00851305	0.00354362	0.00443485	0.00337965	-0.00105489	0.00120311
42.25	0.0213206	0.0124409	0.063368	0.0157598	0.127192	0.0204258	0.0774307	0.0199179	0.0300124	0.0063545	0.0217633	0.00336253	0.00834509	0.00322154	0.00412016	0.00358	-0.000861471	0.00148557
42.5	0.0216523	0.0130456	0.0671273	0.0164884	0.130153	0.0228331	0.0789896	0.0198237	0.0305066	0.00599704	0.0220955	0.00355666	0.00836692	0.0037026	0.00400011	0.00389401	-0.00107975	0.0013282
42.75	0.0228492	0.0135877	0.068668	0.0168567	0.132097	0.0216907	0.0799167	0.019967	0.0310893	0.00614597	0.0220246	0.00357355	0.00799706	0.00347975	0.00416018	0.00339317	-0.00134351	0.00119978
43	0.0237387	0.0140677	0.0708478	0.017341	0.134006	0.0229286	0.080945	0.0202648	0.0314252	0.00632316	0.0223823	0.00436313	0.00792551	0.00393723	0.00415897	0.00375665	-0.00124589	0.00170632
43.25	0.0244299	0.0143345	0.0721932	0.0170758	0.136398	0.0240197	0.0828604	0.0205513	0.0319454	0.00662812	0.0227916	0.00455516	0.00831599	0.00412992	0.00396191	0.00347826	-0.00155027	0.000762184
43.5	0.0257729	0.0148105	0.0749635	0.018075	0.140357	0.0239406	0.0839797	0.0212231	0.032536	0.00649485	0.0225478	0.0042944	0.00783941	0.00361838	0.00354475	0.00388779	-0.00118343	0.00115627
43.75	0.0269147	0.0153739	0.077424	0.0186667	0.141577	0.0238998	0.0850645	0.0205566	0.0324547	0.0065152	0.0228122	0.00451772	0.00800494	0.00386791	0.00411713	0.00358669	-0.000989408	0.00133905
44	0.0281425	0.0157992	0.0784421	0.0184166	0.142776	0.025248	0.0857278	0.0207204	0.0327306	0.0069362	0.0228656	0.00423268	0.00789216	0.00395177	0.00365329	0.00325858	-0.00160059	0.000919685
44.25	0.0286742	0.0162576	0.0805448	0.0185687	0.143722	0.0261133	0.0866955	0.0216109	0.0334576	0.00689298	0.0231087	0.00447045	0.00746894	0.00359344	0.00346532	0.00391819	-0.00159089	0.0011641
44.5	0.0301567	0.0167527	0.0808595	0.0188068	0.146214	0.0249017	0.087782	0.0213991	0.0329847	0.00732641	0.0229984	0.00427525	0.00726461	0.00405359	0.00354657	0.00344504	-0.00165698	0.00120963
44.75	0.030743	0.0170379	0.0836244	0.0196419	0.147499	0.0260921	0.0892518	0.0214214	0.0334576	0.00728713	0.0232469	0.00435281	0.00748653	0.00404228	0.00338832	0.00367598	-0.0013332	0.000809756
45	0.031755	0.0175881	0.0854986	0.0197451	0.151271	0.0254964	0.0908289	0.0216465	0.0337596	0.00710541	0.0226958	0.00425395	0.0070912	0.00371946	0.00329737	0.00396043	-0.00164303	0.000586218
45.25	0.0331247	0.0181044	0.0877184	0.0202692	0.152267	0.025254	0.091842	0.0214637	0.0341027	0.00731983	0.0226685	0.00454226	0.00691475	0.0035277	0.00294751	0.00369509	-0.00166244	0.000584078
45.5	0.0329737	0.0177249	0.0888904	0.0203541	0.153917	0.0270434	0.0929298	0.0218702	0.0340179	0.00736894	0.0227807	0.00403981	0.00667465	0.00353689	0.00352414	0.00371686	-0.00174369	0.0012849
45.75	0.0346697	0.018337	0.0916529	0.0208527	0.156999	0.0266877	0.0945542	0.0217292	0.0344647	0.00752553	0.0228134	0.00377128	0.00607498	0.00356742	0.00319126	0.00352357	-0.00172489	0.000523837
46	0.0360448	0.0197371	0.0926861	0.020348	0.159359	0.0264953	0.0950162	0.0219923	0.034948	0.00778134	0.023022	0.00450185	0.00620292	0.0035062	0.00303543	0.00364678	-0.00159089	0.000740212
46.25	0.0378153	0.0196212	0.094171	0.02024	0.16135	0.0279872	0.0963156	0.0218328	0.0352396	0.00756937	0.0230632	0.00448146	0.00573907	0.00368058	0.0030039	0.00380883	-0.00191649	0.000993237
46.5	0.0385823	0.0197902	0.097062	0.0214029	0.163131	0.0280262	0.0978235	0.0229194	0.0360309	0.00785599	0.0228631	0.00435035	0.00576757	0.00330929	0.00339135	0.00385638	-0.00118707	0.000579169
46.75	0.0394233	0.0207476	0.0987518	0.0219351	0.164013	0.0281408	0.0978223	0.0228117	0.0358144	0.00749402	0.0227467	0.00448301	0.00509575	0.00328694	0.00267103	0.00357011	-0.00221845	0.00102753
47	0.0404692	0.0209939	0.100063	0.0212582	0.166731	0.0288187	0.0991635	0.0228369	0.0353118	0.00790509	0.0228165	0.00406929	0.00515517	0.00324969	0.00295297	0.00379147	-0.00196439	0.000563392
47.25	0.0415431	0.0214141	0.102125	0.0214712	0.167385	0.0291285	0.100615	0.0239963	0.036057	0.00767633	0.0235695	0.00479314	0.00492962	0.00328796	0.0026971	0.00392562	-0.00177037	0.000611885
47.5	0.0427497	0.0215059	0.1038	0.0221268	0.170326	0.0289331	0.100995	0.0239354	0.036328	0.00832371	0.0230335	0.00484786	0.00437604	0.00309111	0.00226478	0.00376326	-0.00234699	0.000504512
47.75	0.0442491	0.0220773	0.10634	0.0230238	0.172372	0.028667	0.103134	0.0238278	0.036593	0.00771806	0.0234883	0.00458423	0.00444031	0.00334396	0.00214897	0.00390862	-0.0026641	0.000650947
48	0.0453084	0.0223025	0.107843	0.022841	0.174296	0.0299816	0.102769	0.024131	0.0367172	0.00802158	0.0231239	0.0049528	0.00384004	0.0029003	0.0020944	0.00398881	-0.00243248	0.000596319
48.25	0.0477737	0.0229853	0.109917	0.0239421	0.174603	0.0296453	0.103693	0.0240281	0.0371653	0.0079102	0.0236756	0.00492398	0.00340954	0.00326231	0.0017973	0.0038835	-0.00290845	0.000390583
48.5	0.0477604	0.0233839	0.112845	0.0246316	0.17761	0.0295366	0.104562	0.0243852	0.0375528	0.00765545	0.0235907	0.00458683	0.00306454	0.0029528	0.00171787	0.00379857	-0.00264894	0.000516883
48.75	0.0492071	0.0236366	0.115436	0.0245075	0.178952	0.0309467	0.10637	0.0239943	0.0377517	0.0076285	0.0236417	0.00499224	0.00263525	0.00293156	0.00178032	0.00379886	-0.00329044	0.000498994
49	0.0510134	0.0242733	0.116059	0.024772	0.180984	0.0298093	0.107738	0.0251002	0.0382488	0.00761315	0.0239679	0.0050558	0.00223992	0.0030501	0.00147352	0.00406999	-0.00313643	0.000657215
49.25	0.052531	0.0249809	0.119576	0.0251907	0.183082	0.0301177	0.107849	0.0250184	0.0388491	0.00782906	0.0236101	0.0052906	0.00174273	0.00273984	0.00169119	0.0037122	-0.00283145	0.000371701
49.5	0.0544046	0.025896	0.122623	0.0243422	0.184031	0.0294082	0.109163	0.0255471	0.0391371	0.00755697	0.0238357	0.00509374	0.00179851	0.00289197	0.00103878	0.00385744	-0.00319828	0.000386616
49.75	0.056414	0.0257776	0.12469	0.0247748	0.185837	0.0293873	0.109861	0.0241114	0.0390862	0.00770728	0.0238133	0.0050367	0.00124554	0.0025807	0.00132254	0.00410993	-0.00314189	0.000212719
50	0.0574429	0.0261683	0.125353	0.0248952	0.18763	0.029695	0.110935	0.0237327	0.0394142	0.00762564	0.0240158	0.00504833	0.00115519	0.00278407	0.000857484	0.00400857	-0.0029988	0.000463343
50.25	0.0589	0.0259996	0.128192	0.0248906	0.189727	0.0282384	0.113922	0.0251982	0.040653	0.00749954	0.0236065	0.00535073	0.000364535	0.00249824	0.000608887	0.00375617	-0.00354995	0.000235851
50.5	0.0602594	0.0262625	0.129624	0.0243851	0.190526	0.0281511	0.114766	0.0250229	0.0410725	0.00775986	0.0237514	0.005197	0.000437295	0.00288128	0.000874461	0.00393739	-0.00360452	0.000296923
50.75	0.0627768	0.0267442	0.133708	0.0242436	0.193117	0.0269904	0.115261	0.0249581	0.0411065	0.00737443	0.0243596	0.00550658	4.37267e-06	0.00269738	0.00105515	0.00411942	-0.00348629	0.000432744
51	0.0641205	0.026903	0.134617	0.0241962	0.193453	0.0255451	0.1159	0.0253224	0.040388	0.00720585	0.0228055	0.00530673	-0.000484332	0.00244486	0.000655575	0.00360897	-0.00408413	0.000356963
51.25	0.0662433	0.0277193	0.136731	0.0228217	0.195415	0.0248595	0.11775	0.0257718	0.0419153	0.00751518	0.0234713	0.00535314	-0.000316378	0.00283536	0.000423349	0.00381057	-0.00419085	0.000381697
51.5	0.0684618	0.0284951	0.140013	0.0231418	0.197505	0.0237964	0.118869	0.0253151	0.042056	0.00762243	0.0238205	0.00557393	-0.000842675	0.00234093	0.000640416	0.00434491	-0.00376945	0.000432535
51.75	0.0694526	0.0285274	0.141904	0.0231407	0.197551	0.0238034	0.118467	0.0250001	0.0428182	0.00790894	0.0234373	0.00552678	-0.00120041	0.00260931	0.000784117	0.00399885	-0.00410839	0.000508092
52	0.0715226	0.0285789	0.143195	0.0234983	0.198741	0.0229912	0.120154	0.0253625	0.0423149	0.00738069	0.0232573	0.00592787	-0.00156057	0.00236545	6.56123e-05	0.00411884	-0.0043782	0.000407609
52.25	0.0734156	0.0287329	0.145263	0.0217774	0.198946	0.0219905	0.121737	0.0248841	0.0437131	0.00771512	0.0237078	0.00592079	-0.00203836	0.00249174	0.000274191	0.00374942	-0.0044546	0.000533924
52.5	0.0750939	0.0290927	0.147942	0.0234518	0.201333	0.0202711	0.123841	0.0236894	0.0438186	0.00768044	0.0238042	0.00620772	-0.00240216	0.00278425	-0.000195717	0.00394618	-0.0046747	0.0003311
52.75	0.0773943	0.0300961	0.149692	0.0225906	0.202503	0.0191386	0.126452	0.024666	0.0442061	0.00822208	0.0238145	0.00557343	-0.00251312	0.00268245	4.25717e-05	0.00415101	-0.00470866	0.000241649
53	0.0782068	0.0295855	0.15261	0.0223743	0.204562	0.0169875	0.125903	0.0247042	0.0449913	0.00831192	0.0240503	0.00636365	-0.00253313	0.00266743	-0.00019026	0.00376684	-0.00441398	0.000558387
53.25	0.0799027	0.0301452	0.152461	0.0223423	0.202836	0.0193494	0.126643	0.0247214	0.045406	0.00816086	0.0241674	0.0058614	-0.00348629	0.00267134	-0.000637734	0.00378342	-0.00497726	0.000192264
53.5	0.0817799	0.0307561	0.153795	0.0211541	0.203467	0.0176706	0.128522	0.0248291	0.0452065	0.00821353	0.0239794	0.00598207	-0.0038222	0.00253296	-0.00066987	0.00411557	-0.00535561	0.000797132
53.75	0.082835	0.0310732	0.157653	0.0218883	0.206275	0.0170019	0.12931	0.025026	0.0455915	0.00820014	0.0239115	0.00582238	-0.00392649	0.00289028	-0.000737173	0.00396958	-0.00512885	0.000583929
54	0.0850984	0.0312666	0.158657	0.0220081	0.204678	0.0157921	0.129645	0.0240274	0.0456249	0.00833768	0.0238624	0.00583062	-0.00437639	0.00288971	-0.000970005	0.00389951	-0.00545445	0.000774005
54.25	0.0861183	0.0321017	0.160597	0.0216421	0.2064	0.015852	0.130258	0.0237654	0.0465301	0.00852329	0.0245651	0.00560394	-0.00451887	0.00279405	-0.000933019	0.00411814	-0.00532166	0.000587145
54.5	0.0886837	0.0328484	0.16133	0.0211371	0.204833	0.0141939	0.132267	0.0244272	0.0467715	0.00818864	0.0241461	0.00602379	-0.00509853	0.00275034	-0.000872385	0.00407529	-0.00568121	0.000726951
54.75	0.0903147	0.0334575	0.164517	0.0198234	0.20594	0.0147916	0.132817	0.0246993	0.0477925	0.00805238	0.0245148	0.0061169	-0.00520464	0.00263823	-0.000910584	0.00423806	-0.00558663	0.000414858
55	0.0912466	0.03416	0.165327	0.0215459	0.2041	0.0130125	0.134034	0.024936	0.0486723	0.00872463	0.0247003	0.00596477	-0.00526406	0.00288581	-0.000616513	0.00380112	-0.00529498	0.0008192
55.25	0.0932427	0.0352539	0.166509	0.0208072	0.207188	0.0138966	0.134294	0.0232911	0.047396	0.00828802	0.0249811	0.00588578	-0.00606502	0.00249847	-0.00114705	0.00400218	-0.00597347	0.000862494
55.5	0.0947058	0.0349016	0.167757	0.0200177	0.204479	0.0144403	0.135374	0.024728	0.0485935	0.00915411	0.0251454	0.00626238	-0.00617174	0.00233796	-0.00131986	0.00409263	-0.00600803	0.000577843
55.75	0.0954819	0.0348762	0.167925	0.0196748	0.203713	0.0134246	0.13632	0.024612	0.0487687	0.00830835	0.0251951	0.00624749	-0.00614203	0.00241307	-0.00147084	0.00394891	-0.0062451	0.000676509
56	0.0980315	0.0363641	0.170125	0.019724	0.203753	0.0118022	0.137981	0.0252892	0.0493126	0.00830894	0.0254025	0.00665712	-0.00659617	0.00235122	-0.00217661	0.00387098	-0.00636395	0.000805335
56.25	0.0985796	0.0358938	0.171733	0.0198438	0.202404	0.0130742	0.137416	0.0256179	0.0490028	0.00856813	0.0254637	0.00622829	-0.00683749	0.00239803	-0.00168669	0.00449538	-0.0062639	0.000725265
56.5	0.101027	0.0370194	0.173972	0.0201991	0.202685	0.0136295	0.138862	0.0260357	0.0506344	0.00851566	0.0256771	0.00608651	-0.00702606	0.00197791	-0.00129318	0.00389014	-0.00618568	0.000976599
56.75	0.10266	0.0379236	0.173173	0.0178914	0.201706	0.0146049	0.139077	0.0251827	0.0505168	0.00884008	0.0258299	0.00634253	-0.00718735	0.00195855	-0.00217782	0.00439873	-0.00671501	0.000391171
57	0.104094	0.0378058	0.173239	0.0178559	0.200046	0.014664	0.139873	0.0256934	0.050763	0.00882255	0.0261422	0.0070224	-0.00746262	0.0017576	-0.00240277	0.00437672	-0.00638092	0.000650872
57.25	0.105871	0.0384539	0.174657	0.0173172	0.199699	0.0157568	0.141581	0.0244498	0.0509606	0.00884289	0.0265666	0.00645391	-0.00773547	0.00188958	-0.00186313	0.00384507	-0.00688115	0.00075272
57.5	0.106923	0.0392079	0.175337	0.0171699	0.198974	0.0156948	0.14078	0.0241366	0.051573	0.00842951	0.0264599	0.00669915	-0.00815081	0.00163203	-0.00273565	0.00395983	-0.00659253	0.000874223
57.75	0.107703	0.0389899	0.175007	0.0164406	0.19814	0.0179957	0.141809	0.0244489	0.0520981	0.00940284	0.026389	0.00630846	-0.00788887	0.00146544	-0.00210264	0.00424455	-0.00668106	0.00107038
58	0.110221	0.0402551	0.175917	0.0168352	0.195832	0.0174506	0.142415	0.0242767	0.0518283	0.0094653	0.0266333	0.00689547	-0.00864255	0.00142574	-0.00324376	0.00424797	-0.00766696	0.000853959
58.25	0.111453	0.0407998	0.176347	0.0155096	0.194086	0.0182294	0.142604	0.0251139	0.0525892	0.00903371	0.0269031	0.00684793	-0.00824237	0.00127479	-0.00249796	0.00407271	-0.00684113	0.00073165
58.5	0.113028	0.0417736	0.175401	0.0160835	0.193622	0.0194638	0.144362	0.0254903	0.0529924	0.00962241	0.0269523	0.00668794	-0.00852492	0.00118001	-0.00237791	0.0043717	-0.00741654	0.000695508
58.75	0.11413	0.041529	0.175116	0.0147808	0.192696	0.0196327	0.145184	0.0256048	0.0528512	0.00945792	0.0275822	0.0073091	-0.0092222	0.0010694	-0.0031425	0.00402125	-0.00779247	0.000605192
59	0.1152	0.0421972	0.176153	0.0142166	0.189614	0.0214124	0.145521	0.0251966	0.0539414	0.00918275	0.0277738	0.00718285	-0.00917006	0.0011841	-0.00254405	0.00404749	-0.00744928	0.00082306
59.25	0.11702	0.0428738	0.174838	0.013453	0.189065	0.0211196	0.144977	0.0244603	0.0544531	0.00973306	0.0279187	0.00707019	-0.00930102	0.00100727	-0.00347356	0.00422342	-0.0071067	0.00046925
59.5	0.118985	0.0431379	0.175186	0.0131282	0.188224	0.0233598	0.147074	0.0249183	0.0552037	0.00945933	0.028442	0.00688193	-0.00973455	0.00111072	-0.00314492	0.00424776	-0.00801863	0.00105814
59.75	0.121145	0.0429305	0.17518	0.0129106	0.187059	0.02188	0.148967	0.0249838	0.0560975	0.00983169	0.0294358	0.00704685	-0.00880565	0.00122706	-0.0024628	0.00429791	-0.0069248	0.000628675
60	0.122027	0.0441708	0.174245	0.0118451	0.185846	0.0232439	0.149687	0.0238668	0.0560605	0.00977154	0.0295468	0.00778033	-0.00938045	0.00102736	-0.00308853	0.00440327	-0.00712126	0.000530058
60.25	0.12261	0.0442539	0.173085	0.0112538	0.181388	0.0235915	0.148793	0.0249224	0.055091	0.00994026	0.0286761	0.0068179	-0.0101074	0.00130218	-0.00357603	0.00416904	-0.00805683	0.000617501
60.5	0.124542	0.0446973	0.171197	0.0112415	0.18017	0.0243832	0.147348	0.0240941	0.0557173	0.00929349	0.0283092	0.00716656	-0.0104227	0.00128936	-0.00417933	0.00422506	-0.00807502	0.00105523
60.75	0.124489	0.0443477	0.168752	0.0110711	0.177456	0.0252328	0.148328	0.024219	0.0561357	0.0101378	0.0284705	0.00742534	-0.0103488	0.0016401	-0.00383372	0.00425001	-0.00774517	0.000913152
61	0.124613	0.0454809	0.168263	0.0103794	0.175184	0.0253563	0.149751	0.024244	0.0561909	0.0100104	0.0286639	0.00715838	-0.0107302	0.00173642	-0.00405442	0.00400833	-0.00826056	0.00125789
61.25	0.12542	0.0445374	0.165305	0.00983311	0.173414	0.0255858	0.148576	0.0234619	0.056246	0.0100634	0.0283256	0.00740258	-0.011217	0.0017718	-0.00469714	0.00407897	-0.00871531	0.0010045
61.5	0.126975	0.0458889	0.163979	0.00756112	0.170106	0.025562	0.150046	0.0237802	0.0569166	0.00975868	0.0287258	0.00758283	-0.0115966	0.00210925	-0.0041763	0.00462146	-0.00863648	0.00108499
61.75	0.127562	0.0459802	0.162534	0.00824459	0.167936	0.0261495	0.149252	0.0234199	0.0565795	0.0102748	0.0290277	0.00730554	-0.011673	0.00214678	-0.00468319	0.00456188	-0.00913004	0.001125
62	0.127176	0.0450717	0.161321	0.00786289	0.166751	0.0257213	0.150099	0.0240406	0.0573908	0.0101155	0.0286427	0.0074903	-0.0119665	0.00226464	-0.00497181	0.00427164	-0.00890327	0.001017
62.25	0.127801	0.0449678	0.158762	0.00710045	0.163985	0.0250163	0.149601	0.0231937	0.0565595	0.01053	0.0284929	0.0078507	-0.0123636	0.00246884	-0.00473897	0.00445977	-0.00919977	0.00103545
62.5	0.127875	0.0452362	0.156891	0.0069317	0.162051	0.0259629	0.15029	0.0244062	0.0570991	0.0103939	0.0292133	0.00809209	-0.0120689	0.00261069	-0.0051822	0.00455959	-0.00938773	0.00129641
62.75	0.128737	0.045462	0.155689	0.00687725	0.159559	0.025633	0.149421	0.0232462	0.0571937	0.0108882	0.0291987	0.00827701	-0.0125673	0.00254151	-0.00505548	0.00472746	-0.00922341	0.000780205
63	0.128232	0.0458538	0.15351	0.00586476	0.157496	0.0255729	0.151352	0.0238145	0.0570894	0.0109369	0.0290496	0.00834602	-0.012993	0.00281457	-0.00550962	0.00467351	-0.00944412	0.00102493
63.25	0.129245	0.0456704	0.152187	0.00491898	0.156449	0.0260001	0.150418	0.0219249	0.0582209	0.0111656	0.0298966	0.00806153	-0.0127038	0.00307706	-0.00547809	0.00472022	-0.00917006	0.00116527
63.5	0.12907	0.0447387	0.150665	0.00584191	0.153307	0.0260015	0.150085	0.0224972	0.0580202	0.0111795	0.0294867	0.00879121	-0.0130227	0.00305825	-0.00562725	0.00463966	-0.0100038	0.00116116
63.75	0.129604	0.0453828	0.147929	0.00550759	0.151243	0.0253453	0.1499	0.0223628	0.0583167	0.0111657	0.0295771	0.00842263	-0.0134108	0.00311198	-0.00542049	0.00479636	-0.00984794	0.00120232
64	0.12767	0.0441402	0.14604	0.00537701	0.149559	0.0248821	0.15023	0.0217541	0.0582354	0.0115087	0.0292818	0.00838989	-0.0134653	0.00313941	-0.00581885	0.00490547	-0.00994495	0.000830197
64.25	0.12875	0.0440483	0.144281	0.00567287	0.148379	0.025251	0.150113	0.0221758	0.05835	0.0119137	0.0297796	0.00845225	-0.0135454	0.00354952	-0.00609534	0.00477166	-0.010099	0.00100701
64.5	0.127985	0.0430756	0.143672	0.00554319	0.146618	0.0260591	0.150783	0.0217464	0.0586089	0.0120591	0.0299754	0.00808391	-0.0137612	0.0036263	-0.00611959	0.00480454	-0.0097582	0.00134759
64.75	0.127913	0.0444901	0.140124	0.00498439	0.144093	0.0252888	0.149962	0.0223196	0.0591898	0.0120301	0.0300603	0.0090095	-0.0140104	0.00363422	-0.00621115	0.00498913	-0.0102148	0.00102656
65	0.127227	0.0436148	0.139452	0.00541642	0.143168	0.0249709	0.150775	0.02101	0.0597979	0.0122248	0.030184	0.0094587	-0.0138412	0.00391363	-0.00638335	0.00489766	-0.0102196	0.00114284
65.25	0.126072	0.0434426	0.136932	0.00517781	0.140873	0.0242555	0.148893	0.0221383	0.0585416	0.0120787	0.0299439	0.00946372	-0.0144464	0.00414138	-0.00677625	0.0045866	-0.0105422	0.000947651
65.5	0.125359	0.0428892	0.134528	0.00562712	0.139078	0.0249667	0.149242	0.0219861	0.0590333	0.0115788	0.0300342	0.00958471	-0.0144973	0.00407161	-0.00677383	0.00498271	-0.010903	0.00128553
65.75	0.123892	0.0427126	0.132791	0.00580667	0.13684	0.0241473	0.148896	0.0209056	0.0591322	0.0127336	0.0301422	0.00940341	-0.0144488	0.00434824	-0.00723949	0.00494729	-0.0106204	0.00128664
66	0.123585	0.0419216	0.13099	0.00558509	0.135499	0.0244567	0.149566	0.0198718	0.0595724	0.01272	0.030073	0.00988395	-0.0145082	0.00455417	-0.00645914	0.00525733	-0.0106798	0.000973624
66.25	0.121539	0.0414204	0.12987	0.00520981	0.13417	0.0235524	0.147483	0.0210771	0.0594002	0.0128332	0.0300518	0.00960083	-0.015066	0.0044082	-0.007097	0.00498824	-0.0107599	0.00133905
66.5	0.120358	0.0414692	0.127102	0.00539601	0.131706	0.0242224	0.146823	0.0220181	0.0593256	0.0128425	0.0295831	0.00988407	-0.0153425	0.00465571	-0.00737713	0.00511927	-0.0108017	0.00095547
66.75	0.120012	0.0414358	0.125665	0.00625276	0.129906	0.0234811	0.147965	0.0214848	0.0594784	0.0130494	0.0300458	0.00975901	-0.0155068	0.00469595	-0.00776518	0.00520182	-0.0112328	0.00128798
67	0.118553	0.0405279	0.123735	0.00600555	0.128257	0.024183	0.146289	0.0200459	0.0592098	0.0132262	0.0296953	0.00995772	-0.0157324	0.00473007	-0.00814475	0.00498103	-0.011365	0.00133914
67.25	0.116957	0.0404967	0.1219	0.00580224	0.127842	0.0230255	0.145816	0.0216338	0.0594384	0.0138569	0.0297274	0.0101551	-0.0154432	0.00509682	-0.00809503	0.00489592	-0.0112346	0.00133105
67.5	0.115622	0.0390294	0.121133	0.006645	0.124151	0.0235316	0.145972	0.0205721	0.0590212	0.0142012	0.0297784	0.0106031	-0.0160447	0.00511129	-0.00775366	0.00537727	-0.0117688	0.00144334
67.75	0.113861	0.0388941	0.119243	0.007252	0.124199	0.0231299	0.145844	0.0215471	0.0590964	0.0145889	0.0297814	0.0105365	-0.0159586	0.00523659	-0.00784704	0.00516222	-0.0116942	0.00134801
68	0.112908	0.0382751	0.118104	0.00664431	0.122372	0.0227618	0.143901	0.0198665	0.0588436	0.0143324	0.0291745	0.010839	-0.0162247	0.00522045	-0.00875896	0.0050579	-0.011998	0.0011669
68.25	0.11218	0.038471	0.116845	0.00757193	0.121794	0.0231691	0.144111	0.0210172	0.0593571	0.01508	0.0295607	0.0107897	-0.0160847	0.0053566	-0.00856797	0.00526729	-0.0119913	0.00129856
68.5	0.11148	0.0377857	0.116193	0.00674521	0.119994	0.0231498	0.143996	0.0201974	0.0593408	0.0146452	0.0292575	0.0112477	-0.0163672	0.0055155	-0.00860071	0.00527444	-0.0120477	0.00160083
68.75	0.109503	0.0374752	0.114402	0.0074214	0.118579	0.0229923	0.142974	0.0204184	0.0599283	0.0150887	0.0292775	0.0113195	-0.0162187	0.00543274	-0.00843336	0.00506358	-0.0120119	0.00155173
69	0.108183	0.0364835	0.112419	0.00534661	0.117117	0.0221897	0.141033	0.0201697	0.0596718	0.0156839	0.0296025	0.0115983	-0.0165594	0.00551425	-0.00843154	0.00501113	-0.012665	0.00157693
69.25	0.106215	0.0358578	0.110764	0.00657303	0.114782	0.0222129	0.140964	0.0208236	0.0584482	0.0162268	0.0293085	0.0117303	-0.0167547	0.00543902	-0.00864315	0.00511119	-0.0127953	0.00139346
69.5	0.105163	0.0358486	0.109656	0.00651393	0.11448	0.0222645	0.139699	0.021609	0.0588672	0.0164609	0.0290059	0.0120366	-0.0165704	0.00578822	-0.00932528	0.00516156	-0.0125734	0.00168909
69.75	0.103784	0.0356263	0.108767	0.00722532	0.113433	0.022676	0.139714	0.022163	0.0593135	0.0167266	0.0289598	0.0118482	-0.0172088	0.0058658	-0.0090688	0.00515299	-0.0128244	0.00156567
70	0.102277	0.0343836	0.107462	0.00759639	0.112198	0.0227694	0.137942	0.020429	0.0591795	0.0174303	0.0292982	0.0123947	-0.0169111	0.00584673	-0.00920826	0.00499154	-0.0128948	0.0012984
70.25	0.100632	0.0340527	0.106247	0.00742143	0.110524	0.0220487	0.136765	0.0210012	0.0598665	0.0175399	0.0295516	0.0128532	-0.0165776	0.00591208	-0.00957266	0.00489147	-0.0127032	0.00165534
70.5	0.0993127	0.0335995	0.104863	0.00805054	0.110518	0.0212218	0.136059	0.0226831	0.0585531	0.0176251	0.0281376	0.0126998	-0.0171349	0.00599594	-0.00932225	0.00521466	-0.0131052	0.00141666
70.75	0.0980976	0.0336629	0.104492	0.00780006	0.108577	0.0218489	0.136096	0.0216526	0.0594729	0.018482	0.0290987	0.0128641	-0.0170979	0.00591815	-0.0096812	0.00512059	-0.0129645	0.0014602
71	0.0962446	0.032045	0.102669	0.00825098	0.107319	0.0223121	0.13465	0.0222287	0.0587344	0.0181342	0.0284444	0.013152	-0.0173677	0.00599494	-0.0100614	0.00500313	-0.013093	0.0017517
71.25	0.095403	0.0318604	0.101376	0.00797505	0.105163	0.0222625	0.132125	0.0217578	0.0589078	0.0183537	0.0284845	0.0135538	-0.017344	0.00618465	-0.00990372	0.00500848	-0.0133356	0.00154377
71.5	0.09467	0.0315812	0.101197	0.0092343	0.103937	0.0211785	0.132132	0.0214717	0.0593135	0.0186572	0.0288167	0.0138887	-0.0172731	0.00623871	-0.0100486	0.00501661	-0.0135205	0.00184351
71.75	0.0932524	0.0315929	0.0992405	0.00887219	0.103091	0.0216968	0.1303	0.023091	0.0584689	0.018717	0.0280297	0.0138274	-0.0173568	0.00603064	-0.010176	0.00468363	-0.0137836	0.00171256

## Sheet: met14Δ-met5Δ
Panels b and c																				Panel d
time (h)	1-20mean	1-20sd	1-10mean	1-10sd	1-5mean	1-5sd	1-2mean	1-2sd	1-1mean	1-1sd	2-1mean	2-1sd	5-1mean	5-1sd	10-1mean	10-1sd	20-1mean	20-1sd			0 h					24 h						48 h					72 h
0	0.0411559	0.00625606	0.0350798	0.00255994	0.0477793	0.0234258	0.0322002	0.000841904	0.0632745	0.0344047	0.0302354	0.000428647	0.0280264	0.00293076	0.0264334	0.000975188	0.0356513	0.00798582		Replicate	Mic number	Blue cells	Red cells		Replicate	Mic number	Blue cells	Red cells		Replicate	Mic number	Blue cells	Red cells		Replicate	Mic number	Blue cells	Red cells
0.25	0.0273785	0.00168686	0.0257251	0.00039409	0.0377472	0.0184202	0.0237104	0.00038981	0.0566361	0.0368526	0.0231498	0.000444067	0.0215982	0.000754602	0.0203865	0.000445724	0.0278637	0.00808843		1	1	141	223		1	1	115	446		1	1	25	519		1	1	27	755
0.5	0.0293514	0.0019943	0.0270506	0.000568302	0.0389269	0.0184041	0.0250248	0.000160543	0.0571881	0.0373061	0.0233402	0.000624679	0.0222396	0.000723801	0.0218157	0.00041126	0.0286426	0.00762971		1	2	92	146		1	2	121	427		1	2	16	381		1	2	16	751
0.75	0.0302733	0.00245384	0.027087	0.000143311	0.0393332	0.0185877	0.0251843	0.000185379	0.0574879	0.0364993	0.0238249	0.000478134	0.0225339	0.000603696	0.0215325	0.000390285	0.0304781	0.0104834		1	3	159	242		1	3	118	458		1	3	13	339		1	3	16	606
1	0.0299007	0.00192891	0.027342	0.000354904	0.0391847	0.0184157	0.0253245	0.000470004	0.0579698	0.0368426	0.0240071	0.000518958	0.0227298	0.000512236	0.0214851	0.000296301	0.0295309	0.00869273		1	4	146	238		1	4	105	402		1	4	20	416		1	4	16	649
1.25	0.0310776	0.00170789	0.0283031	0.00050546	0.0398797	0.0184114	0.0258346	0.000461214	0.0583844	0.0359477	0.0242003	0.000422799	0.0228728	0.000687887	0.0214989	0.0004238	0.0299681	0.0090112		1	5	137	238		1	5	126	433		1	5	14	399		1	5	19	642
1.5	0.0307834	0.00165829	0.0280735	0.00035402	0.0390362	0.0180214	0.0259494	0.000476858	0.0586256	0.0359856	0.0239734	0.000791054	0.0228502	0.000561054	0.0212494	0.000415276	0.0301442	0.0086907		1	6	96	145		1	6	108	407		1	6	12	264		1	6	20	605
1.75	0.0307723	0.00188339	0.0289926	0.000351354	0.0406586	0.0184664	0.0266108	0.000582338	0.0591523	0.0361748	0.0244945	0.000339778	0.0237357	0.000463925	0.0220283	0.000268077	0.0295221	0.0080106		1	7	161	238		1	7	112	460		1	7	23	502		1	7	22	634
2	0.0312907	0.00140186	0.0288722	0.000685952	0.0402104	0.0183542	0.0265407	0.000399895	0.0584628	0.0360228	0.0248363	0.000734044	0.0229595	0.000817032	0.0215657	0.000762285	0.0309286	0.0100592		1	8	111	176		1	8	122	468		1	8	22	469		1	8	26	791
2.25	0.0313525	0.00164736	0.0294497	0.000666265	0.0411157	0.018345	0.0267565	0.000264963	0.0587935	0.0362497	0.0247076	0.000302582	0.0230914	0.000917779	0.0219554	0.000289884	0.0298444	0.00886146		2	1	96	141		2	1	89	386		2	1	12	294		2	1	13	744
2.5	0.0304808	0.00177984	0.0278858	0.000702839	0.038742	0.0178668	0.0255514	0.000133453	0.0573444	0.0353669	0.0233734	0.000476858	0.0216253	0.000473289	0.0203297	0.000504367	0.0284765	0.00867999		2	2	129	180		2	2	99	447		2	2	2	263		2	2	13	569
2.75	0.0305482	0.00166641	0.0281436	0.000662324	0.0391063	0.0175533	0.0255906	0.000462132	0.0572351	0.0352202	0.0236478	0.000462132	0.0219615	0.000979936	0.0204219	0.000351303	0.0291936	0.00907527		2	3	129	149		2	3	118	451		2	3	12	387		2	3	16	731
3	0.0314701	0.00215504	0.0288413	0.000575267	0.0396556	0.0175912	0.0261062	0.000492866	0.0575741	0.0348409	0.0239028	0.000414031	0.0219725	0.000655947	0.0206378	0.000328522	0.0294542	0.00961816		2	4	205	245		2	4	115	462		2	4	22	469		2	4	17	665
3.25	0.0312686	0.00191233	0.0289788	0.000283322	0.0398377	0.0180916	0.0261819	0.000228902	0.0572152	0.0353044	0.0238101	0.000725301	0.0219052	0.000907679	0.0208365	0.000406074	0.0285318	0.00827787		2	5	130	155		2	5	101	466		2	5	10	321		2	5	17	602
3.5	0.0325184	0.00130819	0.0294579	0.000692639	0.0407624	0.0181349	0.0267002	0.000462132	0.0582045	0.0359735	0.0245189	0.000433095	0.0224738	0.000565865	0.0211081	0.000386534	0.0282348	0.00770991		2	6	117	159		2	6	87	398		2	6	30	504		2	6	15	677
3.75	0.0318206	0.00214161	0.0298195	0.000419339	0.0403898	0.0181577	0.0269216	0.000497519	0.0580025	0.0354359	0.0243312	0.000502095	0.0222524	0.000662324	0.0206737	0.000268077	0.0278308	0.00650065		2	7	132	198		2	7	90	441		2	7	16	435		2	7	22	709
4	0.0320475	0.00202154	0.0293459	0.000509384	0.0402888	0.0183445	0.0265882	0.000578367	0.0581035	0.0351125	0.0242385	0.000482317	0.0217087	0.000334857	0.0209343	0.00040716	0.0274018	0.00632205		2	8	180	258		2	8	107	475		2	8	14	362		2	8	16	725
4.25	0.0319354	0.00223637	0.0295954	0.000640445	0.0407905	0.0180962	0.0265208	0.000484682	0.0575962	0.0350451	0.0243533	0.000446921	0.0220167	0.000571602	0.0210684	0.000339778	0.0287079	0.00828994		3	1	136	230		3	1	95	425		3	1	22	341		3	1	28	665
4.5	0.0322633	0.00184062	0.0299261	0.000768113	0.0408662	0.0184442	0.027112	0.000973858	0.058162	0.0348033	0.024796	0.000419339	0.0224064	0.000518532	0.0208415	0.000321718	0.0281051	0.00676045		3	2	145	230		3	2	95	418		3	2	25	422		3	2	23	647
4.75	0.0320392	0.00234697	0.0296401	0.000539169	0.0402888	0.0183529	0.0267477	0.000844266	0.0575034	0.0352233	0.0243726	0.000452741	0.0223331	0.000753355	0.0207543	0.000421753	0.0278192	0.00729927		3	3	138	303		3	3	105	436		3	3	19	354		3	3	26	681
5	0.0327005	0.00210977	0.0295308	0.000737201	0.0407204	0.0178019	0.0271176	0.000556003	0.0578733	0.0351246	0.0245631	0.000704044	0.0223557	0.00053329	0.0211634	0.00043019	0.0290717	0.00890297		3	4	126	242		3	4	89	458		3	4	31	514		3	4	25	729
5.25	0.0327734	0.00155186	0.0305118	0.000986049	0.0419057	0.0186299	0.0281852	0.000360471	0.0594482	0.0359379	0.0252272	0.000305371	0.0234399	0.00062821	0.0211662	0.000417756	0.0292959	0.0084814		3	5	90	148		3	5	91	439		3	5	38	553		3	5	23	650
5.5	0.0323782	0.00183583	0.0302595	0.000702707	0.0411378	0.0180226	0.0275068	0.000535224	0.0589603	0.0353074	0.0247955	0.000598821	0.022529	0.000414031	0.0210315	0.000289884	0.0289006	0.00843797		3	6	129	224		3	6	100	432		3	6	22	284		3	6	30	720
5.75	0.0323699	0.00190212	0.0306713	0.000634691	0.0414011	0.0177099	0.0275012	0.000340752	0.0582763	0.0352472	0.0251792	0.000396469	0.022868	0.000655947	0.0211938	0.000268077	0.0286285	0.00780739		3	7	141	239		3	7	91	463		3	7	31	359		3	7	28	647
6	0.0335021	0.0021474	0.0300575	0.000413807	0.0415159	0.0182448	0.0279887	0.000228902	0.0586572	0.0350906	0.0252603	0.000794263	0.0230806	0.000532114	0.0214345	0.000454532	0.0288554	0.00803996		3	8	167	272		3	8	89	409		3	8	16	267		3	8	20	657
6.25	0.0331013	0.00224885	0.0305592	0.000902362	0.0420707	0.0180537	0.0283332	0.000892666	0.0589879	0.035608	0.0254254	0.000509384	0.0232738	0.000725301	0.0212104	0.000530867	0.028188	0.00713159
6.5	0.0326613	0.00212348	0.0304472	0.000808526	0.0418549	0.0173386	0.028193	0.000248222	0.0593351	0.0355786	0.0259548	0.000695958	0.0233185	0.00068563	0.0217398	0.000288419	0.0283785	0.00717273
6.75	0.0331714	0.00194354	0.0313326	0.000476432	0.0422893	0.0177689	0.0288571	0.000514498	0.0596995	0.0357099	0.0258202	0.000567556	0.0235255	0.000360471	0.0215996	0.000252786	0.0287147	0.00806057
7	0.0328154	0.00200086	0.0308562	0.000791099	0.041967	0.0174588	0.0278397	0.000509384	0.0589118	0.0347149	0.0258621	0.000472664	0.0231921	0.000312177	0.0215769	0.000328522	0.0282858	0.00788167
7.25	0.0327342	0.00227445	0.0308281	0.000644034	0.0420956	0.017306	0.0288875	0.000215203	0.0592871	0.0359982	0.0257611	0.000916633	0.0231248	0.000839799	0.0216581	0.00040224	0.0285546	0.00809456
7.5	0.0333619	0.00173547	0.0314839	0.000730922	0.0426001	0.0179288	0.0295013	0.000529752	0.0601892	0.0352578	0.02603	0.0012956	0.0238502	0.000399895	0.0217586	0.000547989	0.0283807	0.00797843
7.75	0.0332498	0.00195064	0.0319183	0.000669715	0.0429363	0.0184935	0.0292518	0.000919163	0.0599789	0.0351526	0.0267526	0.000345001	0.0240351	0.000457118	0.0218287	0.000364744	0.0281003	0.00783246
8	0.0331124	0.00264946	0.03087	0.000908146	0.0419499	0.0172391	0.0288731	9.26897e-05	0.0594379	0.0351397	0.0263629	0.0010307	0.0233594	0.000781345	0.0217724	0.000526893	0.0272679	0.00662525
8.25	0.0334011	0.002173	0.0319266	0.00107863	0.0433509	0.0177491	0.0302295	0.000215203	0.0607937	0.0351922	0.0273405	0.000873079	0.0242924	0.000662324	0.0222626	0.000268077	0.0283101	0.00745974
8.5	0.0339222	0.00323231	0.032005	0.000960092	0.0437798	0.0176596	0.0303217	0.000388675	0.0612166	0.0351877	0.0274973	0.000798686	0.0244911	0.000636171	0.0222764	0.00053907	0.0282201	0.00688369
8.75	0.0340204	0.00231497	0.0324086	0.000995983	0.0439786	0.0175241	0.0309101	0.000564983	0.061407	0.035525	0.0281388	0.000828749	0.0250962	0.000328185	0.0231139	0.000441194	0.0286093	0.00723818
9	0.0340177	0.00166162	0.0327729	0.00153302	0.0440597	0.0179194	0.0310415	0.000514498	0.0621103	0.036311	0.0285672	0.000617106	0.0250344	0.000777062	0.0229262	0.000321718	0.0286684	0.00777025
9.25	0.034281	0.00188189	0.0325626	0.00139064	0.0439869	0.0173974	0.0314225	0.000370509	0.0621943	0.0358326	0.0288471	0.000548392	0.0254937	0.000762477	0.0227076	0.000607807	0.0290913	0.00723603
9.5	0.0347657	0.00160484	0.0327028	0.00110777	0.0448723	0.017913	0.0316466	0.000278798	0.062945	0.0359042	0.0291833	0.000634517	0.0259557	0.0004238	0.0234639	0.000278466	0.0287882	0.00635472
9.75	0.034976	0.00225791	0.0335882	0.00131981	0.0453289	0.0180368	0.0318818	0.000283322	0.0632558	0.0356124	0.0297966	0.000560794	0.0262273	0.000334197	0.0238476	0.000900441	0.0290179	0.00650075
10	0.0346873	0.00205212	0.0340619	0.000845269	0.0460603	0.0179231	0.0326187	0.000681503	0.063634	0.0360842	0.0301831	0.000722245	0.0264542	0.00045526	0.0238194	0.000245234	0.0296345	0.00779348
10.25	0.0345051	0.00251372	0.0332686	0.00109483	0.0454409	0.0174859	0.0327501	0.000636171	0.0637234	0.0352371	0.0299474	0.000726851	0.0265912	0.000180235	0.0236848	0.000462733	0.0292083	0.00795247
10.5	0.0346564	0.00186877	0.0340393	0.00112018	0.0453929	0.017565	0.0329826	0.000476432	0.0637676	0.0353574	0.0302582	0.000772137	0.026759	0.000532114	0.0238918	0.000512417	0.0290483	0.00780501
10.75	0.0351609	0.00197594	0.03393	0.000985825	0.0460487	0.0177591	0.0340612	0.000612337	0.0647315	0.0360151	0.0311939	0.000795146	0.0271819	0.000779716	0.0243009	0.000367914	0.0298217	0.00776958
11	0.0348049	0.00257453	0.0338262	0.00134483	0.0460626	0.0180044	0.0339602	0.000668309	0.0644483	0.035141	0.0311487	0.000711287	0.0268258	0.000500439	0.0235694	0.000180235	0.0286922	0.0064997
11.25	0.0354635	0.00201963	0.0340531	0.000870202	0.0466229	0.0177992	0.0339404	0.000617106	0.0646162	0.0356904	0.0315406	0.000841862	0.0277389	0.000518958	0.0245863	0.000518532	0.029978	0.00727675
11.5	0.0348104	0.00192935	0.0343893	0.000943688	0.0463761	0.0178144	0.0341474	0.000322746	0.0657197	0.035403	0.0318178	0.000915607	0.0278311	0.000998719	0.0243114	0.000292733	0.0289777	0.00698333
11.75	0.0354243	0.00179987	0.0350059	0.00142577	0.0473372	0.0174368	0.0349037	0.000539169	0.0663695	0.0359471	0.0325713	0.000918442	0.0281254	0.000321718	0.0247652	0.000331038	0.0297732	0.00718001
12	0.0357996	0.00209136	0.0347144	0.001304	0.0472671	0.017441	0.0356854	0.000600881	0.066333	0.0352388	0.0328932	0.00101316	0.0283716	0.000844266	0.0248463	0.000471495	0.0296722	0.00683553
12.25	0.0355054	0.00191977	0.0348375	0.00141196	0.0477573	0.017504	0.0356236	0.000829995	0.0667107	0.0349542	0.0332459	0.000779976	0.0287244	0.00040716	0.0246443	0.000517253	0.0295319	0.00713007
12.5	0.0352951	0.0022603	0.0342546	0.00165662	0.0475134	0.0172652	0.0356567	0.000302582	0.0672848	0.0360757	0.0334922	0.00112211	0.028853	0.000588513	0.0249021	0.000296301	0.0294028	0.00661133
12.75	0.0360238	0.00173136	0.0354624	0.00130577	0.048183	0.0173424	0.0362872	0.000569761	0.0679627	0.0353131	0.034058	0.00113277	0.0292201	0.000605617	0.0250727	0.000403751	0.0294447	0.00692476
13	0.0353315	0.00200699	0.0350026	0.00132741	0.0481322	0.0174705	0.0366118	0.000474882	0.067626	0.0352588	0.0337494	0.00112186	0.0291859	0.000370509	0.0247951	0.000538111	0.0283882	0.00466963
13.25	0.0365394	0.00284006	0.0356247	0.00144054	0.0487207	0.0172976	0.0371749	0.000665157	0.0685617	0.0356784	0.0351583	0.00112462	0.0298611	0.000754602	0.0255486	0.00038323	0.02924	0.00604005
13.5	0.0362225	0.00207143	0.0353835	0.00114718	0.0486224	0.0175344	0.0373201	0.000473289	0.0684155	0.0353605	0.0350628	0.000979634	0.0296646	0.00066784	0.0255343	0.000652004	0.0276562	0.00433698
13.75	0.0363627	0.00198161	0.0358627	0.00138566	0.0489332	0.0173993	0.0382304	0.000433095	0.0697238	0.0361926	0.0355696	0.0011308	0.0300229	0.000892295	0.0256436	0.000428647	0.0272974	0.00342551
14	0.0372173	0.00289393	0.0358318	0.00110237	0.0502305	0.0173044	0.0389812	0.000796904	0.0701185	0.0358479	0.0361774	0.00139303	0.0310453	0.000518532	0.0261338	0.000428647	0.0275326	0.00364717
14.25	0.0359001	0.00223664	0.0363165	0.000939458	0.0499865	0.0174657	0.0386588	0.000149729	0.0701379	0.0354309	0.0363927	0.00105572	0.0303083	0.000428215	0.0261167	0.000475234	0.027457	0.00344519
14.5	0.0360906	0.00235798	0.0357054	0.00134483	0.0494257	0.0172815	0.039796	0.000248222	0.0711995	0.0353522	0.0368658	0.000792638	0.0307395	0.000299149	0.0259345	0.000289884	0.0272466	0.00402214
14.75	0.0367602	0.00252147	0.0364059	0.00157589	0.0504205	0.0168268	0.0401935	0.000828349	0.0718995	0.035106	0.0376249	0.00122337	0.0315151	0.000644034	0.0263265	0.000417756	0.0281625	0.00395638
15	0.0371273	0.0021771	0.0365318	0.00157389	0.0509609	0.017595	0.0409526	0.000508733	0.072552	0.0343281	0.0380726	0.000814412	0.0320837	0.000569761	0.0265506	0.000398512	0.0276668	0.00370868
15.25	0.0378196	0.00227608	0.0378208	0.00100977	0.0519949	0.0174234	0.0420169	0.000635504	0.0738123	0.0349736	0.0387506	0.00128239	0.0325541	0.000297046	0.0270127	0.000444067	0.0286472	0.00395931
15.5	0.0379846	0.00255823	0.0376386	0.000851701	0.0524371	0.0173906	0.0427087	0.000532114	0.0747083	0.0356365	0.0394898	0.00117588	0.0328031	0.000517714	0.0272252	0.000550641	0.0290872	0.00502552
15.75	0.0379537	0.00286321	0.0380698	0.00122442	0.052675	0.0168573	0.0434506	0.000720941	0.0756551	0.03574	0.0398061	0.00136621	0.0332679	0.000628476	0.0274715	0.000345269	0.0284844	0.00405204
16	0.0378108	0.00252715	0.0381426	0.000632538	0.0529102	0.0169215	0.0440723	0.000590199	0.0759433	0.0355492	0.0406436	0.0010816	0.0334357	0.000806426	0.0274268	0.000367914	0.0282376	0.00380243
16.25	0.038842	0.0026023	0.0395774	0.0011501	0.0540701	0.0175181	0.0450163	0.000677625	0.0770805	0.0355298	0.0411559	0.000907357	0.0342229	0.000518958	0.0283062	0.000676373	0.0293329	0.00447537
16.5	0.0379758	0.00207916	0.0389045	0.00156735	0.0540668	0.0171738	0.0450886	0.000750413	0.0772031	0.034716	0.0416318	0.0012366	0.0345167	0.000578717	0.0281042	0.000517253	0.0274217	0.00324055
16.75	0.0379422	0.00205404	0.0392743	0.00102461	0.0541507	0.017245	0.0456992	0.000535224	0.0781079	0.0350693	0.0418752	0.00179813	0.0344797	0.00045111	0.0284961	0.000693333	0.0274775	0.00346457
17	0.039458	0.00300165	0.0398877	0.00160317	0.0543577	0.0165177	0.0465113	0.000665157	0.0784436	0.0356309	0.0420177	0.00181929	0.0350792	0.000348616	0.028765	0.000386534	0.0295427	0.00446131
17.25	0.0389872	0.00209198	0.0397867	0.00185653	0.0552934	0.0173252	0.0474216	0.000592133	0.0800854	0.0356923	0.0425416	0.00178487	0.0355104	0.000557494	0.0285994	0.000493617	0.0276288	0.00316167
17.5	0.03941	0.00305686	0.0398005	0.00153969	0.0557693	0.0172049	0.0481382	0.000798846	0.0803029	0.0349642	0.0429247	0.00146166	0.0357903	0.000560464	0.0288235	0.000507029	0.0255797	0.00472561
17.75	0.040189	0.0029111	0.0408681	0.0013011	0.057103	0.0171685	0.0496287	0.000677625	0.0824487	0.0353725	0.0438632	0.00150363	0.0364428	0.000309449	0.0290195	0.000378874	0.030204	0.0057148
18	0.0404495	0.00274825	0.0408455	0.00108289	0.0571473	0.0173991	0.0496	0.000613511	0.0825266	0.0346102	0.0443811	0.00171926	0.0368458	0.000470004	0.0295346	0.000245234	0.0258458	0.00472686
18.25	0.0402757	0.00284985	0.0415262	0.00113643	0.0580857	0.0169343	0.0507654	0.00102153	0.084392	0.0347667	0.0454117	0.0017572	0.0370639	0.000463925	0.0296803	0.000567719	0.0285529	0.00382033
18.5	0.0404772	0.00255856	0.0411337	0.00110654	0.0581106	0.017418	0.0520589	0.000980706	0.0853443	0.0344898	0.0454758	0.00198118	0.0374559	0.000524895	0.0297863	0.00044618	0.0263641	0.00429988
18.75	0.0408387	0.00295747	0.0415339	0.0015548	0.0586257	0.0162508	0.0529493	0.000546101	0.086635	0.0343763	0.0463188	0.0017815	0.0380217	0.000582845	0.0298703	0.000327229	0.0275968	0.00400041
19	0.0410066	0.00268709	0.041954	0.00106729	0.0598584	0.0170453	0.0547142	0.000628476	0.088237	0.0347232	0.0471336	0.00211732	0.0387218	0.000237441	0.0301783	0.000455666	0.0264983	0.0044385
19.25	0.0413119	0.00253983	0.0425536	0.00170038	0.0604044	0.0170178	0.0557024	0.0010988	0.0897072	0.0340692	0.0482455	0.00194485	0.0386373	0.000581389	0.0306514	0.000500403	0.0302256	0.0056917
19.5	0.0416817	0.00264255	0.0431475	0.00161788	0.0611016	0.017208	0.0571532	0.000954701	0.0911607	0.0347346	0.0491691	0.00187781	0.03927	0.000452458	0.030615	0.00068644	0.0289388	0.00431361
19.75	0.0418777	0.00301366	0.0434694	0.00178146	0.0625723	0.0172008	0.0589093	0.00107462	0.0922356	0.0342173	0.0498101	0.00226799	0.039609	0.000538726	0.0310881	0.000492381	0.0292441	0.00454826
20	0.0423933	0.00248174	0.0441501	0.00153623	0.0632303	0.0173089	0.0606262	0.00105677	0.0943726	0.0349257	0.0510847	0.00204077	0.0404602	0.000460093	0.0314188	0.000896338	0.0294738	0.00465784
20.25	0.0430011	0.00292094	0.0443544	0.00152161	0.0646756	0.0178366	0.0627742	0.00141075	0.0963357	0.0340393	0.0518377	0.00221095	0.040659	0.000576998	0.031267	0.000368214	0.0295411	0.00505007
20.5	0.0430541	0.00306555	0.0449931	0.00202468	0.066149	0.0172992	0.0647517	0.00120469	0.0982596	0.0350007	0.0527282	0.00209056	0.0412077	0.000978623	0.032519	0.000774215	0.0274501	0.00479529
20.75	0.0434014	0.00281149	0.0454607	0.00172011	0.0667143	0.0172184	0.0665801	0.00135295	0.100495	0.0350658	0.0540642	0.00201352	0.0412414	0.000735701	0.0319333	0.000728271	0.0286496	0.00457712
21	0.0442333	0.00266543	0.0459089	0.00157249	0.0685548	0.0178234	0.0692045	0.00127045	0.102357	0.0348751	0.0555514	0.00217481	0.0419889	0.000643004	0.0326869	0.000652654	0.0271388	0.00588075
21.25	0.0450404	0.00304274	0.0469733	0.00148353	0.0705268	0.0177139	0.0713327	0.00111103	0.105141	0.035132	0.0570215	0.00203599	0.042944	0.000731102	0.0333085	0.000690244	0.0279873	0.00570969
21.5	0.0456901	0.00283871	0.0475811	0.00206871	0.0715293	0.0181209	0.0744336	0.00156516	0.107339	0.0353574	0.0580743	0.00181692	0.0433553	0.000737254	0.0332047	0.000591014	0.0315357	0.00592594
21.75	0.0461638	0.00286817	0.0480122	0.00222205	0.0724926	0.0177226	0.0776487	0.00159765	0.109341	0.0351563	0.0596063	0.00219821	0.043204	0.00112808	0.033849	0.000575174	0.0321661	0.00679184
22	0.0467015	0.0031373	0.0495811	0.0016797	0.0753136	0.0179184	0.0799789	0.00137589	0.112419	0.0361011	0.0610234	0.00210547	0.0440023	0.000915148	0.0338485	0.000612279	0.0281888	0.00579812
22.25	0.0471243	0.00308691	0.0501216	0.00133605	0.0777812	0.01802	0.0837908	0.00149355	0.114953	0.0357424	0.0624681	0.00234211	0.0445957	0.000511554	0.034952	0.00062006	0.0282169	0.00574142
22.5	0.0479226	0.00312265	0.0509447	0.0016559	0.0798818	0.0187122	0.0864286	0.00164333	0.117955	0.0364865	0.0645014	0.00247311	0.045691	0.000888695	0.0351817	0.000524087	0.031448	0.00570346
22.75	0.0474683	0.00352782	0.0516591	0.00176731	0.0820751	0.0184813	0.0893915	0.00142849	0.119565	0.0359717	0.0656519	0.00255023	0.0455674	0.000588513	0.0351618	0.000595056	0.0279139	0.00628571
23	0.049099	0.00342082	0.053584	0.00133641	0.0847586	0.018009	0.0936378	0.0017429	0.12457	0.0367616	0.0680329	0.00254887	0.0470043	0.00117003	0.0358342	0.000500439	0.028721	0.00629312
23.25	0.0490008	0.00351149	0.0539589	0.00199979	0.0864274	0.0179984	0.0966482	0.00132118	0.125627	0.0365412	0.069514	0.00227587	0.0471667	0.0010864	0.0355847	0.00065797	0.0319912	0.00635534
23.5	0.0494993	0.00334443	0.0549896	0.00175102	0.0889177	0.0183199	0.100479	0.00160119	0.12823	0.0359444	0.0711884	0.00229231	0.0475161	0.000848319	0.0355311	0.000493429	0.029023	0.00653552
23.75	0.0507403	0.00311367	0.0562278	0.00152162	0.0916989	0.018839	0.103854	0.00151736	0.130986	0.0360769	0.0729948	0.00240705	0.0487654	0.000888655	0.0366066	0.000360471	0.0322937	0.00591866
24	0.0511687	0.00314569	0.0579392	0.00190694	0.095385	0.0190041	0.108881	0.001397	0.134013	0.0367135	0.0750528	0.00257609	0.0487456	0.000770082	0.0366148	0.000720408	0.0296054	0.00672308
24.25	0.0516644	0.00374142	0.0592613	0.00155309	0.0976313	0.0178059	0.11116	0.00177347	0.136121	0.0362629	0.0777579	0.00306129	0.0496278	0.000973521	0.0371553	0.000616483	0.0293591	0.00620958
24.5	0.0530175	0.0037896	0.0610737	0.00226708	0.1012	0.018207	0.114848	0.00142779	0.139142	0.0357037	0.0792921	0.00300019	0.0507004	0.000948075	0.0375025	0.000623971	0.034238	0.00733423
24.75	0.0549844	0.0035504	0.062732	0.00124914	0.104838	0.0178655	0.119074	0.00134013	0.142261	0.0358112	0.0816892	0.00309328	0.0513165	0.000568597	0.0379199	0.000714704	0.030121	0.00690354
25	0.0552417	0.00379994	0.0662932	0.0042383	0.107919	0.0180476	0.121647	0.00177231	0.144134	0.0358951	0.0841591	0.00340757	0.0520248	0.00104267	0.0379729	0.000587071	0.0341845	0.00749386
25.25	0.0560819	0.00332361	0.0651434	0.00172338	0.110678	0.0179652	0.125977	0.00127074	0.146631	0.0355268	0.0844694	0.00288127	0.052515	0.00100573	0.0381016	0.000581707	0.0303672	0.00686171
25.5	0.0572726	0.00384154	0.0670904	0.00197827	0.113445	0.0178112	0.12925	0.00188542	0.148908	0.0356637	0.0866787	0.00343571	0.0536042	0.00078104	0.0388352	0.000552146	0.0308293	0.00657593
25.75	0.0578269	0.00346557	0.0695696	0.00421529	0.116279	0.0175072	0.132087	0.00178772	0.152288	0.0362432	0.0893916	0.00298964	0.0541447	0.000781345	0.039188	0.000699318	0.0312974	0.00649812
26	0.0597011	0.00370272	0.0704795	0.0019611	0.120091	0.0171437	0.135542	0.00123414	0.154068	0.0356609	0.0910185	0.0032184	0.0545897	0.000476858	0.0396667	0.000631755	0.0308685	0.00697045
26.25	0.060331	0.00363224	0.07267	0.00181136	0.123147	0.0172891	0.13925	0.00200283	0.155938	0.0358501	0.0921243	0.00286407	0.0554492	0.000836765	0.0395574	0.000552146	0.0311119	0.00700667
26.5	0.0624547	0.003676	0.0758497	0.0021205	0.126993	0.017204	0.144062	0.0015681	0.159844	0.0349513	0.0940731	0.00321459	0.0560123	0.000504367	0.0403755	0.000696306	0.0317562	0.00689731
26.75	0.0628185	0.00439133	0.0769892	0.00239152	0.130365	0.0169817	0.147091	0.00174444	0.163344	0.0363216	0.0952153	0.00313289	0.0567234	0.000920267	0.0404732	0.000786851	0.0314873	0.00683784
27	0.0641407	0.0044149	0.079544	0.00236874	0.133263	0.0172031	0.150303	0.00190416	0.165245	0.0352231	0.0969847	0.00270604	0.0576558	0.000732309	0.0404815	0.000588513	0.0319577	0.00726981
27.25	0.0658244	0.00421682	0.0818577	0.00284645	0.136706	0.016825	0.154821	0.00163109	0.170118	0.0360263	0.0992835	0.00352956	0.058188	0.00080448	0.0406046	0.000701896	0.0315486	0.00725066
27.5	0.0667176	0.00446464	0.0840786	0.00234282	0.14085	0.0173015	0.157576	0.00158068	0.172456	0.0357108	0.101246	0.00357506	0.0586274	0.000768836	0.0411534	0.00104032	0.0319743	0.00739601
27.75	0.0671571	0.0038811	0.0855746	0.00257799	0.143464	0.0167478	0.161608	0.00191346	0.174391	0.0363283	0.101809	0.00285743	0.0585684	0.000771371	0.0404335	0.000540298	0.0313858	0.00710866
28	0.0684847	0.00446774	0.0881063	0.00268635	0.146166	0.0166417	0.166163	0.0022021	0.178131	0.0359473	0.103808	0.00346208	0.0588229	0.000613511	0.0408116	0.000557494	0.030873	0.00715781
28.25	0.0693443	0.00461095	0.0926369	0.0059106	0.149336	0.0163627	0.170852	0.0031865	0.181379	0.0355414	0.106224	0.00303893	0.060192	0.000915669	0.0409458	0.000915128	0.0309458	0.0076442
28.5	0.0714537	0.00506655	0.0931482	0.00339243	0.151943	0.0163299	0.176209	0.00266629	0.185077	0.035319	0.107355	0.00361312	0.060976	0.000816966	0.0411247	0.000432585	0.0309679	0.00727157
28.75	0.0738263	0.00466117	0.0963247	0.00310562	0.157326	0.0164163	0.180436	0.00256806	0.18962	0.0354616	0.110942	0.0039483	0.0615805	0.00096186	0.0419539	0.000440232	0.0315001	0.00786008
29	0.0745992	0.00481986	0.0982265	0.00314601	0.159632	0.0165365	0.185571	0.00317232	0.191874	0.0360651	0.111084	0.0037776	0.0625466	0.000998719	0.041738	0.000974659	0.0315476	0.00762794
29.25	0.076151	0.00498695	0.101837	0.0034686	0.164141	0.0165572	0.191038	0.00331501	0.196265	0.0364691	0.113672	0.00366412	0.0629358	0.00101977	0.0420742	0.000660655	0.0312451	0.00765215
29.5	0.0782295	0.0052742	0.103515	0.00349008	0.168986	0.016253	0.195238	0.00355851	0.198849	0.035513	0.115262	0.00325038	0.063521	0.000801726	0.0415023	0.000561549	0.0315139	0.00783452
29.75	0.0798597	0.00498121	0.106806	0.00335603	0.173786	0.016589	0.200859	0.00358375	0.203273	0.0354066	0.118381	0.00393987	0.0642039	0.000847407	0.0422531	0.000630146	0.0315697	0.00786274
30	0.0814479	0.00505985	0.109929	0.00340331	0.177539	0.0165462	0.206204	0.00386942	0.207103	0.0353623	0.120357	0.00472419	0.0647217	0.00101676	0.0418187	0.000941522	0.0315333	0.00793147
30.25	0.0837306	0.00510586	0.112643	0.00385692	0.182015	0.0167621	0.211209	0.00316804	0.210477	0.0364412	0.121301	0.00391419	0.0650464	0.000563809	0.0425971	0.000965077	0.0318999	0.00803967
30.5	0.0867056	0.00588071	0.115105	0.00394368	0.188061	0.0163193	0.219025	0.00448261	0.216926	0.0367714	0.124311	0.00388323	0.0665838	0.000798204	0.0431348	0.000452009	0.0318469	0.00791412
30.75	0.0876971	0.00553809	0.118548	0.00409227	0.192594	0.0161499	0.223172	0.00444631	0.219559	0.0365287	0.125062	0.00378	0.0672927	0.000902895	0.0429951	0.000783517	0.0320351	0.00756904
31	0.0908736	0.00580968	0.120354	0.00341424	0.196119	0.0158961	0.230128	0.00521422	0.222708	0.0359083	0.127601	0.00454825	0.0682356	0.000758942	0.0433838	0.000630146	0.0313705	0.0077978
31.25	0.0933274	0.00627181	0.123124	0.00386435	0.202767	0.0160235	0.234952	0.00462853	0.228504	0.0361493	0.130448	0.00526785	0.0690814	0.000904243	0.0435715	0.000591574	0.0316282	0.00804231
31.5	0.0959099	0.00599572	0.125557	0.00422402	0.207649	0.0155632	0.242147	0.00547035	0.231027	0.0374	0.131722	0.00481306	0.0692603	0.000605617	0.0435825	0.000621397	0.031684	0.00781564
31.75	0.0982268	0.00621616	0.129244	0.00358225	0.214136	0.0168972	0.249282	0.00604654	0.23625	0.0368588	0.133424	0.00495042	0.0714249	0.000910825	0.0438514	0.000640073	0.0317066	0.00811808
32	0.0999012	0.0063768	0.130907	0.00436829	0.219504	0.0156634	0.254255	0.00693417	0.239295	0.0368572	0.13458	0.00455386	0.071447	0.00105956	0.0440418	0.000505573	0.0314488	0.0080033
32.25	0.102677	0.00684198	0.133775	0.00430175	0.223125	0.0165483	0.261628	0.0076746	0.244041	0.0361001	0.136322	0.00503921	0.0730038	0.000540298	0.0442572	0.000649168	0.0317624	0.0079227
32.5	0.106501	0.00664447	0.13708	0.00412688	0.231575	0.0163132	0.269287	0.00726744	0.248463	0.0363673	0.138696	0.00532453	0.0732307	0.000915148	0.0446325	0.000556304	0.0320848	0.00828803
32.75	0.10891	0.00730833	0.139996	0.00445714	0.237193	0.0161833	0.275904	0.00824624	0.252794	0.0364994	0.141068	0.00430706	0.0742669	0.000817237	0.0449544	0.000420527	0.0314179	0.00808687
33	0.111775	0.00678025	0.142611	0.00517426	0.243491	0.0155898	0.282053	0.00829175	0.256963	0.036215	0.142728	0.00517068	0.075535	0.00103156	0.0450129	0.00050539	0.0320285	0.00822316
33.25	0.115423	0.00718569	0.14646	0.00560576	0.250564	0.0160551	0.288467	0.00926415	0.260772	0.0363658	0.144427	0.00538436	0.0761395	0.00120955	0.0456489	0.000133453	0.0316194	0.00824067
33.5	0.118918	0.00714664	0.150692	0.00676109	0.258184	0.0163044	0.29831	0.00907534	0.268363	0.0367073	0.146779	0.00552357	0.0774506	0.0011664	0.0463572	0.000416826	0.032219	0.00831525
33.75	0.12078	0.00779048	0.157064	0.0105873	0.264994	0.0164656	0.304917	0.0103154	0.272321	0.0370797	0.148352	0.00725768	0.0780182	0.00112394	0.046074	0.000610893	0.0322046	0.00815159
34	0.12417	0.00840802	0.157537	0.00728143	0.271448	0.0164147	0.312952	0.00907629	0.276504	0.0379036	0.1504	0.00580554	0.078923	0.00127618	0.0462843	0.000676373	0.0323255	0.00817787
34.25	0.126052	0.00900618	0.160264	0.00733189	0.277291	0.0166429	0.321394	0.00949151	0.281508	0.0370366	0.150934	0.00674981	0.0797263	0.000952172	0.0467657	0.000416826	0.0321627	0.00814912
34.5	0.127791	0.00886276	0.164218	0.00743416	0.283444	0.0167157	0.325393	0.0103494	0.284826	0.03773	0.152986	0.00598744	0.0803341	0.000970751	0.0467514	0.000388675	0.0321152	0.00821447
34.75	0.131685	0.00870428	0.168963	0.00768851	0.291269	0.0162805	0.335345	0.0115404	0.290333	0.0373455	0.15641	0.00611173	0.0806278	0.000969595	0.0477484	0.000634169	0.0324034	0.00863355
35	0.134861	0.00912423	0.173528	0.00763158	0.300781	0.0167206	0.34479	0.0111919	0.297054	0.0385752	0.158124	0.00708274	0.0822437	0.0013004	0.0479726	0.000764171	0.0323393	0.00845893
35.25	0.136877	0.00948773	0.177629	0.0089676	0.307191	0.0166804	0.349723	0.01203	0.301178	0.0392038	0.158359	0.00715069	0.0824899	0.00138511	0.048062	0.000521334	0.0322157	0.00814087
35.5	0.139552	0.00991332	0.18135	0.00843881	0.315045	0.017651	0.365299	0.00859255	0.30551	0.0381242	0.160011	0.00761227	0.0831309	0.00111326	0.0484932	0.000591014	0.0323531	0.00829955
35.75	0.142075	0.0105297	0.185137	0.00985652	0.327352	0.0187236	0.372472	0.00861082	0.310857	0.038042	0.16306	0.00816013	0.083954	0.00165275	0.0487477	0.000735401	0.0322886	0.00851072
36	0.145526	0.0110193	0.191061	0.00994995	0.340913	0.019717	0.38182	0.00915988	0.316828	0.0386432	0.164446	0.00754776	0.0845563	0.00124239	0.0492997	0.000436911	0.0328097	0.00856816
36.25	0.147811	0.0113333	0.193998	0.00996559	0.348407	0.0188161	0.388479	0.00977204	0.320318	0.0382116	0.166419	0.00783276	0.0853596	0.00178624	0.0496774	0.000636087	0.0326778	0.00879042
36.5	0.150312	0.0117303	0.19835	0.0114386	0.354442	0.0197279	0.398621	0.00901073	0.326187	0.0384145	0.168491	0.00884114	0.0859757	0.00176101	0.0494758	0.000417756	0.0327981	0.00864624
36.75	0.154382	0.012703	0.203148	0.0105414	0.363468	0.0185215	0.408452	0.0110749	0.33195	0.0390247	0.169905	0.00875813	0.0861435	0.00137694	0.0496464	0.000370759	0.0323835	0.00864077
37	0.157154	0.0124428	0.210538	0.0110602	0.369221	0.0196679	0.41762	0.0121473	0.339204	0.039849	0.172948	0.00805995	0.0878372	0.00164409	0.0502736	0.000543427	0.0327898	0.00897042
37.25	0.161117	0.0131047	0.215471	0.0118479	0.379437	0.0198921	0.424506	0.0143761	0.342066	0.0389359	0.173803	0.00819099	0.088095	0.00140467	0.0508731	0.000782666	0.0331426	0.00897361
37.5	0.164593	0.0141779	0.220413	0.0143747	0.391579	0.0191152	0.43616	0.0152969	0.351146	0.0403393	0.176983	0.0103363	0.0895928	0.00166973	0.0510603	0.000414031	0.0331454	0.00916694
37.75	0.169615	0.015219	0.226529	0.0135533	0.403038	0.018988	0.4473	0.0167667	0.357551	0.0412789	0.180394	0.0096549	0.0915763	0.00167517	0.0526629	0.000278466	0.0340645	0.00909127
38	0.172982	0.0151137	0.233984	0.0158668	0.408544	0.0196421	0.455994	0.0190815	0.361652	0.0400827	0.179271	0.00983967	0.091318	0.00162567	0.0522842	0.000271562	0.0335964	0.00913706
38.25	0.176224	0.0152611	0.239871	0.016886	0.417619	0.019299	0.465058	0.0181597	0.367013	0.0399981	0.181303	0.0123401	0.0921715	0.00216658	0.0524774	0.00043019	0.0339856	0.00923774
38.5	0.179442	0.015111	0.248486	0.0167929	0.429752	0.0204934	0.477197	0.0201087	0.374717	0.0408422	0.183849	0.0115365	0.0934291	0.00197208	0.053088	0.000360471	0.0340557	0.00914745
38.75	0.184563	0.0165077	0.255793	0.0187089	0.43821	0.0200036	0.485811	0.0185708	0.377832	0.0412269	0.184834	0.0103965	0.0939695	0.00161707	0.0527071	0.000560857	0.0339017	0.00921936
39	0.187159	0.016962	0.262381	0.0173697	0.446809	0.0185098	0.490568	0.0201419	0.385202	0.0417972	0.189121	0.0116141	0.0951062	0.00211752	0.0535639	0.00043019	0.0344786	0.00941703
39.25	0.191744	0.017807	0.270108	0.0180072	0.455874	0.0195614	0.50022	0.0213966	0.38938	0.0424912	0.189723	0.0120846	0.0961673	0.00181948	0.0541573	0.000511554	0.0349213	0.00963577
39.5	0.194788	0.0176467	0.2741	0.01741	0.464186	0.0189742	0.506895	0.0239364	0.393807	0.0411183	0.189577	0.0120247	0.0959178	0.00253379	0.0538184	0.000775855	0.0340474	0.00930808
39.75	0.200521	0.0182309	0.28231	0.018414	0.474477	0.0214924	0.518392	0.0222467	0.403086	0.0429784	0.191153	0.0138979	0.0968475	0.0022291	0.053936	0.000703629	0.0348175	0.00979052
40	0.205284	0.0193654	0.290759	0.0194633	0.488587	0.0216966	0.531292	0.0222483	0.407331	0.0427323	0.193326	0.0131608	0.0976678	0.0023848	0.0545604	0.000741892	0.0345768	0.00965349
40.25	0.209845	0.019778	0.296167	0.0202044	0.498871	0.0186252	0.540976	0.0275468	0.414739	0.0440777	0.194742	0.0127453	0.0980455	0.00208802	0.0549805	0.000422757	0.0345288	0.00986247
40.5	0.213942	0.0198198	0.302224	0.0201692	0.501888	0.020594	0.546108	0.0215014	0.415671	0.0417669	0.194594	0.0151626	0.0987008	0.00249908	0.0553498	0.000210263	0.0348595	0.00959291
40.75	0.218619	0.0208614	0.309105	0.0203619	0.511778	0.0203162	0.555275	0.0237458	0.422257	0.04303	0.19717	0.0146692	0.0990817	0.00267514	0.0551649	0.000608808	0.0346911	0.009764
41	0.222986	0.0206841	0.311855	0.019813	0.525324	0.0190751	0.565232	0.0228686	0.428179	0.0441813	0.199707	0.0149609	0.099499	0.00178606	0.0556468	0.000722476	0.0350047	0.010007
41.25	0.229156	0.0226171	0.317669	0.0241499	0.534486	0.0196694	0.575005	0.0217269	0.432157	0.0446018	0.201535	0.015668	0.100977	0.00253652	0.0564473	0.000502095	0.0354447	0.0102392
41.5	0.23225	0.0224479	0.324745	0.0259551	0.537952	0.0231114	0.580229	0.023595	0.436929	0.0451401	0.202918	0.0168597	0.101823	0.00254359	0.0567305	0.000763084	0.0349125	0.00995787
41.75	0.238925	0.0215244	0.332765	0.0254787	0.54989	0.0208574	0.589053	0.0244715	0.444198	0.0450629	0.204635	0.0139648	0.101926	0.00258226	0.0564534	0.0010136	0.0351085	0.0099347
42	0.243693	0.0223182	0.335568	0.028247	0.555746	0.021244	0.594825	0.0212972	0.446655	0.0447294	0.20499	0.0155639	0.101806	0.00343167	0.0563463	0.000540706	0.0349655	0.0104133
42.25	0.248234	0.0229683	0.347455	0.0272058	0.565792	0.0196639	0.603073	0.0229987	0.452312	0.0456801	0.206634	0.0178461	0.1032	0.00275118	0.0576149	0.000728373	0.0354668	0.0100569
42.5	0.25409	0.0241646	0.354652	0.0285988	0.574037	0.0201203	0.607865	0.0212212	0.456721	0.0453592	0.207863	0.0181781	0.103653	0.00318446	0.0574891	0.000549838	0.0352735	0.0103307
42.75	0.259055	0.0249399	0.365695	0.02963	0.590052	0.0210327	0.619469	0.0239135	0.462504	0.0442304	0.211111	0.0196477	0.104684	0.00381243	0.0579815	0.000882388	0.0355142	0.0103972
43	0.260794	0.025895	0.364369	0.0296886	0.586511	0.0194844	0.617261	0.0242823	0.462282	0.044222	0.207241	0.0184029	0.103245	0.00357241	0.0567245	0.000474882	0.035008	0.0100195
43.25	0.265838	0.0262103	0.375149	0.0279424	0.594815	0.0198973	0.618889	0.0259823	0.46675	0.0448581	0.208243	0.0184959	0.104191	0.00400329	0.0567659	0.000436911	0.034377	0.0102406
43.5	0.27303	0.0276705	0.38442	0.029534	0.610625	0.0189472	0.619676	0.0252563	0.471119	0.0442159	0.211426	0.019475	0.103174	0.00255119	0.0568079	0.00111777	0.0342313	0.0103489
43.75	0.280822	0.0276485	0.389551	0.0283854	0.616979	0.0227998	0.61457	0.0324061	0.48031	0.0450806	0.212905	0.0197911	0.105921	0.00293553	0.0577767	0.000488547	0.0348899	0.010636
44	0.285278	0.0278483	0.398468	0.027445	0.622933	0.0233713	0.605692	0.0270746	0.482682	0.0454115	0.213913	0.0202542	0.105837	0.00379891	0.057637	0.000675392	0.0339795	0.0104737
44.25	0.288978	0.0291972	0.398178	0.0332337	0.624327	0.0286121	0.60073	0.0290501	0.488525	0.0459265	0.214182	0.0200389	0.105341	0.00382702	0.0580152	0.00074724	0.0341308	0.0101762
44.5	0.293505	0.0279223	0.406084	0.0350363	0.627011	0.036269	0.587858	0.0247462	0.493678	0.0442789	0.215351	0.0207504	0.106438	0.00413173	0.0581096	0.000851186	0.0341496	0.010828
44.75	0.304788	0.0276251	0.416383	0.0370215	0.634371	0.0448644	0.588103	0.026974	0.501789	0.0466788	0.218074	0.0198731	0.106934	0.00396237	0.0586252	0.000743034	0.0343185	0.010395
45	0.31389	0.0284774	0.427771	0.037703	0.639562	0.0463234	0.586852	0.0284489	0.507991	0.0463662	0.2197	0.0222203	0.107995	0.00427329	0.0593529	0.000943635	0.0346034	0.0108888
45.25	0.321214	0.0284066	0.434466	0.0368175	0.641906	0.0489301	0.584458	0.0222102	0.510594	0.0441518	0.222377	0.0225219	0.109149	0.00392411	0.0596725	0.000894034	0.0347662	0.0107142
45.5	0.326019	0.029122	0.444601	0.0400485	0.632266	0.0504023	0.577161	0.0249421	0.520083	0.0442121	0.223001	0.023129	0.109622	0.00358808	0.0595632	0.000744494	0.0346768	0.0108861
45.75	0.330325	0.0300151	0.448519	0.0407144	0.626813	0.0503499	0.567863	0.0242194	0.520056	0.0466297	0.223758	0.0238204	0.110118	0.00427566	0.059328	0.000774284	0.0345675	0.0111496
46	0.340314	0.0312806	0.462151	0.042087	0.625974	0.0447969	0.570085	0.0284962	0.528018	0.0453743	0.224127	0.023464	0.110215	0.00451375	0.06007	0.000726753	0.0347552	0.0110917
46.25	0.346123	0.0344201	0.466854	0.0393127	0.615407	0.0413273	0.562284	0.0234085	0.52815	0.0477479	0.226595	0.0240659	0.110523	0.00439885	0.0598823	0.00104156	0.034573	0.0112992
46.5	0.351672	0.0345993	0.47568	0.0399762	0.612871	0.0436019	0.562631	0.0224508	0.531771	0.0481957	0.227568	0.025104	0.111377	0.00454677	0.0604984	0.00156132	0.0347579	0.0111242
46.75	0.360135	0.0358963	0.481653	0.0393383	0.612562	0.0424307	0.560931	0.0222573	0.528627	0.0471774	0.228641	0.0252403	0.111582	0.00522223	0.0609886	0.00131095	0.0346547	0.0111429
47	0.364631	0.0367148	0.481948	0.044334	0.601938	0.0466006	0.555392	0.0225979	0.517704	0.0459971	0.230103	0.0270359	0.112889	0.00516007	0.0613419	0.00133269	0.0349152	0.0113253
47.25	0.37239	0.0380757	0.491186	0.0449617	0.599389	0.0417724	0.549783	0.0221224	0.515676	0.0459812	0.230589	0.0269288	0.113869	0.00460998	0.0604366	0.00112669	0.0338619	0.0111421
47.5	0.375597	0.0375555	0.495359	0.0483431	0.592456	0.0411922	0.54446	0.0226842	0.508944	0.0445443	0.231766	0.0261181	0.113861	0.00485058	0.0604896	0.0016697	0.033831	0.0113631
47.75	0.381802	0.0387905	0.502864	0.0465923	0.589159	0.0423868	0.539405	0.0199222	0.50747	0.0457809	0.232848	0.0258701	0.114009	0.0054618	0.061061	0.00173542	0.0335539	0.0115595
48	0.389034	0.039912	0.513372	0.0499158	0.586562	0.0407473	0.538842	0.0234923	0.509212	0.0435942	0.232737	0.0281532	0.11385	0.00467642	0.0607976	0.00145749	0.032834	0.0114029
48.25	0.391946	0.0402057	0.516543	0.0478263	0.576317	0.0421904	0.531668	0.023242	0.502438	0.0460873	0.234249	0.0266525	0.115129	0.00543029	0.0611675	0.00212582	0.033274	0.0116487
48.5	0.398448	0.0415873	0.524805	0.0498912	0.575234	0.0422981	0.530358	0.0214564	0.500225	0.044417	0.234941	0.0264604	0.114476	0.00475443	0.0611084	0.00231567	0.0325597	0.0112494
48.75	0.400538	0.0401216	0.526265	0.0456056	0.564564	0.0404759	0.51965	0.0198597	0.492938	0.0438062	0.232994	0.0260687	0.1133	0.00548	0.0594391	0.00194136	0.0313187	0.0114115
49	0.405775	0.0426492	0.536198	0.0513338	0.561832	0.038594	0.515383	0.0208917	0.490427	0.0443925	0.235038	0.0281151	0.114238	0.00595911	0.059677	0.00209669	0.0315008	0.0112191
49.25	0.410678	0.0421947	0.540665	0.0511509	0.554848	0.039982	0.509995	0.0205513	0.488632	0.043628	0.236057	0.027625	0.114484	0.00597986	0.0600325	0.00264415	0.0305905	0.0113989
49.5	0.419254	0.0447743	0.550893	0.0535844	0.554833	0.0380263	0.508934	0.0190145	0.487181	0.0427022	0.236996	0.027057	0.114328	0.00591086	0.0604725	0.00232554	0.0309018	0.0113096
49.75	0.425244	0.0426786	0.547516	0.0478025	0.548181	0.0384067	0.507072	0.0160946	0.479301	0.0413654	0.237379	0.0280577	0.114218	0.00545621	0.0599906	0.0021355	0.0304591	0.0114367
50	0.434175	0.045011	0.541774	0.0502147	0.545721	0.0362367	0.50185	0.018921	0.475049	0.0426208	0.238757	0.0289773	0.115136	0.00592642	0.0604665	0.0023681	0.0300782	0.0117199
50.25	0.437689	0.0450276	0.538064	0.0477912	0.543279	0.0396038	0.501935	0.0206747	0.471913	0.0417784	0.240157	0.0270093	0.115674	0.00614689	0.0602876	0.00225365	0.0304315	0.0117609
50.5	0.446016	0.0441151	0.53034	0.0464587	0.537001	0.0380428	0.499503	0.0192335	0.468731	0.0418849	0.240842	0.0299862	0.116797	0.0064075	0.0608137	0.00223135	0.0299048	0.0117267
50.75	0.448992	0.0449461	0.527923	0.0472817	0.531107	0.0379506	0.493944	0.0174464	0.458558	0.0423021	0.241492	0.0289061	0.11597	0.00656653	0.0607436	0.00269857	0.0293025	0.0120665
51	0.456466	0.0468041	0.527324	0.0467195	0.531841	0.037452	0.491663	0.017052	0.453261	0.0416605	0.24252	0.0295688	0.116555	0.00724902	0.0609258	0.00272133	0.0290927	0.0118703
51.25	0.463561	0.047995	0.519642	0.0478874	0.525848	0.0365291	0.487725	0.0186146	0.444824	0.0415138	0.243307	0.0282673	0.116544	0.00610689	0.0604692	0.00274617	0.028995	0.0116031
51.5	0.469039	0.0503552	0.516974	0.0472181	0.520545	0.0362657	0.48661	0.0188553	0.442887	0.041002	0.245907	0.0308397	0.118767	0.00616248	0.06148	0.00282926	0.0285495	0.0117626
51.75	0.472636	0.0515575	0.511027	0.0454466	0.513317	0.0340358	0.482353	0.0200096	0.434823	0.0407254	0.244267	0.0289447	0.116936	0.00651051	0.0616258	0.00279941	0.0287344	0.0122815
52	0.479567	0.0499486	0.510207	0.0458723	0.512575	0.0335319	0.483165	0.0183641	0.433778	0.0404929	0.247893	0.0280342	0.118635	0.00695176	0.0612112	0.00262001	0.0282834	0.0124025
52.25	0.481583	0.0517038	0.504498	0.0429905	0.509331	0.0347812	0.473101	0.0164665	0.423682	0.0394253	0.248159	0.0306176	0.118635	0.00703311	0.0611549	0.00271324	0.0279726	0.0121729
52.5	0.486616	0.0530835	0.498751	0.0454907	0.505745	0.0359215	0.470859	0.0185391	0.42221	0.0407411	0.248805	0.0301698	0.118526	0.00643473	0.0614099	0.0029185	0.0276254	0.0119832
52.75	0.491513	0.0517818	0.493508	0.0422782	0.500855	0.0315123	0.469204	0.0191817	0.419054	0.041121	0.251387	0.0307809	0.119419	0.00731991	0.0613172	0.0024775	0.027743	0.0125406
53	0.49802	0.0510186	0.49063	0.0433225	0.499915	0.0343163	0.465386	0.0184867	0.413851	0.0400135	0.250821	0.0304072	0.119072	0.00698493	0.0613062	0.00276781	0.0272279	0.0123508
53.25	0.497504	0.0487259	0.484775	0.0437742	0.492927	0.0330804	0.463007	0.0193577	0.411183	0.0400359	0.251911	0.0307114	0.11949	0.00780535	0.061564	0.00290604	0.0269927	0.0122183
53.5	0.497595	0.0473157	0.482276	0.0449779	0.490904	0.0327866	0.460869	0.017605	0.409457	0.0396353	0.253641	0.029448	0.12038	0.00713767	0.0613647	0.00279401	0.026508	0.0124585
53.75	0.494639	0.043732	0.476217	0.0420803	0.485544	0.0341495	0.456896	0.0180539	0.401821	0.0401041	0.255341	0.029468	0.12022	0.00788315	0.061278	0.00278606	0.026301	0.0125045
54	0.491675	0.0439918	0.470628	0.0430536	0.484733	0.0335299	0.455265	0.0171921	0.402881	0.0393942	0.25477	0.029003	0.119598	0.00709873	0.0614182	0.0032904	0.0266791	0.0128024
54.25	0.481696	0.0416882	0.465667	0.0412846	0.480529	0.0313846	0.452572	0.0180941	0.398456	0.0405833	0.255503	0.0283407	0.120567	0.00844077	0.0612162	0.00334365	0.026004	0.0126989
54.5	0.473572	0.0440965	0.464002	0.0424134	0.475666	0.03137	0.449154	0.0188976	0.394537	0.0395339	0.256943	0.0312822	0.121746	0.00814551	0.0624092	0.00289296	0.0260266	0.0129641
54.75	0.470914	0.0449979	0.459787	0.041713	0.474709	0.0324493	0.450232	0.0206992	0.391723	0.040224	0.258046	0.0302816	0.122415	0.0088688	0.0619675	0.0031675	0.0262341	0.0131479
55	0.462342	0.0460316	0.453058	0.0431418	0.473171	0.0330024	0.447092	0.0193741	0.387016	0.0393011	0.258581	0.0305577	0.121718	0.00844792	0.0619841	0.00307746	0.0261557	0.0133905
55.25	0.458423	0.0456477	0.449323	0.0413942	0.464777	0.0291038	0.442047	0.0183763	0.383186	0.0393996	0.258923	0.0275744	0.121713	0.008474	0.061872	0.00289796	0.0261696	0.0135044
55.5	0.461234	0.0466362	0.443675	0.0403899	0.467342	0.0311891	0.445482	0.022629	0.383827	0.0394956	0.263892	0.0302978	0.123252	0.00903093	0.0621238	0.00319081	0.0262203	0.0137338
55.75	0.452685	0.0447444	0.436925	0.0417466	0.460909	0.0280983	0.440851	0.0182825	0.379534	0.0393545	0.262434	0.0294819	0.122833	0.00798435	0.0623876	0.00259291	0.0258957	0.0135112
56	0.444007	0.0442583	0.430541	0.0390548	0.458379	0.0302757	0.43738	0.0200648	0.377705	0.0409899	0.260594	0.0296505	0.122424	0.00972564	0.0625472	0.00380528	0.0256578	0.0137066
56.25	0.436166	0.0458076	0.424831	0.0377688	0.451915	0.0300199	0.431791	0.0193227	0.370193	0.0401051	0.259356	0.0306116	0.12141	0.00847076	0.0610682	0.0030177	0.0245929	0.0138533
56.5	0.430964	0.0454981	0.42058	0.0368661	0.445342	0.0297364	0.428108	0.0199013	0.369254	0.038977	0.259833	0.0284697	0.121897	0.0094563	0.0613001	0.00318161	0.0242931	0.0136667
56.75	0.421461	0.0442619	0.414723	0.0381022	0.443788	0.0285327	0.430066	0.0207116	0.362929	0.0382816	0.26275	0.0300774	0.12111	0.00862511	0.0612222	0.00332367	0.024568	0.0139385
57	0.41696	0.0427862	0.411379	0.0402871	0.444757	0.0312974	0.428028	0.0175745	0.362092	0.0392783	0.263846	0.032122	0.121982	0.00964912	0.0620652	0.00341348	0.0244896	0.0140744
57.25	0.412748	0.0407534	0.405746	0.0393843	0.442337	0.0307681	0.422975	0.0165828	0.358664	0.038435	0.26355	0.0303808	0.121731	0.0100523	0.0615519	0.00296605	0.0238758	0.0142481
57.5	0.402803	0.040505	0.401515	0.0381162	0.43591	0.028496	0.424597	0.0218546	0.355937	0.0391324	0.264771	0.0307031	0.121253	0.00906279	0.0617567	0.00334336	0.0233662	0.0140683
57.75	0.396833	0.0381043	0.396198	0.0382035	0.432638	0.0280657	0.420847	0.0179173	0.352949	0.0392202	0.262901	0.0314249	0.120981	0.00935654	0.0612273	0.00325956	0.0233971	0.0141989
58	0.387699	0.0380725	0.391255	0.0382493	0.42962	0.0274794	0.413413	0.0188717	0.348071	0.0380076	0.263963	0.0312749	0.120726	0.00911024	0.0610953	0.0028624	0.0232519	0.0140168
58.25	0.387333	0.0377365	0.389258	0.0379236	0.433287	0.0295323	0.419412	0.021757	0.352979	0.0392624	0.268142	0.0326003	0.122871	0.010065	0.0631595	0.00304664	0.0240165	0.0142205
58.5	0.38212	0.0375677	0.383067	0.0361769	0.430734	0.0306184	0.418425	0.0196201	0.3488	0.0378618	0.269247	0.0313944	0.122989	0.00920971	0.0628906	0.00329619	0.0237642	0.0145294
58.75	0.378662	0.035845	0.382177	0.0371252	0.425254	0.0280401	0.41505	0.0212298	0.345727	0.0384103	0.270369	0.0297165	0.123367	0.00911582	0.063123	0.00340262	0.0238653	0.0145541
59	0.370706	0.0356709	0.377405	0.0376698	0.424241	0.0273673	0.412109	0.0185923	0.343506	0.0389899	0.271243	0.0317854	0.121936	0.00950906	0.0625798	0.00293812	0.0235572	0.0145954
59.25	0.364375	0.0357877	0.370532	0.036218	0.420284	0.0274176	0.409703	0.0209773	0.339843	0.0385764	0.272442	0.0345223	0.122784	0.00988991	0.0638424	0.0034746	0.023168	0.0143697
59.5	0.357734	0.0348894	0.367561	0.036833	0.417565	0.0282722	0.408017	0.0198211	0.337471	0.0371581	0.270285	0.0329572	0.122143	0.0103461	0.0627753	0.00332411	0.0226916	0.0146399
59.75	0.353486	0.0350397	0.362988	0.0378921	0.415103	0.027982	0.407702	0.0196703	0.336679	0.037405	0.273388	0.0327996	0.123134	0.00968946	0.0632765	0.00349078	0.0226441	0.0146908
60	0.346812	0.0349568	0.359587	0.0372757	0.411919	0.0263211	0.402081	0.0202204	0.336029	0.0383555	0.271736	0.0327291	0.123013	0.0109085	0.0631059	0.00303762	0.0221511	0.0148226
60.25	0.342112	0.0366991	0.353494	0.0375127	0.412322	0.0279305	0.408152	0.0201246	0.331479	0.0384516	0.273332	0.0315245	0.123238	0.0107237	0.0627024	0.00373345	0.0223587	0.0145778
60.5	0.33714	0.0361448	0.34882	0.036426	0.407459	0.0289698	0.40394	0.0192801	0.328833	0.0375319	0.27194	0.0317104	0.123602	0.0104573	0.062974	0.00367618	0.0220981	0.0149009
60.75	0.329393	0.033581	0.344498	0.0362426	0.404661	0.0290709	0.399497	0.0197782	0.32787	0.0387992	0.272109	0.0288036	0.122756	0.010445	0.062926	0.00350486	0.0222157	0.0149683
61	0.321889	0.0333914	0.341134	0.0360294	0.402356	0.0282783	0.396653	0.0182976	0.325028	0.0390885	0.269407	0.0272188	0.121905	0.0104188	0.062963	0.00307396	0.0212551	0.0149269
61.25	0.319198	0.0339394	0.337778	0.0370967	0.39859	0.0267595	0.392323	0.0174059	0.323071	0.0385082	0.270004	0.0291027	0.123196	0.0108323	0.0635399	0.00368593	0.0218155	0.0146678
61.5	0.313334	0.0341566	0.336118	0.03663	0.400399	0.0276283	0.394359	0.0178106	0.321213	0.0369526	0.268262	0.0262973	0.122689	0.010646	0.0630833	0.00334985	0.021317	0.0150158
61.75	0.307849	0.0340819	0.331312	0.0377544	0.398784	0.028571	0.392444	0.0212019	0.319629	0.0375806	0.265918	0.029485	0.122652	0.0117208	0.0636966	0.00295632	0.0216305	0.0152562
62	0.301784	0.0340201	0.329195	0.037892	0.396417	0.0270189	0.390313	0.0176032	0.316995	0.038611	0.260156	0.0251366	0.123235	0.0102286	0.0630607	0.00313877	0.0212077	0.0150396
62.25	0.299402	0.0335383	0.325513	0.0369076	0.393832	0.0268588	0.390767	0.0191447	0.317074	0.0380425	0.256864	0.0273561	0.123022	0.0111516	0.0641836	0.00371924	0.0215466	0.0153598
62.5	0.29305	0.0333277	0.323186	0.0384361	0.391828	0.0270211	0.38936	0.0210498	0.316839	0.0379168	0.251515	0.0271446	0.122966	0.0101212	0.0636911	0.00352863	0.0218773	0.0156591
62.75	0.287575	0.0329795	0.319812	0.0362228	0.392968	0.0300866	0.386421	0.0232616	0.313107	0.0382555	0.243809	0.0267458	0.12221	0.0110938	0.0637331	0.00386215	0.0213451	0.0151888
63	0.283892	0.0335099	0.317255	0.0384649	0.38879	0.0273218	0.389925	0.0221238	0.313668	0.0389211	0.243953	0.0273889	0.123924	0.0109778	0.0644303	0.00378207	0.0213534	0.0154903
63.25	0.281628	0.0335541	0.314303	0.0391065	0.389476	0.0289388	0.386598	0.0236306	0.312248	0.0402733	0.236036	0.0277674	0.123081	0.011389	0.0645534	0.00356374	0.0218016	0.015717
63.5	0.275074	0.032959	0.311821	0.0403025	0.388034	0.026939	0.38421	0.0222871	0.309911	0.040649	0.232363	0.0274604	0.122325	0.011426	0.06431	0.00319806	0.0211154	0.0155092
63.75	0.271747	0.0327729	0.307287	0.0377543	0.381985	0.0280724	0.380143	0.0229382	0.306804	0.0379287	0.227	0.0281006	0.121701	0.0116605	0.0638899	0.00327721	0.0213953	0.0157503
64	0.263607	0.0330876	0.300703	0.0384235	0.380314	0.0278637	0.378159	0.0224755	0.304547	0.0378355	0.221582	0.027579	0.121477	0.011682	0.0629177	0.00395001	0.0213567	0.015675
64.25	0.260645	0.033115	0.297617	0.0383295	0.377271	0.0281249	0.37814	0.0218118	0.303952	0.0392976	0.219909	0.0264525	0.120701	0.011045	0.0636547	0.00342748	0.0209277	0.0158654
64.5	0.256965	0.0324127	0.298234	0.0395925	0.377206	0.0280847	0.374774	0.0208285	0.302104	0.0389586	0.215823	0.0275722	0.121567	0.0114297	0.0625986	0.00362987	0.02067	0.016081
64.75	0.253655	0.034521	0.29459	0.040027	0.375597	0.0287241	0.373536	0.0253556	0.301835	0.0381106	0.214068	0.0269155	0.12174	0.0120858	0.0636994	0.00327496	0.0205833	0.0160098
65	0.24796	0.0332177	0.291459	0.0407023	0.371571	0.0266217	0.372227	0.0228199	0.300436	0.0389137	0.210512	0.0272021	0.119337	0.0111525	0.0626544	0.00311777	0.020527	0.0160002
65.25	0.243963	0.0320814	0.288294	0.0397271	0.367814	0.0284999	0.369285	0.0219626	0.298008	0.0381971	0.207124	0.0271966	0.119209	0.0110262	0.0630635	0.00356463	0.020432	0.0161423
65.5	0.241217	0.0331823	0.284451	0.0413697	0.370567	0.027191	0.368845	0.0221169	0.298414	0.0392062	0.205142	0.0273159	0.119489	0.0107905	0.0635172	0.00326854	0.0208632	0.0164916
65.75	0.239413	0.0332836	0.285947	0.0410342	0.371112	0.0283866	0.367283	0.0258805	0.298778	0.0382784	0.202891	0.0288213	0.119158	0.0107342	0.0640859	0.00389117	0.0212165	0.0163135
66	0.236052	0.0335218	0.281735	0.0408989	0.36835	0.0277891	0.367905	0.0242982	0.297398	0.039434	0.200146	0.0295657	0.119867	0.010752	0.0635172	0.0032129	0.0207318	0.0163275
66.25	0.234095	0.0335146	0.280742	0.0422791	0.368189	0.0292967	0.368979	0.0232897	0.297917	0.039241	0.197389	0.0281203	0.119159	0.0111043	0.0644193	0.00377743	0.0213959	0.0163612
66.5	0.228254	0.0328729	0.273159	0.042512	0.360757	0.0289961	0.364671	0.026373	0.294313	0.0400331	0.193925	0.0277607	0.117086	0.0105667	0.0632285	0.00299416	0.0206672	0.0165115
66.75	0.22625	0.0330076	0.274271	0.0439713	0.362497	0.0300762	0.364108	0.0254945	0.293106	0.0382545	0.190453	0.0279426	0.117165	0.0108275	0.0634361	0.00342748	0.020177	0.016182
67	0.223821	0.0337114	0.271704	0.0433351	0.357614	0.0277022	0.36006	0.0238134	0.29164	0.0400702	0.187256	0.0288639	0.11649	0.0110493	0.0633351	0.00400557	0.0204375	0.0163175
67.25	0.219967	0.0331994	0.266278	0.0425574	0.356871	0.0306166	0.357953	0.025697	0.288113	0.0399387	0.183868	0.0282248	0.115922	0.0105791	0.0633798	0.00367932	0.0199275	0.0164221
67.5	0.21379	0.0322045	0.261404	0.0427206	0.350107	0.0288442	0.351486	0.0246871	0.285547	0.0394273	0.178191	0.0292769	0.113852	0.0106557	0.0615199	0.0036129	0.0196249	0.0162155
67.75	0.21271	0.0342702	0.261181	0.0449345	0.348212	0.0283131	0.351053	0.0273133	0.283912	0.0386552	0.176867	0.0297509	0.113127	0.0106788	0.061828	0.00356773	0.01988	0.0164138
68	0.209242	0.0324331	0.256789	0.0427809	0.346124	0.0292321	0.349591	0.0283869	0.284062	0.0389391	0.175608	0.0287649	0.114339	0.0115112	0.0624474	0.00321431	0.0193616	0.0164621
68.25	0.208977	0.0332	0.258086	0.0450486	0.348686	0.0302789	0.350656	0.0260852	0.282625	0.0396853	0.17588	0.0310967	0.113166	0.0110902	0.0622089	0.00343378	0.0205695	0.0163956
68.5	0.203747	0.033973	0.253027	0.0444007	0.343731	0.0294619	0.348024	0.0272223	0.281701	0.0392686	0.171774	0.0318965	0.11387	0.00995609	0.0628421	0.00387022	0.0196167	0.016234
68.75	0.202783	0.0344738	0.251975	0.0457428	0.346781	0.0319696	0.346933	0.0295394	0.280013	0.0415937	0.168084	0.0304227	0.110963	0.0113878	0.0626798	0.00369499	0.0197961	0.0165602
69	0.20149	0.0340068	0.249362	0.0460834	0.34075	0.0302027	0.34279	0.0273882	0.277224	0.0405029	0.165126	0.0293549	0.113069	0.0114606	0.0626853	0.00368769	0.0209366	0.0165328
69.25	0.197697	0.0339947	0.248315	0.0467562	0.34002	0.0314127	0.343957	0.0292342	0.278889	0.0420705	0.161134	0.0297328	0.111294	0.0121975	0.0629795	0.00353323	0.0197094	0.0162857
69.5	0.195918	0.0335273	0.244922	0.0472255	0.336604	0.0312307	0.341708	0.0295865	0.276592	0.0418463	0.159751	0.0318313	0.111481	0.0106087	0.0630049	0.00379828	0.0199446	0.0162803
69.75	0.193019	0.0348128	0.242405	0.045367	0.333222	0.0321375	0.341038	0.0315319	0.276407	0.0407764	0.15656	0.0316118	0.108535	0.0118051	0.0617468	0.00419078	0.019345	0.0162507
70	0.191955	0.0343715	0.239164	0.045987	0.333447	0.0321942	0.334871	0.0295791	0.272095	0.0424937	0.153082	0.0317782	0.109356	0.0125385	0.0612285	0.00419314	0.0192865	0.0160207
70.25	0.19035	0.0360015	0.236996	0.0454795	0.333632	0.0342341	0.339244	0.0306391	0.274609	0.0418622	0.152974	0.0328464	0.109332	0.0120188	0.0617021	0.00403671	0.0189194	0.0158878
70.5	0.185287	0.0325086	0.233856	0.0466739	0.329493	0.0324628	0.335239	0.0332693	0.273263	0.0428064	0.149661	0.0312209	0.108917	0.011878	0.0614586	0.00423474	0.0193257	0.0161172
70.75	0.184386	0.0326982	0.233153	0.0464691	0.325444	0.0325362	0.328126	0.0326523	0.271931	0.0442278	0.145953	0.0321478	0.10659	0.0125041	0.0612483	0.00425796	0.0192528	0.0160733
71	0.181591	0.0338778	0.228204	0.0469937	0.323647	0.0337677	0.325152	0.0324009	0.265232	0.0430338	0.141956	0.032779	0.105534	0.0119944	0.0598958	0.00391812	0.0190651	0.0159967
71.25	0.180935	0.03394	0.22615	0.047256	0.320394	0.0335813	0.324497	0.0323718	0.265073	0.0423574	0.141776	0.0322987	0.105738	0.0110643	0.0607134	0.00441434	0.0187289	0.0159642
71.5	0.178635	0.0332341	0.224623	0.0477554	0.320348	0.0336366	0.32232	0.0341378	0.263661	0.0435833	0.139026	0.0326416	0.106312	0.0125241	0.0603634	0.00500081	0.019037	0.0160571
71.75	0.176027	0.0324119	0.226185	0.0479417	0.320576	0.0342341	0.323461	0.0351973	0.264228	0.0450587	0.137537	0.032212	0.105007	0.0128214	0.0608337	0.00386935	0.0186561	0.0158998

## Sheet: met1Δ-arg2Δ
Panels b and c																				Panel d
time (h)	1-20mean	1-20sd	1-10mean	1-10sd	1-5mean	1-5sd	1-2mean	1-2sd	1-1mean	1-1sd	2-1mean	2-1sd	5-1mean	5-1sd	10-1mean	10-1sd	20-1mean	20-1sd			0 h					24 h						48 h					72 h
0	0.0467668	0.00328771	0.0721218	0.0447032	0.0494071	0.000666059	0.0508897	0.000656023	0.0510572	0.00191981	0.0578009	0.00599922	0.0533392	0.00235107	0.0551514	0.00321491	0.0521311	0.00383366		Replicate	Mic number	Blue cells	Red cells		Replicate	Mic number	Blue cells	Red cells		Replicate	Mic number	Blue cells	Red cells		Replicate	Mic number	Blue cells	Red cells
0.25	0.0329216	0.00362544	0.0303358	0.00039469	0.0318867	0.00059804	0.033109	0.0018208	0.0311362	0.00181025	0.0382499	0.00598145	0.0321644	0.000424074	0.0324723	0.00129241	0.032809	0.00347779		1	1	88	69		1	1	69	397		1	1	16	138		1	1	32	466
0.5	0.0310798	0.00383171	0.0292774	0.000698068	0.0302101	0.000545098	0.0312233	0.00160745	0.0299455	0.00158571	0.0360968	0.00621743	0.0309134	0.000438673	0.0307501	0.0012765	0.0312878	0.00385149		1	2	56	45		1	2	54	359		1	2	24	277		1	2	29	470
0.75	0.0301292	0.00411949	0.0282802	0.000483701	0.0291828	0.000544553	0.030332	0.00152521	0.0289035	0.00141069	0.0362611	0.00621567	0.0301728	0.000345773	0.0296945	0.00125281	0.0305627	0.00400386		1	3	116	99		1	3	72	414		1	3	14	193		1	3	40	550
1	0.0302021	0.00407608	0.0588478	0.0536272	0.0289554	0.000552811	0.0300754	0.00149477	0.0291291	0.00146011	0.0361561	0.00596866	0.0299784	0.000639073	0.029573	0.00116303	0.0306832	0.00397545		1	4	92	71		1	4	52	346		1	4	22	277		1	4	31	523
1.25	0.029583	0.00409039	0.0282025	0.000282498	0.0285034	0.000666059	0.0299248	0.0012887	0.0290241	0.00160971	0.0358849	0.00606704	0.0300843	0.000166591	0.0292105	0.00127104	0.030307	0.00424897		1	5	86	75		1	5	58	343		1	5	30	342		1	5	32	432
1.5	0.0297337	0.00402429	0.0277496	0.000362304	0.0285636	0.000761079	0.0299092	0.0015	0.02892	0.0013894	0.036021	0.00601994	0.0298597	0.000437255	0.0292735	0.00107832	0.0305344	0.00423663		1	6	124	118		1	6	90	410		1	6	32	384		1	6	36	761
1.75	0.0297492	0.00406906	0.0279313	0.000401901	0.0283226	0.000892143	0.0298791	0.00138783	0.0290415	0.00151344	0.0362649	0.0061587	0.0297995	0.000604144	0.0294854	0.0010244	0.0304002	0.0043834		1	7	122	98		1	7	72	406		1	7	28	205		1	7	36	499
2	0.0293264	0.00416356	0.0275085	0.000351268	0.0284742	0.000980253	0.0294563	0.00153462	0.0288004	0.00119635	0.0357828	0.00596996	0.0298917	0.000692386	0.029428	0.000873168	0.0302496	0.00424416		1	8	77	65		1	8	64	405		1	8	26	257		1	8	27	349
2.25	0.029551	0.00410923	0.032044	0.00628647	0.0284878	0.000768975	0.0299102	0.00123469	0.0289977	0.00148456	0.0349108	0.00651256	0.0301483	0.000569395	0.0298498	0.00120004	0.0308094	0.0041112		2	1	66	80		2	1	61	430		2	1	18	371		2	1	25	499
2.5	0.0293264	0.00388326	0.0560765	0.0487473	0.0281418	0.000905287	0.0293231	0.00134825	0.0289082	0.00141954	0.036086	0.00606057	0.0299996	0.000540077	0.0293512	0.00101028	0.030613	0.00408287		2	2	105	128		2	2	58	394		2	2	24	292		2	2	30	691
2.75	0.0295519	0.00413546	0.0279761	0.000436329	0.0284003	0.000834667	0.0292463	0.00162994	0.0292124	0.00145326	0.0346551	0.00659898	0.0301804	0.000710952	0.0293988	0.00105763	0.0306168	0.0046351		2	3	100	100		2	3	59	432		2	3	20	299		2	3	29	674
3	0.029236	0.00389797	0.048934	0.036692	0.0279318	0.000920884	0.0289907	0.00167033	0.0290617	0.00118171	0.036013	0.00587802	0.0297585	0.000485816	0.0290965	0.00101726	0.0302971	0.00415428		2	4	150	142		2	4	67	413		2	4	10	152		2	4	27	810
3.25	0.0290251	0.00421043	0.0274492	0.000159139	0.0280834	0.000707127	0.0294309	0.00164813	0.0287128	0.00116521	0.0358176	0.00583525	0.030016	0.000495653	0.0293832	0.00102978	0.0303885	0.00422453		2	5	69	103		2	5	47	286		2	5	20	304		2	5	22	562
3.5	0.0290397	0.00417218	0.0276776	0.000390189	0.0278725	0.000804625	0.0290683	0.00141463	0.0289412	0.0012412	0.0353821	0.00589216	0.0300179	0.000737448	0.0294765	0.000986725	0.030331	0.00414906		2	6	72	76		2	6	55	359		2	6	13	200		2	6	41	824
3.75	0.0287831	0.00394358	0.0276747	0.00070217	0.0280542	0.000573783	0.0291733	0.00145875	0.029017	0.00126328	0.0359555	0.00592891	0.0299878	0.000555586	0.0292491	0.00108084	0.0302999	0.00440113		2	7	94	105		2	7	63	380		2	7	17	275		2	7	22	438
4	0.0288278	0.00396758	0.0275999	0.000159139	0.0280231	0.000810636	0.0292647	0.00151677	0.0288663	0.00139687	0.0363647	0.00569829	0.0301248	0.000617718	0.029556	0.00088156	0.0303456	0.00412995		2	8	107	125		2	8	44	319		2	8	12	185		2	8	23	726
4.25	0.0287831	0.0036123	0.0279158	0.000999853	0.027783	0.000784376	0.0289935	0.0015288	0.0287623	0.0013042	0.0363355	0.00583502	0.0304125	0.000688871	0.0293432	0.00103584	0.0307402	0.00463791		3	1	98	103		3	1	84	417		3	1	27	238		3	1	50	912
4.5	0.0289648	0.00432717	0.0275396	0.000287279	0.0279629	0.00052339	0.0291752	0.00128563	0.0289887	0.00129388	0.0365784	0.00601971	0.0303249	0.000510425	0.0292985	0.00122723	0.0306653	0.00455533		3	2	76	75		3	2	97	467		3	2	31	303		3	2	24	470
4.75	0.0286032	0.00395417	0.0322879	0.00848819	0.0277081	0.000753743	0.0291159	0.00151184	0.0290071	0.00137656	0.0361858	0.0058324	0.0302345	0.000508916	0.0295122	0.00068309	0.0304699	0.00414679		3	3	112	113		3	3	82	460		3	3	22	244		3	3	21	349
5	0.0289493	0.00417218	0.0274657	0.000245847	0.0278899	0.00077488	0.0291625	0.00132673	0.0290382	0.00128119	0.036247	0.00607698	0.0303404	0.000786798	0.0294082	0.00103173	0.0307731	0.00411949		3	4	105	101		3	4	110	466		3	4	25	163		3	4	45	954
5.25	0.0288744	0.00447023	0.0273908	0.000286762	0.0277849	0.000521066	0.0289205	0.00129254	0.0292792	0.0012328	0.0349998	0.00624049	0.0303569	0.000747708	0.0295433	0.000908529	0.0306837	0.0044237		3	5	148	150		3	5	77	384		3	5	24	177		3	5	44	909
5.5	0.0286489	0.00439535	0.0275123	0.000159139	0.0280697	0.000775124	0.029042	0.00147516	0.0292034	0.00120403	0.0365968	0.00584205	0.0308739	0.0005339	0.0295452	0.000999664	0.0306855	0.00444436		3	6	93	82		3	6	79	432		3	6	21	136		3	6	24	397
5.75	0.0285128	0.00417894	0.027421	0.000430636	0.0276342	0.000607682	0.028969	0.00142329	0.0288875	0.00140339	0.0362352	0.00592119	0.0303442	0.000590965	0.0295753	0.000952682	0.0311404	0.00416367		3	7	65	61		3	7	49	261		3	7	37	343		3	7	18	424
6	0.0287238	0.00401908	0.0428637	0.0264875	0.0275292	0.000771741	0.0293461	0.00141033	0.0294482	0.0011532	0.0364471	0.00578956	0.0306474	0.000545494	0.0297881	0.000660569	0.0311413	0.0044239		3	8	90	90		3	8	82	417		3	8	15	144		3	8	47	990
6.25	0.0286334	0.00416094	0.0275123	0.000159139	0.0277858	0.000710039	0.0292567	0.00107428	0.029283	0.00111854	0.0356956	0.00619816	0.0308145	0.000507537	0.0299718	0.000719772	0.0311267	0.00451181
6.5	0.028816	0.00377853	0.0274676	0.000351268	0.0281959	0.000892219	0.0289845	0.00115554	0.0292976	0.000948412	0.0363779	0.00582259	0.0309699	0.000677383	0.0300951	0.000865629	0.0310372	0.00429851
6.75	0.0285585	0.00431466	0.0276639	0.000275636	0.027953	0.000588356	0.0291973	0.0012039	0.0299953	0.00107694	0.0371312	0.00596814	0.0314822	0.000773696	0.0301078	0.000933478	0.03146	0.00481739
7	0.0284535	0.00435897	0.0288546	0.00194956	0.0280288	0.000967403	0.0294549	0.00105679	0.0294821	0.000998517	0.037376	0.00626549	0.0312868	0.000651132	0.0305801	0.000985946	0.0315688	0.00440024
7.25	0.0284992	0.0041569	0.027695	0.000346514	0.0278635	0.000694097	0.0289572	0.00111339	0.0297698	0.00125154	0.0372244	0.00588888	0.0311983	0.000538778	0.0301874	0.000908529	0.0315853	0.00444442
7.5	0.0288005	0.00403734	0.0371869	0.0157888	0.0282717	0.000786711	0.0295627	0.0013139	0.0298767	0.00109465	0.0374217	0.00575198	0.0315471	0.000445505	0.0303691	0.000658729	0.0317661	0.00436628
7.75	0.028711	0.00434771	0.0280274	0.000421745	0.0281969	0.000709412	0.029865	0.00122698	0.0298028	0.000999287	0.037514	0.00593137	0.0320923	0.000733138	0.0304313	0.000824687	0.0312684	0.00440458
8	0.028575	0.00425653	0.0279817	0.000275636	0.0280617	0.000871808	0.0294111	0.00116363	0.0299379	0.00110602	0.0379066	0.0059747	0.031654	0.000853156	0.030855	0.000588356	0.0318263	0.00450697
8.25	0.0287256	0.00437021	0.0279087	0.000354706	0.0282289	0.00101101	0.0295335	0.00102526	0.030348	0.000936075	0.03765	0.00602107	0.0319125	0.000733138	0.0303719	0.000846538	0.0319342	0.00440245
8.5	0.0285156	0.00430825	0.028074	0.00079204	0.0283065	0.000692386	0.0295344	0.000980707	0.0302576	0.000792722	0.0376674	0.00596686	0.0318221	0.000413088	0.0304341	0.000737301	0.0320283	0.00462723
8.75	0.0284992	0.00391192	0.029219	0.00269853	0.0279869	0.000868429	0.0297016	0.00119699	0.0305763	0.00130142	0.0378336	0.00599086	0.031687	0.000618767	0.030541	0.000889692	0.0318447	0.00446332
9	0.029268	0.00445998	0.0287233	0.000490127	0.0287129	0.0004975	0.0301098	0.000907444	0.0308019	0.000870198	0.0382583	0.00595328	0.03217	0.000634922	0.0307656	0.000823968	0.0325717	0.00444692
9.25	0.0284252	0.00407728	0.0288438	0.00191968	0.0282152	0.000654458	0.0297491	0.00117296	0.0305956	0.00085724	0.0380785	0.00606534	0.0319318	0.000854057	0.0309365	0.000861789	0.0321197	0.00456805
9.5	0.028712	0.00411002	0.0280613	0.000400524	0.0285486	0.000438673	0.0299911	0.00109838	0.0306987	0.000913371	0.0382593	0.00578932	0.0321738	0.00060018	0.030952	0.000752525	0.0321517	0.00472636
9.75	0.028954	0.00445313	0.0282421	0.00026557	0.028533	0.000684964	0.0299619	0.00105848	0.031139	0.00113203	0.0385488	0.00590055	0.0323555	0.000551737	0.0315876	0.000689574	0.0326649	0.00443
10	0.0288344	0.00449281	0.0283042	0.000424613	0.0282948	0.000815661	0.0302039	0.00114369	0.0308979	0.000970507	0.038611	0.0058336	0.0329017	0.000590965	0.0313757	0.000540077	0.0327105	0.00473991
10.25	0.0288052	0.00457154	0.0320708	0.00707952	0.028566	0.000714168	0.0298113	0.00115869	0.0308541	0.00100088	0.0383699	0.00582033	0.0324944	0.000637636	0.0313922	0.000620397	0.0326988	0.00430252
10.5	0.028534	0.00441301	0.0282303	0.000520081	0.0284162	0.000604635	0.0299337	0.0010062	0.030719	0.000991456	0.0385234	0.00608851	0.0321173	0.000778424	0.0314252	0.000877145	0.0326686	0.00447453
10.75	0.0286837	0.00428142	0.0282604	0.00039469	0.0285076	0.000903648	0.0300862	0.00117965	0.0309464	0.00109559	0.038296	0.0059825	0.0326314	0.000479952	0.0312279	0.000724608	0.0324732	0.00439357
11	0.028671	0.00434075	0.0282468	0.00020413	0.0286446	0.000657828	0.0300424	0.00122719	0.0314313	0.000675767	0.038707	0.00576177	0.0327548	0.000941936	0.0315174	0.000928409	0.0327152	0.0046503
11.25	0.0287313	0.00405255	0.0285199	0.000287279	0.0287981	0.000770588	0.0303	0.00104553	0.0312651	0.000732531	0.0389937	0.00584761	0.0332845	0.000668544	0.0320043	0.000566687	0.0330495	0.00476451
11.5	0.0289898	0.004258	0.0287463	0.000294739	0.0292209	0.000859564	0.0304361	0.00109888	0.0314488	0.000733138	0.039013	0.00636056	0.0329685	0.000802261	0.0318051	0.000882431	0.0328532	0.00443141
11.75	0.0291404	0.00405118	0.0289309	0.000452889	0.0288438	0.000828863	0.0304982	0.00100107	0.0314205	0.000903648	0.0394349	0.00615158	0.0329247	0.000810636	0.0316554	0.000698435	0.0327181	0.00447773
12	0.0291414	0.00428428	0.0290057	0.0002771	0.0292538	0.000879111	0.0305594	0.000926751	0.031646	0.000635622	0.0395116	0.00608278	0.0332736	0.000696309	0.0313677	0.000668807	0.0329756	0.00447453
12.25	0.0292172	0.00426759	0.0289629	0.000364124	0.0291498	0.000808954	0.0305613	0.000928133	0.0318744	0.000757348	0.0393026	0.00618654	0.0331522	0.000471676	0.031839	0.000754673	0.033341	0.00446548
12.5	0.029566	0.00438483	0.0290076	0.000240859	0.029316	0.000911966	0.030743	0.00104292	0.0320717	0.000768099	0.0399217	0.00611766	0.0335476	0.000573524	0.0317321	0.000612809	0.0332642	0.00453618
12.75	0.0295058	0.00429342	0.0391351	0.017329	0.0299817	0.000844434	0.0308508	0.00084349	0.0324205	0.000996397	0.040393	0.006124	0.0339558	0.000781346	0.032081	0.000698068	0.0332798	0.00459104
13	0.0296894	0.00429342	0.0492754	0.0344219	0.0301051	0.000903648	0.0307449	0.000909508	0.0322553	0.00103062	0.0403182	0.00611601	0.0338372	0.000654458	0.031945	0.000882662	0.0332214	0.00451531
13.25	0.0296748	0.00433409	0.0297539	0.000421041	0.0304384	0.00107667	0.0311696	0.000873168	0.0327412	0.000930383	0.0404533	0.00592535	0.0339422	0.000669513	0.0322948	0.000678972	0.0337374	0.00455598
13.5	0.0299935	0.00441671	0.0300105	0.000159139	0.0306056	0.000871284	0.0314135	0.000752722	0.0326362	0.000850767	0.0405766	0.00624191	0.0342609	0.000684039	0.0323404	0.000579535	0.0336625	0.00453092
13.75	0.0302365	0.00420975	0.0303448	0.000233872	0.0309865	0.000847304	0.0317167	0.000711538	0.0329841	0.000731738	0.0402141	0.00611997	0.0346574	0.00070409	0.0325669	0.0005339	0.0337529	0.00468928
14	0.0302685	0.00419173	0.0303777	0.000351268	0.0310175	0.00123512	0.031914	0.000686635	0.0333942	0.000986303	0.0405192	0.0061712	0.0349761	0.000817858	0.0324774	0.00080273	0.0337529	0.00446056
14.25	0.030842	0.00408118	0.0417699	0.0188948	0.0317902	0.00126777	0.0323386	0.00104757	0.0336673	0.000765848	0.0414533	0.00622658	0.0346409	0.000696309	0.0331597	0.000666059	0.0341164	0.00457558
14.5	0.0309361	0.00415674	0.0508107	0.0353341	0.0315684	0.00108458	0.0325679	0.000862821	0.0335331	0.000956738	0.0417777	0.00607462	0.0350062	0.000720634	0.0329798	0.000545494	0.0339064	0.00473495
14.75	0.0309361	0.00418417	0.0309724	0.000413088	0.0322487	0.000933538	0.0326894	0.000740494	0.034019	0.00134461	0.0414773	0.00633852	0.0352958	0.000853014	0.0334803	0.000730264	0.0341037	0.00450525
15	0.0339377	0.00863896	0.0426512	0.0196272	0.0325063	0.00117717	0.0329625	0.000924479	0.0342921	0.000850371	0.0418389	0.00606678	0.0354328	0.000664722	0.0333452	0.000664722	0.0341028	0.00469146
15.25	0.0333067	0.00700186	0.0317012	0.000413088	0.0327045	0.00133431	0.0330246	0.00068449	0.0343067	0.00104849	0.0419157	0.00608208	0.0354017	0.00071801	0.0336338	0.000801772	0.0340269	0.00453074
15.5	0.0321499	0.00414427	0.041542	0.0167582	0.0328095	0.00121949	0.0330858	0.000773696	0.0344903	0.00133697	0.042701	0.00631956	0.035842	0.000589913	0.0336785	0.000621029	0.0341348	0.00437847
15.75	0.0322587	0.00455604	0.0325214	0.000617718	0.0333128	0.001482	0.0334192	0.000984604	0.0351287	0.00109263	0.0428262	0.00586328	0.035874	0.00100138	0.0338165	0.00047316	0.0349394	0.00424473
16	0.0324277	0.0043011	0.0353567	0.00524786	0.033269	0.00154073	0.0336485	0.000637253	0.0347944	0.000999275	0.0429934	0.00614502	0.0360567	0.000724536	0.0338631	0.000573783	0.0343932	0.0046183
16.25	0.0327756	0.00388661	0.0331763	0.000508916	0.0339348	0.00161306	0.0333773	0.000817065	0.035431	0.000750157	0.0432363	0.00613721	0.0361791	0.000601593	0.0339087	0.000601167	0.0345759	0.00452357
16.5	0.0330351	0.00427446	0.033253	0.000364827	0.0342243	0.00160419	0.0335435	0.000671945	0.0352803	0.000959005	0.0435541	0.00602236	0.036802	0.000646123	0.0338466	0.000446502	0.0345759	0.00443397
16.75	0.0326297	0.00485506	0.0339197	0.000477416	0.0344682	0.00159433	0.0337106	0.000664722	0.0355699	0.000661508	0.0432217	0.00589334	0.0364988	0.000683388	0.034106	0.0006709	0.0345458	0.00460277
17	0.0334461	0.00461789	0.0343444	0.000587211	0.0347559	0.00185423	0.0336037	0.000540077	0.0356283	0.000673588	0.0435433	0.00594728	0.0368613	0.000596054	0.034348	0.000765425	0.0345303	0.00448424
17.25	0.0416004	0.0192302	0.0343345	0.000476088	0.0348802	0.00209492	0.0334997	0.000424613	0.0354037	0.000743421	0.04383	0.00600341	0.036938	0.000755532	0.0340768	0.000618243	0.0346536	0.00448994
17.5	0.0336791	0.00469321	0.0348623	0.000886761	0.035576	0.00186869	0.0333792	0.000742132	0.0357205	0.000916436	0.0446154	0.00616159	0.0368778	0.000848036	0.0342266	0.00103062	0.0345594	0.00458506
17.75	0.0339376	0.00483795	0.0351693	0.000389047	0.0355195	0.00177791	0.0332614	0.000472219	0.0355407	0.000831624	0.0446775	0.00619361	0.0374258	0.000423564	0.0343664	0.000816206	0.0347313	0.00460481
18	0.0344546	0.00518335	0.0358068	0.000650449	0.0358392	0.00204843	0.0331235	0.00069743	0.0355261	0.000956709	0.0443324	0.0060315	0.0375181	0.000919625	0.0343344	0.000768975	0.0348509	0.00439373
18.25	0.0349278	0.00486358	0.0362955	0.000373594	0.0362959	0.00217933	0.0330651	0.000555002	0.0356028	0.000861789	0.0440009	0.00612751	0.0379884	0.000740423	0.0347289	0.000722355	0.0352308	0.00437995
18.5	0.0353962	0.00489373	0.0369447	0.000614414	0.037191	0.0021931	0.0335938	0.000666504	0.0353764	0.00123093	0.0444101	0.00605421	0.0375336	0.000702632	0.0347153	0.000846921	0.0353076	0.00486947
18.75	0.0358228	0.00500487	0.0376599	0.000726821	0.037601	0.00231793	0.0338533	0.00102937	0.0359818	0.000867451	0.0448037	0.00608372	0.0382441	0.000938997	0.035002	0.000815661	0.0354592	0.00428163
19	0.0363242	0.00494326	0.0379951	0.000677383	0.0383445	0.00244981	0.0338697	0.000916274	0.0359371	0.00120434	0.04559	0.00603185	0.0387191	0.000755532	0.0354413	0.00074583	0.0360939	0.00459572
19.25	0.036675	0.00458623	0.0386171	0.000920592	0.0384368	0.00260869	0.0339182	0.000904349	0.0354842	0.00134813	0.0451808	0.00604879	0.0383674	0.000710952	0.0353207	0.00064995	0.035882	0.00455844
19.5	0.0368285	0.00498862	0.0388327	0.000519356	0.0384551	0.00228218	0.0335712	0.000750265	0.0351682	0.00104028	0.0451206	0.00592787	0.0383839	0.000704511	0.0350952	0.00109221	0.0356875	0.00441832
19.75	0.0371627	0.00505796	0.0390922	0.000674271	0.0387456	0.00262711	0.0332864	0.00065227	0.034728	0.00125966	0.044032	0.00575984	0.0382507	0.000657828	0.0344789	0.000647455	0.0347515	0.00447194
20	0.0371976	0.00508665	0.0411304	0.00274083	0.0392296	0.00277505	0.0336334	0.000471676	0.0348048	0.00127921	0.0440796	0.00593178	0.0385412	0.000755532	0.0348396	0.000464125	0.0348721	0.0043709
20.25	0.0377419	0.00460197	0.0401873	0.000724033	0.0399302	0.00295867	0.0340279	0.000770099	0.0345637	0.00158244	0.0440475	0.00590062	0.0386471	0.000491693	0.0352021	0.000944608	0.0352355	0.00440497
20.5	0.0388506	0.00508101	0.0413846	0.00106655	0.0403111	0.00276002	0.0341066	0.000499637	0.0354733	0.00138235	0.044233	0.00614778	0.0388425	0.000522126	0.0354789	0.000818054	0.035357	0.00448912
20.75	0.0388973	0.00486959	0.0419425	0.0015216	0.0411313	0.00308166	0.0343641	0.000933753	0.0350185	0.00149408	0.044653	0.00606353	0.0393001	0.000755924	0.0353575	0.00064858	0.0357506	0.00464848
21	0.0402316	0.0049709	0.042402	0.000877852	0.0416153	0.00317615	0.03426	0.000668544	0.0348862	0.00141024	0.0447599	0.00585881	0.0394527	0.000541499	0.0355867	0.000778995	0.0356164	0.0042518
21.25	0.0403549	0.004716	0.0431017	0.000963256	0.0420418	0.00333635	0.0345039	0.000931149	0.0350077	0.00135477	0.0445362	0.0062167	0.0395111	0.000481718	0.0353584	0.000963381	0.0357525	0.00473923
21.5	0.0408427	0.0050743	0.0434826	0.00108059	0.0419524	0.00328539	0.0346263	0.000724813	0.0350835	0.00140614	0.0444275	0.00607342	0.0397248	0.000468694	0.0354333	0.000417794	0.0357078	0.00457078
21.75	0.0413752	0.00518623	0.0440753	0.00129494	0.0422457	0.00303049	0.0347798	0.00067935	0.0350708	0.00121647	0.0437326	0.00609936	0.0400318	0.00077865	0.0355867	0.000886046	0.0356621	0.00463365
22	0.0420292	0.00486994	0.045122	0.00126849	0.0427471	0.00341738	0.034842	0.000889692	0.0349822	0.00160086	0.0439143	0.00612266	0.0398199	0.000726486	0.0358005	0.000785733	0.0359517	0.00454126
22.25	0.0419096	0.00472504	0.0452317	0.00144287	0.0436247	0.00336676	0.034979	0.00099382	0.0347986	0.00160432	0.0439298	0.00598675	0.0402154	0.000838344	0.0357393	0.000963718	0.0360595	0.00442043
22.5	0.0429854	0.00498108	0.0459313	0.00101879	0.0437636	0.00360982	0.0355717	0.000850131	0.0351786	0.00142419	0.0437956	0.0058848	0.0403515	0.000610096	0.0358617	0.000401163	0.0360284	0.00445543
22.75	0.0434129	0.00472485	0.0463113	0.000968672	0.0448715	0.00331098	0.0358001	0.000668807	0.0351183	0.00143225	0.0436459	0.00627165	0.0407752	0.000801302	0.0364973	0.000716223	0.0362111	0.00413487
23	0.0437646	0.00503288	0.0474201	0.00131823	0.0448432	0.0030143	0.0359089	0.000842083	0.034849	0.00134887	0.0437956	0.00562057	0.040473	0.000722355	0.0362544	0.000630681	0.0362266	0.00459085
23.25	0.0447656	0.00501241	0.0505887	0.00510666	0.0457538	0.00361451	0.0361499	0.00074137	0.0350152	0.0014995	0.0432843	0.00622643	0.0410045	0.000590667	0.0367723	0.000838215	0.0362266	0.00444806
23.5	0.0449629	0.00501434	0.0495223	0.0030074	0.0461055	0.00344843	0.0367592	0.000621918	0.0354244	0.00139713	0.0438724	0.00617787	0.0411406	0.000867778	0.0364069	0.00107192	0.0361518	0.00462887
23.75	0.0454351	0.00484768	0.04918	0.00158366	0.0463932	0.00396758	0.0365939	0.000661732	0.0352737	0.00127122	0.0441417	0.00594999	0.0412319	0.000750265	0.0362718	0.00106229	0.0359681	0.00465113
24	0.0462991	0.00508243	0.0495326	0.00167978	0.047291	0.00375506	0.0371565	0.000993538	0.0355807	0.00168333	0.0433017	0.00620843	0.0416439	0.000560275	0.0367285	0.000846859	0.0365016	0.00486981
24.25	0.0465001	0.00511733	0.0505327	0.00201103	0.0468098	0.00388653	0.0369922	0.000919625	0.035188	0.00196049	0.0434369	0.00597777	0.041601	0.000540077	0.0361852	0.00104098	0.0362614	0.00470296
24.5	0.0471988	0.00525311	0.0506753	0.00186573	0.0477633	0.0039188	0.0372964	0.00074583	0.0355505	0.00178053	0.0430569	0.00607974	0.0415088	0.000886046	0.0361823	0.00135623	0.0367299	0.00479609
24.75	0.0477322	0.00556886	0.0511457	0.00209492	0.0479205	0.00384996	0.0376627	0.000986303	0.0359013	0.00227533	0.0432561	0.00586488	0.041601	0.00088115	0.0364272	0.00111943	0.0370487	0.00485339
25	0.0480218	0.00527512	0.0514809	0.00211175	0.0485834	0.00405063	0.0375577	0.00101112	0.0357224	0.00212205	0.0424406	0.00616638	0.0418303	0.00108976	0.0362162	0.00129732	0.0363373	0.00482633
25.25	0.0488876	0.00521325	0.0519677	0.00191937	0.0492237	0.00428697	0.0378618	0.000882571	0.0361023	0.00212256	0.0429693	0.00596905	0.0417526	0.000885042	0.0359111	0.00136678	0.0367601	0.00474867
25.5	0.0491918	0.00514422	0.0526509	0.00243151	0.0497242	0.00427074	0.0384546	0.0011702	0.0363443	0.00250735	0.0428945	0.00628436	0.0418614	0.000918789	0.0364427	0.00127547	0.0373392	0.00465749
25.75	0.0504522	0.00564927	0.0538317	0.00266495	0.0500778	0.00454623	0.0391688	0.00123726	0.0368749	0.0022944	0.0431054	0.00610645	0.0424047	0.000989838	0.0363193	0.00144865	0.0367921	0.00489467
26	0.0511014	0.00545011	0.0545606	0.00309843	0.0507106	0.00429044	0.0391825	0.00088769	0.0373783	0.0026656	0.0422005	0.00635035	0.0424038	0.000997939	0.0371824	0.0014831	0.0374277	0.00487686
26.25	0.0509235	0.00567448	0.0549287	0.00305076	0.0503208	0.00450927	0.0392766	0.000693749	0.0366833	0.00287599	0.0421265	0.00662078	0.0424066	0.00158569	0.0371852	0.00158841	0.0373994	0.0046833
26.5	0.0509263	0.00565919	0.0683243	0.0245468	0.049824	0.00468348	0.0388091	0.000879265	0.0366843	0.0027043	0.0425301	0.0063078	0.0416641	0.0015082	0.0360948	0.0021594	0.0370826	0.00474228
26.75	0.0518651	0.00568263	0.0560987	0.00309263	0.0509766	0.00470925	0.0396886	0.00104127	0.0371711	0.00281299	0.0421713	0.00630859	0.041738	0.00181756	0.0364126	0.00195682	0.0371876	0.00485746
27	0.0519164	0.00546405	0.0560403	0.0034893	0.0512214	0.00480042	0.0390977	0.000821806	0.0368834	0.00259533	0.0420216	0.00652832	0.041771	0.00230822	0.0364902	0.00231408	0.0366569	0.00479346
27.25	0.0527639	0.00582782	0.0564368	0.00338842	0.0517219	0.00465398	0.0397206	0.000993985	0.0375675	0.00273838	0.0411185	0.00647348	0.0410403	0.0022805	0.0357139	0.00236867	0.037236	0.004773
27.5	0.0528581	0.00590502	0.0575154	0.00390427	0.0521019	0.00491921	0.0396457	0.000992682	0.0377803	0.00260844	0.0422188	0.00652989	0.0411773	0.00242082	0.0365934	0.00214158	0.037173	0.00469269
27.75	0.0533256	0.00565034	0.0584086	0.00410162	0.0528773	0.00512508	0.0400403	0.00106152	0.0379037	0.00274512	0.0412856	0.00685743	0.0413863	0.0028427	0.0363212	0.00265445	0.037583	0.00480128
28	0.0541622	0.00604526	0.0595885	0.00410724	0.0527403	0.00486933	0.0399654	0.00127547	0.0383731	0.00274654	0.0421925	0.00681743	0.0407343	0.00282067	0.03626	0.00278848	0.0373702	0.00476738
28.25	0.0545888	0.00615665	0.0594736	0.00390787	0.0532573	0.0046383	0.0403765	0.00136359	0.0380261	0.00271685	0.0424684	0.00687775	0.0403844	0.00296452	0.0359559	0.00256361	0.0371438	0.00513415
28.5	0.0548473	0.00633476	0.0604609	0.00408818	0.0527935	0.00490534	0.0402724	0.00137071	0.0382992	0.0029176	0.0432382	0.00664207	0.0394456	0.00342995	0.0358363	0.0031533	0.0377685	0.00464389
28.75	0.0556218	0.00633041	0.0607486	0.00438155	0.0537159	0.00474932	0.0404551	0.00132384	0.0387705	0.00288152	0.0431167	0.00688633	0.0390501	0.00278987	0.0353805	0.00337244	0.0380426	0.00462286
29	0.0558346	0.00636216	0.0620674	0.00448224	0.053673	0.00471764	0.0409994	0.00147274	0.0386207	0.00278453	0.0432	0.00697057	0.0393067	0.00301586	0.0356362	0.00314551	0.0380261	0.00498773
29.25	0.0559763	0.00643795	0.0619972	0.00420846	0.0547954	0.00474504	0.0408506	0.00129338	0.0382883	0.00299401	0.0432174	0.00699478	0.038714	0.00309683	0.0351686	0.00363882	0.0376781	0.00467611
29.5	0.0565361	0.0064805	0.063356	0.00459664	0.0545087	0.00508258	0.0410799	0.00147157	0.0385011	0.00317851	0.0444722	0.00710722	0.0382125	0.00305542	0.0351814	0.00349971	0.0385412	0.00483683
29.75	0.0573281	0.00683674	0.0640712	0.00479416	0.0548576	0.00503793	0.0406396	0.00138714	0.0390464	0.00270532	0.0450466	0.00669133	0.037544	0.0028814	0.0355439	0.00361512	0.0380397	0.00474867
30	0.0578276	0.00690844	0.0644403	0.00458258	0.0555134	0.00514251	0.04111	0.00166728	0.0395478	0.00338901	0.0455461	0.00681782	0.0376188	0.00284075	0.0348899	0.00373876	0.0383138	0.0046116
30.25	0.0583902	0.00709405	0.081505	0.0283012	0.0559061	0.0049065	0.0412023	0.00110691	0.0393223	0.00306191	0.0453215	0.00647787	0.0364507	0.00246486	0.0348141	0.00387619	0.038269	0.00491775
30.5	0.0590861	0.0070442	0.0656211	0.0046846	0.0559207	0.00476082	0.0415639	0.00139177	0.0391085	0.00323246	0.0461992	0.00636538	0.0361583	0.00235102	0.0342534	0.00392008	0.0382243	0.00480374
30.75	0.0588479	0.00700775	0.0660707	0.00497765	0.0559527	0.00485351	0.041311	0.00122821	0.0390967	0.00344758	0.0459171	0.00629217	0.0356296	0.00214313	0.0337383	0.00383403	0.0380892	0.00458882
31	0.0592288	0.00719684	0.0665703	0.00459066	0.056183	0.00528666	0.0413558	0.00143768	0.0397333	0.0033276	0.0469073	0.00647668	0.0348414	0.00199944	0.0333	0.00379581	0.0379531	0.00525395
31.25	0.0602453	0.00725128	0.0670406	0.00451975	0.0562898	0.00522547	0.0418426	0.00157541	0.0396118	0.00309427	0.0472251	0.00643935	0.0345062	0.00228104	0.0332505	0.00367911	0.038165	0.00467833
31.5	0.0608691	0.00748458	0.068995	0.00529447	0.0569118	0.00488954	0.0416015	0.00156424	0.0400549	0.00345202	0.0473903	0.00628886	0.0339893	0.00201031	0.032719	0.00358121	0.0384253	0.00485565
31.75	0.0614454	0.00745869	0.0692719	0.00490303	0.0568807	0.00500158	0.0423732	0.00186281	0.0398274	0.00353599	0.047847	0.00652432	0.0335792	0.00210677	0.0322001	0.00363153	0.0384206	0.00504753
32	0.0605814	0.00738854	0.0680308	0.00505096	0.0561858	0.00521004	0.0409669	0.00159463	0.0393891	0.00369699	0.0468625	0.00659578	0.0324449	0.00219103	0.031339	0.00352287	0.03747	0.00497317
32.25	0.0605843	0.0074418	0.0688227	0.00474784	0.0568553	0.00522183	0.0411039	0.00179608	0.0390732	0.00370061	0.0466525	0.00617404	0.0321535	0.0018683	0.0310979	0.00346425	0.0376381	0.00474159
32.5	0.0613286	0.0074879	0.0710445	0.00557379	0.0572682	0.00494475	0.0416665	0.00192344	0.0393152	0.0036009	0.0465805	0.0061982	0.0325335	0.00195166	0.0306549	0.00323866	0.0376527	0.00478163
32.75	0.0621643	0.00779251	0.0849551	0.0258074	0.057691	0.00539796	0.0420163	0.00230875	0.0399079	0.00376332	0.0475029	0.00615593	0.0320485	0.00205259	0.0305471	0.00356045	0.0381066	0.00484564
33	0.0629826	0.00761058	0.0720064	0.00534025	0.0585102	0.00549857	0.0429085	0.00215484	0.0405153	0.00397569	0.0481851	0.00646816	0.0323946	0.00194379	0.0304703	0.00329975	0.0383185	0.00489086
33.25	0.0634996	0.00768949	0.0724961	0.00521588	0.0586308	0.0056565	0.0429726	0.00252491	0.0406387	0.0040765	0.0482948	0.00663299	0.0318027	0.00167161	0.0300009	0.00328202	0.0379404	0.00455982
33.5	0.0637279	0.00800735	0.0726312	0.00559696	0.0589203	0.00574317	0.0427141	0.00235122	0.0410779	0.00424834	0.0482044	0.00679031	0.0314694	0.00179425	0.0299689	0.00327368	0.0382728	0.00465283
33.75	0.0645481	0.00792032	0.073045	0.0055218	0.0591788	0.00572816	0.042958	0.00210177	0.0413666	0.0043122	0.0490227	0.00639206	0.0313917	0.00188027	0.029693	0.00308428	0.0383641	0.00490772
34	0.0653574	0.00795957	0.0740389	0.00582017	0.0596548	0.00575135	0.043054	0.00230704	0.0412352	0.00460561	0.0491051	0.00643333	0.0306831	0.00174567	0.029031	0.00296056	0.0383232	0.004939
34.25	0.0654907	0.00807271	0.0747894	0.00598042	0.0601816	0.00577254	0.0434886	0.00249445	0.0421283	0.0044745	0.050082	0.00638789	0.0309661	0.00176136	0.0289816	0.00310453	0.0387295	0.00467402
34.5	0.0660698	0.00812281	0.0752306	0.00590724	0.0607772	0.00617804	0.0438102	0.00202136	0.0426637	0.00441329	0.0497261	0.00657067	0.030725	0.0015895	0.0291341	0.00276895	0.0384272	0.00449435
34.75	0.066478	0.00814489	0.075386	0.00571732	0.0609552	0.00616766	0.044159	0.00215892	0.0425704	0.0043842	0.0502567	0.00650754	0.030557	0.00151081	0.0282207	0.00267085	0.0384253	0.00473218
35	0.0669074	0.00831406	0.0764665	0.00615844	0.0606868	0.00608094	0.0441152	0.00226032	0.0425111	0.00454406	0.0500924	0.00662585	0.0298154	0.00152056	0.02845	0.00259032	0.0384272	0.00474106
35.25	0.066922	0.0081624	0.0768912	0.00573552	0.0616421	0.00604499	0.0444933	0.00235491	0.0427705	0.00476284	0.0506192	0.00653809	0.0301925	0.00158122	0.0276882	0.0026656	0.0382135	0.00483809
35.5	0.0683622	0.00841051	0.077757	0.00579358	0.0617179	0.00596433	0.0446769	0.00227248	0.0434208	0.00467953	0.0510185	0.00681272	0.0300381	0.00151585	0.027764	0.00217031	0.0382427	0.0046144
35.75	0.0682299	0.00839996	0.0818287	0.00880756	0.0622952	0.00636929	0.0447546	0.00214293	0.0430592	0.00453131	0.0511225	0.00676312	0.0297824	0.00152771	0.0273841	0.00264353	0.0383359	0.00476432
36	0.0686876	0.00830428	0.0810811	0.00739675	0.0622387	0.00666072	0.044877	0.0021709	0.0436976	0.00442281	0.0516706	0.00707206	0.0296144	0.00142546	0.0271402	0.00250787	0.0380628	0.00479078
36.25	0.0687935	0.00858646	0.0790824	0.00648996	0.0625428	0.00643911	0.0445748	0.00232078	0.0433341	0.00448602	0.0517483	0.00666486	0.0291897	0.00133874	0.0266242	0.00224331	0.0382902	0.00464443
36.5	0.069568	0.00841421	0.0803847	0.00631631	0.0629557	0.00654637	0.0450296	0.00207459	0.0438666	0.00470187	0.051825	0.00699519	0.0291897	0.00123545	0.0265639	0.00250167	0.0378646	0.00478422
36.75	0.0705233	0.00845923	0.0806451	0.00665417	0.0636205	0.00677535	0.0452871	0.00220052	0.0439561	0.0048052	0.0523448	0.00669708	0.028765	0.00132384	0.0263822	0.00244351	0.0383057	0.00474848
37	0.0705398	0.00837475	0.0826677	0.00688831	0.0633329	0.00680762	0.0457584	0.00206584	0.0449288	0.00494898	0.0528735	0.00716405	0.0289011	0.00146782	0.0263054	0.00228234	0.0379103	0.00464986
37.25	0.0713181	0.00874655	0.0870408	0.0116028	0.0640946	0.00677117	0.0456671	0.00238822	0.0441232	0.00462941	0.0525166	0.00704037	0.0286883	0.00134236	0.0258798	0.00209313	0.0376829	0.00479816
37.5	0.0714824	0.00854776	0.087756	0.011389	0.0643512	0.00661516	0.0460927	0.00229363	0.0444438	0.00496574	0.05406	0.00705086	0.0284152	0.00164902	0.025666	0.00220794	0.0377587	0.00447368
37.75	0.0718642	0.00812952	0.0830161	0.00675626	0.064976	0.0065305	0.0460343	0.00193107	0.0445809	0.00466524	0.0542116	0.00704587	0.0288992	0.00146089	0.0259994	0.00202512	0.0373467	0.00488693
38	0.0722004	0.00873221	0.0930269	0.0176619	0.0648098	0.00693997	0.0462627	0.00179733	0.0449782	0.00466887	0.0545633	0.00663656	0.0284754	0.00118649	0.0252268	0.00227133	0.0373184	0.00469972
38.25	0.0730945	0.00892368	0.0845058	0.00721628	0.0655241	0.00669446	0.0467631	0.00250087	0.0449297	0.00503833	0.0552794	0.00691453	0.0284288	0.00146591	0.0253619	0.00197884	0.0372097	0.0047028
38.5	0.0733548	0.00879066	0.0849743	0.00721887	0.0656592	0.00724525	0.0468837	0.00166909	0.0452494	0.0051738	0.0552639	0.0065792	0.0283521	0.00140019	0.0255418	0.00186236	0.0372563	0.00452677
38.75	0.074385	0.00903472	0.08522	0.00666894	0.0659817	0.00668602	0.0469915	0.00206129	0.0453417	0.00513784	0.056569	0.00659314	0.0283229	0.00142419	0.0249975	0.00208487	0.0370115	0.00458203
39	0.074586	0.00856823	0.0856466	0.00645818	0.0665862	0.00732778	0.0471869	0.00197687	0.0455399	0.00542002	0.0559499	0.00698805	0.0280635	0.00101182	0.0248449	0.00207797	0.0365548	0.00486859
39.25	0.0744217	0.00889635	0.0866038	0.00735107	0.0667562	0.00722246	0.0473112	0.00220244	0.0454933	0.00525359	0.0565116	0.00668708	0.0278205	0.0012863	0.0247818	0.00193791	0.0360698	0.00441054
39.5	0.0751934	0.00872557	0.0870294	0.00729977	0.0676978	0.0073813	0.0478592	0.00189051	0.0461171	0.0053367	0.0573444	0.00691309	0.0278671	0.00122267	0.0246467	0.00190279	0.0360543	0.00455296
39.75	0.075788	0.00863215	0.0883901	0.00735508	0.0675024	0.00755552	0.0481761	0.00206957	0.0466478	0.00536604	0.0574268	0.0070245	0.0278963	0.00138123	0.0243435	0.00230017	0.0360241	0.0046805
40	0.0761515	0.00909923	0.0885629	0.00751805	0.0683655	0.00748898	0.0488592	0.00224277	0.0466944	0.00562837	0.0577291	0.00695144	0.027805	0.00140634	0.0243416	0.00181525	0.0354898	0.00466933
40.25	0.0765616	0.00921214	0.0888232	0.00735105	0.0682294	0.00740601	0.0484473	0.00202163	0.0465884	0.00561158	0.0579236	0.00694102	0.0279109	0.00149859	0.0240977	0.00190859	0.0353683	0.00430652
40.5	0.0770348	0.00864737	0.0894927	0.0076991	0.0685811	0.00778938	0.049041	0.0021792	0.046708	0.00540495	0.0586086	0.0070882	0.0275465	0.00138819	0.0239461	0.00194562	0.0349281	0.00455974
40.75	0.0774905	0.00877739	0.090037	0.00766567	0.0689757	0.00707461	0.0492839	0.00204595	0.0472415	0.00604834	0.0581467	0.0072028	0.0277127	0.00160536	0.0235827	0.00217685	0.0348367	0.00434058
41	0.0777947	0.00890775	0.0932542	0.00858766	0.0698104	0.00761795	0.0498009	0.00189644	0.0470141	0.00526436	0.0586745	0.00692826	0.0276816	0.0014638	0.023504	0.00205759	0.0345025	0.00460043
41.25	0.0789327	0.00879071	0.0908153	0.00759322	0.0697803	0.00746366	0.0500867	0.00239825	0.0472113	0.00560937	0.0593548	0.00732477	0.0275446	0.0014413	0.0231697	0.001884	0.0340156	0.00458575
41.5	0.0787665	0.0090488	0.0913935	0.00762519	0.0699046	0.00817902	0.0500895	0.00205411	0.0472881	0.00501854	0.0598407	0.00753787	0.0272725	0.00168465	0.023093	0.001659	0.0338009	0.00479071
41.75	0.0792707	0.00877089	0.0931176	0.00784103	0.0703001	0.00791209	0.0501983	0.00272102	0.0474863	0.00550722	0.0597202	0.00771831	0.0269858	0.00149686	0.0228053	0.00187507	0.0330584	0.00461203
42	0.0798607	0.00866284	0.092579	0.00777228	0.0710581	0.00760805	0.0508941	0.0023221	0.0477895	0.00517857	0.0601011	0.00804834	0.0270733	0.00166564	0.0225158	0.00185773	0.0327689	0.00468094
42.25	0.0799228	0.00888236	0.0925682	0.00786233	0.0706508	0.00762261	0.0506531	0.00261896	0.0474872	0.00516006	0.0604519	0.00814044	0.0264825	0.00168523	0.0226373	0.00166299	0.0320848	0.00454488
42.5	0.0800005	0.00878449	0.0933417	0.00830711	0.0715148	0.00796703	0.0511545	0.00273037	0.047806	0.00508011	0.0603761	0.00820496	0.0266943	0.00166357	0.0220299	0.00187772	0.0321159	0.00457892
42.75	0.0809878	0.00875114	0.0938403	0.00768219	0.0718189	0.00780621	0.0520797	0.00305029	0.0483065	0.00564252	0.0595305	0.00778045	0.026465	0.00191696	0.022028	0.0016108	0.0317952	0.0049726
43	0.0810354	0.00904647	0.098259	0.0110049	0.0720939	0.00787525	0.0517317	0.00333135	0.0483055	0.00541138	0.0609853	0.00804718	0.0262532	0.00155715	0.0217403	0.00166595	0.0310061	0.00466322
43.25	0.0814271	0.00903355	0.0940404	0.00779818	0.0724885	0.00833878	0.0526414	0.00296768	0.0481859	0.00559234	0.0608483	0.00822611	0.026329	0.00141472	0.0216937	0.00176376	0.0308225	0.00463495
43.5	0.0820519	0.00898114	0.104625	0.0180571	0.0728995	0.00813447	0.0525062	0.002987	0.0487029	0.00549484	0.0607414	0.00826728	0.0263436	0.00137632	0.0213138	0.00198816	0.0308206	0.00465085
43.75	0.0829314	0.00884418	0.0962999	0.00791786	0.0735798	0.00803104	0.0535985	0.00344435	0.0488234	0.00553273	0.0614665	0.0082356	0.0263116	0.00166098	0.0213119	0.00205238	0.0303183	0.00457862
44	0.0827524	0.00890995	0.0961073	0.00787122	0.0733115	0.00804987	0.0534479	0.0033447	0.0490226	0.00556689	0.0611506	0.00846949	0.0261755	0.00163377	0.0210553	0.00187041	0.0299091	0.00452006
44.25	0.0829342	0.00897275	0.0961539	0.00821074	0.0734922	0.00806121	0.0532341	0.00314369	0.0490527	0.00547896	0.0605936	0.0083446	0.0258431	0.00151804	0.0210845	0.00190651	0.0297867	0.00470812
44.5	0.0840557	0.0085821	0.0966417	0.00813475	0.0740412	0.00858738	0.0535703	0.0035207	0.0489906	0.00528348	0.0612009	0.00866751	0.0259189	0.00143038	0.0206461	0.00186754	0.0288761	0.00469334
44.75	0.0843909	0.00878082	0.0979275	0.00846357	0.0742988	0.00810851	0.0536616	0.00298727	0.0492938	0.00567192	0.0618657	0.00856233	0.0258888	0.00139742	0.0208095	0.00177664	0.0285117	0.00485718
45	0.0843636	0.00870356	0.0975504	0.00776587	0.0743901	0.00815188	0.0538909	0.00311394	0.0490216	0.00561158	0.0616412	0.00889897	0.0258888	0.00118023	0.0206122	0.00193677	0.0284642	0.00471662
45.25	0.0849098	0.00847846	0.0976902	0.00795974	0.0746778	0.00827819	0.0543457	0.00325479	0.0490974	0.00551191	0.0612339	0.00873027	0.0260686	0.00171947	0.0204305	0.00182618	0.0283253	0.00501505
45.5	0.0850166	0.00851234	0.0985853	0.00798353	0.0749381	0.00815236	0.0542699	0.00329227	0.0489021	0.00572804	0.061612	0.00817615	0.0256604	0.00151513	0.0200962	0.00177088	0.027264	0.00490883
45.75	0.0855628	0.00844704	0.0982693	0.00842385	0.0752898	0.00842435	0.0543321	0.00331043	0.0493559	0.0056541	0.0615635	0.00842125	0.0258732	0.00145072	0.0198076	0.00180806	0.0272777	0.0046309
46	0.0860953	0.00856062	0.0994831	0.0082096	0.076005	0.00866391	0.0548034	0.00337239	0.0492363	0.0057771	0.0614514	0.00849777	0.0256166	0.00108225	0.019793	0.00177817	0.0270941	0.00498904
46.25	0.0862643	0.00871049	0.0997444	0.00809542	0.0757173	0.00914914	0.0551066	0.00321112	0.0492674	0.00553469	0.0621727	0.00809783	0.0255408	0.00147385	0.0198669	0.00167707	0.0266072	0.00490947
46.5	0.0863274	0.00887137	0.100049	0.00816934	0.0759914	0.00905782	0.0551221	0.00337439	0.0496775	0.00619703	0.0624467	0.00837551	0.0258266	0.00122118	0.0196085	0.00142818	0.026199	0.00479327
46.75	0.0871777	0.00868821	0.0999445	0.00818838	0.0760964	0.0084839	0.0553679	0.00330934	0.0496045	0.00598469	0.0621609	0.00844668	0.0257673	0.00106132	0.0191536	0.00170724	0.0259834	0.00494047
47	0.0869202	0.00860502	0.102226	0.00848047	0.0762644	0.00883558	0.0557615	0.00347445	0.0499369	0.00587784	0.0620442	0.00890704	0.0255563	0.00123646	0.0193354	0.00157211	0.0255879	0.00474959
47.25	0.0869969	0.00896589	0.10064	0.00796563	0.0768737	0.0086905	0.0556711	0.00360635	0.0496638	0.00593035	0.0625701	0.00845531	0.0258732	0.00131152	0.0191372	0.00142053	0.0254975	0.00488575
47.5	0.0880591	0.00847051	0.101159	0.00779087	0.076691	0.00895387	0.0557478	0.00352296	0.0501205	0.00595288	0.0617711	0.00837749	0.0258431	0.00125393	0.0190915	0.00128308	0.0249514	0.0050032
47.75	0.0874536	0.00862168	0.101096	0.00808945	0.0778135	0.00914354	0.056327	0.00359296	0.050242	0.00607147	0.0622979	0.00851213	0.0255243	0.00112506	0.0189545	0.00122848	0.0246745	0.00493227
48	0.0882253	0.00872738	0.101739	0.00775143	0.077417	0.00849825	0.0559908	0.00323804	0.0502566	0.00616883	0.0615154	0.0085971	0.0258732	0.00133373	0.0190002	0.00147244	0.0244014	0.00469469
48.25	0.0880619	0.00872202	0.10227	0.00758696	0.0776783	0.00913611	0.0564484	0.00334144	0.0508202	0.00606768	0.0628323	0.00866464	0.0254942	0.00108647	0.0186065	0.00129471	0.0239914	0.00493867
48.5	0.0881222	0.00846685	0.10187	0.00765358	0.0773276	0.00878334	0.056737	0.00391757	0.0501671	0.00612382	0.062467	0.00890126	0.0254805	0.000868742	0.018591	0.00110097	0.0235968	0.00495459
48.75	0.0892437	0.00897682	0.108279	0.0123672	0.0783314	0.00924193	0.057221	0.00360808	0.0501205	0.00625352	0.0624717	0.00861417	0.0255408	0.00128768	0.0184394	0.00125154	0.0235794	0.00486355
49	0.0893524	0.00833882	0.105102	0.00812598	0.078861	0.00953176	0.0569051	0.00386615	0.0506074	0.00576428	0.0624962	0.00831086	0.0254787	0.00141449	0.0184394	0.00116614	0.0232451	0.00490104
49.25	0.0888072	0.00872917	0.102635	0.00735263	0.078652	0.00885091	0.0574814	0.00370639	0.0508668	0.00584501	0.0630169	0.00864449	0.02536	0.00145089	0.0184531	0.00114252	0.0229574	0.00509695
49.5	0.0897945	0.00866151	0.110169	0.0144309	0.0784363	0.00934883	0.0575261	0.00406041	0.0507745	0.00589279	0.0628935	0.0085155	0.0257225	0.00118695	0.0183325	0.00137728	0.0229099	0.0047595
49.75	0.0899433	0.00840287	0.102587	0.00676558	0.0789251	0.00915056	0.0578166	0.00415855	0.0510029	0.00622423	0.0633347	0.00855901	0.0255107	0.00137993	0.0183481	0.00114798	0.0224998	0.00481505
50	0.089294	0.00855387	0.102331	0.00652075	0.079232	0.00981754	0.0579245	0.00393052	0.0511253	0.00593677	0.0625494	0.00887313	0.025328	0.00125393	0.0182859	0.00124984	0.0219235	0.0048534
50.25	0.0895827	0.00885228	0.104233	0.00686166	0.0798375	0.00951413	0.0581363	0.00430416	0.0511408	0.00626771	0.063322	0.00885919	0.0254504	0.00131608	0.0181508	0.00109578	0.0219838	0.00507692
50.5	0.0900394	0.00854705	0.105517	0.00781102	0.079853	0.00979831	0.0580605	0.00372827	0.0511253	0.00621168	0.0628097	0.0084905	0.0254659	0.0012142	0.0180312	0.00102255	0.0218011	0.00477149
50.75	0.0904951	0.00899684	0.104641	0.00710505	0.0801727	0.0101052	0.0586971	0.00399694	0.0511116	0.00589095	0.0638681	0.00890591	0.0254805	0.00133478	0.0181517	0.00103636	0.021738	0.00510224
51	0.0898586	0.00847781	0.102667	0.00560501	0.0796567	0.010043	0.058182	0.0044209	0.0509289	0.00635936	0.063563	0.00903005	0.0252376	0.0014739	0.0181061	0.00118303	0.0212968	0.00510697
51.25	0.0907253	0.00828325	0.102728	0.00559984	0.0806139	0.00987289	0.0588195	0.00451983	0.0514459	0.00616685	0.0625395	0.00899051	0.0249956	0.00131316	0.017969	0.00111815	0.0213279	0.00495627
51.5	0.0912103	0.00833971	0.103084	0.00558798	0.0813098	0.00986007	0.0588807	0.00405889	0.0514605	0.00612493	0.0634463	0.00886751	0.0255865	0.00129361	0.0180293	0.0011979	0.0208119	0.00489453
51.75	0.0909099	0.00841724	0.102469	0.0054119	0.0806148	0.00953033	0.0587757	0.0044463	0.0517491	0.00630408	0.0637368	0.00889301	0.0253901	0.00136009	0.0181197	0.0010602	0.0208722	0.0048284
52	0.0910441	0.0085297	0.103023	0.00519364	0.081023	0.00955212	0.0591858	0.00427538	0.051888	0.00619576	0.0644463	0.00887988	0.0255126	0.00123985	0.0181663	0.00111136	0.020706	0.00490046
52.25	0.0913044	0.00838666	0.105028	0.00680394	0.0805164	0.00998571	0.0586161	0.00410852	0.0514826	0.00641215	0.0645687	0.00936211	0.0246524	0.00155604	0.0176395	0.00127679	0.0201471	0.00475804
52.5	0.0909381	0.00889883	0.102132	0.00475884	0.0814779	0.00970421	0.0596453	0.00420907	0.0521008	0.00621803	0.0638592	0.0089822	0.0254815	0.00121193	0.0181371	0.000860695	0.0202639	0.0050637
52.75	0.0913346	0.00848213	0.102449	0.00454644	0.0818451	0.00976918	0.060143	0.00488508	0.0524643	0.00653056	0.0642208	0.00933171	0.025465	0.000954877	0.0179088	0.000981906	0.0202027	0.00473052
53	0.0915173	0.0080336	0.103591	0.00484749	0.081951	0.00967415	0.0605686	0.00451137	0.0523894	0.00608427	0.0651012	0.00926203	0.0255874	0.00140936	0.0182275	0.00112563	0.0199889	0.00480176
53.25	0.092248	0.00783382	0.10236	0.00391549	0.0818917	0.0102103	0.059932	0.0043972	0.0522232	0.00603555	0.0650264	0.00922449	0.0254523	0.00124932	0.0181061	0.000963705	0.019777	0.00483863
53.5	0.0920177	0.0076184	0.101614	0.00394368	0.0818296	0.00983464	0.0603741	0.00444966	0.0522077	0.00629825	0.0652985	0.00966275	0.0252084	0.00139997	0.0179408	0.00110317	0.019535	0.00467849
53.75	0.092111	0.00744424	0.10179	0.0040422	0.0824261	0.0100491	0.0607531	0.00456976	0.052542	0.00670917	0.06521	0.00935121	0.0256331	0.00148477	0.0181663	0.000891603	0.0195944	0.00471715
54	0.0920789	0.0079026	0.108296	0.0134938	0.0822561	0.0099568	0.060829	0.00470655	0.0525556	0.00661908	0.0648677	0.00927734	0.025603	0.00146172	0.0180001	0.0012994	0.0193057	0.00488764
54.25	0.0923365	0.00760221	0.100896	0.0039631	0.0825466	0.0103145	0.0608144	0.00462623	0.0524963	0.00634719	0.0650456	0.00933127	0.0256797	0.00161712	0.0183636	0.00104857	0.0195021	0.0046432
54.5	0.0923812	0.00758323	0.100533	0.00373658	0.0818489	0.00955612	0.0607861	0.00444128	0.0528014	0.00610905	0.0654411	0.0091185	0.0257089	0.00146827	0.0178641	0.00113961	0.0189121	0.00474737
54.75	0.0919867	0.00762284	0.100965	0.00396494	0.0819374	0.0100322	0.0612856	0.00483688	0.0527246	0.0063493	0.0657288	0.00961019	0.0256477	0.00133478	0.0180157	0.00104336	0.0190609	0.00462752
55	0.0926835	0.0077858	0.100301	0.00392717	0.0825301	0.00951585	0.0615413	0.00521057	0.0533603	0.00654327	0.0662585	0.00930931	0.0255874	0.00153067	0.0181809	0.00100091	0.0189997	0.00476369
55.25	0.0922004	0.00770087	0.101117	0.00453899	0.0829275	0.00974819	0.0617579	0.0051411	0.0531211	0.00620367	0.066275	0.00956065	0.025498	0.00155126	0.0180623	0.00129599	0.0185002	0.0048807
55.5	0.0927922	0.00727962	0.0992684	0.00357946	0.0827439	0.00935069	0.0618492	0.00495061	0.0533339	0.00630542	0.0670631	0.00947286	0.0255563	0.00146548	0.0181517	0.000964503	0.0186508	0.00453902
55.75	0.0927456	0.00745523	0.0992209	0.00391774	0.0827302	0.00929113	0.0618327	0.00518775	0.0532717	0.00664297	0.0663381	0.00958608	0.0256048	0.00160453	0.0181828	0.00129919	0.0184827	0.00489359
56	0.092111	0.00737376	0.104729	0.011557	0.082638	0.00901168	0.0620766	0.00492653	0.0531211	0.00682741	0.0663527	0.00943038	0.0256943	0.00145001	0.0179865	0.000877961	0.0185877	0.00478432
56.25	0.0924114	0.00701071	0.0983677	0.00430444	0.0829421	0.00952079	0.0624246	0.00472935	0.0535147	0.00694592	0.0675471	0.00960914	0.0258304	0.00157886	0.0180157	0.000902397	0.0183019	0.00470251
56.5	0.0925173	0.00674017	0.0984125	0.00437212	0.0832152	0.00960205	0.0629726	0.00494364	0.0534078	0.00653479	0.0673838	0.00951267	0.02574	0.0017102	0.0184093	0.00136046	0.018648	0.00469669
56.75	0.0921402	0.00702732	0.0990825	0.00535265	0.0834563	0.00933534	0.0622885	0.00511703	0.0537567	0.00673261	0.0669638	0.00979673	0.0258158	0.00124984	0.0182129	0.00113466	0.0181339	0.00469688
57	0.0920771	0.00701712	0.0973931	0.00380733	0.0828023	0.00904084	0.0624886	0.00519904	0.0539248	0.00688073	0.0679426	0.00989179	0.0258304	0.00188204	0.0181819	0.0010686	0.0184051	0.00494181
57.25	0.0919099	0.00715794	0.096919	0.00501223	0.0828334	0.00892937	0.063022	0.00525716	0.0535905	0.00647788	0.0669482	0.00972425	0.0257254	0.00153314	0.0180467	0.00122774	0.0181777	0.00481789
57.5	0.091287	0.00671607	0.0999323	0.00720167	0.0829704	0.00781205	0.06299	0.00508317	0.0539869	0.00687826	0.0682185	0.00946282	0.025908	0.00150916	0.0180458	0.000981906	0.0182389	0.00477836
57.75	0.0918322	0.00693127	0.0962029	0.00549665	0.0834534	0.0083321	0.0637626	0.00511088	0.0539723	0.00699907	0.067855	0.00963925	0.0261044	0.00144874	0.018486	0.00112085	0.0180863	0.00493147
58	0.0915573	0.00680176	0.0957354	0.00520898	0.0832114	0.00890463	0.0632184	0.00499204	0.0544281	0.00686094	0.0678268	0.00922448	0.0255144	0.00164046	0.0180924	0.00104075	0.0178452	0.00504806
58.25	0.0915253	0.00644274	0.0954877	0.00514288	0.0830782	0.00828992	0.0637937	0.00545729	0.0542299	0.00617347	0.0689007	0.0100413	0.0258935	0.0014931	0.0183198	0.00113106	0.0178288	0.00477002
58.5	0.0917089	0.00648673	0.0949416	0.00535902	0.0830287	0.00816185	0.0633554	0.00503151	0.0545185	0.0064669	0.0687209	0.0100728	0.025877	0.00157306	0.0181983	0.00096873	0.0177384	0.00481935
58.75	0.0911783	0.00679115	0.0964125	0.00595372	0.0825457	0.00783933	0.0637363	0.00544496	0.0543688	0.00691812	0.0684224	0.00999458	0.025667	0.00164675	0.018002	0.00115911	0.0176324	0.0048009
59	0.0911171	0.00648096	0.0943159	0.00580221	0.0836516	0.00796965	0.0643389	0.00519586	0.0545962	0.00729752	0.069405	0.00997644	0.0259382	0.00157954	0.0183043	0.000947761	0.017753	0.00486216
59.25	0.0910092	0.00678976	0.0942382	0.00616778	0.0827858	0.0080645	0.0643126	0.00540665	0.0546564	0.00694151	0.0690114	0.0101803	0.0261373	0.00170694	0.0183956	0.00115778	0.0178132	0.00460821
59.5	0.0909848	0.00628429	0.0964864	0.00668992	0.0829576	0.00804546	0.0649985	0.00587335	0.0550081	0.0068238	0.0693631	0.0100017	0.0260917	0.00165697	0.0181837	0.00101024	0.01789	0.00476788
59.75	0.0914895	0.00699747	0.0957995	0.00621076	0.0843767	0.00754407	0.0658587	0.00574007	0.0560967	0.00703335	0.0702572	0.0106636	0.0266797	0.00157989	0.0189225	0.00122413	0.0182497	0.00466515
60	0.0906886	0.00647612	0.0964704	0.0071975	0.0831347	0.00766731	0.0657966	0.00551791	0.0552327	0.00648998	0.0705722	0.0101021	0.0263464	0.00160258	0.018591	0.00104075	0.0180844	0.00485939
60.25	0.0902027	0.00648386	0.0935875	0.00673199	0.0823136	0.00735029	0.0654068	0.00585074	0.0552026	0.00692825	0.0696206	0.00976333	0.0264231	0.00151619	0.0184841	0.000930761	0.0180388	0.0048911
60.5	0.0892893	0.00706002	0.0930122	0.00597482	0.0826935	0.00748344	0.0653766	0.00585633	0.0550637	0.00690866	0.068912	0.00999873	0.0261665	0.00153455	0.018349	0.00107735	0.0177064	0.00483894
60.75	0.0893359	0.00638377	0.0947863	0.00714611	0.0828442	0.00711777	0.0657702	0.0057955	0.0554921	0.00664111	0.0699375	0.00992386	0.0261811	0.00149026	0.0186522	0.00118254	0.0178415	0.00505973
61	0.0889094	0.00668007	0.0925517	0.00681373	0.0817227	0.00745879	0.0653446	0.00585171	0.054703	0.00649229	0.0698782	0.0105476	0.0262588	0.00173849	0.0182586	0.000858029	0.0178881	0.00477836
61.25	0.087819	0.00632933	0.0950772	0.0095318	0.0820414	0.00733465	0.065604	0.00605702	0.054841	0.00700957	0.0700317	0.010335	0.0260917	0.00166919	0.0181701	0.00108325	0.0176918	0.00481351
61.5	0.0875741	0.00688445	0.0912457	0.00682388	0.082435	0.00702949	0.0654232	0.00589388	0.0550227	0.00684843	0.0703047	0.0105027	0.0260761	0.00172544	0.0181235	0.00103828	0.017511	0.00454607
61.75	0.0880115	0.00677251	0.0904702	0.00672572	0.0806012	0.00702245	0.0656652	0.0057329	0.0546748	0.00692067	0.0701112	0.010862	0.0260013	0.00147355	0.0179893	0.00109451	0.017616	0.00474736
62	0.0861777	0.00709523	0.0918544	0.00696144	0.0811737	0.00688486	0.0655612	0.00592463	0.0551287	0.00673155	0.0699916	0.010822	0.025941	0.00155871	0.0180331	0.000877961	0.0175693	0.0049143
62.25	0.0863439	0.0068583	0.0916736	0.00722138	0.0804934	0.00695593	0.0657886	0.00586781	0.0548702	0.00657257	0.0705194	0.0107386	0.0261091	0.00152283	0.0179728	0.00106367	0.017268	0.00479503
62.5	0.086446	0.00721294	0.091353	0.00747328	0.080371	0.00688209	0.0658352	0.0057808	0.054736	0.00699796	0.0703094	0.0102655	0.0258195	0.00181273	0.0179125	0.00106536	0.0172223	0.00477443
62.75	0.0858679	0.00710738	0.0898261	0.00669718	0.0805362	0.00642014	0.0656525	0.00633943	0.0551753	0.00670875	0.0712153	0.0104235	0.0261237	0.0014116	0.0177162	0.00108543	0.0174498	0.00476624
63	0.0854267	0.00668702	0.0907556	0.00741855	0.0805207	0.00604412	0.0659877	0.00640255	0.0546456	0.00666554	0.0706894	0.0106758	0.0255319	0.00164295	0.0177765	0.000927191	0.0171329	0.00501026
63.25	0.0851993	0.00710626	0.0894415	0.00760196	0.0798512	0.00603341	0.0663056	0.00634371	0.0551899	0.00717257	0.0708391	0.0106164	0.0258369	0.00156916	0.0182158	0.000981906	0.0171922	0.00466928
63.5	0.0852841	0.00733199	0.0897729	0.00722773	0.0797561	0.00546119	0.0663522	0.00610235	0.0555242	0.00679391	0.0716263	0.0108285	0.0260935	0.00145335	0.0180185	0.00103944	0.0174799	0.00487549
63.75	0.0844064	0.0071635	0.0884532	0.00728544	0.0790931	0.00633005	0.0663522	0.00635372	0.0554182	0.00675519	0.071389	0.0107764	0.025868	0.00165452	0.017929	0.00115666	0.017405	0.00489734
64	0.0841616	0.00696843	0.0885846	0.00739121	0.0793479	0.00579485	0.066533	0.00628373	0.0557525	0.00693621	0.0720821	0.0105355	0.0259711	0.00167007	0.0182012	0.00105975	0.0173146	0.00468721
64.25	0.0838109	0.00706631	0.0887635	0.00719194	0.0793022	0.00590084	0.0665669	0.0064761	0.0553443	0.00706576	0.0713735	0.0111368	0.0260187	0.00150481	0.0181108	0.001142	0.017132	0.00454941
64.5	0.0835222	0.00722436	0.0886693	0.00739214	0.0789844	0.00594929	0.0670363	0.0065065	0.0552676	0.00663352	0.0723269	0.0108768	0.0260935	0.00151655	0.0183674	0.00105264	0.017511	0.00483879
64.75	0.0831093	0.00737783	0.088473	0.00699775	0.0782993	0.00567386	0.0667175	0.00628479	0.0558137	0.00684573	0.0720082	0.0111321	0.0260488	0.00165632	0.018035	0.000917366	0.0173594	0.00489275
65	0.0831988	0.00736709	0.088376	0.00772345	0.0777631	0.00609565	0.0663074	0.00614657	0.0559644	0.00653916	0.0725689	0.0114827	0.026183	0.00152461	0.0180185	0.00112838	0.017405	0.00492298
65.25	0.0819393	0.00724565	0.0912396	0.00925974	0.0778718	0.00569396	0.0666902	0.00718875	0.0551305	0.00693592	0.0723123	0.0108648	0.0259128	0.00165104	0.0180058	0.00122107	0.017163	0.00486369
65.5	0.0817567	0.00726294	0.0871797	0.0075547	0.0773403	0.0060918	0.0666262	0.00676191	0.0554036	0.00661245	0.0716894	0.0113105	0.0256561	0.00167383	0.0180194	0.00116162	0.0172699	0.00466308
65.75	0.0811747	0.00778388	0.0875869	0.00759945	0.0772626	0.00584347	0.0668701	0.0072853	0.0557224	0.00671277	0.072075	0.0110497	0.0258068	0.00158721	0.0180039	0.000974337	0.017405	0.00471762
66	0.081097	0.00761962	0.0886651	0.00805832	0.0767758	0.00563771	0.0665367	0.0065165	0.055494	0.00678826	0.0725736	0.0114856	0.0257602	0.00163512	0.0179738	0.000962782	0.0172233	0.00468755
66.25	0.08017	0.00783887	0.0876971	0.00764953	0.076425	0.00544522	0.0664435	0.00693851	0.0552803	0.00687528	0.0722502	0.0113742	0.0260177	0.00154233	0.017897	0.000999182	0.0173895	0.00469723
66.5	0.0801855	0.00725921	0.0874871	0.00787864	0.0762277	0.00587443	0.0666116	0.00685172	0.0551918	0.00678422	0.07277	0.0115155	0.0259419	0.00176654	0.0178221	0.000844756	0.0172233	0.00494128
66.75	0.0794082	0.00774644	0.0870888	0.00820511	0.075772	0.00573887	0.066218	0.00735046	0.0551927	0.00688182	0.0725845	0.0107984	0.0256086	0.0017102	0.0178221	0.00116136	0.017163	0.00476577
67	0.0796686	0.0076006	0.087045	0.00821132	0.0752268	0.0055113	0.0663103	0.00701677	0.0548118	0.00665274	0.0731617	0.0112003	0.025731	0.00187513	0.0177026	0.00093403	0.0168909	0.00468923
67.25	0.0785405	0.00772422	0.0867545	0.00825016	0.0750695	0.00551892	0.066218	0.00698812	0.0547506	0.00662915	0.0727078	0.0112955	0.0255629	0.00179608	0.017655	0.00115666	0.017027	0.0048608
67.5	0.0786766	0.00803453	0.0866302	0.00811072	0.0744796	0.00590045	0.0661586	0.0070954	0.0546447	0.00650596	0.0724658	0.0117443	0.0253511	0.00190007	0.0176404	0.00110767	0.0170872	0.00486272
67.75	0.0779906	0.00826238	0.0871288	0.0080123	0.0748275	0.00585409	0.0663112	0.00749116	0.054219	0.00638287	0.0728759	0.011168	0.0253831	0.00200751	0.0177016	0.00105135	0.0168452	0.00486369
68	0.0780179	0.00816642	0.0865507	0.00832554	0.0743553	0.00587861	0.0664025	0.00757995	0.0546282	0.00643959	0.0732111	0.0113632	0.0256853	0.00192705	0.0174897	0.00107787	0.0168608	0.00485266
68.25	0.0774086	0.0082291	0.0882974	0.00813814	0.074231	0.0059004	0.0662636	0.0079321	0.0540043	0.00614704	0.0730247	0.0116282	0.0256086	0.00193417	0.017792	0.00101381	0.0170416	0.00463123
68.5	0.0771172	0.00796363	0.0886124	0.00874328	0.0740328	0.0060111	0.0659614	0.00789002	0.054325	0.00659057	0.073495	0.011356	0.0254561	0.00176881	0.0176103	0.000992941	0.0170863	0.00486645
68.75	0.0763281	0.00835998	0.0870436	0.00885732	0.07323	0.00579141	0.066629	0.00807031	0.0537468	0.00638813	0.0729225	0.0115163	0.0252908	0.0020119	0.0175043	0.00110305	0.017163	0.00488455
69	0.0761737	0.00821805	0.0870234	0.00894824	0.0732729	0.00591157	0.0663103	0.00778217	0.0545204	0.00652259	0.0732412	0.0111693	0.0255017	0.00189073	0.0176851	0.000933567	0.0171164	0.00469756
69.25	0.0757481	0.00805858	0.0877358	0.00909178	0.0724974	0.005611	0.0661558	0.00782627	0.0537477	0.00630673	0.0741014	0.0113643	0.0254424	0.00196288	0.0176569	0.000998264	0.0167548	0.0048144
69.5	0.0760037	0.008393	0.0877447	0.00900533	0.0723896	0.00585669	0.0657641	0.00820318	0.0534417	0.00610386	0.0732102	0.0113902	0.0253948	0.00202165	0.0176395	0.0010626	0.0169959	0.00480155
69.75	0.0756977	0.00843318	0.0879401	0.00957196	0.0723274	0.00593204	0.0659119	0.00820784	0.0535632	0.00609841	0.0732121	0.0118041	0.0251392	0.00193746	0.0172623	0.00123521	0.0169968	0.00495173
70	0.075103	0.00871926	0.0889882	0.0102073	0.072036	0.00594145	0.0659138	0.00818008	0.0533513	0.00646636	0.0733152	0.0113718	0.0253209	0.00211762	0.0173829	0.00108793	0.017269	0.00487878
70.25	0.0747066	0.00811573	0.0889124	0.00998272	0.0715007	0.00606669	0.0656699	0.00803538	0.0529111	0.00596132	0.0734705	0.0119126	0.0250158	0.00200586	0.0173975	0.00108772	0.0170561	0.00478735
70.5	0.0750098	0.00849618	0.0873892	0.009818	0.0715464	0.0060588	0.0661102	0.00814638	0.053017	0.00587026	0.07377	0.0119548	0.0250469	0.00205538	0.0174121	0.000967629	0.0171776	0.00474737
70.75	0.0748992	0.00861438	0.0876859	0.0104135	0.0716806	0.00634729	0.0656681	0.00826307	0.0530919	0.00612937	0.0736641	0.0115382	0.0253035	0.00202209	0.0172303	0.0011569	0.0170114	0.00503639
71	0.0739594	0.00840648	0.088201	0.0103649	0.0707224	0.00599917	0.0656078	0.00833589	0.0525759	0.00613664	0.0731334	0.011898	0.0248195	0.00196755	0.0172303	0.000927743	0.0168598	0.00474621
71.25	0.0740343	0.00859431	0.0877452	0.0102704	0.0706146	0.00603826	0.0653182	0.0081797	0.0522406	0.00594607	0.074221	0.0122021	0.024835	0.00188038	0.0173071	0.000989935	0.0169201	0.00505247
71.5	0.0738752	0.00827491	0.0905749	0.0115253	0.0703542	0.00614826	0.0657721	0.0082846	0.0520269	0.0060003	0.0737243	0.0123831	0.0248313	0.00184528	0.0172002	0.00107132	0.0169959	0.00455133
71.75	0.0738704	0.00861381	0.0876784	0.0105582	0.069883	0.00632429	0.065879	0.00854549	0.0521154	0.00645687	0.0742639	0.0119887	0.0248157	0.0021071	0.01738	0.000914199	0.0171913	0.0047352

## Sheet: lys12Δ-trp4Δ
Panels b and c																				Panel d
time (h)	1-20mean	1-20sd	1-10mean	1-10sd	1-5mean	1-5sd	1-2mean	1-2sd	1-1mean	1-1sd	2-1mean	2-1sd	5-1mean	5-1sd	10-1mean	10-1sd	20-1mean	20-1sd			0 h					24 h						48 h					72 h
0	0.0197426	0.00373803	0.0209373	0.0018982	0.0229197	0.00321559	0.018917	0.00100546	0.0176502	0.0012012	0.0182788	0.000454212	0.0213706	0.00493061	0.0167139	0.00240466	0.0174058	0.00153349		Replicate	Mic number	Blue cells	Red cells		Replicate	Mic number	Blue cells	Red cells		Replicate	Mic number	Blue cells	Red cells		Replicate	Mic number	Blue cells	Red cells
0.25	0.0187316	0.00305051	0.0187808	0.00252576	0.0187483	0.0018162	0.0156212	0.00172117	0.0224652	0.00847694	0.0171553	0.00280661	0.0168168	0.00456606	0.0110208	0.00230756	0.0144854	0.00132102		1	1	110	147		1	1	73	117		1	1	167	49		1	1	317	278
0.5	0.018896	0.00299681	0.0188872	0.00204183	0.0187878	0.00206108	0.0160494	0.00211907	0.0223773	0.00766719	0.0168819	0.00344641	0.0172907	0.00476801	0.0107658	0.00304384	0.0153302	0.0011997		1	2	111	152		1	2	59	124		1	2	191	49		1	2	419	361
0.75	0.0192362	0.00263943	0.0187993	0.00220701	0.0194498	0.00237756	0.016074	0.00193748	0.0227632	0.00787885	0.017274	0.00342464	0.018008	0.00469481	0.0114858	0.00298118	0.015637	0.00139446		1	3	118	159		1	3	76	136		1	3	181	62		1	3	367	301
1	0.0192573	0.00265613	0.0189329	0.00241895	0.019216	0.00186366	0.0159588	0.00194372	0.0225777	0.0079274	0.0172801	0.00335644	0.0176098	0.00436719	0.0112098	0.00306586	0.0155764	0.00135974		1	4	117	180		1	4	64	124		1	4	187	52		1	4	341	322
1.25	0.0194366	0.00285376	0.0192397	0.00207631	0.0197874	0.00248497	0.0163685	0.00184658	0.0197047	0.00295346	0.0171553	0.00340047	0.0178621	0.00460235	0.0112098	0.00314029	0.0157408	0.00147195		1	5	110	135		1	5	80	163		1	5	171	44		1	5	356	303
1.5	0.01923	0.00262457	0.0188749	0.00209411	0.0177918	0.000878289	0.0160133	0.00170085	0.0219553	0.00637056	0.0171219	0.00346108	0.0178014	0.00449538	0.0113707	0.0030482	0.0155948	0.0013831		1	6	111	164		1	6	74	134		1	6	243	62		1	6	391	368
1.75	0.0192362	0.00283753	0.018939	0.00227483	0.0194349	0.00218838	0.0159403	0.00175356	0.0221804	0.00674295	0.0172924	0.00331522	0.0177197	0.0047354	0.0112432	0.00314215	0.0154155	0.00158374		1	7	119	163		1	7	78	112		1	7	198	51		1	7	360	404
2	0.0190357	0.00274797	0.0186322	0.0017988	0.0190946	0.00256062	0.0160678	0.00166341	0.0219676	0.00651538	0.017034	0.00331451	0.0174858	0.00477681	0.0111825	0.00279403	0.0152362	0.00151733		1	8	133	173		1	8	74	129		1	8	198	64		1	8	401	350
2.25	0.0189294	0.00263031	0.0186806	0.00194473	0.0193285	0.00226241	0.016001	0.00146064	0.0219008	0.00665489	0.0167483	0.00308516	0.0174155	0.00437153	0.0109513	0.00315828	0.0150568	0.001542		2	1	107	109		2	1	48	123		2	1	211	78		2	1	438	331
2.5	0.0188626	0.00285433	0.0186138	0.00200178	0.0192951	0.00217918	0.0158797	0.00192887	0.0215333	0.00567172	0.0167456	0.00336242	0.0174946	0.0045362	0.0113953	0.00290455	0.0149627	0.00137976		2	2	122	146		2	2	67	148		2	2	170	58		2	2	423	321
2.75	0.0188626	0.0026876	0.0186384	0.00190632	0.017485	0.000752207	0.0156854	0.002089	0.0219676	0.00695096	0.0167333	0.00331935	0.0175131	0.00446437	0.0111764	0.00292181	0.0153399	0.0013479		2	3	107	117		2	3	76	165		2	3	193	74		2	3	436	348
3	0.0185346	0.00264743	0.0181065	0.00218901	0.0186938	0.00217918	0.0155606	0.00199539	0.02187	0.00694451	0.0162744	0.00315089	0.0169812	0.00452349	0.010997	0.00308283	0.0150542	0.00148048		2	4	122	111		2	4	60	137		2	4	186	74		2	4	370	294
3.25	0.018328	0.00279507	0.017812	0.00208821	0.0182287	0.00212032	0.0152995	0.0016937	0.0222015	0.00813237	0.016299	0.00315051	0.0169786	0.00455755	0.010663	0.0028555	0.0146533	0.0012921		2	5	150	142		2	5	68	128		2	5	170	68		2	5	354	297
3.5	0.0181549	0.00273255	0.0182463	0.00230115	0.018481	0.00220226	0.0153056	0.0015565	0.0216423	0.00709201	0.0166058	0.00319219	0.0169997	0.00465302	0.01083	0.00281027	0.0150419	0.00147284		2	6	112	135		2	6	67	175		2	6	186	69		2	6	341	257
3.75	0.018328	0.00287547	0.0178788	0.00235792	0.0184995	0.00194404	0.0151992	0.00194131	0.0221891	0.00790219	0.0163931	0.00307148	0.0172397	0.004391	0.0110093	0.00306586	0.0150937	0.00174597		2	7	147	125		2	7	69	155		2	7	174	83		2	7	450	329
4	0.0181004	0.00304682	0.0177848	0.00189069	0.0182076	0.00194799	0.0152054	0.00159667	0.021208	0.00651003	0.0164239	0.0033891	0.0166867	0.00453595	0.0106085	0.00263872	0.0146287	0.00146514		2	8	126	140		2	8	58	159		2	8	126	48		2	8	394	332
4.25	0.0179149	0.00291987	0.017332	0.00237841	0.0175729	0.00202633	0.0146981	0.0016553	0.0209408	0.00640123	0.0159403	0.00272716	0.0163254	0.00442155	0.0105689	0.00297281	0.0143131	0.00151286		3	1	139	162		3	1	57	143		3	1	217	63		3	1	439	332
4.5	0.0176476	0.00288362	0.0173716	0.00203968	0.0173786	0.00184107	0.014692	0.00188139	0.0205127	0.00610959	0.0159439	0.00296818	0.0161671	0.00452486	0.0102744	0.0026651	0.0141126	0.00145415		3	2	100	179		3	2	67	154		3	2	167	48		3	2	379	295
4.75	0.0172344	0.00315686	0.0168643	0.00219223	0.0172265	0.00179168	0.0144916	0.00154424	0.0200116	0.00542499	0.0157434	0.0030947	0.0160581	0.00432882	0.0105874	0.00281527	0.0143922	0.00141496		3	3	136	203		3	3	61	159		3	3	245	75		3	3	394	302
5	0.0170674	0.00288746	0.0169918	0.00196429	0.0169047	0.00162159	0.0141452	0.00160124	0.0201847	0.00616518	0.0155913	0.00299062	0.0157997	0.0048358	0.0103078	0.00297405	0.0141188	0.00135831		3	4	122	165		3	4	71	161		3	4	168	45		3	4	353	240
5.25	0.0173408	0.00285433	0.0170375	0.00208308	0.0170595	0.0017744	0.0144309	0.00222796	0.0202269	0.00642378	0.0157188	0.00286329	0.0161522	0.00472089	0.0105478	0.00263694	0.0139394	0.00169241		3	5	100	137		3	5	60	146		3	5	177	58		3	5	450	356
5.5	0.0168063	0.00289396	0.01667	0.00187872	0.0168256	0.00166136	0.0139175	0.00188284	0.0198691	0.00549823	0.0155579	0.00285801	0.0155781	0.00440624	0.0101469	0.00272682	0.0135781	0.0011957		3	6	121	158		3	6	57	132		3	6	212	73		3	6	401	287
5.75	0.0165874	0.00254096	0.0164239	0.00212791	0.0165311	0.001669	0.0140116	0.00172196	0.0192854	0.00538254	0.0154577	0.00284318	0.0156238	0.00452351	0.010168	0.00281349	0.0135474	0.00125925		3	7	94	127		3	7	59	163		3	7	211	83		3	7	401	300
6	0.0166269	0.00288118	0.0160379	0.0019458	0.0159843	0.0012819	0.0136045	0.00182355	0.0197593	0.00665595	0.0149381	0.00282308	0.0153715	0.00453666	0.00978823	0.00245041	0.013368	0.00154925		3	8	128	193		3	8	51	134		3	8	171	55		3	8	454	329
6.25	0.0165329	0.00283114	0.0166639	0.00183781	0.0164793	0.00184089	0.0141636	0.00157283	0.0202938	0.0069822	0.015412	0.00269769	0.0157513	0.0046161	0.0100344	0.00237841	0.0134867	0.00149829
6.5	0.0162656	0.00247258	0.0160836	0.0018938	0.0160573	0.00128684	0.0137839	0.00146479	0.0196256	0.00668431	0.0148959	0.0027059	0.0150586	0.00449292	0.0102779	0.00259789	0.0133381	0.00145144
6.75	0.0160107	0.00290778	0.0159562	0.0022458	0.0161636	0.00168397	0.0134225	0.00161627	0.0163975	0.00106284	0.0148107	0.00272548	0.0152959	0.00466747	0.00997988	0.00260345	0.0131772	0.00138285
7	0.0156793	0.00258717	0.0154094	0.00196342	0.015732	0.00167881	0.0132828	0.00152919	0.0180133	0.00431389	0.0146559	0.00294796	0.0149891	0.00462871	0.00968538	0.00244479	0.0132502	0.00167063
7.25	0.0158129	0.00291916	0.0155157	0.00177596	0.0143535	0.000785737	0.0135439	0.00208856	0.0197505	0.00653954	0.0148959	0.00244664	0.0152625	0.00476394	0.00986472	0.0022146	0.0132898	0.00137808
7.5	0.0152661	0.00272596	0.0152696	0.00178702	0.0153891	0.00193869	0.012997	0.00161646	0.0148151	0.000265157	0.0141759	0.00259989	0.0149557	0.00430599	0.00938472	0.00262316	0.012706	0.00135314
7.75	0.0154577	0.00276579	0.0153971	0.00194956	0.0153645	0.00133562	0.0132617	0.00163601	0.0174269	0.00367795	0.0148142	0.00249377	0.0148282	0.00453791	0.0101381	0.00232979	0.013077	0.00143979
8	0.0154788	0.0026806	0.0153971	0.00176002	0.0156713	0.00177081	0.0133496	0.00151976	0.0187755	0.00596181	0.0146287	0.00254917	0.015208	0.00428386	0.00973724	0.00241447	0.0127702	0.00139854
8.25	0.0154516	0.00274491	0.0150902	0.00146679	0.0152494	0.00156805	0.0129364	0.0017572	0.0152889	0.000422838	0.0142885	0.00243191	0.0146946	0.00449538	0.00978296	0.00201008	0.0130621	0.00139213
8.5	0.0151993	0.00295124	0.0151755	0.00157891	0.0147544	0.00135748	0.0126234	0.00163601	0.0183289	0.00610997	0.0140608	0.00240036	0.0144151	0.00448717	0.009339	0.00199473	0.0125425	0.00121052
8.75	0.0151782	0.00268548	0.0151421	0.00119376	0.0149153	0.000704878	0.0127755	0.00168242	0.0154621	0.000669343	0.014161	0.00240785	0.0146735	0.00430997	0.00958252	0.00228864	0.0128827	0.00141689
9	0.0149654	0.00263031	0.0149083	0.00154484	0.0148634	0.00152256	0.0126937	0.00169731	0.0153223	0.000747331	0.0142674	0.00244757	0.0143878	0.00421439	0.00967043	0.00212696	0.0126339	0.00166551
9.25	0.0147377	0.00269072	0.0147957	0.00165959	0.0144502	0.00125496	0.0124291	0.00161146	0.017521	0.00512437	0.0139087	0.00236093	0.0146067	0.00439318	0.00968274	0.00193526	0.0124089	0.00141373
9.5	0.0146313	0.00265186	0.0143676	0.00140003	0.0143351	0.00179075	0.0121012	0.00162304	0.0142718	0.000404275	0.013514	0.00231248	0.0142454	0.00437497	0.00929417	0.0019458	0.0122208	0.00137683
9.75	0.014525	0.00261741	0.0145346	0.00175356	0.0142621	0.00142863	0.0124537	0.00148112	0.0179342	0.00657003	0.013906	0.00203829	0.0142392	0.00426571	0.00944274	0.0019236	0.0122331	0.00128556
10	0.01451	0.00274833	0.0140634	0.00142727	0.014001	0.00168537	0.011834	0.00148112	0.0168045	0.00480402	0.0135324	0.00207684	0.0140783	0.00443215	0.00958603	0.00179059	0.011972	0.00144368
10.25	0.01427	0.00249309	0.0142067	0.00120603	0.0130261	0.00064016	0.0119403	0.00154573	0.0175333	0.00579148	0.0136511	0.00197772	0.0139113	0.00452349	0.0094401	0.00177218	0.0123913	0.00154178
10.5	0.0141091	0.00248339	0.0140397	0.00160315	0.0139553	0.00181617	0.0120555	0.00158085	0.0169258	0.00523989	0.0135843	0.00191737	0.0141759	0.00443314	0.00935483	0.00182776	0.0122454	0.00136238
10.75	0.0137505	0.00227046	0.0137601	0.00145188	0.0135395	0.00152101	0.0115667	0.00124452	0.0166164	0.00486193	0.0133047	0.00166445	0.0139421	0.00436723	0.00920625	0.00187121	0.0122032	0.00153696
11	0.0135957	0.00243218	0.0134199	0.00126481	0.0132265	0.00129047	0.0118006	0.00126877	0.0172327	0.00665524	0.0133293	0.00159403	0.0135808	0.0041911	0.00904273	0.00159347	0.0117504	0.00140371
11.25	0.0134287	0.00230756	0.0133258	0.00165955	0.0129408	0.00153178	0.0114331	0.0012819	0.0168195	0.00607899	0.0130647	0.00156038	0.0134102	0.00431293	0.00890559	0.00153768	0.0120361	0.00141713
11.5	0.0137232	0.00211673	0.0133258	0.00129978	0.0119421	0.000518834	0.0115579	0.00144706	0.0162155	0.00477437	0.0131377	0.00135382	0.0135078	0.00430997	0.00943746	0.00157276	0.011848	0.00125036
11.75	0.0132951	0.00235924	0.0129856	0.00137346	0.0118234	0.000369667	0.0112115	0.00106882	0.0168836	0.00688797	0.0128555	0.00145188	0.0131887	0.00430647	0.00895746	0.00147792	0.0116476	0.00130538
12	0.0131157	0.00241739	0.0129338	0.00134685	0.0118111	0.000704878	0.0111113	0.00118558	0.0143658	0.00240473	0.0129768	0.00153837	0.0132555	0.00424894	0.00930999	0.00147091	0.0116142	0.0014434
12.25	0.0128212	0.002263	0.0126727	0.00114796	0.0112555	0.000812961	0.0110964	0.00143356	0.0168256	0.00732196	0.0126489	0.00131979	0.012961	0.00446361	0.00904273	0.00125496	0.0114076	0.00133208
12.5	0.0127878	0.0021551	0.0127518	0.00124452	0.0124309	0.0011181	0.011157	0.00112444	0.01699	0.00691717	0.0131078	0.00114095	0.0131069	0.00406138	0.00936186	0.00124693	0.0116722	0.0013369
12.75	0.012903	0.00210003	0.0127456	0.0010354	0.0120362	0.000604097	0.0111781	0.0012765	0.0161425	0.0057579	0.0131078	0.00133562	0.0130981	0.00422385	0.00960537	0.00132935	0.0119641	0.00148903
13	0.012074	0.00209014	0.0121716	0.00117818	0.0108819	0.000720858	0.0107773	0.00101519	0.0154683	0.00604796	0.012561	0.00122965	0.0128643	0.00422945	0.00924669	0.00141029	0.0113047	0.00160084
13.25	0.0119553	0.00225473	0.0122718	0.00105876	0.0118296	0.00101943	0.0107228	0.000954991	0.0159359	0.00599011	0.0126524	0.00102631	0.013135	0.00421433	0.00932581	0.00129047	0.0114506	0.00102869
13.5	0.0122287	0.00203327	0.0122234	0.00131132	0.0108151	0.000917085	0.0105891	0.00118755	0.0149672	0.00465968	0.012786	0.00108142	0.0133874	0.00416023	0.00923174	0.00106945	0.011317	0.00166124
13.75	0.0118463	0.00187552	0.0118981	0.00110455	0.0105935	0.000568726	0.0104951	0.000955073	0.0149795	0.0056794	0.0122058	0.00104061	0.013041	0.00424306	0.00909812	0.0012819	0.0112625	0.00164448
14	0.0117399	0.00194545	0.0118102	0.00106979	0.0119843	0.0014375	0.0104159	0.000976154	0.015848	0.00692476	0.0124309	0.000985123	0.0128555	0.00428246	0.0092379	0.00124504	0.0116212	0.00153826
14.25	0.011834	0.00200543	0.0118041	0.0010682	0.0105874	0.000745088	0.0106955	0.000970719	0.0123614	0.000960977	0.0123641	0.000859443	0.0128739	0.00421154	0.00914999	0.00131234	0.0115728	0.00152424
14.5	0.011448	0.00170789	0.0117311	0.000871427	0.0104265	0.000697717	0.0101065	0.000813034	0.0146181	0.00489309	0.0124432	0.000914228	0.0129109	0.00429326	0.00923526	0.000911951	0.0113786	0.0015283
14.75	0.0111201	0.00200039	0.011397	0.0012923	0.0103201	0.000439178	0.00985418	0.000831704	0.0134973	0.00376798	0.0119271	0.000864912	0.0128379	0.0041191	0.00876757	0.000870631	0.0112177	0.00143771
15	0.0110867	0.00165814	0.0112757	0.000918531	0.0115017	0.00189555	0.0102401	0.00097893	0.0147702	0.0057394	0.0119816	0.000956824	0.0128353	0.00404923	0.00900141	0.000948684	0.0112449	0.00150823
15.25	0.0110867	0.00179321	0.0109962	0.00095849	0.00968539	0.000562193	0.00996671	0.000541697	0.013528	0.00390918	0.0120089	0.000683256	0.0125285	0.00431686	0.00903218	0.00100022	0.011048	0.00143294
15.5	0.0108652	0.0016389	0.0111148	0.00106474	0.00963704	0.000843283	0.0101188	0.000616176	0.0111289	0.000260103	0.0119518	0.000728033	0.0125408	0.00435651	0.0090902	0.000837307	0.0112273	0.00160982
15.75	0.011005	0.0017988	0.0109021	0.000954991	0.0100107	0.0010682	0.0101522	0.000724585	0.0111078	0.000179366	0.011739	0.000697305	0.0129513	0.00421261	0.0093091	0.00102011	0.0112458	0.00168676
16	0.0109505	0.00174573	0.0112089	0.000818716	0.00955792	0.000799285	0.00993066	0.000711508	0.010728	0.000153089	0.0120643	0.00070209	0.0129513	0.00423832	0.00922119	0.000840129	0.0114251	0.00178687
16.25	0.0106313	0.00173126	0.0107808	0.000843283	0.00942429	0.000717621	0.0094111	0.000474352	0.0111324	0.000405034	0.011943	0.000616738	0.0129302	0.00395731	0.00910866	0.000786618	0.0110911	0.00162374
16.5	0.0114181	0.00176703	0.0115342	0.000704878	0.0100379	0.000726892	0.0103166	0.000677769	0.0112933	0.000403417	0.0124476	0.000637088	0.0131157	0.00409874	0.0094735	0.000855111	0.0117601	0.00177772
16.75	0.0106313	0.00175088	0.0106137	0.00114388	0.00943045	0.000422064	0.00980934	0.000464349	0.0110507	0.000193704	0.0118674	0.000482878	0.0129126	0.00417528	0.00938559	0.000753587	0.0116599	0.00176638
17	0.0107254	0.00160854	0.0110542	0.000901255	0.00951572	0.000812559	0.00995791	0.00057398	0.0107649	0.000469461	0.0122199	0.000571159	0.0130401	0.00421154	0.00967745	0.000613453	0.012037	0.00183419
17.25	0.0102094	0.00148587	0.0106199	0.000761941	0.00937594	0.000681224	0.00995528	0.000518834	0.0107289	0.000410789	0.0114937	0.000640344	0.0128669	0.00442083	0.00942251	0.000874558	0.01187	0.00151985
17.5	0.0109566	0.00167944	0.011194	0.000987053	0.00979528	0.000670806	0.0101619	0.000638626	0.0109777	0.000169777	0.0123992	0.000525247	0.013223	0.00399098	0.00976273	0.000673899	0.0121284	0.00188614
17.75	0.0106041	0.00165939	0.0109997	0.000957104	0.00988935	0.00057398	0.0100555	0.000134488	0.0109232	0.000627595	0.0124449	0.000544706	0.0134419	0.00408846	0.0100458	0.000722298	0.0120616	0.00201968
18	0.0101759	0.00165976	0.0106384	0.000911951	0.00918165	0.000474352	0.00973989	0.000261357	0.0106199	0.000278743	0.0118102	0.000589203	0.0130805	0.00417653	0.00973899	0.000647958	0.0122779	0.00192485
18.25	0.0106102	0.00139448	0.0105408	0.000911593	0.00942781	0.00072824	0.00960011	0.000132035	0.0107078	0.000219589	0.012008	0.000405986	0.0134454	0.00419995	0.0101372	0.000786768	0.0122049	0.00186612
18.5	0.00996935	0.0013834	0.0103861	0.000741904	0.00922737	0.000647958	0.00943923	0.000310609	0.0106322	0.000493751	0.011637	0.000493751	0.013339	0.00411235	0.00986998	0.000693487	0.0120379	0.00176827
18.75	0.010103	0.00164113	0.0103984	0.000771128	0.00926077	0.000725938	0.00951835	0.000312707	0.0106594	0.000430151	0.012008	0.000310609	0.0134032	0.00393991	0.0101742	0.000586121	0.0125003	0.00192833
19	0.0100151	0.00133363	0.0105988	0.000771128	0.00923967	0.000534723	0.00963703	0.000132035	0.010459	0.000355823	0.0119843	0.000400161	0.0134093	0.00406474	0.0102322	0.00046794	0.0124854	0.00184511
19.25	0.00962298	0.00144474	0.0101918	0.000909754	0.00893286	0.000599108	0.00931791	0.000193704	0.0101188	0.000422064	0.0117443	0.000545522	0.0136801	0.00436259	0.0100774	0.00042759	0.0125557	0.00203789
19.5	0.00973551	0.00124212	0.0104045	0.000962337	0.00877198	0.000556205	0.00937593	0.000215076	0.0101583	0.000335447	0.0119447	0.000369667	0.0134498	0.00405891	0.00997723	0.000681224	0.0126014	0.00206472
19.75	0.0100423	0.0015153	0.0102797	0.000894182	0.00918517	0.000467241	0.00947	0.000165763	0.0102041	0.000328374	0.0121821	0.000205466	0.0136836	0.00396641	0.0103693	0.000726892	0.0130577	0.00207251
20	0.00998781	0.00151508	0.0103773	0.000883618	0.00930649	0.000410789	0.00929066	0.000148756	0.0104836	0.000486923	0.0125197	0.000293996	0.0139544	0.00395774	0.0106005	0.000538488	0.0131702	0.00210063
20.25	0.00938913	0.00130753	0.00958429	0.000906428	0.00887835	0.000629613	0.00910253	0.000335505	0.0101161	0.000215076	0.0121337	0.000297314	0.0139667	0.00414646	0.0104766	0.000671323	0.0127596	0.00204282
20.5	0.0094621	0.00126932	0.0100766	0.000812559	0.00866561	0.000451917	0.00941549	0.000261357	0.0102014	0.000310609	0.0118999	0.000395907	0.0142832	0.00389906	0.0106163	0.000474352	0.0131034	0.0021003
20.75	0.00942254	0.00127485	0.0100915	0.000711508	0.00873242	0.00069243	0.00922736	0.000276387	0.010168	0.000389143	0.0122252	0.00020044	0.0144045	0.0039579	0.0107016	0.000551969	0.013186	0.00203495
21	0.00907616	0.00105049	0.00999133	0.000963376	0.00873857	0.000521499	0.00938209	0.000250993	0.0103201	0.000310609	0.0121188	0.000393421	0.0144537	0.00422934	0.010939	0.000529771	0.0135658	0.00187149
21.25	0.00934693	0.00130058	0.00987001	0.000804683	0.00852583	0.000707249	0.00922121	0.000482796	0.0101012	0.000518834	0.0122498	0.000276387	0.0144599	0.00407004	0.0109785	0.00045277	0.0135359	0.00197115
21.5	0.00909462	0.000987443	0.00971177	0.000704878	0.00867791	0.00044219	0.00933989	0.000155336	0.00968801	0.000452683	0.0123684	0.000380442	0.0144845	0.00392045	0.0112889	0.000404275	0.0136335	0.00221317
21.75	0.00950781	0.00111423	0.0100643	0.0010062	0.00851703	0.000290506	0.00948934	0.000215076	0.0100775	0.000488265	0.0122744	0.000355823	0.0148555	0.00407795	0.0110761	0.000662784	0.0138796	0.00216385
22	0.00929506	0.00107042	0.00972407	0.000774589	0.00851088	0.000369667	0.00927923	0.000442323	0.00988582	0.000351087	0.0122928	0.00037525	0.0150049	0.00407339	0.0113073	0.000501869	0.0139684	0.00213452
22.25	0.00890034	0.0012619	0.00962385	0.000761512	0.00850209	0.000328374	0.00946472	0.000148756	0.00988933	0.000532234	0.0124968	0.000437731	0.0150568	0.00368297	0.0114963	0.000627501	0.0141935	0.00200655
22.5	0.00910078	0.00110032	0.00969067	0.000667817	0.00860846	0.000499099	0.00920362	0.000167724	0.0101539	0.000484905	0.012728	0.000561681	0.014692	0.00397439	0.0117979	0.000635999	0.0141697	0.00237347
22.75	0.00930737	0.00130214	0.0100221	0.000630713	0.00872978	0.000219589	0.00985681	0.000270262	0.0102085	0.000526565	0.0130287	0.000385564	0.0156344	0.00410397	0.0120985	0.000651601	0.0149689	0.00202699
23	0.009201	0.00103741	0.00967572	0.000422064	0.00879044	0.000570552	0.00968978	0.000205466	0.0101082	0.000489054	0.012801	0.000287041	0.0157407	0.00397617	0.0122049	0.000669343	0.014939	0.00223216
23.25	0.00900056	0.00109116	0.0100766	0.000655163	0.00862956	0.000616176	0.0097601	0.000276387	0.0103605	0.000831704	0.0128801	0.000515039	0.0155799	0.00401055	0.0122295	0.000482322	0.0151948	0.0021003
23.5	0.00889418	0.00113771	0.0098032	0.000695812	0.0088089	0.000499099	0.00954736	0.000235897	0.0100537	0.000430014	0.0129109	0.000369879	0.0155983	0.00396565	0.0121873	0.000747646	0.0149882	0.00214843
23.75	0.00910078	0.000932317	0.00966341	0.000812961	0.00862341	0.000586121	0.00953505	0.000207146	0.0105768	0.000273867	0.0133214	0.000287041	0.0160089	0.0039184	0.0127377	0.000582506	0.0158489	0.00224075
24	0.00876056	0.00117135	0.00915616	0.000734659	0.0085689	0.000527805	0.00934692	0.000328374	0.0101452	0.00071722	0.0130542	0.00029064	0.0158726	0.00393714	0.0126348	0.000747331	0.0151438	0.00212965
24.25	0.00877287	0.00116825	0.00945682	0.00106221	0.00837462	0.000681733	0.00958076	0.000677769	0.0102577	0.000551412	0.0130146	0.00024002	0.015964	0.00389496	0.0127324	0.00060493	0.0158647	0.00247162
24.5	0.00853287	0.00104826	0.00922913	0.000928698	0.00842033	0.000564584	0.00969681	0.000474435	0.0100361	0.000563563	0.0128994	0.000282448	0.0161829	0.00403664	0.0129513	0.000474435	0.0157583	0.00211967
24.75	0.00873331	0.00109243	0.00949374	0.000677769	0.0085478	0.000410789	0.00982428	0.000335447	0.0103799	0.000857539	0.0135166	0.000167724	0.0160493	0.00398059	0.0131702	0.000420512	0.0158893	0.0022397
25	0.0085144	0.00123237	0.00906209	0.000914164	0.00838692	0.000535407	0.00973021	0.000505763	0.0103069	0.000635032	0.0132159	0.000276387	0.016299	0.00388269	0.0131403	0.000701027	0.0162603	0.00233487
25.25	0.00856627	0.00099793	0.00912275	0.000713857	0.00856011	0.000580978	0.00978472	0.000312707	0.0107843	0.00073109	0.0135201	0.00035387	0.0168221	0.00393585	0.013499	0.000898442	0.0163306	0.00202305
25.5	0.00833858	0.00113303	0.00944188	0.000713857	0.00846604	0.000714315	0.00995527	0.000405034	0.0105654	0.000486923	0.0138427	0.000261357	0.0166067	0.00409394	0.0136818	0.000863852	0.0168511	0.00236682
25.75	0.00814693	0.000884794	0.00913506	0.000933719	0.00840538	0.000652072	0.00963615	0.00065833	0.0105232	0.000420512	0.0138304	0.000397555	0.0169012	0.0039095	0.0139253	0.000983647	0.0166717	0.0021397
26	0.00858737	0.00111872	0.00923528	0.00080676	0.00847835	0.000670806	0.0101803	0.000627501	0.0105627	0.000422064	0.0145056	0.000469461	0.0172027	0.00388958	0.013819	0.000675527	0.0170673	0.00220774
26.25	0.0084933	0.00105049	0.00917462	0.000911593	0.0084511	0.00044219	0.0100739	0.000397555	0.0107298	0.000366897	0.0138612	0.000323357	0.0172001	0.00373792	0.0144335	0.000867455	0.0173355	0.00214235
26.5	0.00805286	0.00114388	0.00897418	0.00101086	0.00816538	0.000670806	0.00971263	0.00049713	0.0106814	0.000508419	0.0143236	0.000575322	0.0173645	0.0040137	0.0142418	0.000761116	0.0175605	0.00212834
26.75	0.00808012	0.00109116	0.00908935	0.000845699	0.00833857	0.000467241	0.00970032	0.000422838	0.0109733	0.000341417	0.0141715	0.000355878	0.017477	0.00373495	0.0143974	0.00103935	0.0177126	0.00253983
27	0.00784627	0.00120489	0.0088133	0.00111241	0.00790428	0.000590666	0.00969153	0.000564584	0.0110128	0.000297314	0.014692	0.000499099	0.0175684	0.00426912	0.0144493	0.00092678	0.0177372	0.00248016
27.25	0.00771264	0.00106161	0.00885286	0.00057398	0.00817154	0.000637027	0.00973109	0.000237279	0.0108915	0.000443755	0.0145733	0.000310609	0.01755	0.00389015	0.0147596	0.000740042	0.0178137	0.00265656
27.5	0.00788583	0.00117224	0.00906561	0.000840129	0.00825066	0.000724585	0.00991922	0.000518834	0.0112959	0.000313751	0.0149996	0.000345454	0.0179368	0.00425382	0.0146717	0.000927901	0.0186867	0.00247162
27.75	0.00809242	0.00141405	0.00893198	0.000786618	0.00824802	0.0007148	0.00996845	0.000377699	0.0109284	0.000385564	0.0148625	0.000318138	0.018226	0.00399247	0.0149425	0.00131604	0.0186295	0.00243595
28	0.00818649	0.00105214	0.00865242	0.000760652	0.00788319	0.000355823	0.00987439	0.000261357	0.0112115	0.000165763	0.0150972	0.000548057	0.018059	0.00396427	0.0150946	0.00133918	0.0188792	0.0027015
28.25	0.00757286	0.00127829	0.00861902	0.00108035	0.00815044	0.000547735	0.00998955	0.000509062	0.0111781	0.000323236	0.0151552	0.000519501	0.0181566	0.00420584	0.0151069	0.00170197	0.0193108	0.00240727
28.5	0.00794034	0.00115153	0.00858561	0.00103315	0.00802297	0.000612354	0.00995351	0.000577591	0.0111473	0.000190298	0.0152678	0.000215076	0.0186339	0.00404826	0.0157152	0.000962669	0.0195148	0.00230494
28.75	0.00791924	0.00118838	0.0090199	0.000843283	0.00792275	0.000422064	0.00976186	0.000474352	0.0115702	0.000410789	0.0155684	0.000219589	0.0188379	0.00413455	0.0161196	0.00136095	0.0198735	0.00278294
29	0.00779176	0.0010751	0.00865858	0.000805138	0.00781373	0.000777614	0.00986296	0.000556205	0.011543	0.00042759	0.0157276	0.000493751	0.0188599	0.00408002	0.0157126	0.00140276	0.020139	0.00255957
29.25	0.00767924	0.00120327	0.00864363	0.000914186	0.00790165	0.000545306	0.0101575	0.000437731	0.0115887	0.00025374	0.0157487	0.000437731	0.0190726	0.00401082	0.0160168	0.00131622	0.0203245	0.00254909
29.5	0.00724495	0.00131494	0.00846429	0.000893406	0.00794736	0.000939514	0.0100089	0.000410932	0.0114128	0.000266608	0.0162172	0.000420512	0.0192431	0.00436	0.0158744	0.00166857	0.020517	0.00264441
29.75	0.00771001	0.00115613	0.0082911	0.000872177	0.0076678	0.000735575	0.0103676	0.000395907	0.0119693	0.000345454	0.0163605	0.000585038	0.0194075	0.00387605	0.0162875	0.00147207	0.020699	0.00284951
30	0.0074577	0.00113395	0.00819088	0.000748206	0.00772582	0.000570483	0.0100634	0.000580978	0.0117416	0.000331525	0.0162207	0.000404275	0.0192528	0.00392598	0.0162638	0.00140042	0.0207605	0.00285712
30.25	0.00745154	0.00148754	0.00863748	0.000724107	0.00788055	0.000681224	0.0103342	0.000468806	0.0119693	0.000386462	0.0163544	0.00042759	0.0200282	0.0040218	0.0168203	0.00176068	0.0208027	0.00305819
30.5	0.00735132	0.0012814	0.00856451	0.00116992	0.00787175	0.000846904	0.0102797	0.000443755	0.0122401	0.000261357	0.01675	0.000486923	0.0203297	0.0040413	0.0167596	0.00185166	0.0216853	0.00274522
30.75	0.00738209	0.00153819	0.00833682	0.00098299	0.00789022	0.000604736	0.0102463	0.000489054	0.0121794	0.000231448	0.0167078	0.000506486	0.0206278	0.00411385	0.0166533	0.00189198	0.0215394	0.00302479
31	0.00755792	0.00109061	0.00840978	0.0007668	0.00792978	0.000582102	0.010292	0.000420558	0.0134313	0.00213449	0.0170366	0.000594726	0.0208774	0.00443078	0.0172801	0.00159013	0.0220748	0.00295989
31.25	0.00739704	0.00133922	0.00827	0.00125496	0.00792362	0.000629613	0.0102401	0.000512493	0.0133311	0.00188458	0.0171034	0.000358569	0.0210875	0.00424147	0.0172985	0.00160401	0.0224915	0.00342347
31.5	0.0069566	0.00122092	0.00830341	0.00125362	0.00775044	0.000534184	0.0103922	0.000671011	0.0154726	0.00542709	0.0172651	0.000620195	0.0213311	0.0039996	0.0175236	0.00168813	0.0224554	0.00326605
31.75	0.00715704	0.00114014	0.00846165	0.000963376	0.00801769	0.000268977	0.0102313	0.00055517	0.0125909	0.000282448	0.0177785	0.000393571	0.0216625	0.00411422	0.0178858	0.00153827	0.0227965	0.00373529
32	0.00699	0.00118872	0.00828847	0.000961378	0.0077689	0.000658737	0.010168	0.000527334	0.0154181	0.00536416	0.0176212	0.000515825	0.0219034	0.00421	0.0177706	0.00156808	0.0230488	0.00355031
32.25	0.00709022	0.0013032	0.00812143	0.00107042	0.00793593	0.000486923	0.0102375	0.00058118	0.013448	0.000758854	0.017913	0.000607723	0.0219218	0.00412579	0.0177979	0.00156184	0.0231798	0.00387877
32.5	0.00735748	0.00124545	0.00842209	0.00108902	0.00832186	0.000406694	0.0103957	0.000627168	0.0130076	0.000280123	0.0180651	0.000624032	0.0223781	0.00385843	0.0182084	0.00190471	0.0235025	0.00429442
32.75	0.00720275	0.00120191	0.00830956	0.00112563	0.0079878	0.000507132	0.010423	0.00042759	0.0158594	0.00497711	0.0185671	0.0011247	0.0225574	0.00433325	0.0185126	0.00131112	0.0235939	0.00435738
33	0.00719044	0.00128469	0.0081944	0.000848832	0.00817945	0.000534723	0.0103931	0.000647958	0.0141926	0.00169098	0.0187016	0.000812188	0.0230172	0.004076	0.0187412	0.00196179	0.0242207	0.00476395
33.25	0.00689594	0.0011694	0.00818825	0.000931616	0.00805813	0.000493751	0.0104871	0.000608637	0.0155992	0.00403678	0.0189662	0.000703188	0.0228774	0.00398679	0.0190515	0.00219891	0.0244062	0.00476711
33.5	0.00723001	0.00131753	0.00835528	0.00102991	0.00828582	0.000488265	0.0105328	0.000376989	0.016823	0.00637829	0.0191579	0.000920153	0.0238234	0.00392495	0.0188845	0.00172413	0.0243763	0.00478688
33.75	0.00710869	0.00132995	0.00833418	0.00105307	0.00815219	0.000508419	0.0106243	0.000618517	0.0131939	0.000594924	0.0194559	0.00109349	0.0240185	0.00408002	0.019593	0.00178247	0.0246532	0.00484055
34	0.00675	0.00120051	0.00796671	0.00120603	0.0081434	0.000647958	0.0105909	0.000493049	0.0155113	0.00402832	0.0194049	0.000983647	0.0240036	0.00403781	0.0194444	0.00166395	0.0248027	0.00498868
34.25	0.00692934	0.00126628	0.00820671	0.00104642	0.00821021	0.000681224	0.0107368	0.000548403	0.0137021	0.000428674	0.0195869	0.00105572	0.0244537	0.00412807	0.0197759	0.0016408	0.0253987	0.00485577
34.5	0.00682913	0.00142314	0.00828583	0.00108685	0.00804318	0.000658737	0.0108159	0.000515039	0.0143517	0.00131295	0.0198884	0.00145606	0.0243719	0.00395534	0.0197064	0.00172219	0.0256545	0.00504358
34.75	0.00707528	0.0012961	0.0081944	0.00105084	0.00826824	0.000627501	0.0106761	0.000405986	0.0134805	0.000716124	0.0196906	0.00137667	0.0248466	0.00412869	0.0200686	0.00175973	0.0263236	0.00561736
35	0.00670781	0.00138543	0.00804583	0.000939841	0.00818648	0.000552667	0.0109566	0.000381352	0.0166999	0.00521398	0.0201047	0.00150409	0.0250541	0.00426039	0.0203368	0.00211302	0.02616	0.00540317
35.25	0.0069144	0.00139793	0.00809154	0.00121266	0.0083623	0.000598016	0.0112845	0.000393421	0.0155544	0.00386779	0.0201319	0.00148775	0.0252422	0.00399357	0.020735	0.00191945	0.0266893	0.00607325
35.5	0.00666209	0.00142638	0.00818561	0.00117563	0.00843263	0.000635999	0.0113882	0.000422838	0.0133865	0.000536346	0.0204185	0.00176927	0.0255376	0.0041581	0.0211974	0.00185023	0.0272581	0.00601326
35.75	0.0069144	0.00155776	0.00805813	0.00105526	0.00864186	0.000488265	0.0113214	0.000604736	0.0149355	0.00229145	0.0208897	0.00178169	0.0261064	0.00420849	0.0211244	0.00203693	0.0272616	0.00632677
36	0.00680803	0.00132995	0.00836495	0.00120327	0.00869109	0.000464349	0.0116344	0.000516977	0.0135746	0.000671332	0.0213583	0.0015846	0.0262893	0.00430824	0.0214989	0.00190735	0.0276572	0.00627738
36.25	0.00670165	0.00112331	0.00836231	0.00119936	0.00858472	0.000830106	0.0115403	0.00042759	0.016706	0.00532776	0.021179	0.00165054	0.0266787	0.00411715	0.0219552	0.00201407	0.0282321	0.00689294
36.5	0.00697506	0.00124545	0.00819791	0.00125419	0.00852054	0.000507132	0.0115799	0.000550889	0.0157311	0.0037309	0.0214743	0.00178932	0.0269284	0.00408556	0.0221926	0.00179203	0.0288071	0.00678867
36.75	0.00657418	0.0012773	0.00828934	0.00139523	0.00881593	0.000708256	0.0119447	0.00058118	0.0158322	0.00320275	0.0220827	0.00183676	0.0273785	0.00419132	0.022284	0.00160569	0.0292027	0.00698851
37	0.00668055	0.00135264	0.00833506	0.00109243	0.00891615	0.000529771	0.0118172	0.000534184	0.0154858	0.00240597	0.0221952	0.00170439	0.0274005	0.00451849	0.0227095	0.00173941	0.0292273	0.00682478
37.25	0.00686605	0.00116544	0.00836231	0.00114014	0.00915966	0.000638626	0.0121337	0.000669343	0.0152458	0.00242044	0.0227913	0.00182838	0.0280361	0.00432569	0.0225214	0.00196877	0.0298726	0.00745438
37.5	0.00699967	0.00128565	0.00852934	0.00120933	0.00894076	0.000638626	0.0124133	0.000368782	0.014241	0.00102825	0.0229741	0.00173301	0.0286989	0.00444076	0.0232818	0.00250196	0.0301767	0.00787419
37.75	0.00715176	0.00131512	0.00878165	0.00111246	0.00924757	0.000660749	0.0125469	0.000815611	0.015957	0.00265457	0.0234269	0.00149765	0.0288607	0.00430411	0.0233275	0.00232997	0.0308976	0.00850813
38	0.00683879	0.00120531	0.00847484	0.00131172	0.00867351	0.00045277	0.0124862	0.000635999	0.0143421	0.00117043	0.0234093	0.00187666	0.0287455	0.00444918	0.0234102	0.00214658	0.0307526	0.00819786
38.25	0.00681769	0.00126199	0.00838077	0.00133121	0.0093179	0.000579388	0.0123438	0.000635999	0.0144423	0.00113284	0.0233943	0.00166424	0.0292018	0.00458187	0.0237477	0.00250637	0.0313213	0.00792141
38.5	0.00717901	0.00142317	0.00839308	0.00137523	0.00922999	0.000474435	0.0126753	0.000614582	0.0163561	0.00288223	0.0237346	0.00194833	0.0298893	0.00453775	0.0242559	0.00225791	0.0315772	0.00845146
38.75	0.0066322	0.00142784	0.00831396	0.00122375	0.00911131	0.000706027	0.0128607	0.000586712	0.0169812	0.00456189	0.0241029	0.00162801	0.0296431	0.00439733	0.0239948	0.0021592	0.031644	0.00853655
39	0.00672363	0.00128316	0.0085267	0.00100632	0.0092968	0.000537954	0.0132713	0.000570552	0.014619	0.00095121	0.0238084	0.00163582	0.0301847	0.00457801	0.0240888	0.0023376	0.0322497	0.00868679
39.25	0.00683879	0.00136917	0.00877286	0.00150273	0.0092757	0.000708256	0.0130797	0.000624828	0.0159737	0.00195912	0.0246594	0.00231179	0.030255	0.00446276	0.0241258	0.00246536	0.0325266	0.00896927
39.5	0.00686341	0.00143464	0.00818648	0.0013467	0.00946735	0.000534184	0.0134295	0.000480039	0.015935	0.00190005	0.0244194	0.00205639	0.0311614	0.00485277	0.0246673	0.00268344	0.0330954	0.00939531
39.75	0.00669022	0.00135974	0.00853286	0.00131093	0.00956142	0.000760678	0.0136634	0.000638298	0.0151421	0.00143455	0.0245354	0.00244153	0.0309943	0.00491361	0.0248739	0.00315449	0.0334638	0.00904341
40	0.00671747	0.00141448	0.00879747	0.00141817	0.00933988	0.000683256	0.014001	0.000600841	0.0163456	0.00153435	0.0249275	0.00232023	0.0318981	0.00462961	0.0250233	0.00257476	0.0334277	0.00968185
40.25	0.00661725	0.00126199	0.00842385	0.00121163	0.00959219	0.000816717	0.0139342	0.00059466	0.0187509	0.00542053	0.0253196	0.0022694	0.0318559	0.00436541	0.0248897	0.00286102	0.0332572	0.00939034
40.5	0.00716407	0.00145763	0.00898561	0.00134994	0.0100054	0.000582764	0.0146454	0.000970699	0.0174691	0.00300202	0.0252888	0.00239795	0.0322207	0.00488462	0.0257504	0.00288541	0.034364	0.00981317
40.75	0.00693022	0.00156186	0.00845725	0.00136602	0.00999658	0.000745088	0.0145909	0.000704414	0.0158937	0.00143345	0.0254383	0.00253765	0.0330453	0.0049933	0.0257504	0.00292523	0.0348484	0.00977042
41	0.00690912	0.00133899	0.00886429	0.00156374	0.0100572	0.000624828	0.0150621	0.000665914	0.0162278	0.0015123	0.0257759	0.00268133	0.0329424	0.00469848	0.026131	0.00351862	0.0350251	0.00965059
41.25	0.00708231	0.00138993	0.00918956	0.00158118	0.0104282	0.000598016	0.0151807	0.000726604	0.0176915	0.00284675	0.0262409	0.00278824	0.0331824	0.00480124	0.0262559	0.00353073	0.0354172	0.00996638
41.5	0.00706385	0.00154786	0.00901637	0.00166522	0.0104555	0.000731036	0.0157337	0.00109222	0.0193469	0.00464637	0.0268431	0.00262812	0.0338945	0.00474123	0.0268273	0.0030354	0.0357125	0.0100027
41.75	0.00708231	0.00158767	0.00896187	0.0014557	0.0109328	0.00099652	0.016284	0.000831704	0.0178955	0.0026969	0.0270348	0.00299241	0.0342444	0.00463676	0.02656	0.00368757	0.0354391	0.0101585
42	0.00709462	0.00184001	0.00892231	0.00159054	0.0105926	0.000698738	0.0165636	0.000735815	0.0170849	0.00163208	0.0270497	0.00315014	0.0342629	0.00499015	0.0267367	0.00385894	0.0363701	0.00968285
42.25	0.00722824	0.00173725	0.00960275	0.0016112	0.0111667	0.000799285	0.0174331	0.00109401	0.0172581	0.00176754	0.0274568	0.00250908	0.0349679	0.00469604	0.0273143	0.00378399	0.0369231	0.00980968
42.5	0.00687572	0.00165063	0.00926868	0.00187266	0.0113794	0.000880348	0.0173293	0.00112922	0.0184546	0.00294698	0.0279253	0.00276825	0.0351508	0.00472272	0.0272053	0.00386848	0.0366048	0.00969345
42.75	0.00711572	0.00175849	0.00930824	0.0020405	0.0116986	0.000802697	0.0178401	0.000948077	0.0175649	0.00180133	0.0282629	0.00255135	0.0354031	0.0050392	0.0270198	0.00398346	0.0372281	0.0105567
43	0.00713418	0.00181369	0.00917462	0.00152733	0.0114252	0.000957104	0.0181715	0.000787449	0.0175895	0.00193469	0.0283877	0.00317802	0.0354769	0.00485046	0.0272906	0.00376533	0.0370242	0.0102166
43.25	0.00682736	0.00169623	0.00928099	0.00188621	0.0117777	0.000845676	0.0185179	0.000866113	0.0203139	0.0042171	0.0292818	0.00263393	0.0360457	0.00459795	0.0277257	0.00452567	0.0377275	0.0105706
43.5	0.00712802	0.00188807	0.00939352	0.00198646	0.012212	0.00105049	0.0192317	0.000977928	0.0187016	0.00202584	0.0302119	0.00294851	0.036858	0.00474556	0.0281178	0.00464879	0.0382813	0.0107814
43.75	0.00714033	0.00186343	0.00962121	0.00182906	0.0121364	0.00105561	0.019761	0.0012961	0.019528	0.00222345	0.0302699	0.00289955	0.0370611	0.00508447	0.0278778	0.00445496	0.0387956	0.0108664
44	0.00712187	0.00192442	0.00962736	0.00186565	0.0126955	0.00112146	0.0201706	0.00113048	0.0220572	0.0057795	0.0310058	0.00240559	0.0373046	0.00484041	0.0279385	0.00481186	0.0387499	0.0114385
44.25	0.00736802	0.00194684	0.00986121	0.00172615	0.0131298	0.00146702	0.0212977	0.00133303	0.0210225	0.00289036	0.0316071	0.00238205	0.0375086	0.00490408	0.0280844	0.00494079	0.0393398	0.0110089
44.5	0.00712802	0.00203006	0.0095667	0.00200518	0.0129381	0.00130268	0.0215684	0.00157588	0.0219887	0.00415479	0.0322735	0.00234244	0.0377038	0.00486371	0.0285811	0.00534328	0.0393345	0.0112049
44.75	0.00703396	0.00231533	0.00961857	0.0019883	0.0135096	0.00147234	0.0220608	0.00144895	0.020946	0.0033234	0.0324282	0.00252764	0.0381178	0.00492286	0.0283737	0.00528788	0.0395903	0.0107619
45	0.00697945	0.00218976	0.00982516	0.00223645	0.014023	0.00170904	0.0230542	0.0015268	0.0211166	0.00267192	0.0333433	0.00266947	0.0383306	0.00481498	0.0286963	0.00540133	0.0401987	0.0111307
45.25	0.0072133	0.00213298	0.00999835	0.00237693	0.014175	0.00190269	0.0239535	0.00157075	0.0228388	0.0042529	0.0335499	0.00269615	0.0388475	0.00496967	0.0289372	0.00517084	0.0404905	0.0109577
45.5	0.00719835	0.00215329	0.0102173	0.00235228	0.0149346	0.00195096	0.0247922	0.00140895	0.0225566	0.00330169	0.0348211	0.00223941	0.0389424	0.00501056	0.0287332	0.00523043	0.0406031	0.011562
45.75	0.00704011	0.00226281	0.0102718	0.00247257	0.0150594	0.00197515	0.0251386	0.0017654	0.0213328	0.00238709	0.0354014	0.00229451	0.0390514	0.00524065	0.0292932	0.00557963	0.0404088	0.0113246
46	0.00721945	0.00218009	0.0106243	0.00225153	0.0157399	0.00198969	0.0266032	0.00169369	0.0231825	0.00314041	0.0364774	0.00277927	0.039891	0.00488094	0.0290224	0.00581231	0.0417565	0.0119963
46.25	0.00730473	0.00214197	0.0107764	0.00263075	0.0163658	0.00232778	0.0276177	0.00192998	0.0225724	0.00262161	0.0376176	0.00221102	0.0403657	0.00528969	0.0288097	0.00555732	0.0413943	0.012392
46.5	0.00736539	0.00225654	0.0110524	0.00271311	0.0168608	0.00284025	0.0287597	0.00175879	0.0242304	0.00332404	0.0386172	0.00269311	0.0407455	0.00493478	0.0290374	0.00558504	0.0419024	0.0124298
46.75	0.00773286	0.00254284	0.0112713	0.00285851	0.0178208	0.00299021	0.0298322	0.00184869	0.0245557	0.00302753	0.0396598	0.00266204	0.0410497	0.0051239	0.0296123	0.00600885	0.0424897	0.0117009
47	0.00758429	0.00281503	0.0111896	0.00286835	0.0180397	0.00306749	0.0308836	0.0019196	0.0252757	0.00308546	0.040131	0.00232468	0.0406787	0.00475387	0.0293328	0.00595024	0.0423042	0.0126998
47.25	0.00728011	0.00259877	0.01115	0.00320381	0.0185135	0.00331397	0.0317038	0.00195074	0.0244194	0.00281645	0.0413829	0.00256082	0.0415183	0.00508504	0.0291684	0.00654437	0.0426119	0.012161
47.5	0.0071922	0.0027043	0.0113566	0.003479	0.0194304	0.00342083	0.0332168	0.00220189	0.0262876	0.00300559	0.0423798	0.00247539	0.0412994	0.00487485	0.0295736	0.00678692	0.0430963	0.0124828
47.75	0.00755703	0.00287725	0.0118243	0.00350742	0.020321	0.00357353	0.0349663	0.00168558	0.0267131	0.00295187	0.0437442	0.00242677	0.0420167	0.00554486	0.029935	0.00660289	0.043789	0.0127014
48	0.00727747	0.00280361	0.0119491	0.00368812	0.0211869	0.00405128	0.0356045	0.00173093	0.02931	0.00409612	0.0445073	0.00260436	0.0426224	0.00520134	0.0295244	0.00641128	0.0439965	0.0129259
48.25	0.00726517	0.00301894	0.0122287	0.00369419	0.0217091	0.00410813	0.0369689	0.00142331	0.0295473	0.00326993	0.0457987	0.00265889	0.0426919	0.00552695	0.0304616	0.00712778	0.0443613	0.01293
48.5	0.00795176	0.00336745	0.0128907	0.0040635	0.0230181	0.00439389	0.0381777	0.00150969	0.0294902	0.00278268	0.0473275	0.00243619	0.0431446	0.00502263	0.0305257	0.0071891	0.0449943	0.0128975
48.75	0.00775132	0.00338144	0.0130849	0.00441959	0.0238261	0.00462514	0.0389039	0.00142488	0.0318621	0.00334203	0.0480959	0.00279703	0.0440967	0.00504323	0.0308361	0.007132	0.0458831	0.0134833
49	0.0076511	0.00331122	0.0134586	0.00446795	0.0251509	0.00489447	0.0396634	0.00118178	0.0310146	0.00292227	0.0492264	0.00278726	0.0443156	0.00496005	0.0309125	0.00743827	0.046385	0.0135524
49.25	0.00776363	0.00338855	0.0135588	0.00503898	0.0259588	0.00467761	0.0407544	0.000872581	0.0317988	0.00299239	0.050044	0.0025081	0.0441943	0.00533863	0.0312624	0.00763969	0.046218	0.0127973
49.5	0.00819791	0.00373461	0.014437	0.00535305	0.0267544	0.00517226	0.0417021	0.00116855	0.0334357	0.00313053	0.051586	0.00241132	0.0455077	0.00520834	0.0321416	0.00755493	0.0476325	0.0130605
49.75	0.00812495	0.0038626	0.0144977	0.00544607	0.0280089	0.00494604	0.0420819	0.00065152	0.0343474	0.00326952	0.0523816	0.0025506	0.0453486	0.00528492	0.0323605	0.00778721	0.0480492	0.0129743
50	0.00826473	0.00412632	0.0150841	0.00555985	0.0292819	0.0047505	0.0430208	0.00107189	0.0344115	0.0032614	0.0531684	0.00220996	0.0459051	0.00509095	0.032473	0.00712312	0.0481283	0.0132647
50.25	0.00842297	0.0042845	0.0157768	0.00595222	0.0301478	0.00459282	0.0435465	0.00109806	0.0350893	0.00329483	0.0544976	0.00263178	0.0458075	0.00518767	0.0327438	0.00707283	0.049011	0.0134011
50.5	0.00832539	0.00442218	0.0159834	0.006095	0.0309012	0.00452609	0.0444124	0.00131419	0.0355843	0.0030226	0.0550717	0.00239686	0.0466409	0.00513018	0.0327684	0.00694967	0.0486127	0.0132125
50.75	0.00863835	0.00475946	0.0166454	0.00678505	0.0320924	0.00406805	0.0458858	0.000749498	0.0388766	0.00619733	0.0559473	0.00242121	0.0467833	0.00583177	0.0330022	0.00713035	0.0496132	0.0136161
51	0.0088511	0.00503623	0.0174199	0.00707635	0.0326902	0.00446508	0.046299	0.00112164	0.0362797	0.00346889	0.0567165	0.00231363	0.0477196	0.00581827	0.0330207	0.00713556	0.050371	0.0140314
51.25	0.00913682	0.00521731	0.0181733	0.00731202	0.0339632	0.00406552	0.0476511	0.00096606	0.0370577	0.0035089	0.0573636	0.00210547	0.0488018	0.00564981	0.03344	0.00743185	0.0501151	0.0135329
51.5	0.00915176	0.00557802	0.0182735	0.00713459	0.0343553	0.00374489	0.0483623	0.00107421	0.0372309	0.00345477	0.057731	0.00230439	0.0495622	0.00565953	0.0337811	0.00778397	0.0506998	0.0141124
51.75	0.00929154	0.00585278	0.0192819	0.00762176	0.0357065	0.00373195	0.0492195	0.00139381	0.0388898	0.00348069	0.0593425	0.00248746	0.0501574	0.00629195	0.0345565	0.0075758	0.0518189	0.0147122
52	0.00927923	0.0061465	0.019732	0.00739384	0.0366006	0.00340815	0.0499061	0.00124644	0.0383922	0.00348459	0.0600326	0.00254863	0.0507314	0.00635325	0.0341917	0.00769323	0.0525644	0.0138218
52.25	0.00964055	0.00658378	0.0204669	0.0077082	0.03691	0.00362204	0.0512036	0.000967845	0.0406454	0.00487968	0.0603086	0.00238481	0.0515156	0.00637556	0.0344255	0.0081584	0.0525433	0.0139257
52.5	0.0100388	0.00689398	0.0208617	0.00771436	0.0376696	0.00352121	0.0525408	0.00134439	0.0400115	0.00359818	0.0612203	0.00278313	0.052887	0.00594484	0.0351983	0.00807901	0.0528624	0.0141762
52.75	0.0104792	0.00721605	0.0219219	0.00762936	0.0381768	0.00343669	0.0531746	0.00115374	0.0401241	0.00308958	0.0619983	0.00281287	0.0534796	0.00605656	0.035658	0.0082663	0.0539578	0.0145047
53	0.0100784	0.00777193	0.0222349	0.00748489	0.0389575	0.00352039	0.0544327	0.00113069	0.040823	0.00354971	0.0630708	0.00280284	0.0551156	0.00644806	0.0368141	0.00861592	0.0544079	0.0147784
53.25	0.010874	0.00828362	0.023201	0.00717256	0.0401637	0.00374679	0.0555175	0.00134009	0.0416133	0.00330251	0.0632132	0.00252774	0.0556624	0.00640027	0.0366312	0.00850363	0.0552351	0.0141792
53.5	0.0110199	0.00836064	0.0240634	0.0073393	0.0406314	0.00357102	0.0567052	0.0012713	0.0435087	0.00381608	0.0651763	0.00308501	0.0567165	0.00685163	0.0371209	0.00872445	0.0562118	0.0147154
53.75	0.0114269	0.00859449	0.0247439	0.00710134	0.041725	0.00390732	0.0582481	0.00147575	0.0441188	0.00349351	0.0652976	0.0027044	0.0572202	0.00705782	0.0374734	0.00888341	0.0561907	0.0148321
54	0.0117795	0.00925417	0.0252722	0.00687386	0.0424784	0.00371232	0.0597522	0.00119055	0.044241	0.00360543	0.0664458	0.00290932	0.0586462	0.0068582	0.0383156	0.00900756	0.0568131	0.0145325
54.25	0.0121074	0.00962646	0.0263324	0.00660058	0.043223	0.00398207	0.0610621	0.00106558	0.0470049	0.00457255	0.0673179	0.00265238	0.0594602	0.00687527	0.0387262	0.00882715	0.0580791	0.015244
54.5	0.0116124	0.00959427	0.0265302	0.00660135	0.0439914	0.00377944	0.0618454	0.00119741	0.0449548	0.00361614	0.0680502	0.00265146	0.0608106	0.00682518	0.0386567	0.00927407	0.0577415	0.015751
54.75	0.012299	0.0101042	0.0272195	0.00631996	0.0448661	0.00399854	0.0636863	0.00141167	0.0461856	0.00352175	0.069259	0.00298462	0.0616158	0.00684989	0.0394593	0.00968152	0.0586716	0.0151422
55	0.0124203	0.0105562	0.0283465	0.0056611	0.0455289	0.00406652	0.0651052	0.00110226	0.04795	0.0036665	0.0702102	0.00351784	0.062415	0.0068812	0.0400193	0.00965195	0.0589002	0.015355
55.25	0.012721	0.0104444	0.0290331	0.00585962	0.0464793	0.00385017	0.0666419	0.00116033	0.0488529	0.00376358	0.0715253	0.00328605	0.0630681	0.00691459	0.041062	0.00981416	0.0598215	0.0158129
55.5	0.012794	0.01062	0.0294674	0.00612235	0.0475395	0.00385711	0.0679641	0.00119349	0.0487614	0.00368547	0.0723702	0.00364842	0.0632624	0.00685549	0.0406514	0.0100751	0.0608923	0.0155274
55.75	0.0129548	0.0112175	0.0302815	0.00562111	0.0487281	0.00379145	0.0696802	0.0011489	0.0496397	0.00415949	0.0737548	0.0034339	0.0641038	0.00654239	0.0408273	0.00952528	0.0617529	0.0154559
56	0.0132617	0.011496	0.0304731	0.00554801	0.0491835	0.00432985	0.0715852	0.00127034	0.0507061	0.00452359	0.0749126	0.00346624	0.0658884	0.0066138	0.0419253	0.00954603	0.0616641	0.0147491
56.25	0.0135263	0.0114284	0.0312415	0.00561836	0.050125	0.00382578	0.0737206	0.00137608	0.0522102	0.00408412	0.0763007	0.00371872	0.0655534	0.00667656	0.0428193	0.0106126	0.0623604	0.0154749
56.5	0.013979	0.0117742	0.0318551	0.00612682	0.0507993	0.00410741	0.0748995	0.00124091	0.0530146	0.00435826	0.0783157	0.00346504	0.0675455	0.00663641	0.0435578	0.0102968	0.0633969	0.0162224
56.75	0.0133469	0.0118847	0.0321285	0.00598133	0.0509514	0.0041521	0.0756863	0.00176025	0.0544731	0.00427398	0.079688	0.00355085	0.0671947	0.00626896	0.0437644	0.0106308	0.0628887	0.0158187
57	0.0136537	0.0120983	0.0324538	0.00562529	0.0522155	0.00357357	0.0774903	0.00102182	0.054983	0.00389536	0.0799702	0.00305503	0.0670303	0.00624417	0.0441688	0.0107269	0.064203	0.0152468
57.25	0.0140274	0.0123208	0.0326692	0.00602208	0.0525188	0.00425136	0.079652	0.00108948	0.0593241	0.00426134	0.0820432	0.00318271	0.0688062	0.00656438	0.0444448	0.0103957	0.0649054	0.015517
57.5	0.014234	0.0125158	0.0331615	0.0059231	0.0538806	0.0039447	0.0808292	0.00101361	0.0610102	0.00429641	0.0835157	0.00320105	0.0693591	0.00651573	0.0461846	0.0113867	0.0664712	0.0151353
57.75	0.0142006	0.0124684	0.0337083	0.00598088	0.0543659	0.00339185	0.0825452	0.00113579	0.0588564	0.00461287	0.0848792	0.00295829	0.0689082	0.00680417	0.0461108	0.0114792	0.0659015	0.0154437
58	0.0144133	0.012789	0.0338938	0.00580165	0.0554657	0.00338562	0.0836635	0.0013303	0.0605944	0.00445287	0.0876722	0.0031575	0.07024	0.00668135	0.0461257	0.0113288	0.0667498	0.0156062
58.25	0.0145803	0.0127246	0.0351026	0.00609723	0.0559158	0.00349165	0.0857109	0.00131534	0.062314	0.00512438	0.0887746	0.00315977	0.0706312	0.00721087	0.0473143	0.0115325	0.066807	0.0149829
58.5	0.0146929	0.0128113	0.0351421	0.00605912	0.0567263	0.00419331	0.0870323	0.0011633	0.0636617	0.00441676	0.0906761	0.0032148	0.0706365	0.00700366	0.0479763	0.0116325	0.0677617	0.0154353
58.75	0.0148203	0.0131443	0.0352336	0.00598792	0.0573312	0.00323237	0.088132	0.0012965	0.0648626	0.00517761	0.0926208	0.00343737	0.0713512	0.00675198	0.0474347	0.0114836	0.0678795	0.0150252
59	0.0145803	0.0130504	0.0357408	0.00601597	0.0587773	0.00386777	0.0899457	0.00128981	0.0663026	0.00562083	0.0949267	0.0039297	0.0720282	0.00720459	0.0489697	0.0118311	0.0694215	0.0145352
59.25	0.0151395	0.0132331	0.0357558	0.00593623	0.0589259	0.00356273	0.0914921	0.00135508	0.0675052	0.00598032	0.0968836	0.0039697	0.072262	0.00686842	0.0486224	0.0119059	0.0692263	0.0149094
59.5	0.015252	0.0132357	0.0368072	0.00618337	0.0597857	0.00343629	0.0924327	0.00112997	0.0712292	0.00433751	0.0996054	0.00329995	0.0727473	0.0068794	0.0494092	0.0122713	0.0699463	0.0150024
59.75	0.0150454	0.0135453	0.0371474	0.00609653	0.0603659	0.00371725	0.0942657	0.00170719	0.0705188	0.00614896	0.101589	0.00404564	0.0741609	0.00743679	0.05016	0.0128164	0.070247	0.0144944
60	0.0155069	0.0138056	0.037667	0.00612844	0.0618208	0.00404671	0.0958358	0.00201423	0.0724142	0.0065828	0.10342	0.00467997	0.0744211	0.00716934	0.0504325	0.0122997	0.071505	0.0147088
60.25	0.0158199	0.0136352	0.0379034	0.00635606	0.061878	0.00355638	0.0972723	0.0018272	0.0741698	0.00621407	0.106699	0.00432195	0.074786	0.00753058	0.0515481	0.0130093	0.0714531	0.01433
60.5	0.0158867	0.0138957	0.038314	0.00618593	0.0626384	0.00316744	0.0983299	0.00206276	0.0750973	0.00704325	0.109197	0.00436106	0.07528	0.00767971	0.0517697	0.0131222	0.0726936	0.0139271
60.75	0.0159412	0.0142249	0.0386876	0.00636651	0.0635861	0.00415255	0.0999545	0.00186634	0.0765391	0.00696104	0.111587	0.00468412	0.0758541	0.00792358	0.0523191	0.013121	0.0730575	0.0140797
61	0.0162392	0.0138879	0.0392283	0.00623819	0.0643817	0.00350172	0.101744	0.00192519	0.0787729	0.00718832	0.114858	0.00387192	0.0764581	0.00825483	0.0526374	0.0135114	0.0734857	0.013625
61.25	0.0164124	0.0142859	0.0397144	0.00652166	0.0648406	0.00346809	0.102406	0.0024794	0.0801426	0.00737692	0.117189	0.00460151	0.0777838	0.00826258	0.0526646	0.0137536	0.0733907	0.0128151
61.5	0.016765	0.014443	0.0401522	0.00637785	0.065536	0.00372972	0.104591	0.00254452	0.0816309	0.00812783	0.121154	0.00495377	0.0782989	0.00820689	0.0529222	0.0137776	0.073934	0.0117292
61.75	0.0172599	0.0144763	0.0411026	0.00660068	0.0668485	0.0037274	0.106969	0.00263386	0.0859043	0.00654334	0.124315	0.00470982	0.0801891	0.00847599	0.0538611	0.0138623	0.0754083	0.0122885
62	0.0170322	0.0145663	0.0409478	0.00636617	0.0666446	0.00358035	0.107246	0.00246482	0.0842279	0.00850203	0.128016	0.00423734	0.0805934	0.00855286	0.0542558	0.0137734	0.0763841	0.0120723
62.25	0.0172116	0.0146469	0.0413004	0.00624977	0.0676107	0.0042706	0.108002	0.00276824	0.0860081	0.0077781	0.130571	0.00523202	0.0820097	0.00884231	0.0535438	0.0139451	0.0760518	0.0114599
62.5	0.0175456	0.0144951	0.0415553	0.00670394	0.0686841	0.00334773	0.109499	0.00341634	0.0871712	0.00902377	0.134778	0.00461839	0.0827192	0.00917205	0.0539745	0.0138508	0.0760809	0.0112471
62.75	0.0177856	0.0147156	0.042321	0.00642424	0.0693514	0.00307552	0.110668	0.00282163	0.0902173	0.00821832	0.137918	0.0049791	0.0840774	0.00959013	0.0540229	0.0147266	0.0774365	0.0112471
63	0.017965	0.0148415	0.0426279	0.00682373	0.068838	0.00353656	0.111191	0.00340524	0.0892547	0.00948517	0.140325	0.00434947	0.0844414	0.00944037	0.0537706	0.0145571	0.0771015	0.0111306
63.25	0.0181988	0.0147898	0.0430138	0.00688381	0.0705848	0.00356348	0.113269	0.00313656	0.0912116	0.00956889	0.145001	0.00416949	0.0867271	0.00983998	0.0536475	0.0144899	0.0786883	0.0108331
63.5	0.0184511	0.0150287	0.0430621	0.00680519	0.0708037	0.00339933	0.11442	0.00374222	0.092809	0.00993048	0.148417	0.00408366	0.0884502	0.0110057	0.0541829	0.0152917	0.0790857	0.0115193
63.75	0.0185575	0.0148201	0.043667	0.00672552	0.0714991	0.0036627	0.115626	0.00320045	0.0942182	0.0103148	0.15212	0.00334865	0.0902559	0.0106823	0.0545407	0.0151827	0.0799973	0.011554
64	0.0189373	0.0149006	0.044074	0.0065576	0.072307	0.00341614	0.117607	0.00348508	0.0951536	0.0107166	0.156267	0.00436159	0.090662	0.0108139	0.0542822	0.015194	0.0817424	0.0116885
64.25	0.0191377	0.0146246	0.0441408	0.00668748	0.0731369	0.00312546	0.118529	0.00340706	0.096998	0.0106232	0.160474	0.00401655	0.0926427	0.0110564	0.0539921	0.0147309	0.0811877	0.0123952
64.5	0.0193716	0.0145008	0.0450375	0.0065428	0.0740178	0.00320707	0.120365	0.00383697	0.0991967	0.0107152	0.163743	0.00401275	0.0945117	0.0114643	0.0538822	0.0151082	0.0821486	0.0123228
64.75	0.0198428	0.014421	0.0453865	0.00670763	0.0746674	0.00313172	0.1221	0.00371076	0.0999228	0.0113187	0.168329	0.00369958	0.0966023	0.0115428	0.0546471	0.014025	0.0829714	0.014015
65	0.0200063	0.0148394	0.0461944	0.00686872	0.0755668	0.0034376	0.12349	0.00353451	0.101867	0.0123028	0.1725	0.0032707	0.0983517	0.0119813	0.0545469	0.0153387	0.0840721	0.0144868
65.25	0.0208995	0.0146369	0.0463949	0.00678499	0.0763685	0.00294499	0.124906	0.00394926	0.102118	0.0119689	0.176333	0.0035859	0.100324	0.0121776	0.0545943	0.0143876	0.0846945	0.0151711
65.5	0.0204256	0.0145332	0.0459755	0.00681712	0.0766938	0.00225618	0.125289	0.00412502	0.104175	0.0120214	0.179994	0.00393243	0.101451	0.0123467	0.0546734	0.0147107	0.0853723	0.0162331
65.75	0.0205197	0.0144336	0.0463615	0.00694266	0.076794	0.00305206	0.126507	0.00442644	0.10696	0.0107392	0.183688	0.00445027	0.103055	0.0123599	0.0548247	0.0147378	0.0854962	0.0163106
66	0.0214463	0.0145332	0.0469751	0.00686793	0.0777901	0.00305807	0.128253	0.00370059	0.107634	0.0122561	0.188493	0.00432816	0.105756	0.0133845	0.0547904	0.0147082	0.0861099	0.0166884
66.25	0.0212001	0.0144507	0.0465101	0.00717339	0.0782516	0.00351978	0.128821	0.00417532	0.108436	0.0126299	0.190901	0.00393081	0.106852	0.0127135	0.0550207	0.0143971	0.0856861	0.0169085
66.5	0.0216863	0.014239	0.047427	0.00669479	0.0787527	0.0031195	0.129842	0.00410995	0.108606	0.0132089	0.194252	0.00367642	0.109692	0.0134487	0.0556704	0.0150102	0.0865178	0.0173908
66.75	0.0215676	0.014217	0.0473909	0.0068606	0.0789444	0.00302691	0.13078	0.00399952	0.109533	0.0135764	0.197615	0.00359462	0.111136	0.0132802	0.0558532	0.0150948	0.0870136	0.017596
67	0.0224942	0.0139656	0.0481197	0.00711875	0.0808371	0.00276331	0.132967	0.00488645	0.111914	0.0143268	0.201867	0.00380587	0.113623	0.0143392	0.0565601	0.0154068	0.0877424	0.0182241
67.25	0.0227887	0.0142298	0.0483571	0.00722855	0.0808908	0.00280577	0.134231	0.00490281	0.112478	0.0143987	0.204972	0.00407135	0.11574	0.0147453	0.0570823	0.0153386	0.0891279	0.0190399
67.5	0.0234938	0.0141905	0.0487184	0.00713702	0.0817839	0.00309583	0.135758	0.00476751	0.114025	0.0149609	0.209225	0.00379058	0.118265	0.0145929	0.057535	0.0151851	0.0900325	0.0198685
67.75	0.0235421	0.0136868	0.048961	0.00694178	0.0821365	0.00308165	0.136509	0.0050693	0.114641	0.0148524	0.212049	0.00457436	0.12123	0.0154563	0.0586805	0.0150491	0.0908598	0.0208272
68	0.0245601	0.0140088	0.0493197	0.00638062	0.0826833	0.0026947	0.138249	0.00566695	0.11603	0.0149349	0.215375	0.00454584	0.123021	0.0156914	0.0597047	0.0155909	0.0921363	0.0208886
68.25	0.0245021	0.0137796	0.0499817	0.00674088	0.084293	0.00330514	0.139339	0.00568147	0.11886	0.0143829	0.219388	0.00393733	0.126284	0.0157852	0.0590251	0.0153987	0.0927947	0.021426
68.5	0.0247755	0.0134477	0.0498454	0.00712964	0.0837092	0.0027451	0.14005	0.00523941	0.117994	0.0154306	0.220493	0.00279958	0.130029	0.0166135	0.0606462	0.0160909	0.0938163	0.0211669
68.75	0.0251456	0.0131875	0.0498903	0.00740773	0.0845813	0.00263082	0.141706	0.00485316	0.12012	0.0153758	0.222154	0.00361894	0.130836	0.0164251	0.0609398	0.0161469	0.0936809	0.0219082
69	0.0257566	0.0136875	0.0504098	0.00709826	0.0855686	0.00313718	0.144033	0.00600577	0.121458	0.0167077	0.225698	0.00283528	0.134355	0.0171595	0.0619086	0.0155267	0.0951974	0.0224944
69.25	0.0260968	0.0136785	0.0509628	0.007022	0.0862218	0.00274589	0.145068	0.00580389	0.12248	0.0165658	0.228457	0.00408977	0.136803	0.0179083	0.0621513	0.0161994	0.0967991	0.0229285
69.5	0.0262366	0.0136958	0.0512969	0.00731928	0.0860389	0.00259805	0.144992	0.00600582	0.123449	0.016837	0.229999	0.00360586	0.140111	0.0178044	0.0628924	0.0162106	0.096938	0.0228063
69.75	0.0268081	0.0135805	0.051492	0.00739578	0.0871396	0.00337777	0.147654	0.00589021	0.12454	0.017238	0.232487	0.00385	0.143481	0.0178219	0.0643025	0.016366	0.0990664	0.0232703
70	0.0264186	0.0133725	0.0512758	0.00744919	0.0868811	0.00361563	0.147951	0.00665453	0.124418	0.0175966	0.235562	0.00446702	0.145261	0.0190962	0.0643658	0.016861	0.0991411	0.0232434
70.25	0.0275061	0.0132446	0.0518859	0.00705861	0.0879949	0.00321483	0.149426	0.00658779	0.12606	0.0174255	0.238723	0.00454133	0.149255	0.0185762	0.065237	0.0169969	0.100891	0.0233093
70.5	0.0278401	0.0131399	0.0527668	0.00725336	0.0885866	0.00299467	0.150969	0.0066369	0.12866	0.018437	0.242047	0.00465883	0.15209	0.0198643	0.0656335	0.0175633	0.101583	0.0235579
70.75	0.0279922	0.013398	0.0521259	0.0073789	0.0893558	0.00327711	0.15313	0.00607402	0.129238	0.0186335	0.243719	0.00500183	0.155772	0.0197012	0.0662172	0.0181304	0.103456	0.0237372
71	0.0279527	0.0130395	0.0522041	0.00724775	0.0902059	0.00321927	0.153487	0.00677584	0.12935	0.0188411	0.244771	0.00397179	0.158338	0.0203918	0.0674322	0.0177678	0.103738	0.0241825
71.25	0.0282472	0.0129773	0.0528696	0.00729271	0.0902481	0.00301559	0.153973	0.00615352	0.130795	0.0195622	0.247302	0.00434818	0.161023	0.0204765	0.0674796	0.0182164	0.104105	0.0238219
71.5	0.0288546	0.0128608	0.0527237	0.00801055	0.0907466	0.00299467	0.155829	0.00619888	0.133034	0.0192567	0.251222	0.00511497	0.166726	0.021135	0.069324	0.0188317	0.106591	0.0239192
71.75	0.0292617	0.0130932	0.0535255	0.0075559	0.090533	0.00321991	0.157314	0.00654379	0.134121	0.0202681	0.253415	0.00455745	0.168943	0.0212309	0.0693293	0.0186568	0.107134	0.0247722

## Sheet: met3Δ-trp4Δ
Panels b and c																				Panel d
time (h)	1-20mean	1-20sd	1-10mean	1-10sd	1-5mean	1-5sd	1-2mean	1-2sd	1-1mean	1-1sd	2-1mean	2-1sd	5-1mean	5-1sd	10-1mean	10-1sd	20-1mean	20-1sd			0 h					24 h						48 h					72 h
0	-0.00316777	0.00142364	-0.00168062	0.00174254	-0.00175345	0.000846418	-0.0013772	0.00140577	-0.00381668	0.00094435	-0.00506504	0.00115552	-0.00453381	0.00108845	-0.00393577	0.00115216	-0.00220928	0.00410836		Replicate	Mic number	Blue cells	Red cells		Replicate	Mic number	Blue cells	Red cells		Replicate	Mic number	Blue cells	Red cells		Replicate	Mic number	Blue cells	Red cells
0.25	-0.00728802	0.00145158	-0.00788715	0.00231276	-0.0045892	0.000423676	-0.00488109	0.00175153	-0.00915522	0.00329326	-0.0091114	0.00125485	-0.00829539	0.000711862	-0.00760234	0.00116028	-0.00837261	0.00410943		1	1	212	163		1	1	666	1549		1	1	315	1552		1	1	184	1548
0.5	-0.00874998	0.00321305	-0.00847998	0.00192202	-0.00478964	0.000169825	-0.00556455	0.000780544	-0.00900516	0.00343845	-0.00944492	0.00137521	-0.00808646	0.000790662	-0.00780962	0.0010151	-0.00864835	0.00417107		1	2	310	219		1	2	193	466		1	2	250	1550		1	2	106	708
0.75	-0.00851613	0.00208586	-0.00903092	0.0025202	-0.00560043	0.0006723	-0.00582387	0.000965488	-0.0091763	0.00352383	-0.00995286	0.0015678	-0.00886385	0.000675356	-0.00830498	0.00118331	-0.0094512	0.00368524		1	3	300	214		1	3	436	1085		1	3	89	517		1	3	182	1571
1	-0.00901723	0.00322137	-0.00883048	0.00250123	-0.00499062	0.000192497	-0.00538109	0.00168568	-0.00899338	0.00331275	-0.00926775	0.00118059	-0.00854676	0.000412439	-0.00788493	0.00125343	-0.00920722	0.00383176		1	4	129	110		1	4	305	603		1	4	374	1616		1	4	51	406
1.25	-0.0093094	0.00270684	-0.00880556	0.00269324	-0.00574994	0.000520763	-0.00619134	0.00153437	-0.0095205	0.00372601	-0.0100361	0.00167546	-0.00912097	0.00108674	-0.00862891	0.00101287	-0.00991561	0.00417306		1	5	222	146		1	5	400	1122		1	5	265	1577		1	5	129	899
1.5	-0.00932638	0.00290983	-0.00934007	0.00254943	-0.00599228	0.000295227	-0.00593093	0.00184548	-0.00947696	0.00367946	-0.00969245	0.00152733	-0.00928007	0.000961562	-0.008334	0.000866971	-0.00964836	0.00418579		1	6	270	185		1	6	502	1313		1	6	347	1625		1	6	198	1493
1.75	-0.00867412	0.00174489	-0.009506	0.00212131	-0.00586549	0.000516177	-0.00613137	0.00164666	-0.00952625	0.00350244	-0.0103034	0.0015075	-0.00901692	0.00109166	-0.00849884	0.000943721	-0.00963932	0.00372675		1	7	379	299		1	7	266	583		1	7	273	1406		1	7	135	1036
2	-0.00801503	0.00189611	-0.00923875	0.00242761	-0.00596626	0.000627081	-0.00654019	0.00157302	-0.0100953	0.00326223	-0.0103526	0.00141939	-0.00939398	0.000820731	-0.00890821	0.000813342	-0.0105	0.00391383		1	8	529	428		1	8	220	590		1	8	113	573		1	8	148	1250
2.25	-0.00808184	0.00136722	-0.00953092	0.00241552	-0.00608291	0.000180919	-0.00613767	0.00186594	-0.00985867	0.0034881	-0.0105848	0.00110462	-0.00897447	0.000973626	-0.00861549	0.000840049	-0.00991807	0.00405661		2	1	75	131		2	1	371	1073		2	1	193	1645		2	1	56	393
2.5	-0.00793918	0.00121097	-0.00958979	0.00229148	-0.00639151	0.000431646	-0.00674693	0.00135934	-0.0104436	0.00332378	-0.0107344	0.00156849	-0.00978472	0.000725533	-0.00920613	0.00111232	-0.0103784	0.00380625		2	2	54	93		2	2	408	1245		2	2	270	1665		2	2	111	679
2.75	-0.00817303	0.0016012	-0.00962265	0.00227307	-0.00614178	0.000310733	-0.00596105	0.00188674	-0.00954843	0.00326397	-0.0104331	0.00110271	-0.00892299	0.00116686	-0.00850075	0.00108656	-0.0095914	0.00384067		2	3	367	344		2	3	418	1165		2	3	116	701		2	3	108	743
3	-0.00808129	0.00151147	-0.00984171	0.00212804	-0.00644135	0.000325678	-0.00655443	0.00156525	-0.010006	0.0032884	-0.0104389	0.00158514	-0.00931648	0.000820339	-0.00869325	0.000523279	-0.0101848	0.00397483		2	4	115	151		2	4	583	1763		2	4	275	1598		2	4	213	1398
3.25	-0.0082308	0.00155625	-0.00958076	0.00250367	-0.00643231	0.000316932	-0.00648816	0.00159772	-0.0102653	0.0034101	-0.0106262	0.00132383	-0.00923844	0.00113715	-0.00866094	0.00101442	-0.00989616	0.00363451		2	5	63	106		2	5	246	826		2	5	234	1839		2	5	102	788
3.5	-0.00920014	0.00245785	-0.0098565	0.00214412	-0.00633319	0.000558582	-0.00679622	0.00117195	-0.010374	0.00330119	-0.01073	0.00128837	-0.00956511	0.000958073	-0.00880306	0.000874762	-0.0102653	0.0036855		2	6	233	224		2	6	413	1166		2	6	174	1529		2	6	63	408
3.75	-0.00978558	0.0028071	-0.00976477	0.00204737	-0.00691014	0.000353187	-0.00714781	0.00168279	-0.0103231	0.0034326	-0.0109553	0.00131697	-0.00983237	0.000757644	-0.00882633	0.000986422	-0.0102653	0.00394293		2	7	439	398		2	7	617	1794		2	7	174	1509		2	7	209	1598
4	-0.00947588	0.00271658	-0.00932993	0.00195986	-0.00590574	0.000560326	-0.00645366	0.00163566	-0.00900105	0.0033538	-0.010136	0.00207131	-0.0088455	0.00105584	-0.00871927	0.00109967	-0.00926718	0.00360323		2	8	340	318		2	8	581	1688		2	8	185	1733		2	8	189	1164
4.25	-0.00910841	0.00276977	-0.00905364	0.00225614	-0.00642273	0.000218246	-0.00632743	0.00204885	-0.00987236	0.00286261	-0.0106155	0.00142417	-0.00940547	0.000791808	-0.00843914	0.000935717	-0.00992902	0.003956		3	1	369	298		3	1	452	1261		3	1	285	1839		3	1	212	1097
4.5	-0.00797313	0.00123061	-0.00954735	0.00187693	-0.00686715	0.000371968	-0.00689644	0.00152034	-0.0104375	0.00340895	-0.0111235	0.00147319	-0.0095506	0.0010741	-0.00920914	0.00110975	-0.0103639	0.00384975		3	2	245	208		3	2	666	1908		3	2	113	788		3	2	186	1338
4.75	-0.00900764	0.00150786	-0.010365	0.00200941	-0.00733429	0.000668431	-0.00761495	0.00162961	-0.0107954	0.00312139	-0.0113715	0.00143734	-0.0102787	0.000951455	-0.00983428	0.000910923	-0.0105961	0.00353495		3	3	508	401		3	3	309	881		3	3	129	1164		3	3	273	1194
5	-0.00853091	0.00141752	-0.00988142	0.00202848	-0.00686605	0.000348279	-0.0074638	0.00159971	-0.0103781	0.00301156	-0.0111473	0.00140589	-0.00980361	0.000879739	-0.00933893	0.000839277	-0.0105043	0.0035364		3	4	335	283		3	4	319	895		3	4	177	1216		3	4	118	592
5.25	-0.00817248	0.00122016	-0.0098565	0.00199086	-0.00689891	0.000322849	-0.00703581	0.00161141	-0.0101262	0.0030376	-0.0108025	0.00141344	-0.00988466	0.000873167	-0.00916286	0.000777214	-0.0104194	0.00372585		3	5	597	449		3	5	454	1457		3	5	183	1553		3	5	69	379
5.5	-0.00950874	0.00235714	-0.0102229	0.00193348	-0.00670531	0.000523243	-0.00692436	0.00162463	-0.0104614	0.00313171	-0.0109181	0.00143463	-0.00996626	0.00108276	-0.00917655	0.000980802	-0.01036	0.00362588		3	6	270	213		3	6	299	876		3	6	154	1322		3	6	126	607
5.75	-0.00851448	0.00127602	-0.00959773	0.00210708	-0.00674721	0.000484675	-0.00674309	0.00165003	-0.00976666	0.00294099	-0.0104827	0.00132233	-0.00977705	0.000990058	-0.00911412	0.000822047	-0.00980799	0.00390319		3	7	347	273		3	7	287	851		3	7	192	1427		3	7	226	1076
6	-0.00927435	0.00256644	-0.0095542	0.00214307	-0.00587973	0.000963134	-0.00576581	0.00136124	-0.00918232	0.00321628	-0.00989946	0.00111281	-0.00903772	0.000973951	-0.00858481	0.000963802	-0.0090985	0.00434115		3	8	403	343		3	8	674	1875		3	8	213	1739		3	8	131	860
6.25	-0.00828858	0.0013703	-0.0101391	0.00193591	-0.00719792	0.000447362	-0.00713959	0.00136658	-0.0102888	0.00327768	-0.0108474	0.00168865	-0.00969462	0.00102158	-0.00894954	0.000598922	-0.0103376	0.00357815
6.5	-0.00876421	0.00162463	-0.00931022	0.00220367	-0.00575185	0.000324015	-0.00607058	0.00144928	-0.00943615	0.00317841	-0.00984414	0.00118678	-0.00839067	0.000889999	-0.00805496	0.00103057	-0.00931838	0.00374293
6.75	-0.00776311	0.00161717	-0.00896136	0.00180309	-0.00568668	0.000762406	-0.00576362	0.00186281	-0.00880471	0.00326025	-0.009446	0.00113515	-0.00844434	0.000946513	-0.00796542	0.00145712	-0.00903689	0.00416383
7	-0.00860622	0.00167178	-0.00947889	0.00192202	-0.00637754	0.000712325	-0.00642792	0.00180309	-0.00926912	0.00316294	-0.00969409	0.00122163	-0.00874116	0.000910442	-0.00855441	0.000965818	-0.00912643	0.00380809
7.25	-0.00949971	0.00265109	-0.0095531	0.00203124	-0.00662891	0.000413619	-0.00698214	0.0018876	-0.00967739	0.00287128	-0.0106799	0.00172564	-0.00964643	0.00102211	-0.00903169	0.000607487	-0.0101128	0.00394694
7.5	-0.00891427	0.00193992	-0.00950217	0.0018631	-0.00680444	0.000683292	-0.00670421	0.00140362	-0.00949338	0.00272575	-0.0106549	0.00117083	-0.00950267	0.000718431	-0.00892189	0.000952136	-0.00954894	0.00334638
7.75	-0.00930666	0.00230979	-0.00956953	0.00186524	-0.00658647	0.000724638	-0.00685536	0.00139366	-0.0093948	0.00281504	-0.0101511	0.00158037	-0.00981976	0.000928088	-0.00898925	0.0010068	-0.00973569	0.00394415
8	-0.00934061	0.00251028	-0.00986225	0.00188949	-0.00697777	0.000331423	-0.00707004	0.00168587	-0.00981211	0.00307011	-0.0106941	0.0012107	-0.00955087	0.00091483	-0.00930579	0.000950843	-0.0100443	0.00355386
8.25	-0.00929872	0.00225791	-0.00976887	0.00179415	-0.00680225	0.00043759	-0.00692053	0.00150803	-0.00967684	0.00311651	-0.0104953	0.00130919	-0.00957578	0.0011112	-0.00909002	0.000842381	-0.0100613	0.00372716
8.5	-0.00829542	0.00131018	-0.00968673	0.00178376	-0.00701966	0.000539007	-0.00677841	0.00146156	-0.00976857	0.00322348	-0.0105753	0.00136836	-0.00943887	0.000971284	-0.00938	0.000915559	-0.00983947	0.00367858
8.75	-0.00939045	0.00231514	-0.00991044	0.0018586	-0.0069523	0.00042444	-0.00696982	0.00153055	-0.00997531	0.00296368	-0.0104564	0.00153533	-0.0096404	0.0008739	-0.00934714	0.000574634	-0.0102012	0.00376801
9	-0.00897999	0.00246798	-0.00925928	0.00208762	-0.00647502	0.000439094	-0.00646762	0.00171013	-0.00959825	0.00313739	-0.0103595	0.00111896	-0.00930579	0.000980361	-0.00886931	0.000790988	-0.00994188	0.00366043
9.25	-0.00867193	0.00145934	-0.00980173	0.00185651	-0.00705937	0.000846773	-0.00709331	0.00148429	-0.0099063	0.00307303	-0.010615	0.00127267	-0.00988055	0.000810147	-0.00963301	0.000850026	-0.00996351	0.00369317
9.5	-0.0093554	0.00227378	-0.0095175	0.00182023	-0.00659167	0.00054499	-0.00653963	0.00140454	-0.00938658	0.00292411	-0.0105476	0.00135176	-0.00942928	0.000749338	-0.00919105	0.00078811	-0.00964642	0.00365922
9.75	-0.00894658	0.00205697	-0.00950792	0.0017625	-0.00671571	0.00083068	-0.00637315	0.00159142	-0.00949693	0.0031792	-0.0103047	0.00131495	-0.00936931	0.00101267	-0.00917408	0.0006945	-0.00968667	0.00362254
10	-0.00936334	0.00227227	-0.00975874	0.00163454	-0.00683182	0.00049851	-0.00668859	0.00155639	-0.00957169	0.00326596	-0.0105629	0.00122652	-0.00977129	0.000893349	-0.00951827	0.000842381	-0.00997939	0.00383294
10.25	-0.00846136	0.00175339	-0.0092078	0.00180417	-0.00630525	0.000510719	-0.00606071	0.00152137	-0.00900049	0.00324193	-0.0102792	0.00116816	-0.00933591	0.00099398	-0.00910945	0.000722846	-0.00942681	0.00351821
10.5	-0.00821848	0.00165513	-0.00927462	0.00188325	-0.0064983	0.000635641	-0.00647063	0.00160578	-0.00903554	0.00316523	-0.00996791	0.00130737	-0.00926909	0.000962461	-0.00892435	0.000624769	-0.00934083	0.0036656
10.75	-0.00868672	0.00151768	-0.00981761	0.00168337	-0.00698242	0.000634279	-0.00654374	0.00133557	-0.00960016	0.00332696	-0.0104594	0.0013046	-0.00968366	0.000839243	-0.00933098	0.000712621	-0.00983728	0.00366251
11	-0.00906323	0.00209191	-0.00949039	0.00176813	-0.00670503	0.000667783	-0.0064939	0.00168603	-0.00914726	0.00302949	-0.0101842	0.00128737	-0.00939943	0.000786329	-0.00914587	0.000672077	-0.00943721	0.00368312
11.25	-0.00912949	0.00249085	-0.00921574	0.00157899	-0.00636303	0.000875982	-0.00620803	0.00157357	-0.00948461	0.00296036	-0.0106626	0.00113115	-0.0100539	0.00102168	-0.00939834	0.000701266	-0.00979374	0.0037891
11.5	-0.00925354	0.00202874	-0.00941454	0.00151938	-0.00666943	0.000654477	-0.00648267	0.00163425	-0.00936358	0.00296641	-0.0103389	0.00120327	-0.00963164	0.000747894	-0.00941312	0.000854008	-0.0100763	0.00360827
11.75	-0.00930392	0.00214886	-0.00967331	0.0014329	-0.00661905	0.000634633	-0.00628114	0.00147834	-0.00912124	0.00281942	-0.0101735	0.00123639	-0.00937123	0.000964928	-0.00917982	0.000768403	-0.0094112	0.00388964
12	-0.00902763	0.0022251	-0.00914564	0.00167307	-0.00627595	0.000630691	-0.00588765	0.0011298	-0.00853471	0.00297002	-0.00995449	0.00125642	-0.00930496	0.00091105	-0.00873431	0.000873888	-0.00902894	0.00389093
12.25	-0.00881076	0.00145312	-0.00972314	0.00158548	-0.00706812	0.000628211	-0.0065043	0.00157072	-0.00940328	0.00286537	-0.0104641	0.00112674	-0.00997364	0.00094811	-0.0097439	0.000766885	-0.00984713	0.00384075
12.5	-0.00901065	0.00177265	-0.00921136	0.0013548	-0.00645886	0.000738451	-0.00595857	0.00136409	-0.00909358	0.00322422	-0.0104742	0.00127064	-0.00971324	0.000867934	-0.00947994	0.000836515	-0.00975595	0.00373718
12.75	-0.0094778	0.00175027	-0.00972205	0.0014238	-0.00699227	0.000552165	-0.00672008	0.00131672	-0.00961166	0.00272255	-0.0109148	0.000921469	-0.0104731	0.000837837	-0.0100886	0.000808003	-0.0101456	0.00358996
13	-0.00954461	0.00195415	-0.00940276	0.00133076	-0.00659714	0.000738176	-0.0061319	0.00137686	-0.00967738	0.00307433	-0.0107472	0.00114344	-0.0101311	0.000898621	-0.00970255	0.000776288	-0.0101568	0.00382361
13.25	-0.00903557	0.00155675	-0.00935348	0.00132073	-0.00654676	0.000774223	-0.00593721	0.00148727	-0.00929402	0.00264355	-0.0105202	0.00125579	-0.0100133	0.00109568	-0.00976088	0.000991333	-0.00958563	0.00399571
13.5	-0.00920151	0.00179933	-0.00922669	0.00153449	-0.00634632	0.000674227	-0.00588737	0.00137427	-0.00833618	0.00262683	-0.0100577	0.00107927	-0.00967764	0.00096537	-0.00926388	0.000981683	-0.00952675	0.0035545
13.75	-0.0095112	0.00172357	-0.00957719	0.00121778	-0.00686111	0.0008739	-0.0064457	0.00162531	-0.00927047	0.00273672	-0.0107751	0.00129613	-0.0103102	0.000984761	-0.0104126	0.000532755	-0.0101864	0.00359908
14	-0.00935896	0.0015387	-0.00948491	0.00154341	-0.00683619	0.000484675	-0.00596678	0.00129613	-0.00851526	0.00274496	-0.0102645	0.00099534	-0.0102779	0.000788334	-0.00995119	0.000686034	-0.00974307	0.00386414
14.25	-0.00909964	0.00181939	-0.00931623	0.0011119	-0.00656729	0.000686133	-0.00578112	0.00148247	-0.00864204	0.00271547	-0.0100947	0.000988366	-0.0101442	0.00098749	-0.00980798	0.000695744	-0.00987889	0.00377452
14.5	-0.00836415	0.00114624	-0.0090728	0.00121058	-0.00649089	0.000933582	-0.00549525	0.00188159	-0.00822829	0.00256649	-0.0102855	0.00111606	-0.00989751	0.000790988	-0.00990984	0.00071934	-0.0095796	0.00363089
14.75	-0.00877352	0.00128603	-0.00862838	0.001344	-0.00608892	0.000811473	-0.00521731	0.00145842	-0.0080618	0.00277547	-0.00998542	0.00101362	-0.00987753	0.000715423	-0.00961602	0.000596933	-0.00942434	0.00385273
15	-0.00915632	0.00137554	-0.0092297	0.00102856	-0.00701417	0.000840623	-0.00602647	0.00124773	-0.00858398	0.00250709	-0.0105624	0.000951682	-0.0106963	0.00082443	-0.0103096	0.000766008	-0.0101157	0.00367368
15.25	-0.00877187	0.00106439	-0.00901174	0.00115376	-0.0064939	0.000704001	-0.00537147	0.00122043	-0.00826416	0.00235244	-0.0100144	0.000880544	-0.0103499	0.000922172	-0.00992818	0.000594007	-0.010032	0.00397437
15.5	-0.00855446	0.00102319	-0.00892685	0.00123445	-0.00627594	0.000818167	-0.00507602	0.00158097	-0.00787067	0.00235005	-0.0098548	0.000916595	-0.0101563	0.000657704	-0.010205	0.000760703	-0.00960397	0.00360353
15.75	-0.008644	0.00141473	-0.00885839	0.0013541	-0.00602073	0.000671818	-0.00481287	0.00122149	-0.00787587	0.00255018	-0.00996296	0.000845239	-0.010291	0.000838711	-0.0102061	0.000748472	-0.00993229	0.00365475
16	-0.00891015	0.00158045	-0.00831375	0.00136247	-0.00586109	0.000594371	-0.00460065	0.00128865	-0.00764202	0.00234364	-0.0100541	0.000813342	-0.0102204	0.000803813	-0.0100862	0.000495061	-0.00976306	0.00370938
16.25	-0.00883321	0.00133069	-0.0083948	0.00109142	-0.00594159	0.000661377	-0.00425097	0.00128862	-0.00739421	0.00261239	-0.00995119	0.000860313	-0.0104378	0.000682659	-0.0102633	0.000658337	-0.00966914	0.00366097
16.5	-0.00859936	0.00146842	-0.00813385	0.00104191	-0.0052929	0.000594397	-0.00419155	0.0013846	-0.00708232	0.00229039	-0.00963026	0.00115666	-0.0101848	0.000728589	-0.0102193	0.000510291	-0.00948513	0.00398066
16.75	-0.00871437	0.00143751	-0.0080569	0.00133628	-0.00534218	0.000912577	-0.00380381	0.00134532	-0.00701002	0.00237706	-0.00962068	0.000882384	-0.0103512	0.000818167	-0.0103365	0.000537553	-0.00968337	0.00381832
17	-0.00838605	0.00137185	-0.00783729	0.00118537	-0.00501222	0.000596186	-0.00338321	0.00151524	-0.00680384	0.00252209	-0.00910835	0.000983566	-0.0100771	0.000742382	-0.00994351	0.000584126	-0.00928414	0.00391009
17.25	-0.00814426	0.00130907	-0.00791999	0.00121461	-0.00516063	0.000739172	-0.00321974	0.00112975	-0.00637365	0.0025631	-0.00945309	0.00118185	-0.010007	0.000703136	-0.0101927	0.000531352	-0.00944214	0.00372536
17.5	-0.00838386	0.00155492	-0.00760865	0.00117359	-0.00451988	0.000888618	-0.00264799	0.00120457	-0.00587392	0.00229124	-0.009113	0.00122216	-0.0101084	0.000810469	-0.00994132	0.000491824	-0.00938052	0.0041342
17.75	-0.00834032	0.00148969	-0.00765629	0.00100637	-0.00448483	0.000728521	-0.00292044	0.00133272	-0.00610886	0.00239043	-0.00929126	0.00104246	-0.0103184	0.000637017	-0.0103014	0.000582444	-0.00986738	0.00387495
18	-0.00791287	0.00137247	-0.0073455	0.00111592	-0.00433943	0.000656235	-0.00194398	0.00130838	-0.00561022	0.00242818	-0.0088107	0.00101426	-0.0100133	0.000722033	-0.0100733	0.000555117	-0.00944049	0.00372658
18.25	-0.00769381	0.00146788	-0.00717408	0.00111396	-0.00434408	0.000763343	-0.00232459	0.00119778	-0.00603766	0.00248494	-0.00936163	0.000874762	-0.0106508	0.000773177	-0.0106021	0.000355064	-0.00954865	0.00413507
18.5	-0.00799173	0.00157387	-0.0068945	0.00135764	-0.00379505	0.000607062	-0.00205241	0.00126147	-0.00546728	0.00250391	-0.0095503	0.00114874	-0.0107935	0.000921306	-0.0106508	0.000320497	-0.00997335	0.00387285
18.75	-0.00802459	0.0013894	-0.00722063	0.00119219	-0.00373974	0.000686617	-0.00180459	0.00115645	-0.00588623	0.00252384	-0.00927291	0.00108426	-0.0110919	0.000623028	-0.0112278	0.000367648	-0.0100465	0.0040153
19	-0.00762891	0.00148783	-0.00687259	0.00126925	-0.00352588	0.000858454	-0.00166768	0.00106825	-0.00546399	0.00239144	-0.00922033	0.000881203	-0.0109594	0.000760384	-0.010969	0.000363741	-0.0101505	0.0039483
19.25	-0.0077179	0.00158596	-0.00677812	0.00119927	-0.00323781	0.000641734	-0.00125118	0.00108122	-0.00504011	0.00247869	-0.00925155	0.00114327	-0.0113586	0.000628555	-0.011345	0.000364516	-0.010047	0.00394139
19.5	-0.00768121	0.0016479	-0.00651443	0.00132503	-0.00300752	0.000937741	-0.000759937	0.00129635	-0.00496371	0.0025468	-0.00868829	0.00108317	-0.0108972	0.000834833	-0.0112431	0.000295254	-0.00989641	0.00391262
19.75	-0.00703471	0.00161132	-0.00608534	0.00131638	-0.00240127	0.000700179	-0.000280467	0.00118973	-0.00420685	0.00268995	-0.00857054	0.00091282	-0.010578	0.000536595	-0.0109197	0.000277905	-0.00972992	0.00394275
20	-0.00690573	0.00163134	-0.00598868	0.00157208	-0.00204885	0.000590004	0.000315384	0.00121197	-0.00418275	0.00272536	-0.00867761	0.00123815	-0.0107529	0.000467893	-0.0112759	0.000366261	-0.0102899	0.00394353
20.25	-0.0067847	0.00171854	-0.00534518	0.00147485	-0.00160689	0.000708454	0.000541021	0.00134656	-0.00349052	0.00245067	-0.00835613	0.00112159	-0.0105481	0.000497923	-0.0111242	0.000244886	-0.00953139	0.00423154
20.5	-0.00626224	0.00196181	-0.00459161	0.00176343	0.000124238	0.0010131	0.00228009	0.00147509	-0.00222407	0.00256094	-0.00720689	0.000909652	-0.0102433	0.000738673	-0.0106746	0.000520774	-0.00934657	0.00390517
20.75	-0.00603195	0.00201612	-0.00448263	0.00154235	-0.000307308	0.000670561	0.00236936	0.0015039	-0.0022112	0.00285549	-0.00746401	0.00120119	-0.0101631	0.000671111	-0.0104178	0.000355931	-0.00948485	0.00400658
21	-0.00559328	0.00209508	-0.00390923	0.00175275	0.000362748	0.000603753	0.0031662	0.00149897	-0.000610408	0.00296118	-0.00568989	0.00135579	-0.0102097	0.000901463	-0.0107789	0.000281824	-0.00879261	0.00396675
21.25	-0.00529672	0.00202938	-0.00368579	0.00203496	0.00101528	0.000678744	0.00334665	0.00138008	-0.00126595	0.00277669	-0.00680573	0.00110403	-0.0100697	0.000655544	-0.010458	0.000390379	-0.00913216	0.00394464
21.5	-0.00529234	0.00223388	-0.00318441	0.00218199	0.00155965	0.000827061	0.003908	0.00148283	-0.00136753	0.00275284	-0.0069514	0.00100117	-0.0103761	0.00078092	-0.0107502	0.000549868	-0.00980878	0.00377705
21.75	-0.00421675	0.0023347	-0.00257651	0.0022365	0.00286827	0.00100092	0.00514652	0.00146649	-0.000636142	0.00266036	-0.00625451	0.00138218	-0.0100654	0.000908251	-0.0101919	0.00054571	-0.00916063	0.0039337
22	-0.00413651	0.00253625	-0.0021362	0.00199793	0.00384693	0.00121956	0.00589626	0.00147711	-0.000654484	0.00292999	-0.00603161	0.000997275	-0.0102748	0.000654058	-0.0107937	0.000358779	-0.00933506	0.00413232
22.25	-0.00336733	0.00259815	-0.00083771	0.00227475	0.00436528	0.000938241	0.00686534	0.00139113	0.000252428	0.0030335	-0.00616634	0.00127317	-0.0104747	0.000553557	-0.0105057	0.000438108	-0.00950538	0.00370124
22.5	-0.00256064	0.00258213	9.74077e-05	0.00255692	0.00564898	0.000905647	0.007867	0.00174657	0.000931521	0.00281224	-0.00508856	0.000808092	-0.0100462	0.000575175	-0.0102995	0.000179749	-0.00897881	0.00399662
22.75	-0.00275231	0.00261478	0.000292378	0.00276402	0.00599785	0.000565934	0.00855732	0.00195136	0.00172726	0.00292304	-0.00549792	0.000890533	-0.0101782	0.000849281	-0.010354	0.000369201	-0.00894951	0.00395961
23	-0.00175558	0.00302693	0.000914791	0.00282253	0.00709699	0.000562641	0.0095546	0.00196894	0.00198712	0.00294697	-0.00478187	0.000602052	-0.0101051	0.000518282	-0.0110769	0.00016435	-0.00905521	0.00444069
23.25	-0.00146532	0.00313835	0.0016941	0.00288381	0.00796229	0.000840492	0.0104459	0.00222195	0.00241375	0.00285865	-0.00508143	0.000966681	-0.0100779	0.00071574	-0.0108731	0.000273227	-0.00917926	0.00437623
23.5	-0.00042587	0.00353648	0.00300985	0.00319284	0.00989825	0.000747842	0.0120897	0.00255077	0.00323743	0.00332186	-0.00445738	0.000704996	-0.0101949	0.000309193	-0.0105325	0.000544501	-0.00888516	0.00407675
23.75	0.000758148	0.00325509	0.00441211	0.00333623	0.0105951	0.00109968	0.0122658	0.00241764	0.00407314	0.00315396	-0.00367314	0.000682112	-0.00966584	0.000872515	-0.010512	0.000306031	-0.00899031	0.00378437
24	0.000424909	0.00377024	0.00435845	0.0033728	0.0109643	0.00134624	0.012668	0.00232173	0.00349948	0.00335559	-0.00456992	0.000845291	-0.0106431	0.000615652	-0.0111585	0.000574074	-0.0096527	0.00405876
24.25	0.00117246	0.00395999	0.00497457	0.00358304	0.0120015	0.000870542	0.0138055	0.00286516	0.0039294	0.00309137	-0.00442123	0.000756255	-0.0109115	0.000475155	-0.0115922	0.000318492	-0.0098378	0.00364668
24.5	0.00224888	0.00412067	0.00587053	0.0037516	0.0136281	0.00106787	0.0149786	0.0026373	0.00492339	0.00370019	-0.00389767	0.000938687	-0.0109438	0.000415863	-0.0113329	0.000219235	-0.00989887	0.00396147
24.75	0.00354901	0.00430379	0.00764082	0.00422178	0.0160205	0.00112416	0.0171933	0.00292194	0.00647899	0.0035445	-0.00308249	0.000662788	-0.0100826	0.000247275	-0.0106785	0.000620897	-0.00886517	0.00429957
25	0.00485462	0.00495354	0.00870191	0.0045469	0.0175405	0.0012393	0.0184428	0.00374671	0.00677063	0.00368141	-0.00288287	0.000788201	-0.0102877	0.000169825	-0.0110273	0.000392863	-0.00950784	0.00393262
25.25	0.00600469	0.00492872	0.0111236	0.00506938	0.0199576	0.00098626	0.020985	0.00399778	0.00867756	0.003641	-0.00156795	0.000832579	-0.0101768	0.000451965	-0.0108077	0.00035365	-0.00912175	0.00406479
25.5	0.00800527	0.00566536	0.0136721	0.00533893	0.0230595	0.00170594	0.0233982	0.0041624	0.00973426	0.00405139	-0.00146718	0.000825233	-0.00937448	0.000101293	-0.0102075	0.000462087	-0.00852837	0.00383999
25.75	0.00981226	0.00607829	0.0151078	0.00559362	0.0259029	0.00123803	0.0249199	0.0039085	0.0113706	0.0041112	-0.000809999	0.00099699	-0.0091776	0.000420102	-0.00993008	0.000207624	-0.00880411	0.00396799
26	0.0105026	0.00641616	0.0169811	0.00619737	0.0274142	0.00166149	0.0266913	0.0042475	0.0120864	0.00394949	-0.000403639	0.00108519	-0.00938078	0.000334417	-0.0102075	0.000605349	-0.00865405	0.00388558
26.25	0.0121015	0.00687281	0.0189222	0.0066585	0.0299638	0.000740421	0.0294159	0.00488667	0.0128967	0.0043204	0.000365542	0.000863764	-0.009254	0.000468602	-0.0100229	0.0007063	-0.00841801	0.00374916
26.5	0.0140018	0.00734145	0.0204094	0.00709654	0.0327319	0.00132753	0.0316087	0.00529267	0.0142007	0.00447195	0.000228906	0.00082774	-0.00952755	0.000353621	-0.0103151	0.00029119	-0.00893609	0.00412503
26.75	0.0150917	0.00779797	0.0222564	0.00750115	0.0354395	0.00160306	0.0338026	0.00569802	0.0155662	0.00427489	0.000494795	0.0010622	-0.00963516	0.000407714	-0.010472	0.000489842	-0.00891063	0.00396532
27	0.0173798	0.00822747	0.0254574	0.00812603	0.0383898	0.00154761	0.0359694	0.00630927	0.0163765	0.00449311	0.00123961	0.000963002	-0.00939283	0.000160356	-0.0106067	0.000424105	-0.00875208	0.00414014
27.25	0.0185816	0.00881182	0.0268873	0.00862384	0.0415894	0.00161336	0.0385434	0.00686544	0.0173888	0.00466346	0.00137296	0.00126673	-0.00975865	0.000247542	-0.0108384	0.000302121	-0.00909874	0.00379999
27.5	0.0215778	0.00967867	0.031291	0.00877194	0.0454701	0.000816518	0.0431711	0.00722744	0.0198306	0.00560036	0.00279933	0.00145829	-0.00908559	0.00024836	-0.00997279	0.000327003	-0.00830218	0.00392463
27.75	0.0249574	0.00981033	0.0353114	0.0103058	0.050586	0.00140927	0.0479178	0.00641026	0.0233832	0.00565557	0.00492504	0.00117954	-0.00781394	0.000470069	-0.00848154	0.000589025	-0.00814747	0.00386261
28	0.0267239	0.0106347	0.0360077	0.00991726	0.052117	0.0017341	0.0490151	0.00813021	0.022893	0.00530888	0.00366188	0.00109497	-0.00873455	0.000143654	-0.00984766	0.000753894	-0.00885175	0.00358065
28.25	0.0275588	0.0112443	0.0395867	0.0111853	0.0550645	0.00191709	0.0524525	0.00933342	0.0243898	0.00525343	0.00466464	0.000918958	-0.00888405	0.00043277	-0.0105473	0.000312307	-0.00867349	0.00382606
28.5	0.0296826	0.0117293	0.0423578	0.0115164	0.0593127	0.00223603	0.0556368	0.00931633	0.0266571	0.00601532	0.00522106	0.00107358	-0.00892266	0.000450826	-0.010415	0.000444963	-0.00869731	0.00394641
28.75	0.0319217	0.012235	0.0447886	0.0122848	0.0622676	0.00197309	0.0597631	0.0102821	0.0281289	0.00603795	0.00619506	0.00139065	-0.00888925	0.000367527	-0.0107206	0.000421786	-0.00875728	0.0039668
29	0.0347144	0.0129609	0.0485373	0.0135958	0.0664801	0.001907	0.0628653	0.0102811	0.0301777	0.00634567	0.00708117	0.00188141	-0.00880272	0.000232403	-0.0107762	0.000246207	-0.00884792	0.00396572
29.25	0.0373884	0.0134711	0.0509796	0.0129008	0.0694731	0.00191539	0.0659007	0.0103013	0.0319217	0.00647592	0.00742236	0.00152431	-0.00889774	0.000338218	-0.0107417	0.000384685	-0.00914967	0.00398576
29.5	0.0397543	0.0143015	0.0544733	0.0139419	0.0735027	0.00307089	0.0701343	0.0110028	0.035402	0.006504	0.00902124	0.00204729	-0.00893799	0.000572335	-0.010659	0.000315907	-0.00888981	0.00371765
29.75	0.0430777	0.0146461	0.0584244	0.0148499	0.0784043	0.00228091	0.0750734	0.0117398	0.0379355	0.00755008	0.00964995	0.00157894	-0.00868224	0.000532705	-0.0106585	0.0001815	-0.00861024	0.00370654
30	0.0456865	0.0147518	0.0609335	0.014411	0.0828501	0.00214137	0.0799144	0.0119799	0.0404936	0.00762265	0.0108219	0.00214613	-0.00853903	0.000323526	-0.0103296	0.000253955	-0.008869	0.00382522
30.25	0.0483834	0.0156972	0.0629839	0.0137083	0.0868239	0.00240112	0.084495	0.01174	0.0447157	0.00851746	0.0129638	0.00235361	-0.00835392	0.000157954	-0.010354	0.000525561	-0.00817786	0.00368195
30.5	0.0519878	0.015869	0.065665	0.0132961	0.091611	0.00137326	0.0887245	0.0119243	0.0477714	0.00899479	0.0138811	0.0023518	-0.00810145	0.000279833	-0.0101264	0.000618944	-0.00851686	0.00412361
30.75	0.0545204	0.015694	0.0698581	0.0135986	0.0933145	0.00433864	0.0925463	0.0122229	0.0504735	0.00885093	0.0144512	0.00256957	-0.00860146	0.000336005	-0.0108227	0.000494705	-0.00885367	0.00417843
31	0.0587037	0.0173023	0.074057	0.0144044	0.0983365	0.00428557	0.0990205	0.0122902	0.0537011	0.00950729	0.016126	0.00276016	-0.00833256	0.000297434	-0.0108482	0.000320086	-0.00885887	0.00363972
31.25	0.0616287	0.0178427	0.078278	0.0150608	0.101891	0.00482815	0.101502	0.0128385	0.0564547	0.00995768	0.0171422	0.00267617	-0.00875616	0.00026884	-0.0112039	0.000126873	-0.0094454	0.00378927
31.5	0.0668942	0.0186876	0.0852565	0.016402	0.110007	0.00467557	0.107447	0.0123542	0.0614392	0.0107707	0.0191277	0.00311196	-0.00832982	0.000261564	-0.0111631	0.000179749	-0.00880958	0.00410659
31.75	0.0718819	0.0199629	0.0919286	0.0186157	0.116719	0.00257384	0.114659	0.0146577	0.066036	0.0115545	0.0208328	0.00356855	-0.00816799	0.000217315	-0.0105166	0.000299588	-0.00878466	0.00380985
32	0.077525	0.02148	0.0981908	0.0192523	0.126106	0.00278661	0.120726	0.0142776	0.0697986	0.0116043	0.0226031	0.00382295	-0.00792291	0.000417584	-0.0108857	0.000396463	-0.00884819	0.00385889
32.25	0.0848537	0.0226947	0.103228	0.0187496	0.13691	0.00343206	0.129352	0.0155044	0.0781972	0.0127497	0.027337	0.00417396	-0.00597136	0.000737458	-0.00930383	0.00033014	-0.00778383	0.00417931
32.5	0.0859463	0.0226168	0.104625	0.0181133	0.142331	0.00367666	0.133041	0.0152228	0.0789209	0.0132539	0.0279123	0.00455631	-0.00740729	0.000599393	-0.0105755	0.000376645	-0.00873154	0.0040174
32.75	0.0926189	0.0232813	0.112343	0.019503	0.147972	0.00680382	0.139726	0.0156767	0.0831683	0.0128286	0.0308464	0.00458929	-0.00728845	0.0005082	-0.0099569	0.000383978	-0.00832847	0.00374977
33	0.0984411	0.0246867	0.119075	0.0209316	0.154542	0.00772854	0.146953	0.0151422	0.0891084	0.0139761	0.0332522	0.00463235	-0.00707569	0.00046284	-0.0106174	0.000292023	-0.00856176	0.00415669
33.25	0.10436	0.0248746	0.125589	0.0217168	0.163371	0.00637612	0.151115	0.0141463	0.0923292	0.0142555	0.0357934	0.00512643	-0.00706556	0.000701075	-0.0102529	0.000503033	-0.00840212	0.00407064
33.5	0.109693	0.0253794	0.130071	0.0213466	0.166797	0.00846955	0.15779	0.0156903	0.0972285	0.0142746	0.0391801	0.00581529	-0.00677119	0.000445075	-0.0102094	0.000400492	-0.00874577	0.00405936
33.75	0.115439	0.0269789	0.137004	0.0207924	0.172333	0.00555042	0.1663	0.0152623	0.101166	0.0149686	0.0430876	0.00614643	-0.00660197	0.000429442	-0.00979945	0.000520389	-0.00835229	0.00415084
34	0.120092	0.0265892	0.139878	0.0212098	0.179789	0.00462634	0.173426	0.0142094	0.104637	0.0151332	0.0461528	0.00701062	-0.00649682	0.000533873	-0.0102099	0.000359623	-0.00862118	0.00391556
34.25	0.121812	0.0250019	0.144079	0.0208862	0.185032	0.00555529	0.179908	0.0143728	0.109999	0.0157393	0.0487402	0.00670025	-0.00633033	0.000303531	-0.0102869	0.000378014	-0.0089966	0.00387283
34.5	0.125453	0.0241907	0.149809	0.0219284	0.193721	0.00618679	0.188311	0.0147682	0.114577	0.017199	0.0523799	0.00763425	-0.00628241	0.000582721	-0.0106182	0.000457449	-0.00895635	0.00386666
34.75	0.131592	0.0262541	0.15342	0.0209268	0.200811	0.00650056	0.196658	0.0132276	0.119152	0.0169796	0.0565544	0.00751295	-0.00600118	0.000623525	-0.0104065	0.000226986	-0.00882902	0.00370325
35	0.135521	0.0267151	0.15982	0.0221807	0.208381	0.00747918	0.203164	0.0144483	0.124212	0.0176669	0.0610542	0.00779875	-0.00572161	0.000909888	-0.0102781	0.00041171	-0.00879506	0.00404793
35.25	0.141298	0.0279535	0.165065	0.0223461	0.213419	0.00518004	0.212688	0.0126833	0.129397	0.0196835	0.0646701	0.0080998	-0.00541711	0.000680672	-0.0104336	0.000549249	-0.00881204	0.0038611
35.5	0.14574	0.0301039	0.169474	0.0216749	0.219607	0.00529225	0.220553	0.0112451	0.135583	0.0207207	0.0693989	0.00794847	-0.00507072	0.000848818	-0.0101308	0.000756028	-0.00871702	0.00391704
35.75	0.151545	0.0295597	0.176583	0.0223158	0.227448	0.00903852	0.229308	0.00854398	0.142077	0.0213866	0.0747295	0.00905745	-0.00445023	0.00102005	-0.00998401	0.000383587	-0.00808339	0.00370995
36	0.153108	0.0320753	0.17896	0.0224707	0.230453	0.00912378	0.237244	0.00690309	0.148886	0.0240433	0.0781575	0.00870894	-0.00337135	0.000784014	-0.00977015	0.000291941	-0.00784845	0.00364949
36.25	0.158277	0.0327665	0.183984	0.0250194	0.236083	0.0105493	0.243013	0.00456386	0.154611	0.0243236	0.0841853	0.00873882	-0.00350799	0.000875701	-0.00975153	0.000530648	-0.00805792	0.00354508
36.5	0.161355	0.0333638	0.188369	0.0245943	0.245019	0.0105317	0.251609	0.00412479	0.159674	0.0246154	0.087713	0.00777521	-0.00306932	0.00118745	-0.00956478	0.000406898	-0.00781449	0.00400284
36.75	0.165889	0.0342045	0.194353	0.0243965	0.249789	0.0117274	0.257786	0.00363985	0.164564	0.0265935	0.0909524	0.00813668	-0.00252769	0.00125164	-0.0100018	0.000229124	-0.00854095	0.00359577
37	0.169052	0.0344286	0.199466	0.0270796	0.255402	0.00717224	0.265526	0.00473344	0.17255	0.0293771	0.0952879	0.00783408	-0.00225276	0.00146123	-0.00966445	0.0006192	-0.00832353	0.0039167
37.25	0.174305	0.0358239	0.205561	0.0264639	0.263407	0.00838669	0.274904	0.00728359	0.180772	0.0285471	0.101466	0.00878723	-0.0016539	0.00125599	-0.00973455	0.000509298	-0.00790568	0.00401694
37.5	0.179766	0.0364818	0.211775	0.0279611	0.27022	0.00774069	0.28233	0.00779342	0.186007	0.0308422	0.106764	0.0086986	-0.000641838	0.00168479	-0.0092047	0.000519933	-0.0073175	0.00386012
37.75	0.182524	0.0375343	0.216339	0.0285297	0.279315	0.0071142	0.29078	0.0102616	0.18938	0.0339152	0.109396	0.00801214	3.23237e-05	0.00151944	-0.00922962	0.000452961	-0.00791362	0.00387963
38	0.186921	0.0385022	0.220974	0.0292283	0.285824	0.0101925	0.300134	0.00955341	0.198292	0.0341195	0.114062	0.00826627	0.000326418	0.00181395	-0.00876083	0.000614211	-0.00754395	0.00384195
38.25	0.1901	0.0399375	0.224779	0.0303144	0.286839	0.0138662	0.304723	0.0120853	0.200688	0.0371614	0.117722	0.00828933	0.00123142	0.00194599	-0.00900207	0.00035321	-0.00753272	0.00409529
38.5	0.191345	0.0405148	0.230844	0.0311862	0.295718	0.0133522	0.31233	0.0153642	0.208501	0.037876	0.121497	0.00894967	0.00123005	0.00214651	-0.00952015	0.000355509	-0.00833832	0.0038576
38.75	0.20097	0.0437002	0.239999	0.0331548	0.308599	0.00990365	0.324263	0.0132299	0.216036	0.0380789	0.127372	0.00853327	0.00211233	0.0021122	-0.00901576	0.000436928	-0.0077463	0.00410542
39	0.206979	0.0445279	0.247357	0.0344038	0.318836	0.0173844	0.334225	0.015097	0.223338	0.0394471	0.13336	0.00843686	0.00486537	0.0025422	-0.00815348	0.000326568	-0.00702669	0.00414276
39.25	0.210927	0.0441854	0.252373	0.0353838	0.326746	0.0132525	0.334373	0.011906	0.22965	0.0434058	0.1391	0.00858013	0.00459676	0.0027462	-0.00784488	0.000710876	-0.00709049	0.00404289
39.5	0.216203	0.0464709	0.258705	0.0370303	0.330475	0.0155949	0.343699	0.0138572	0.232503	0.0444466	0.14482	0.00979975	0.00547793	0.00288571	-0.00760829	0.000685972	-0.00670276	0.00405952
39.75	0.215698	0.0459177	0.262069	0.0364186	0.335441	0.0134984	0.346648	0.0110903	0.245606	0.045647	0.150825	0.00921613	0.00649356	0.0028628	-0.00809816	0.000766393	-0.00679804	0.00350474
40	0.216163	0.0458826	0.263081	0.0356779	0.337781	0.0147328	0.34962	0.0191002	0.238297	0.0470328	0.152116	0.0102073	0.00632105	0.00301167	-0.00818743	0.000615584	-0.00854451	0.0035979
40.25	0.219216	0.0476453	0.267685	0.037672	0.346083	0.0174464	0.35743	0.0228302	0.244863	0.0465132	0.155481	0.00789475	0.00685338	0.00291154	-0.00862857	0.000656882	-0.00815951	0.00383085
40.5	0.225635	0.0469352	0.276324	0.0382119	0.355055	0.0193105	0.364623	0.0229631	0.249065	0.0463205	0.160093	0.00928665	0.00718772	0.00315134	-0.00882052	0.000511479	-0.00800726	0.00379596
40.75	0.225336	0.0470844	0.275711	0.0359561	0.360753	0.0180568	0.373262	0.0208806	0.256236	0.0506401	0.167887	0.00965355	0.00818664	0.00332146	-0.00818086	0.000495966	-0.00780107	0.00382471
41	0.227764	0.0492116	0.282534	0.037097	0.368311	0.0153463	0.381676	0.0242569	0.25973	0.0492533	0.171552	0.00936641	0.00932084	0.00348437	-0.00850972	0.000617111	-0.00784707	0.00381928
41.25	0.231735	0.0511241	0.288765	0.0382678	0.374039	0.0197127	0.392501	0.0213282	0.265855	0.0488491	0.176635	0.00753163	0.010481	0.0037228	-0.00874987	0.000730679	-0.00726108	0.00377388
41.5	0.237302	0.0492251	0.293105	0.0391241	0.379332	0.0183491	0.398737	0.0247088	0.269518	0.0520188	0.181192	0.00508957	0.011176	0.00429602	-0.00822056	0.000810304	-0.00808995	0.00363704
41.75	0.241743	0.0507027	0.300099	0.0399856	0.39112	0.0185814	0.407011	0.0278282	0.275679	0.0532241	0.186873	0.00588192	0.0121826	0.00485797	-0.00858229	0.000733743	-0.00767785	0.00387453
42	0.244059	0.0542983	0.305154	0.0408231	0.397489	0.0200004	0.416994	0.0250233	0.284043	0.0532004	0.190917	0.00535034	0.0143165	0.0052131	-0.00832872	0.00100969	-0.00766196	0.00406044
42.25	0.245317	0.0546489	0.309076	0.0434406	0.403769	0.020127	0.42909	0.0287073	0.287677	0.0543034	0.197625	0.00313622	0.0156717	0.00634904	-0.00819619	0.000697497	-0.00784707	0.0036446
42.5	0.250038	0.055966	0.316276	0.0415197	0.410195	0.0184158	0.432236	0.0252782	0.290542	0.0532749	0.202097	0.00403405	0.0181909	0.00683591	-0.0080434	0.000789399	-0.00727587	0.00379001
42.75	0.253029	0.0557593	0.317242	0.0419614	0.417155	0.0193564	0.443325	0.0301583	0.300217	0.0574059	0.206995	0.00323379	0.0198687	0.00767674	-0.00846016	0.000715646	-0.00647001	0.00390491
43	0.257764	0.0586596	0.327299	0.0404668	0.421698	0.022827	0.451533	0.0266941	0.3043	0.0585436	0.213268	0.00316813	0.0213975	0.00778241	-0.00810117	0.000933008	-0.00766525	0.00407048
43.25	0.263276	0.0601969	0.331363	0.0451512	0.431746	0.0235786	0.458782	0.0288486	0.306879	0.0576743	0.215439	0.00229594	0.0232737	0.00877646	-0.00825753	0.00103539	-0.00731092	0.00396839
43.5	0.260416	0.0567552	0.331601	0.0455312	0.433366	0.0232812	0.464213	0.0291402	0.314345	0.0569775	0.220228	0.00356344	0.0252187	0.00913508	-0.00810528	0.00124128	-0.00761569	0.00372554
43.75	0.268114	0.0557176	0.348801	0.0492311	0.450193	0.0207816	0.480729	0.0313846	0.322998	0.0576895	0.225844	0.00105462	0.0276364	0.0104361	-0.00799657	0.00104572	-0.00795359	0.00403081
44	0.264979	0.0583282	0.341315	0.0460974	0.451514	0.0217263	0.481375	0.0344225	0.32808	0.0556779	0.229884	0.00216327	0.0297708	0.0109864	-0.00786294	0.00124083	-0.00780846	0.00403358
44.25	0.264267	0.0552937	0.344606	0.047	0.450438	0.020297	0.482503	0.0306107	0.328267	0.0573646	0.228677	0.00185716	0.0309138	0.0117625	-0.00812609	0.00137833	-0.00817375	0.00371152
44.5	0.263478	0.0541014	0.347192	0.0468799	0.457369	0.0226407	0.48893	0.0352367	0.336036	0.0557803	0.232302	0.00235439	0.0334656	0.0120105	-0.00858091	0.00142306	-0.00788732	0.0039319
44.75	0.263691	0.0509689	0.348017	0.0467403	0.461011	0.0251152	0.499333	0.0333922	0.342682	0.0590048	0.235381	0.00344626	0.0355883	0.0123959	-0.00847165	0.00158512	-0.00820031	0.00425434
45	0.258643	0.049974	0.345616	0.0413316	0.458016	0.0218241	0.499735	0.0341912	0.346581	0.0590294	0.238576	0.00384489	0.0378367	0.0130621	-0.00843086	0.00159887	-0.00793196	0.00397179
45.25	0.260893	0.0482718	0.347422	0.0380548	0.457424	0.0208397	0.508916	0.034209	0.353578	0.0580118	0.244449	0.00255084	0.0407464	0.0137153	-0.00847056	0.00146695	-0.0081732	0.00373475
45.5	0.257339	0.0442535	0.345495	0.0321363	0.451448	0.0209813	0.514528	0.0395644	0.361775	0.0583232	0.246873	0.00193557	0.0430863	0.0138263	-0.0087882	0.00161027	-0.0084054	0.00374979
45.75	0.258197	0.0459989	0.345689	0.0323763	0.446179	0.0218034	0.520549	0.0383929	0.368335	0.0605078	0.252039	0.00378869	0.04591	0.0147555	-0.00829175	0.00178704	-0.00827342	0.0038186
46	0.255191	0.0439486	0.346281	0.0308068	0.446145	0.0209319	0.524925	0.0378367	0.367429	0.0608846	0.254354	0.00265681	0.0488539	0.0148281	-0.00863869	0.00189269	-0.00837364	0.00365906
46.25	0.257418	0.0407004	0.348203	0.0308019	0.449636	0.0225992	0.532286	0.0343485	0.378742	0.0615702	0.260296	0.00345417	0.0524783	0.015891	-0.00793742	0.00206545	-0.00809625	0.0037548
46.5	0.253956	0.0393059	0.343669	0.0300064	0.447151	0.0184711	0.541673	0.0339292	0.38108	0.0636915	0.264616	0.00408456	0.05463	0.0169116	-0.00782871	0.00216846	-0.00799138	0.00364807
46.75	0.255039	0.0396286	0.343259	0.0275753	0.439913	0.0190588	0.541832	0.044144	0.386536	0.0614963	0.266048	0.00407821	0.0567782	0.0164138	-0.00806256	0.0024077	-0.0082077	0.00396939
47	0.250282	0.03562	0.338289	0.0294718	0.443261	0.0217883	0.546855	0.0460173	0.390828	0.0668586	0.271644	0.00281294	0.0589253	0.0164124	-0.00811759	0.00233365	-0.00853109	0.00357054
47.25	0.248806	0.0375674	0.337103	0.0260772	0.436206	0.0210835	0.550196	0.0479207	0.395237	0.0671375	0.277642	0.00213895	0.0612728	0.0163978	-0.00789114	0.00255729	-0.00831586	0.00375103
47.5	0.251984	0.0370587	0.336759	0.0268103	0.436414	0.0214574	0.558469	0.0545774	0.405605	0.0667455	0.290086	0.0013223	0.066332	0.0168965	-0.00775093	0.00267883	-0.00830573	0.0039169
47.75	0.246779	0.0364409	0.335911	0.0292142	0.437324	0.0206638	0.55821	0.0573225	0.407774	0.0672353	0.29038	0.000622217	0.0689323	0.0171919	-0.00715482	0.0026006	-0.00826767	0.00379503
48	0.243043	0.0354695	0.33236	0.0265882	0.428602	0.0189532	0.548259	0.0649788	0.410515	0.0690833	0.293114	0.00301775	0.0704668	0.0175945	-0.0078591	0.00274914	-0.00860119	0.00371823
48.25	0.240944	0.0377974	0.332831	0.0252271	0.427022	0.0179072	0.54957	0.0656993	0.414433	0.0679487	0.297917	0.0033218	0.0735816	0.0172645	-0.00805269	0.00274329	-0.00820496	0.0037758
48.5	0.238772	0.0366382	0.329413	0.0272897	0.426364	0.0214073	0.552954	0.0662239	0.422265	0.0665062	0.307946	0.00419614	0.077292	0.0182028	-0.0075138	0.00296682	-0.00836405	0.00380573
48.75	0.24512	0.038665	0.335622	0.0276162	0.426554	0.0152663	0.548281	0.0640882	0.428324	0.0713809	0.31606	0.00249134	0.0808389	0.0183862	-0.00706034	0.00296326	-0.00790759	0.00462458
49	0.237662	0.033832	0.325292	0.0254058	0.419698	0.018977	0.544826	0.0664615	0.418246	0.0580212	0.313567	0.00263314	0.0837187	0.0184127	-0.00694041	0.00323442	-0.00866335	0.00405589
49.25	0.233731	0.0359482	0.321782	0.023445	0.414352	0.0194625	0.53629	0.0637751	0.416595	0.0506514	0.313422	0.0103742	0.0865775	0.0187944	-0.00718	0.00329064	-0.00875234	0.00391646
49.5	0.233243	0.0356476	0.322257	0.0227183	0.413502	0.0175948	0.539468	0.0636624	0.419192	0.0462723	0.319601	0.0107668	0.0905842	0.0191682	-0.00736127	0.00354961	-0.00866855	0.00393165
49.75	0.231766	0.0349075	0.319867	0.0228112	0.40905	0.0158836	0.536448	0.0648174	0.417158	0.0438984	0.32226	0.00885846	0.0937545	0.0190839	-0.00718191	0.00369979	-0.00918937	0.00417161
50	0.230326	0.035017	0.317537	0.0219441	0.409971	0.016198	0.537354	0.06927	0.417236	0.041787	0.329013	0.00803906	0.0980019	0.0189074	-0.00645408	0.00402015	-0.00897195	0.00398876
50.25	0.227951	0.0368229	0.316082	0.0224343	0.40461	0.0168605	0.529676	0.0660266	0.413193	0.0393796	0.331334	0.010829	0.100814	0.0189205	-0.00669861	0.00386114	-0.00897934	0.00393259
50.5	0.228044	0.0356457	0.318396	0.0226938	0.408858	0.016715	0.529916	0.0694394	0.418088	0.0352334	0.338587	0.00951614	0.105837	0.0191552	-0.00640671	0.00419917	-0.00899468	0.00375322
50.75	0.226825	0.035468	0.31446	0.0240749	0.404879	0.0167691	0.525081	0.0679931	0.418523	0.0337477	0.344353	0.00945998	0.110379	0.0191836	-0.00600199	0.0043162	-0.00914747	0.00395869
51	0.222829	0.0349491	0.31198	0.0219344	0.400413	0.0191998	0.518006	0.0668195	0.415966	0.0322216	0.346436	0.010657	0.111958	0.0185743	-0.00573035	0.00454816	-0.00939035	0.00388699
51.25	0.222513	0.0333592	0.312582	0.0225937	0.397063	0.0177733	0.517266	0.0664229	0.414754	0.031971	0.352976	0.0100589	0.117749	0.0189047	-0.00530592	0.00507705	-0.00920854	0.00387323
51.5	0.221513	0.0327609	0.309386	0.0232503	0.398534	0.020059	0.516831	0.065541	0.416349	0.0291682	0.361451	0.00902958	0.121886	0.0168413	-0.00485082	0.00520417	-0.0091943	0.00423331
51.75	0.220251	0.0360096	0.309409	0.0215598	0.394463	0.0172213	0.510289	0.0654498	0.409501	0.0318878	0.363638	0.011472	0.124266	0.0171909	-0.00430645	0.00561867	-0.00912803	0.003712
52	0.222003	0.037217	0.310978	0.0187391	0.397521	0.0184632	0.514807	0.0624139	0.409392	0.0319967	0.372885	0.00917541	0.129746	0.0169362	-0.00378454	0.00586509	-0.00912365	0.00390389
52.25	0.220057	0.0341885	0.309015	0.0201673	0.395532	0.0118183	0.51306	0.0656821	0.412638	0.0358359	0.377818	0.0104549	0.133959	0.0159598	-0.0033267	0.00658337	-0.00879862	0.00362026
52.5	0.21716	0.0335272	0.304293	0.0220305	0.390076	0.0196816	0.505639	0.0606495	0.401935	0.0297739	0.379019	0.0109852	0.137255	0.0159421	-0.00332286	0.00644945	-0.00868881	0.00392764
52.75	0.217991	0.0329491	0.305131	0.0194832	0.391276	0.0173424	0.507181	0.065358	0.399772	0.0309788	0.387638	0.0148678	0.140974	0.016231	-0.00324947	0.00694475	-0.0095782	0.003455
53	0.214983	0.0320935	0.303599	0.0173433	0.387277	0.0170945	0.50163	0.0628457	0.396119	0.0367058	0.392496	0.0106371	0.144504	0.0141086	-0.00206982	0.00729197	-0.00871182	0.00389154
53.25	0.212239	0.0343049	0.304881	0.0194739	0.382807	0.0179635	0.492626	0.0612942	0.385706	0.0350118	0.392389	0.0119527	0.148598	0.0162646	-0.00196632	0.00795468	-0.00961873	0.00407545
53.5	0.209044	0.0316383	0.297395	0.0191399	0.378912	0.0172936	0.491753	0.0619267	0.382146	0.0346419	0.399498	0.0112772	0.152882	0.0153469	-0.00166702	0.00797773	-0.0095741	0.00408611
53.75	0.207518	0.0319611	0.29524	0.0203842	0.374005	0.0167944	0.486984	0.0616367	0.381364	0.0349359	0.404234	0.0120513	0.154712	0.0145824	-0.00157885	0.00813125	-0.00976824	0.00352574
54	0.204861	0.0328181	0.293763	0.0198985	0.375318	0.0161726	0.485153	0.0607696	0.376083	0.0345898	0.405662	0.0101328	0.158872	0.0131398	-0.00108541	0.0086815	-0.00981753	0.00362779
54.25	0.205573	0.0324763	0.292479	0.0204852	0.372626	0.0184061	0.482939	0.0627871	0.371555	0.0383947	0.411698	0.0160232	0.16331	0.0130748	-0.000522964	0.00902646	-0.00990981	0.00386565
54.5	0.204233	0.0327753	0.290809	0.0213834	0.37159	0.017116	0.477287	0.0561681	0.37047	0.0359976	0.41394	0.0156579	0.166282	0.0118455	-0.000111404	0.00927345	-0.00996238	0.00381653
54.75	0.203949	0.0322327	0.29087	0.0186738	0.368912	0.0143845	0.477615	0.0613691	0.36968	0.0373969	0.415581	0.014773	0.171042	0.0134854	0.000289208	0.00938295	-0.0100054	0.00378316
55	0.200581	0.0295484	0.28797	0.0182823	0.366539	0.0181153	0.473976	0.0599805	0.364235	0.0360667	0.413559	0.0200358	0.175727	0.0111261	0.000379574	0.0099603	-0.0104271	0.00393924
55.25	0.198223	0.0306031	0.287835	0.0196177	0.365471	0.017703	0.472593	0.059669	0.362946	0.0333843	0.411764	0.0264939	0.17666	0.0111577	0.00128129	0.0102097	-0.0105974	0.00384217
55.5	0.196638	0.0291113	0.286394	0.0186908	0.360237	0.0154474	0.463178	0.0555848	0.35752	0.0345345	0.404145	0.0247541	0.180552	0.0109747	0.00143052	0.0108641	-0.010975	0.00380749
55.75	0.19778	0.0300317	0.283882	0.0205991	0.362169	0.0152449	0.468901	0.0604595	0.358555	0.0374623	0.405384	0.0247113	0.183894	0.0109257	0.0024979	0.0111472	-0.0107677	0.00382067
56	0.195531	0.0297413	0.282725	0.0199729	0.360163	0.0173194	0.46237	0.0583848	0.351945	0.0346052	0.399102	0.0208064	0.186432	0.0106985	0.00293247	0.0115937	-0.0111125	0.00378437
56.25	0.19432	0.0298615	0.281876	0.018213	0.357797	0.0136959	0.459877	0.0596504	0.3494	0.0369468	0.395032	0.0201706	0.189054	0.011396	0.00349272	0.0114809	-0.0113417	0.00379891
56.5	0.193113	0.0308916	0.278931	0.0187692	0.350945	0.0156361	0.45458	0.0604999	0.346258	0.03399	0.391747	0.0173261	0.191139	0.00946481	0.00447467	0.0121442	-0.0111152	0.00366305
56.75	0.192339	0.0308876	0.280282	0.017987	0.351707	0.0171609	0.453726	0.0581103	0.342872	0.0366122	0.39194	0.0177687	0.194021	0.0106032	0.00514692	0.0121761	-0.0115867	0.00356519
57	0.190657	0.0294698	0.276658	0.0184886	0.350737	0.0177227	0.4504	0.0591721	0.339332	0.0334522	0.388306	0.0200581	0.193028	0.0112331	0.00610504	0.0127073	-0.0117395	0.00413814
57.25	0.190022	0.0311582	0.2756	0.0174614	0.347048	0.0146571	0.448533	0.0597103	0.339145	0.03593	0.386838	0.0179444	0.195392	0.0113996	0.00646266	0.0123123	-0.0115454	0.00400219
57.5	0.187514	0.0304086	0.27515	0.0182025	0.343793	0.016711	0.442668	0.0596683	0.335035	0.0358009	0.386517	0.0175875	0.196832	0.01157	0.00722089	0.0124883	-0.0117083	0.0037073
57.75	0.187698	0.0309445	0.274112	0.0195077	0.342083	0.0160806	0.441286	0.0600515	0.330662	0.0343111	0.381564	0.0200024	0.198297	0.0125513	0.00812124	0.0125061	-0.0118775	0.00394383
58	0.18653	0.0301764	0.272585	0.0161033	0.338015	0.0152571	0.436205	0.0543822	0.329415	0.0349268	0.380299	0.017015	0.201653	0.0132507	0.00907717	0.0120662	-0.0120933	0.00398337
58.25	0.184486	0.0292159	0.268287	0.0166147	0.33516	0.0134588	0.432223	0.0578131	0.327351	0.0359818	0.376582	0.0184158	0.201492	0.0142197	0.00992932	0.0122143	-0.0121555	0.00382723
58.5	0.183207	0.0286392	0.266703	0.0167208	0.33099	0.0130193	0.428296	0.0554501	0.323655	0.033033	0.37571	0.019517	0.203625	0.0140987	0.0107199	0.0120347	-0.0123003	0.00381602
58.75	0.182782	0.0303544	0.265502	0.0165334	0.329267	0.0146424	0.423317	0.0557638	0.321754	0.0325865	0.368565	0.0179205	0.20528	0.015116	0.0120403	0.0119626	-0.0125873	0.0037324
59	0.181521	0.0307191	0.26605	0.01573	0.324977	0.0149813	0.420709	0.0563314	0.3175	0.0357846	0.367304	0.0176697	0.207008	0.0159206	0.0127169	0.0118039	-0.0128477	0.00386669
59.25	0.1803	0.0299059	0.263087	0.0160194	0.323329	0.0134032	0.415297	0.0546384	0.315644	0.0332418	0.365581	0.0184984	0.209275	0.0170624	0.013971	0.0118225	-0.0132264	0.00365578
59.5	0.178758	0.029574	0.261074	0.0177291	0.317922	0.0146757	0.409026	0.0518922	0.313185	0.0309497	0.36209	0.01888	0.21102	0.016901	0.0149302	0.010754	-0.0130525	0.00362699
59.75	0.175951	0.0309838	0.260365	0.0178285	0.313595	0.0149348	0.407305	0.0499549	0.309249	0.0301438	0.354873	0.0183696	0.213431	0.0185322	0.0156496	0.0111711	-0.0132965	0.00361805
60	0.174943	0.0294131	0.257336	0.0152126	0.311783	0.0152154	0.402735	0.0524824	0.306071	0.0284572	0.354936	0.0195548	0.213352	0.0202669	0.0165135	0.0108767	-0.0132557	0.00357224
60.25	0.173828	0.0294369	0.256495	0.0163099	0.309216	0.0130074	0.400753	0.0524438	0.305401	0.0286784	0.351703	0.0199712	0.21748	0.0205326	0.0180111	0.0105759	-0.0133926	0.00369547
60.5	0.17324	0.0297304	0.253545	0.0151836	0.306963	0.013831	0.3975	0.0545178	0.302467	0.0303322	0.349917	0.0194114	0.22014	0.0240568	0.0185051	0.0110667	-0.0136514	0.0037709
60.75	0.17086	0.0294268	0.252196	0.0166958	0.305208	0.0120197	0.395598	0.0532179	0.300915	0.0276567	0.344635	0.0190317	0.221201	0.0230039	0.019363	0.0111907	-0.0136769	0.00374022
61	0.171374	0.0294841	0.249479	0.0167182	0.299876	0.0146386	0.390757	0.0526183	0.298884	0.0285566	0.343193	0.0205526	0.2238	0.0256476	0.020153	0.0109788	-0.0133535	0.0039108
61.25	0.169823	0.0307448	0.249379	0.0170368	0.299509	0.0136357	0.38834	0.0538299	0.297085	0.025954	0.340399	0.0207629	0.22683	0.0264978	0.0209944	0.0113257	-0.0137418	0.00382853
61.5	0.168069	0.0318727	0.245517	0.0168033	0.293398	0.0132291	0.381992	0.0531992	0.295696	0.0276306	0.337116	0.0204647	0.22861	0.0265374	0.0217436	0.0113997	-0.0144444	0.00384052
61.75	0.165688	0.0303503	0.244215	0.0155244	0.291226	0.0122599	0.378221	0.0518955	0.290797	0.0270406	0.332665	0.0200931	0.228434	0.0287198	0.0224567	0.0113946	-0.0141347	0.00380931
62	0.165008	0.0317853	0.242108	0.0142633	0.288395	0.0125983	0.377089	0.0532416	0.29041	0.0292788	0.333019	0.0186842	0.232226	0.0300289	0.0228346	0.0114503	-0.0146391	0.00341585
62.25	0.163914	0.0302	0.241725	0.0180992	0.284831	0.0130207	0.372143	0.0523038	0.287661	0.0276424	0.328499	0.0196932	0.23429	0.0322816	0.0238176	0.0115422	-0.0143565	0.00400817
62.5	0.163767	0.0319385	0.238804	0.0151413	0.280703	0.013137	0.366307	0.0525382	0.284411	0.0292431	0.325378	0.0201213	0.236102	0.0334786	0.0241221	0.0113886	-0.014716	0.00390276
62.75	0.161967	0.0316106	0.236913	0.0144465	0.276775	0.0135748	0.362295	0.0518521	0.283035	0.029893	0.323421	0.0190424	0.237864	0.0336151	0.0252935	0.011416	-0.0145337	0.00381733
63	0.159355	0.033063	0.234862	0.0163418	0.27443	0.0129579	0.361578	0.0529987	0.281296	0.0307514	0.32082	0.0184406	0.239417	0.0378451	0.0257785	0.0118496	-0.014969	0.00375868
63.25	0.157342	0.031788	0.233147	0.0117932	0.273654	0.0106249	0.35586	0.0503987	0.279786	0.031337	0.318035	0.0190974	0.243615	0.037027	0.026934	0.012745	-0.0145777	0.00363787
63.5	0.157239	0.0342887	0.23133	0.0155041	0.268569	0.0122687	0.350842	0.047138	0.276629	0.0301146	0.316017	0.0166946	0.24546	0.0374934	0.0277292	0.0124075	-0.0146881	0.0037868
63.75	0.155569	0.0346578	0.2292	0.0149815	0.264314	0.0108726	0.348817	0.0494162	0.275049	0.0286352	0.312012	0.0176418	0.247942	0.03935	0.0281701	0.0126073	-0.0145539	0.00405979
64	0.153008	0.0343194	0.228148	0.0140662	0.261801	0.0134208	0.345938	0.048938	0.270248	0.0333747	0.311563	0.0189877	0.251443	0.0412528	0.0288774	0.0129421	-0.0149666	0.00361632
64.25	0.150285	0.0329058	0.222414	0.0133102	0.255994	0.0113114	0.33766	0.0493765	0.269701	0.0323222	0.305878	0.0185826	0.250755	0.04225	0.029542	0.012628	-0.0146394	0.00405716
64.5	0.150531	0.0343816	0.221801	0.0121482	0.255244	0.011616	0.335157	0.0487901	0.267306	0.0299291	0.305649	0.016445	0.252281	0.0424319	0.0308588	0.0128846	-0.014945	0.00350202
64.75	0.147154	0.0327484	0.218912	0.0153678	0.250704	0.0114721	0.329589	0.0465852	0.266559	0.0310741	0.303036	0.0167633	0.256725	0.044928	0.0311439	0.0137623	-0.0154721	0.00372492
65	0.148046	0.0361413	0.221262	0.0122463	0.254258	0.00963811	0.330514	0.0447781	0.266374	0.031683	0.304686	0.0171329	0.263255	0.044571	0.0324246	0.0129392	-0.015621	0.00354585
65.25	0.143293	0.0345118	0.215034	0.0117644	0.2458	0.0112796	0.3225	0.0447737	0.260656	0.0322517	0.296886	0.0199866	0.259747	0.0429915	0.0319095	0.0133717	-0.0158248	0.0036057
65.5	0.139884	0.0352022	0.211343	0.0114161	0.241999	0.0125197	0.318503	0.0450242	0.257428	0.0294765	0.293912	0.0193037	0.261848	0.045632	0.0323441	0.0135315	-0.0156837	0.00369404
65.75	0.139386	0.0348741	0.210029	0.0109542	0.241729	0.0100009	0.316626	0.0450927	0.256776	0.0310159	0.295543	0.0192676	0.264883	0.0480711	0.0343446	0.0136427	-0.0146911	0.00381226
66	0.137294	0.035695	0.206493	0.0109458	0.235546	0.00988698	0.311155	0.0440068	0.253001	0.0282085	0.291134	0.0214448	0.26524	0.0478247	0.033665	0.0134212	-0.0158546	0.00366343
66.25	0.135302	0.0356926	0.202581	0.00886552	0.233217	0.0106966	0.305389	0.0428636	0.250792	0.0290519	0.286126	0.0209264	0.267276	0.0497433	0.034742	0.0135805	-0.0160153	0.0036469
66.5	0.134948	0.0348099	0.203436	0.0121445	0.22929	0.00876753	0.302934	0.0444812	0.250504	0.0293272	0.285682	0.0199066	0.27005	0.0506097	0.0351738	0.013489	-0.0158562	0.00380306
66.75	0.131203	0.0358465	0.200462	0.010366	0.226331	0.00751581	0.299483	0.0443362	0.247777	0.0310624	0.284798	0.0211922	0.272568	0.0513536	0.0353899	0.01347	-0.0160753	0.00365374
67	0.12754	0.0351035	0.198419	0.0103681	0.22255	0.0104786	0.292243	0.0407492	0.244864	0.0272104	0.27722	0.0205566	0.272328	0.0526303	0.0361651	0.0137173	-0.016236	0.00359484
67.25	0.127018	0.0351166	0.198056	0.0107046	0.221683	0.00916055	0.289644	0.043284	0.24335	0.0289976	0.280481	0.0226641	0.274646	0.0553539	0.0362171	0.0128991	-0.0161936	0.00364541
67.5	0.124333	0.0334466	0.193308	0.0107844	0.217596	0.00855388	0.287951	0.0442606	0.237858	0.0305406	0.276585	0.0244648	0.272027	0.0554511	0.0374918	0.0127925	-0.0167914	0.00332316
67.75	0.122733	0.0334738	0.191643	0.0120004	0.215794	0.00849556	0.285836	0.0394046	0.23869	0.0290687	0.275814	0.0230679	0.273762	0.0612006	0.0373948	0.0128043	-0.0162982	0.00378831
68	0.119928	0.0342095	0.188932	0.00913577	0.213801	0.0099304	0.279333	0.0377402	0.234836	0.0308564	0.270359	0.0240105	0.271644	0.0595372	0.0379041	0.0128014	-0.0162664	0.00338803
68.25	0.119207	0.0347081	0.186602	0.0107123	0.211683	0.0081498	0.273459	0.0391128	0.231436	0.030548	0.266822	0.0220797	0.268869	0.0634204	0.038144	0.0129192	-0.0169028	0.00362539
68.5	0.116696	0.03329	0.183124	0.0100209	0.20666	0.00883319	0.271748	0.036808	0.229922	0.0291358	0.267387	0.023478	0.271365	0.066381	0.038963	0.0126106	-0.0167777	0.00350799
68.75	0.114608	0.0347266	0.179602	0.00965503	0.20587	0.0094133	0.268173	0.0371883	0.222318	0.0284356	0.263013	0.0221652	0.266439	0.0677648	0.038805	0.0125048	-0.016948	0.00342374
69	0.112266	0.0337667	0.177761	0.0108977	0.2014	0.00888853	0.263914	0.0382418	0.222217	0.0271355	0.25908	0.0220812	0.266962	0.0688764	0.0381859	0.0126791	-0.0172079	0.00361315
69.25	0.111751	0.0315832	0.175889	0.0100758	0.200749	0.00793868	0.263274	0.0394463	0.220921	0.0321767	0.257537	0.0218241	0.267838	0.0715851	0.0387903	0.0125199	-0.017402	0.00378304
69.5	0.109851	0.030653	0.172802	0.00952412	0.197741	0.00791078	0.260488	0.0376755	0.225342	0.0273149	0.253553	0.0230309	0.266537	0.071795	0.0392889	0.0124635	-0.0172684	0.0036152
69.75	0.108587	0.0316278	0.171752	0.0101897	0.196051	0.00643082	0.257911	0.037311	0.216856	0.0321651	0.251751	0.021308	0.26482	0.0752705	0.0390676	0.0123999	-0.0172875	0.00376044
70	0.105719	0.0317631	0.168244	0.00979493	0.193957	0.00743779	0.255721	0.0366684	0.213615	0.0309889	0.249499	0.0221677	0.26401	0.0747737	0.0397456	0.0119117	-0.0175061	0.00342515
70.25	0.104669	0.031874	0.167823	0.00945986	0.191226	0.00718518	0.251012	0.0358078	0.212359	0.029631	0.245672	0.0234936	0.263199	0.0787034	0.0398459	0.0122771	-0.0175751	0.00404176
70.5	0.104107	0.0315564	0.165349	0.00874848	0.191214	0.00697435	0.251571	0.0356473	0.208595	0.0284599	0.243721	0.0233174	0.260913	0.0783109	0.0396676	0.0114229	-0.017502	0.00365277
70.75	0.101099	0.0298942	0.163003	0.00926166	0.188246	0.00596453	0.24687	0.0321252	0.203723	0.0244378	0.240558	0.025098	0.260508	0.0794939	0.039221	0.0114315	-0.0176871	0.00365631
71	0.100627	0.0292974	0.161371	0.00946396	0.188411	0.00822506	0.245476	0.0322015	0.204924	0.0259703	0.238122	0.0236976	0.258137	0.0800021	0.0400422	0.0117756	-0.0179305	0.00377155
71.25	0.0990751	0.0282943	0.160011	0.00991157	0.185189	0.00818162	0.242118	0.0338054	0.200926	0.0233117	0.233579	0.0229807	0.257131	0.0804481	0.0399381	0.0117363	-0.0179067	0.00348355
71.5	0.0976375	0.0301134	0.157853	0.00778556	0.184044	0.00826053	0.239827	0.0336503	0.198706	0.0243736	0.23056	0.0219034	0.256041	0.0822133	0.0397722	0.0116989	-0.0179836	0.00363613
71.75	0.0967818	0.0284042	0.155546	0.00753858	0.181949	0.00696157	0.239059	0.0322413	0.198468	0.0243675	0.229167	0.0224228	0.253888	0.0811377	0.0395419	0.0115115	-0.0184184	0.00396964

## Sheet: met14Δ-arg2Δ
Panels b and c																				Panel d
time (h)	1-20mean	1-20sd	1-10mean	1-10sd	1-5mean	1-5sd	1-2mean	1-2sd	1-1mean	1-1sd	2-1mean	2-1sd	5-1mean	5-1sd	10-1mean	10-1sd	20-1mean	20-1sd			0 h					24 h						48 h					72 h
0	0.0694755	0.00334792	0.0767503	0.0142382	0.102888	0.0341651	0.0755191	0.0159786	0.0634747	0.00161131	0.0609851	0.00468797	0.0620325	0.0023693	0.0622473	0.00386637	0.0816436	0.012417		Replicate	Mic number	Blue cells	Red cells		Replicate	Mic number	Blue cells	Red cells		Replicate	Mic number	Blue cells	Red cells		Replicate	Mic number	Blue cells	Red cells
0.25	0.0694755	0.00334792	0.0767503	0.0142382	0.102888	0.0341651	0.0755191	0.0159786	0.0634747	0.00161131	0.0609851	0.00468797	0.0620325	0.0023693	0.0622473	0.00386637	0.0816436	0.012417		1	1	971	1043		1	1	26	1466		1	1	62	2630		1	1	47	2467
0.5	0.0694755	0.00334792	0.0767503	0.0142382	0.102888	0.0341651	0.0755191	0.0159786	0.0634747	0.00161131	0.0609851	0.00468797	0.0620325	0.0023693	0.0622473	0.00386637	0.0816436	0.012417		1	2	1614	1796		1	2	24	1095		1	2	30	1439		1	2	18	970
0.75	0.0694755	0.00334792	0.0767503	0.0142382	0.102888	0.0341651	0.0755191	0.0159786	0.0634747	0.00161131	0.0609851	0.00468797	0.0620325	0.0023693	0.0622473	0.00386637	0.0816436	0.012417		1	3	348	345		1	3	66	2689		1	3	45	1821		1	3	25	1376
1	0.0515373	0.00782893	0.0559098	0.0146682	0.0832881	0.032112	0.0595642	0.0184754	0.0485398	0.000862472	0.0473962	0.00354725	0.0466742	0.00134144	0.0473168	0.00160364	0.0703545	0.013094		1	4	1658	1692		1	4	41	1884		1	4	37	1587		1	4	22	1501
1.25	0.0510221	0.00624099	0.0547559	0.0109711	0.0891462	0.0307688	0.0597993	0.0180729	0.0487841	0.00109851	0.0469866	0.00208179	0.0476931	0.00125969	0.0489564	0.003047	0.0703607	0.0125624		1	5	587	612		1	5	34	1445		1	5	59	2784		1	5	38	2750
1.5	0.0524656	0.00628798	0.0578055	0.0148218	0.0888267	0.0294101	0.0598204	0.0177031	0.0485883	0.00117116	0.0479509	0.00364933	0.0477414	0.00145238	0.0499148	0.00290992	0.0708491	0.0121035		1	6	787	833		1	6	30	1391		1	6	52	2460		1	6	31	1845
1.75	0.0514501	0.00597084	0.0572932	0.0142435	0.0895141	0.0293698	0.0609478	0.0180387	0.0495771	0.000823317	0.0470924	0.00148279	0.0488962	0.00130959	0.0479836	0.00125201	0.0710184	0.0121971		1	7	775	785		1	7	43	2117		1	7	87	3836		1	7	32	1845
2	0.0519443	0.00634278	0.0594145	0.0159399	0.0853886	0.0303398	0.0609718	0.0172532	0.0502339	0.00122187	0.0482375	0.00260215	0.0491946	0.00125868	0.0493428	0.00289251	0.0711963	0.0118012		1	8	1148	1234		1	8	50	2448		1	8	13	613		1	8	40	2156
2.25	0.0542706	0.00801697	0.0578839	0.0119938	0.08704	0.030651	0.0614873	0.017201	0.0503307	0.00143028	0.0490182	0.00295971	0.0493033	0.00134089	0.0491051	0.0016147	0.0715522	0.0118893		2	1	229	281		2	1	35	1550		2	1	58	2056		2	1	22	996
2.5	0.0533394	0.00607149	0.0587126	0.0112076	0.0867147	0.0306631	0.0624003	0.0176981	0.0505778	0.000591712	0.049579	0.00194375	0.0499062	0.00143334	0.0498376	0.00144449	0.0721973	0.012248		2	2	1299	1484		2	2	42	1707		2	2	50	1985		2	2	42	2185
2.75	0.0544122	0.00480649	0.060159	0.0130073	0.094233	0.0286391	0.0635877	0.0184276	0.0515815	0.00124042	0.0499227	0.00172133	0.0509219	0.0014426	0.0503592	0.00178447	0.0728514	0.012072		2	3	1228	1305		2	3	26	1214		2	3	30	1161		2	3	33	1501
3	0.0544061	0.0064189	0.0618977	0.014336	0.0914365	0.0291748	0.0637144	0.017514	0.052549	0.00150454	0.0508299	0.00292025	0.0514195	0.00162962	0.0519866	0.00391755	0.0730777	0.0123406		2	4	2347	2852		2	4	39	1539		2	4	35	1185		2	4	47	1870
3.25	0.0560725	0.00484122	0.061735	0.0122984	0.0952335	0.0291097	0.0647813	0.0174942	0.0526756	0.00102202	0.0517341	0.0030084	0.0515701	0.00151124	0.0525381	0.00276276	0.0726769	0.0118806		2	5	722	823		2	5	38	1505		2	5	40	1951		2	5	24	1134
3.5	0.0561117	0.00610463	0.0633683	0.0128424	0.0977015	0.0292835	0.0655861	0.018194	0.0541825	0.00125569	0.0525631	0.00176755	0.0516939	0.00120337	0.0510045	0.00104233	0.0733518	0.0120724		2	6	1872	2208		2	6	36	1250		2	6	51	2007		2	6	33	1573
3.75	0.0571122	0.00610618	0.0635974	0.0117975	0.0951975	0.0291407	0.0665986	0.0177111	0.0541404	0.00122511	0.0528194	0.00270107	0.0519442	0.0011844	0.051565	0.002636	0.0727404	0.0119828		2	7	1127	1328		2	7	46	1944		2	7	75	2671		2	7	37	1627
4	0.0574436	0.00619722	0.063492	0.00990975	0.0976686	0.0288431	0.0678615	0.0179179	0.0553493	0.00112116	0.053775	0.00266853	0.0522005	0.0015977	0.0525175	0.00279593	0.0727073	0.0120306		2	8	1372	1554		2	8	51	1811		2	8	46	1711		2	8	36	1728
4.25	0.0579951	0.00620459	0.066216	0.0139899	0.0952401	0.0287635	0.0678918	0.0176086	0.0559461	0.00111385	0.0537542	0.00184527	0.053138	0.00166049	0.0521982	0.00186671	0.0732739	0.012056		3	1	1380	1323		3	1	44	1251		3	1	35	1753		3	1	49	2348
4.5	0.0585978	0.00669076	0.0649445	0.0094811	0.0939476	0.0301913	0.0687659	0.0178175	0.0565882	0.00183597	0.0553064	0.00198279	0.0536084	0.00117175	0.0531657	0.00223742	0.0739462	0.0125334		3	2	785	854		3	2	17	498		3	2	54	2717		3	2	57	2624
4.75	0.0597428	0.00764509	0.0654448	0.00981305	0.10168	0.0281967	0.0703451	0.0179871	0.0579295	0.00163738	0.0559696	0.0022918	0.054395	0.00107848	0.0537323	0.00198535	0.073868	0.0122826		3	3	276	306		3	3	27	804		3	3	46	2286		3	3	42	1444
5	0.0603937	0.00731857	0.0653936	0.00977727	0.0955088	0.0300309	0.0703936	0.0185187	0.0573814	0.00119804	0.0560543	0.00193518	0.0544707	0.00148812	0.052916	0.00163482	0.073624	0.0118636		3	4	512	516		3	4	21	554		3	4	46	2081		3	4	40	1996
5.25	0.0601588	0.00760073	0.0674458	0.0123286	0.095955	0.029554	0.070861	0.0179954	0.0586563	0.00249947	0.0568169	0.00293157	0.0554413	0.00100149	0.0540101	0.00250617	0.0746306	0.011937		3	5	1496	1519		3	5	28	1009		3	5	22	1721		3	5	39	1665
5.5	0.0602492	0.00624877	0.0670181	0.0100024	0.0963589	0.03051	0.071705	0.0184144	0.0599072	0.00229999	0.057646	0.00221647	0.0552999	0.00138545	0.0533053	0.00153936	0.0743869	0.0119319		3	6	1552	1616		3	6	43	1461		3	6	18	905		3	6	24	978
5.75	0.0613913	0.00669142	0.0668042	0.0101867	0.100527	0.028128	0.0720367	0.0182176	0.0592477	0.0015523	0.0581736	0.00265593	0.0557794	0.00153231	0.0549748	0.00259861	0.0744202	0.0119947		3	7	274	278		3	7	14	465		3	7	70	3527		3	7	48	2078
6	0.0612617	0.00679417	0.0673767	0.00965511	0.0991194	0.0290738	0.0727572	0.0180449	0.0598023	0.00156286	0.0589573	0.00264276	0.0564665	0.00152716	0.0545322	0.00173058	0.0757071	0.0127438		3	8	302	313		3	8	38	1439		3	8	43	2656		3	8	40	1933
6.25	0.0611684	0.00761801	0.0669791	0.00976619	0.102772	0.0275063	0.0734174	0.0177014	0.0606103	0.00257373	0.0592682	0.00190403	0.0569854	0.00129005	0.0545716	0.00211256	0.0743783	0.0120165
6.5	0.0605537	0.00584443	0.0674252	0.00973327	0.104279	0.0275591	0.0735683	0.0183261	0.0613489	0.00249737	0.0598831	0.00174508	0.0575883	0.00144989	0.0554486	0.00273523	0.0748305	0.0113415
6.75	0.0603126	0.0049832	0.0687873	0.0119095	0.104683	0.0276244	0.0748463	0.0179366	0.0620694	0.00281593	0.0604681	0.00204276	0.0578024	0.00128387	0.0548582	0.00175803	0.0753009	0.0120732
7	0.0607708	0.00770922	0.0672567	0.00895114	0.104143	0.0277656	0.0748044	0.0180819	0.0621088	0.00322014	0.0615232	0.00209602	0.0582789	0.00137313	0.05566	0.00157582	0.0759158	0.0120714
7.25	0.0609606	0.0068159	0.069574	0.0125821	0.106346	0.0278739	0.0750247	0.0178686	0.0628082	0.00345579	0.0608544	0.00182974	0.0585503	0.00115843	0.0569379	0.0028213	0.0758285	0.0122823
7.5	0.0600929	0.00660658	0.0678716	0.00953614	0.103611	0.0279443	0.0751665	0.0178242	0.063125	0.00303074	0.0624429	0.00242638	0.0589906	0.00117603	0.0571882	0.00328011	0.0759552	0.0123384
7.75	0.0608433	0.00764918	0.069523	0.0113709	0.103318	0.0285787	0.0762787	0.0186595	0.0631585	0.00217852	0.0628077	0.0025525	0.0590511	0.00126261	0.0576917	0.00262918	0.0757866	0.0121537
8	0.0606022	0.00748388	0.0679049	0.0090395	0.107185	0.0269597	0.0762608	0.0176799	0.0633063	0.002721	0.0635343	0.00224744	0.0593766	0.00126463	0.0581348	0.00272592	0.0766215	0.0120795
8.25	0.0604667	0.00614459	0.0696528	0.0112997	0.101882	0.0280594	0.0770568	0.0184223	0.0648795	0.00357992	0.0635948	0.00244854	0.0600731	0.00148963	0.0580959	0.00326961	0.0765074	0.0117418
8.5	0.0601353	0.00675314	0.0704003	0.0116736	0.107679	0.0274477	0.0778525	0.0177261	0.0645907	0.00259003	0.0644841	0.00295165	0.0604832	0.00155324	0.0581262	0.002942	0.0760311	0.01204
8.75	0.0609368	0.00749753	0.0709277	0.012482	0.108611	0.026908	0.0775815	0.018242	0.0653685	0.00345942	0.0648822	0.00299633	0.0606914	0.00169032	0.057783	0.00200042	0.0763116	0.0115848
9	0.0639624	0.00716979	0.0737031	0.0122347	0.109193	0.0277813	0.0808937	0.0183726	0.0673516	0.00286059	0.0672541	0.0022448	0.0635607	0.00180158	0.0599139	0.00138412	0.0793737	0.0126286
9.25	0.0626939	0.0061826	0.0709642	0.00881811	0.110455	0.0273853	0.0802398	0.0182526	0.0671076	0.00404116	0.0662991	0.00190472	0.0625873	0.00171848	0.0588261	0.00133244	0.0782347	0.0118555
9.5	0.0626698	0.00845054	0.0704762	0.00876559	0.109977	0.0270103	0.0804573	0.0181366	0.0669305	0.00258029	0.0670228	0.00218657	0.0621388	0.00185584	0.0588989	0.00161773	0.0776384	0.0119545
9.75	0.0632184	0.00754694	0.07201	0.00920339	0.105824	0.029337	0.0806141	0.0177894	0.0683316	0.00278632	0.0672788	0.00153946	0.0635523	0.00156587	0.0594293	0.00185142	0.0786629	0.0122753
10	0.0621637	0.0071343	0.0716847	0.00868452	0.111185	0.0275403	0.0811269	0.0178637	0.0683622	0.00333178	0.0675203	0.00220647	0.0633054	0.00174625	0.0589322	0.00172205	0.0779701	0.0122351
10.25	0.062188	0.00741544	0.0709556	0.00899464	0.105789	0.0287732	0.0801778	0.0182799	0.0674222	0.00330458	0.067243	0.0022034	0.0627902	0.00148538	0.0592698	0.0015533	0.0777411	0.0115693
10.5	0.0642431	0.00698095	0.0733001	0.00886493	0.107811	0.0298094	0.0823084	0.0181223	0.0694683	0.00318102	0.0693859	0.00184279	0.063432	0.00203797	0.0614244	0.00359951	0.0795552	0.0123732
10.75	0.0627967	0.0069944	0.0728484	0.0091031	0.112925	0.0270603	0.0822756	0.0184911	0.0697098	0.0040261	0.0680451	0.00226884	0.0641557	0.001819	0.0607257	0.00227319	0.0788895	0.0119246
11	0.0630138	0.00774684	0.0726707	0.00999665	0.113338	0.0270567	0.0822761	0.0179458	0.0688996	0.00288036	0.0682624	0.00213121	0.0645508	0.00169754	0.0615334	0.00263439	0.0782117	0.0118283
11.25	0.0637311	0.00767391	0.0727131	0.00986966	0.112841	0.0268067	0.0823182	0.0184338	0.0705028	0.00310741	0.0689647	0.00270705	0.0641258	0.0018735	0.0597587	0.00164105	0.0773829	0.011812
11.5	0.0636529	0.00866309	0.0742893	0.0120405	0.114068	0.0269734	0.0828701	0.017985	0.0708921	0.00334245	0.0691306	0.00237522	0.0641924	0.0016755	0.0608526	0.00251368	0.0777658	0.0119838
11.75	0.0641684	0.0076793	0.0738917	0.00897869	0.114367	0.0276491	0.0839823	0.0176753	0.0715731	0.00374055	0.0697002	0.00195962	0.0649791	0.00194449	0.0605003	0.00173494	0.0786791	0.01169
12	0.0636713	0.00673319	0.0738349	0.00974774	0.113915	0.0264515	0.0837959	0.0184932	0.0705099	0.00295925	0.0699809	0.00235169	0.0651753	0.00158291	0.0607536	0.00200111	0.078866	0.012115
12.25	0.0633732	0.00669432	0.0737447	0.00942594	0.114696	0.0273222	0.0842332	0.0182	0.0709501	0.0025415	0.0690046	0.0015328	0.0648982	0.00151915	0.0609768	0.00236366	0.0785529	0.0111522
12.5	0.0635209	0.00657691	0.0740071	0.00906629	0.114937	0.0268291	0.0847396	0.0184894	0.0714055	0.00301507	0.0693305	0.00189519	0.065067	0.00169639	0.0619714	0.00301314	0.0783148	0.0115511
12.75	0.0648259	0.00595558	0.0754054	0.00912635	0.116384	0.0272708	0.0854995	0.0179838	0.0717522	0.00294601	0.0702016	0.00159758	0.065664	0.00166215	0.0613599	0.00247914	0.0790473	0.0122087
13	0.0648533	0.00677669	0.0758067	0.00885909	0.110864	0.0289895	0.0862834	0.0179297	0.0726566	0.00319777	0.0712144	0.0019608	0.0658328	0.00138711	0.0624239	0.00292814	0.0790776	0.0114315
13.25	0.0649922	0.00755808	0.0763373	0.00925174	0.111744	0.0290745	0.0864674	0.0181363	0.0738776	0.00283911	0.0714557	0.00159667	0.0659656	0.00137828	0.0617639	0.00228962	0.079331	0.0120986
13.5	0.0653058	0.00721071	0.0773773	0.0095962	0.113384	0.0290103	0.0882881	0.0183664	0.0749325	0.00319049	0.0724505	0.00181517	0.0670508	0.00141308	0.0632318	0.0029387	0.0797259	0.0117637
13.75	0.0658274	0.00717579	0.077453	0.00961897	0.113315	0.0289841	0.0886742	0.017908	0.074945	0.0028184	0.0727161	0.00185217	0.0665295	0.00167376	0.0628734	0.00213271	0.079729	0.0115848
14	0.0668372	0.00724884	0.078927	0.00941233	0.120243	0.0275148	0.0895365	0.0181676	0.0755119	0.00318426	0.0732438	0.00180033	0.0668583	0.00160658	0.0639736	0.00308727	0.0804314	0.0123593
14.25	0.0668857	0.00749441	0.0788307	0.00922597	0.115931	0.02906	0.0902722	0.0182405	0.0771155	0.00277692	0.0740093	0.0018404	0.0677654	0.00159244	0.0638986	0.00165355	0.0805671	0.0121284
14.5	0.066699	0.00723312	0.0793886	0.00954292	0.119704	0.0274926	0.0912188	0.0177283	0.0771219	0.00310422	0.0741181	0.00160914	0.0675969	0.00140527	0.0640464	0.00292757	0.080257	0.0120735
14.75	0.0678413	0.00793512	0.0809226	0.00932833	0.122046	0.0274867	0.0923219	0.0178116	0.0776432	0.00279004	0.0750676	0.001784	0.0675547	0.00130955	0.0636456	0.00234929	0.0812516	0.0118094
15	0.0673805	0.0077395	0.0811402	0.00898281	0.123939	0.0271484	0.0930005	0.0182757	0.0785268	0.00301561	0.0750076	0.00163183	0.0676574	0.00152962	0.0636127	0.00193207	0.0807121	0.0117287
15.25	0.0679383	0.00767196	0.0808508	0.00905031	0.123282	0.0267509	0.0934317	0.018029	0.0792926	0.00287753	0.0753423	0.00208629	0.0678715	0.00166214	0.0640165	0.00249825	0.0807998	0.0115507
15.5	0.0684748	0.00786413	0.0824454	0.00925596	0.120613	0.0274569	0.0945711	0.0187606	0.080191	0.00274289	0.0755382	0.00229092	0.0681006	0.00178872	0.0640226	0.00247317	0.0811222	0.0120126
15.75	0.0685564	0.00836116	0.0827411	0.00882168	0.125091	0.0269905	0.0956294	0.0183489	0.0804234	0.00264211	0.076063	0.00209214	0.0678355	0.00179012	0.0637426	0.00129024	0.0807729	0.0117364
16	0.0688489	0.00870395	0.0830547	0.00943877	0.124781	0.026948	0.0957622	0.0183742	0.0809056	0.00319237	0.0761987	0.00240351	0.0681853	0.00180336	0.063866	0.00203074	0.0810683	0.0120657
16.25	0.0689969	0.00810867	0.0838234	0.0101542	0.125882	0.0266378	0.0961875	0.0181756	0.0819428	0.00290144	0.0762141	0.00244415	0.067893	0.00200639	0.0636583	0.00244581	0.0810171	0.0119876
16.5	0.0690936	0.00831172	0.0840378	0.00978881	0.125111	0.0259698	0.0954496	0.017779	0.0811446	0.00276636	0.0765823	0.00198597	0.0670856	0.0018494	0.0625916	0.00191785	0.0800801	0.0117412
16.75	0.0692928	0.00810493	0.0845596	0.00959062	0.122104	0.0285812	0.097442	0.0177431	0.0828206	0.00268675	0.0777759	0.00215404	0.0680109	0.00158329	0.0642612	0.00275343	0.0806136	0.0120525
17	0.0708602	0.00810534	0.086847	0.0100708	0.129415	0.0268796	0.0993619	0.0179993	0.0840021	0.00267169	0.0788249	0.00219862	0.0689634	0.00173145	0.0646049	0.00297731	0.0818795	0.0119874
17.25	0.072102	0.00860087	0.0867811	0.0090887	0.124365	0.027497	0.0994707	0.0186266	0.0844543	0.00256055	0.0784273	0.00197576	0.0683487	0.00188445	0.0635591	0.00303603	0.0812677	0.0122558
17.5	0.0721356	0.00862852	0.0873359	0.0093005	0.125323	0.0287472	0.0997303	0.0177892	0.0850607	0.00269265	0.078952	0.00207295	0.0682644	0.00200666	0.0638273	0.00291823	0.0803637	0.0116522
17.75	0.0731905	0.00908881	0.0887828	0.0100126	0.129536	0.0273683	0.101002	0.0179008	0.0862932	0.00298254	0.0794584	0.00181403	0.0686534	0.0018393	0.0638908	0.00292427	0.0812981	0.0117124
18	0.0729829	0.00866295	0.0891267	0.00964219	0.128961	0.0271693	0.101147	0.0184044	0.086604	0.00306097	0.0800916	0.00214412	0.0685238	0.00214729	0.0628782	0.0019168	0.0811474	0.0118644
18.25	0.0743906	0.00868384	0.0903115	0.00944785	0.127353	0.0286904	0.102601	0.0187113	0.087837	0.00253043	0.0804956	0.00190484	0.069151	0.00187049	0.0635201	0.00260913	0.0813856	0.0118057
18.5	0.0758796	0.00955671	0.0910741	0.00952042	0.129062	0.028265	0.103384	0.0183408	0.087985	0.00312771	0.0814966	0.00189966	0.069127	0.00202665	0.0632011	0.00214912	0.0820548	0.0121014
18.75	0.0762054	0.00915801	0.0923796	0.00933443	0.130404	0.0279554	0.104024	0.0185753	0.0887116	0.00303452	0.0820875	0.00211322	0.0695611	0.00209171	0.0628363	0.00196044	0.0817537	0.0115646
19	0.0778301	0.00879851	0.092862	0.00984024	0.139354	0.0260783	0.106677	0.0189549	0.0913255	0.00287882	0.0840684	0.00167406	0.0706103	0.00243013	0.064256	0.00260648	0.0821908	0.0119257
19.25	0.0845537	0.0106367	0.100092	0.0105995	0.136733	0.0291922	0.109687	0.018647	0.0934466	0.00264037	0.0866297	0.00292899	0.0726897	0.00230487	0.0647112	0.00205286	0.0846771	0.0113646
19.5	0.0805313	0.00971378	0.0959519	0.00934897	0.136989	0.0268979	0.107207	0.0187747	0.0919674	0.00264799	0.0843305	0.00205533	0.0706468	0.00184157	0.0636203	0.00246588	0.0825617	0.0118657
19.75	0.082376	0.00906289	0.0973654	0.0101572	0.135333	0.0287933	0.107771	0.0187025	0.0920191	0.00268226	0.0848462	0.00236152	0.0710839	0.00191612	0.0637802	0.00191029	0.0829507	0.0113701
20	0.0834431	0.00929044	0.0984146	0.0102974	0.13674	0.0285453	0.108907	0.0185167	0.0927033	0.00253635	0.0852804	0.00203735	0.0710659	0.0020939	0.0632331	0.00173169	0.082919	0.0117516
20.25	0.0845103	0.00952034	0.0994637	0.0104552	0.138148	0.0283033	0.110044	0.0183323	0.0933875	0.0023953	0.0857147	0.00184549	0.0710479	0.00227472	0.0626859	0.00161663	0.0828873	0.0121372
20.5	0.0853094	0.00953917	0.0997834	0.0101875	0.138239	0.027878	0.110692	0.0186563	0.0945781	0.00253155	0.0854435	0.00135579	0.0714457	0.00238558	0.0630478	0.00140853	0.083231	0.0116696
20.75	0.0872295	0.00973231	0.100821	0.00992631	0.139195	0.0278338	0.112293	0.018274	0.0948981	0.00264857	0.0860495	0.00143856	0.0717835	0.00234733	0.0629182	0.001689	0.0826795	0.0115824
21	0.0890625	0.010009	0.102243	0.0109986	0.140943	0.0276768	0.113264	0.0186562	0.0958295	0.00241328	0.0871951	0.00161506	0.0719192	0.00258584	0.0635272	0.00124158	0.0833246	0.0115971
21.25	0.0903859	0.00981453	0.104296	0.0103752	0.143243	0.0279459	0.114632	0.0183173	0.0968878	0.00253124	0.088383	0.00200953	0.072492	0.00219692	0.0641663	0.00147404	0.08296	0.0116143
21.5	0.0925201	0.0102086	0.10552	0.0102044	0.145507	0.0280686	0.116263	0.0188428	0.0985608	0.00291647	0.0891336	0.00160463	0.072893	0.00223125	0.0642687	0.00180524	0.0844309	0.0114949
21.75	0.0945158	0.00982593	0.106217	0.0105685	0.147144	0.0285909	0.117991	0.0190722	0.0992031	0.00265946	0.0901226	0.00177219	0.0736226	0.00220076	0.0653327	0.00271482	0.0836714	0.011412
22	0.0959538	0.010029	0.108743	0.010229	0.148395	0.0282983	0.118922	0.0185358	0.100442	0.00252409	0.0899719	0.0016331	0.0731735	0.00244555	0.0647905	0.00187979	0.0834666	0.0114715
22.25	0.0989502	0.010002	0.110693	0.0110833	0.150457	0.0286102	0.120966	0.0180939	0.102269	0.00237309	0.0913857	0.00156405	0.07431	0.00265781	0.065378	0.00297548	0.084009	0.0120943
22.5	0.0995202	0.00990256	0.111595	0.0112445	0.151037	0.027439	0.12122	0.0182738	0.102869	0.00259851	0.0908977	0.00174	0.0742502	0.00242437	0.0650164	0.00260414	0.0837018	0.0117223
22.75	0.102109	0.00982092	0.114013	0.0108171	0.153065	0.0279537	0.123541	0.0181037	0.104967	0.00178702	0.0927152	0.00155843	0.0750819	0.00278503	0.0647756	0.0014899	0.0841477	0.0117733
23	0.104551	0.0100042	0.115402	0.0112655	0.155085	0.0285851	0.125045	0.0190179	0.106441	0.00194843	0.0933152	0.00135833	0.0754619	0.00280233	0.0650681	0.00141863	0.0840063	0.0115501
23.25	0.106493	0.0100345	0.117458	0.0108215	0.156936	0.0271828	0.126595	0.0188714	0.106951	0.00232447	0.0940658	0.00150717	0.0757968	0.00242104	0.0656862	0.00147045	0.0834304	0.0114587
23.5	0.108419	0.00998094	0.118851	0.0113408	0.158543	0.0277946	0.127695	0.0189154	0.108365	0.00227216	0.0943585	0.00132374	0.0765293	0.00228258	0.065379	0.00107654	0.0836869	0.0117026
23.75	0.110831	0.00997952	0.120865	0.0113649	0.159674	0.0286176	0.129139	0.0190972	0.109504	0.00189416	0.0951395	0.00143136	0.0761618	0.00271881	0.0654182	0.00135859	0.0834186	0.0115685
24	0.113601	0.0101454	0.12312	0.0114444	0.162414	0.0277257	0.130595	0.0189905	0.111259	0.00181158	0.0950521	0.00142263	0.0773433	0.00255503	0.0655899	0.00160054	0.0830658	0.0118887
24.25	0.116344	0.0100759	0.126074	0.0118113	0.166088	0.0277473	0.133154	0.0189407	0.113152	0.00211145	0.0977831	0.00188447	0.0784857	0.00226283	0.0669405	0.00147042	0.0832466	0.0114848
24.5	0.118801	0.0107559	0.128184	0.0122405	0.167933	0.028324	0.135044	0.0189982	0.114671	0.00260292	0.0980394	0.0016854	0.078519	0.00272191	0.0668682	0.00152569	0.0838013	0.0117069
24.75	0.116547	0.01168	0.129315	0.0119377	0.167732	0.0272119	0.136079	0.0187808	0.11557	0.00206844	0.0990104	0.00187071	0.078628	0.00296662	0.0671124	0.00162571	0.0831263	0.0113961
25	0.119589	0.0123727	0.132468	0.0127848	0.170786	0.0282348	0.137306	0.0194215	0.116254	0.00222411	0.0994325	0.00182003	0.07946	0.00328473	0.0670674	0.00152442	0.0831504	0.0114538
25.25	0.121365	0.0119114	0.133846	0.0123827	0.171853	0.0280636	0.138539	0.0187823	0.117632	0.00193449	0.100183	0.00186643	0.079008	0.00301923	0.0666818	0.00163528	0.0831021	0.0114524
25.5	0.123713	0.0119687	0.136628	0.012771	0.174898	0.0281022	0.14083	0.0185587	0.118868	0.00168291	0.101437	0.00190995	0.0793005	0.00286597	0.0674865	0.00184734	0.0828309	0.0117994
25.75	0.127095	0.0119209	0.138887	0.013196	0.177174	0.0279127	0.142594	0.0188197	0.121018	0.00176676	0.102526	0.00181898	0.0805726	0.00274215	0.0678996	0.00136764	0.0825234	0.0113718
26	0.130342	0.0121823	0.142649	0.0132512	0.179586	0.0275039	0.144581	0.0192523	0.122024	0.00223329	0.103195	0.00195571	0.0810489	0.00311167	0.0677067	0.00171592	0.0831775	0.0115928
26.25	0.132452	0.012294	0.144475	0.0138367	0.181407	0.0274721	0.146431	0.0195401	0.124222	0.0017494	0.104681	0.00160542	0.081456	0.00305334	0.0681107	0.00195373	0.0831173	0.0113634
26.5	0.137255	0.0126653	0.14917	0.0139284	0.189516	0.0288295	0.15158	0.0188058	0.129582	0.00179814	0.109281	0.00184522	0.0852782	0.00394844	0.0707906	0.00190712	0.0854049	0.0115735
26.75	0.142409	0.0125345	0.153259	0.0146248	0.192656	0.0282291	0.153256	0.0190135	0.131125	0.00157383	0.109541	0.00199556	0.0847057	0.00338409	0.0715743	0.0018232	0.0856734	0.0108131
27	0.144625	0.0129283	0.156208	0.0148643	0.194228	0.0291777	0.156216	0.0187991	0.132747	0.00168673	0.110291	0.00200171	0.085571	0.00310428	0.0702239	0.00179901	0.0848838	0.0116461
27.25	0.146202	0.0119204	0.157839	0.0151258	0.194008	0.0279134	0.157302	0.0199529	0.132748	0.000932283	0.110439	0.00214117	0.0856222	0.00386754	0.0703082	0.00227937	0.0846153	0.0115829
27.5	0.149006	0.0127545	0.161275	0.0157579	0.197559	0.0291	0.15751	0.0193828	0.134297	0.000987832	0.111226	0.00194103	0.0852456	0.00328457	0.0703263	0.00197208	0.084914	0.0117828
27.75	0.151219	0.0124832	0.163129	0.0154818	0.199055	0.0278963	0.158686	0.0192387	0.13477	0.00220354	0.111389	0.0022682	0.0864064	0.00386967	0.0696845	0.00211246	0.0840636	0.0108087
28	0.153992	0.0131649	0.165779	0.0159328	0.202666	0.0283968	0.160983	0.0191304	0.137296	0.00202136	0.113312	0.00171651	0.0865631	0.0038768	0.0697207	0.00240179	0.0836388	0.0112562
28.25	0.157811	0.0139728	0.167779	0.0157987	0.202989	0.0274502	0.16124	0.0187238	0.138394	0.00161115	0.113746	0.00177337	0.0876545	0.00395201	0.0697962	0.00227007	0.0835695	0.0115819
28.5	0.158322	0.0155007	0.16966	0.017116	0.206007	0.0276031	0.163856	0.0187346	0.139606	0.00201585	0.114967	0.00246051	0.0868892	0.00400721	0.0694951	0.00221014	0.0826834	0.0107309
28.75	0.159588	0.0145959	0.171349	0.0166406	0.207545	0.0282036	0.164595	0.0184644	0.140824	0.00158265	0.115477	0.00150533	0.0874289	0.00414795	0.0704444	0.00226188	0.0833044	0.0115854
29	0.159996	0.0160896	0.171165	0.0122568	0.210563	0.0283826	0.168159	0.0194389	0.142733	0.00207915	0.117162	0.00218396	0.0877846	0.00374938	0.0697815	0.00238428	0.0835007	0.0112654
29.25	0.163412	0.0159983	0.173879	0.013221	0.212046	0.0280491	0.16894	0.0188293	0.145108	0.0021588	0.118211	0.00228386	0.0887856	0.00383775	0.0701644	0.00255814	0.0834495	0.0114003
29.5	0.165788	0.0165323	0.176113	0.0129532	0.215851	0.02821	0.171261	0.0182576	0.145871	0.00230078	0.11835	0.00203086	0.0895271	0.00380494	0.070683	0.00188222	0.0834495	0.0114776
29.75	0.169197	0.0162315	0.18024	0.013545	0.219381	0.028886	0.174158	0.0195319	0.148415	0.00215425	0.120533	0.00238649	0.09029	0.00414513	0.0703966	0.00247037	0.0836817	0.0116144
30	0.172414	0.0156232	0.183541	0.0137631	0.221018	0.0281721	0.17546	0.0192117	0.149495	0.00270651	0.121917	0.00255821	0.0909412	0.00421914	0.0706438	0.00267454	0.0842755	0.0115324
30.25	0.175667	0.0156933	0.185495	0.0136838	0.221926	0.0274529	0.176483	0.0186339	0.151485	0.00208343	0.121821	0.00245186	0.0907123	0.00459326	0.0699537	0.00244846	0.0835462	0.0115892
30.5	0.179062	0.0162994	0.188934	0.0148196	0.225499	0.0281711	0.179112	0.0190652	0.152977	0.00326338	0.122891	0.00235113	0.0912699	0.00438735	0.0706893	0.00265639	0.0830972	0.0113854
30.75	0.181061	0.0163353	0.191968	0.0146659	0.22662	0.0281102	0.179766	0.018998	0.154418	0.00282642	0.124085	0.00270842	0.091059	0.00448897	0.0704422	0.00270429	0.0828652	0.0113184
31	0.185073	0.0162359	0.194458	0.0149684	0.230588	0.0281693	0.180161	0.0194923	0.157418	0.00355803	0.125553	0.00268407	0.0915144	0.00492815	0.0709608	0.00248012	0.0830942	0.0111693
31.25	0.187678	0.0164467	0.197934	0.0158317	0.233404	0.0282664	0.181934	0.020247	0.158539	0.00401043	0.126659	0.00225802	0.0924669	0.00444356	0.0711208	0.00293123	0.0837785	0.0112355
31.5	0.191546	0.0163212	0.201211	0.0159653	0.237775	0.0287183	0.184493	0.0203755	0.161276	0.00393553	0.128673	0.00249717	0.0930637	0.00544761	0.0722268	0.00312294	0.0840105	0.0117504
31.75	0.194802	0.0156498	0.204602	0.0164368	0.239123	0.0278618	0.185305	0.0205682	0.161813	0.00415512	0.129237	0.00259266	0.0933684	0.00489093	0.0716453	0.0028474	0.083679	0.011464
32	0.198188	0.0167437	0.208268	0.0167611	0.242957	0.0285405	0.188488	0.0203157	0.164337	0.00441718	0.131094	0.00277146	0.0941492	0.00495451	0.0719076	0.00266488	0.084312	0.0116945
32.25	0.20142	0.0162269	0.21046	0.0169881	0.243401	0.0294393	0.1887	0.0197971	0.165579	0.00496833	0.130962	0.00274237	0.0938148	0.00451101	0.0718505	0.00283153	0.0836099	0.0116102
32.5	0.204489	0.0167825	0.214235	0.0177455	0.247139	0.0285716	0.191461	0.0200114	0.1679	0.00514021	0.132822	0.00271087	0.0945958	0.00514145	0.0722998	0.0027132	0.0837125	0.0113155
32.75	0.20861	0.0166925	0.217304	0.0181732	0.25054	0.0288058	0.194286	0.0197225	0.170131	0.00485635	0.134347	0.00321967	0.0954155	0.00528017	0.0731347	0.00325094	0.0840349	0.0117619
33	0.209906	0.0170611	0.219836	0.0182842	0.251903	0.0282283	0.19626	0.0192477	0.171777	0.00564288	0.135562	0.00304593	0.0966036	0.00533889	0.0730206	0.00309894	0.0838813	0.0112283
33.25	0.214504	0.0172265	0.221627	0.019278	0.255019	0.0291951	0.198979	0.0194861	0.175186	0.00564491	0.137335	0.00298103	0.0964194	0.00547081	0.0732797	0.00318571	0.0837488	0.0113814
33.5	0.217337	0.017099	0.221627	0.0174198	0.257965	0.0279187	0.201041	0.0192897	0.175564	0.00597876	0.138851	0.00287211	0.0965642	0.00561744	0.0743016	0.00301183	0.0840501	0.0114147
33.75	0.220687	0.0174822	0.223554	0.0167863	0.259171	0.0282161	0.201895	0.0197612	0.178925	0.0057341	0.140054	0.00325571	0.0970076	0.00602764	0.0736445	0.00322351	0.084424	0.0113218
34	0.222508	0.0181714	0.227157	0.017028	0.26104	0.0282702	0.20399	0.019358	0.176818	0.003686	0.14114	0.00265322	0.097511	0.00596556	0.0740154	0.00324014	0.0832064	0.011343
34.25	0.224667	0.0170414	0.228881	0.0170105	0.262837	0.0291075	0.205184	0.0199961	0.177361	0.00382525	0.142231	0.00338478	0.0975803	0.00572615	0.0738618	0.00305216	0.0838936	0.0114934
34.5	0.227527	0.0172645	0.231006	0.017959	0.265059	0.0286273	0.207084	0.019045	0.177187	0.00285019	0.142915	0.00304901	0.0981382	0.00604796	0.0744919	0.00318802	0.0832064	0.0112545
34.75	0.229514	0.0175055	0.233294	0.017872	0.266388	0.0282113	0.208458	0.0194806	0.178824	0.00372863	0.144999	0.00333599	0.0988104	0.0063452	0.0745431	0.00311913	0.0831248	0.011459
35	0.231281	0.018094	0.235543	0.0180555	0.269315	0.0292939	0.209971	0.0204967	0.181582	0.00401487	0.146232	0.00301667	0.0995853	0.00615197	0.0751524	0.00332756	0.0832635	0.0115126
35.25	0.233053	0.018427	0.238404	0.0183758	0.270771	0.0285082	0.210002	0.0201313	0.183361	0.00399173	0.148052	0.00365813	0.10017	0.00601581	0.0754116	0.00316079	0.0830707	0.0112413
35.5	0.235184	0.0185746	0.239031	0.0184794	0.271416	0.029061	0.210659	0.0203061	0.184667	0.00430533	0.148448	0.00345523	0.100312	0.00681767	0.0758398	0.0039264	0.0827211	0.011257
35.75	0.23734	0.0186058	0.241192	0.0192282	0.273315	0.0285295	0.214002	0.0204403	0.186843	0.00461979	0.150139	0.00385518	0.101873	0.00648983	0.0760507	0.00347833	0.0829955	0.0111153
36	0.239576	0.0185654	0.244647	0.0187027	0.276775	0.0292455	0.216884	0.0204779	0.189535	0.00489618	0.15111	0.00344917	0.102377	0.0074712	0.0764608	0.0031469	0.0836856	0.0113097
36.25	0.240415	0.0192567	0.245216	0.0195704	0.27613	0.0289498	0.216176	0.0201979	0.191263	0.00479694	0.152825	0.00419525	0.102624	0.00720371	0.0767864	0.00306917	0.0830195	0.0113836
36.5	0.241536	0.0191767	0.24673	0.0191713	0.277251	0.0286171	0.218177	0.0198984	0.192794	0.00566642	0.155029	0.00373037	0.102953	0.00683184	0.0766026	0.00354686	0.0828958	0.0113267
36.75	0.243245	0.0198745	0.248366	0.0189259	0.279434	0.0290054	0.219485	0.0198482	0.193849	0.00554959	0.156214	0.00406509	0.103794	0.00725469	0.07773	0.00367927	0.0832605	0.011252
37	0.24547	0.0200892	0.249627	0.0197031	0.28045	0.028839	0.219724	0.0207521	0.195984	0.0054511	0.157905	0.00440728	0.104451	0.00758998	0.0777935	0.00337502	0.0829019	0.0113306
37.25	0.246292	0.0192911	0.250883	0.0191918	0.280573	0.029561	0.220965	0.0206855	0.197985	0.00575756	0.159316	0.0043125	0.104915	0.00738006	0.0778055	0.00333653	0.082751	0.0111885
37.5	0.247616	0.0205689	0.253536	0.0200839	0.281589	0.0288916	0.222922	0.0205358	0.199861	0.00552687	0.160567	0.00416686	0.105856	0.00771189	0.0778658	0.00305272	0.0826697	0.0113894
37.75	0.250265	0.0208221	0.255835	0.0207972	0.284075	0.0296297	0.224727	0.0200398	0.202408	0.0061735	0.162457	0.00368736	0.106477	0.00755838	0.0788396	0.00342383	0.0830222	0.0114949
38	0.25085	0.020305	0.255456	0.0198301	0.283644	0.0297661	0.223973	0.0201631	0.203403	0.00681194	0.162602	0.00436249	0.106495	0.00759662	0.0787374	0.00335304	0.0821302	0.0114311
38.25	0.252575	0.0206536	0.256601	0.0204671	0.284651	0.029123	0.225185	0.0203248	0.204241	0.0062323	0.16392	0.0049019	0.107788	0.00761594	0.0785654	0.00337499	0.0825822	0.0110874
38.5	0.253382	0.0204842	0.257804	0.0215104	0.285338	0.0298983	0.225972	0.0202332	0.205595	0.00670374	0.165783	0.00424867	0.106456	0.00738842	0.0782915	0.00343861	0.0819705	0.0113805
38.75	0.254871	0.0210006	0.257849	0.0213889	0.287354	0.0296145	0.227663	0.0211903	0.206885	0.00716479	0.166766	0.00495178	0.107568	0.00774288	0.0791744	0.00372102	0.082311	0.0111185
39	0.255049	0.0212902	0.259037	0.0211336	0.28651	0.0300513	0.226026	0.0196894	0.208896	0.00724836	0.167426	0.00472682	0.107783	0.00739885	0.0789515	0.00339335	0.0815124	0.0113705
39.25	0.258609	0.0210526	0.263314	0.0218006	0.29061	0.0297932	0.228919	0.020469	0.211325	0.00722706	0.168999	0.00439672	0.109444	0.00849404	0.0793011	0.0030273	0.081919	0.011149
39.5	0.259157	0.0198643	0.263907	0.0217843	0.291411	0.0306701	0.230062	0.0199814	0.212808	0.00825881	0.169506	0.00517732	0.109797	0.00787163	0.0796419	0.00334598	0.0822809	0.0115719
39.75	0.26099	0.0207601	0.265119	0.0228927	0.291893	0.0303331	0.229974	0.0194518	0.214144	0.00856658	0.171828	0.00499239	0.110785	0.00813346	0.0796992	0.0032665	0.0820638	0.0114487
40	0.263519	0.0209289	0.267841	0.0236204	0.293732	0.0294032	0.231632	0.0203086	0.214298	0.00850404	0.172277	0.00516313	0.11002	0.0081434	0.0797474	0.00338973	0.0815665	0.0114582
40.25	0.26326	0.0212089	0.267835	0.0221835	0.293289	0.0295932	0.231117	0.0198262	0.216282	0.00889653	0.173947	0.00526334	0.111479	0.00877247	0.0803596	0.00280822	0.0818379	0.0111852
40.5	0.267616	0.0213781	0.270723	0.0235283	0.29536	0.0296869	0.23241	0.0200404	0.216848	0.00966637	0.174409	0.00560043	0.111684	0.00866286	0.0805223	0.00327842	0.0816028	0.0113679
40.75	0.269063	0.0220161	0.272399	0.0239898	0.29737	0.0301705	0.2337	0.01958	0.218493	0.00930974	0.175491	0.00512663	0.112637	0.00851167	0.0806882	0.00373156	0.0817022	0.0113349
41	0.269311	0.0206561	0.274455	0.024243	0.298094	0.0303728	0.234261	0.0199836	0.218253	0.00931271	0.177243	0.00530906	0.112884	0.00868382	0.0808873	0.00369254	0.0814462	0.0113145
41.25	0.271773	0.0206894	0.276275	0.0243501	0.300586	0.029706	0.235605	0.0194882	0.219521	0.00955643	0.178683	0.00505928	0.113447	0.0087132	0.0815414	0.00353647	0.0815121	0.0114149
41.5	0.271592	0.0211943	0.276787	0.023947	0.3009	0.0300542	0.236883	0.020291	0.220751	0.00956135	0.17847	0.00577668	0.114768	0.00921012	0.0810713	0.00341348	0.081214	0.0113082
41.75	0.274323	0.0211804	0.279007	0.0249315	0.302786	0.0304757	0.236002	0.020327	0.221556	0.00878558	0.180505	0.00552361	0.115329	0.00861265	0.0818129	0.00345139	0.0813254	0.0115004
42	0.27971	0.0210196	0.283697	0.0255274	0.308239	0.0311605	0.241199	0.0207208	0.225484	0.00999581	0.184276	0.00527838	0.117011	0.00934423	0.0831152	0.00399575	0.0825219	0.0114362
42.25	0.282182	0.0226729	0.287866	0.0259754	0.308547	0.0307072	0.241624	0.0207878	0.225786	0.00963104	0.185208	0.00486101	0.117837	0.00945581	0.0830098	0.00393047	0.0823262	0.0116573
42.5	0.280825	0.0219915	0.286584	0.0256623	0.309791	0.0309476	0.241991	0.0204662	0.225909	0.00999158	0.184644	0.00576068	0.116785	0.00963048	0.0827477	0.00389346	0.0807559	0.0113085
42.75	0.283692	0.0226831	0.288902	0.0260919	0.311412	0.0302825	0.241792	0.0215904	0.22602	0.00952738	0.184758	0.0057604	0.119091	0.0101113	0.0836429	0.00395196	0.0818436	0.0114979
43	0.2834	0.0227335	0.290962	0.0263206	0.311741	0.0299158	0.242859	0.0200203	0.226189	0.00938709	0.18638	0.00573495	0.118983	0.00889046	0.0829978	0.00376647	0.0811385	0.0114669
43.25	0.284272	0.0222002	0.289391	0.0269675	0.311087	0.0301408	0.241282	0.0208196	0.225279	0.0102694	0.186483	0.00603349	0.118507	0.00972593	0.0827658	0.00377284	0.0803247	0.0113171
43.5	0.284847	0.023387	0.292713	0.0272463	0.312862	0.0309927	0.243419	0.0212021	0.226174	0.0095953	0.188442	0.00586383	0.119755	0.0100083	0.0830098	0.00406289	0.0810026	0.0114729
43.75	0.286267	0.0237488	0.293621	0.0273984	0.314635	0.0296664	0.244076	0.0199444	0.226843	0.00871833	0.188708	0.00587096	0.119396	0.00967277	0.0834711	0.00406753	0.0804751	0.0112266
44	0.287503	0.0237107	0.293452	0.0274144	0.314491	0.0297361	0.243254	0.0213214	0.226822	0.00968017	0.188729	0.00648273	0.120141	0.0105497	0.0828863	0.00356703	0.0797519	0.0111012
44.25	0.287904	0.0243524	0.295908	0.0279925	0.316498	0.0302217	0.242946	0.0208412	0.227521	0.00977505	0.189754	0.00593677	0.12047	0.0103959	0.082986	0.00402934	0.0796434	0.0113657
44.5	0.290328	0.0237999	0.299595	0.0286244	0.317526	0.0314113	0.244248	0.0205947	0.227645	0.00888118	0.190176	0.00575464	0.121172	0.0107467	0.0828895	0.00380911	0.0798663	0.0112096
44.75	0.29175	0.0235134	0.30056	0.0293666	0.319569	0.0301804	0.246439	0.0213578	0.228018	0.00884796	0.190981	0.00565338	0.120687	0.0107039	0.0830493	0.00410919	0.0800533	0.0113746
45	0.292103	0.0253344	0.30059	0.0294032	0.320061	0.0299933	0.245544	0.0214784	0.226821	0.00883079	0.191138	0.00625215	0.121886	0.0110989	0.0832756	0.00378423	0.0795741	0.0116941
45.25	0.295073	0.0250665	0.303131	0.0290065	0.321691	0.0302417	0.247226	0.0224211	0.228916	0.00935213	0.192214	0.00577319	0.122206	0.0106546	0.0831548	0.00410579	0.0797911	0.0113622
45.5	0.295881	0.0245658	0.306149	0.0309234	0.323777	0.0298453	0.24813	0.0220638	0.229389	0.0100427	0.193321	0.00557963	0.123792	0.0109909	0.0840622	0.00409028	0.0795408	0.0115379
45.75	0.298416	0.0263564	0.308497	0.0314211	0.325607	0.0295048	0.250539	0.0214146	0.230891	0.0101594	0.194897	0.00604992	0.12412	0.0117369	0.0843969	0.00417281	0.0796975	0.0113146
46	0.298871	0.0255611	0.309019	0.030809	0.326955	0.031159	0.249906	0.0209435	0.231722	0.00951623	0.195021	0.00547341	0.124196	0.0113655	0.0841289	0.00426867	0.0794565	0.011397
46.25	0.299793	0.0270403	0.310106	0.0312401	0.328485	0.0302752	0.251463	0.0221516	0.231409	0.0110375	0.195669	0.00584208	0.124515	0.011836	0.0844121	0.00456497	0.0799237	0.0115783
46.5	0.301346	0.0275432	0.312136	0.0313934	0.329911	0.0290157	0.250997	0.0209041	0.230131	0.00916999	0.196534	0.00636646	0.126044	0.0120099	0.0837852	0.0038909	0.078896	0.011223
46.75	0.301922	0.0264618	0.313878	0.0327579	0.33153	0.0304462	0.253158	0.0210307	0.230863	0.00979473	0.196411	0.00480469	0.126017	0.012452	0.0840022	0.00446849	0.0790496	0.0112581
47	0.303248	0.0282938	0.314997	0.032665	0.3314	0.0302892	0.252819	0.0219813	0.231302	0.0091622	0.196356	0.00586184	0.126982	0.0127571	0.0849094	0.00463494	0.0796824	0.0113806
47.25	0.304319	0.0287961	0.31664	0.0323644	0.332024	0.0305914	0.25285	0.0210803	0.231167	0.0091272	0.197176	0.00548359	0.126026	0.0128665	0.0842073	0.00447626	0.0787813	0.0116632
47.5	0.304578	0.027914	0.318183	0.0331312	0.334789	0.0302349	0.254794	0.0235071	0.232083	0.00875531	0.198237	0.00646143	0.126879	0.012458	0.0847259	0.00437508	0.0790466	0.0114419
47.75	0.30642	0.0301346	0.319142	0.033274	0.336308	0.0316153	0.254653	0.0216786	0.231803	0.00926717	0.198249	0.00603155	0.127491	0.0131152	0.0852083	0.00457339	0.0787179	0.0116291
48	0.307201	0.0303955	0.321827	0.0339453	0.339506	0.0305682	0.255385	0.0215843	0.233424	0.00858197	0.198792	0.00621926	0.127913	0.0128603	0.085404	0.00489792	0.0795378	0.0114241
48.25	0.306125	0.0309934	0.322027	0.0335984	0.338185	0.0301583	0.254484	0.0234641	0.231103	0.00971873	0.198487	0.00583583	0.128143	0.0127243	0.0843763	0.00458731	0.0786909	0.0115537
48.5	0.306616	0.0317961	0.322354	0.0340309	0.339875	0.0311321	0.255205	0.0231848	0.232172	0.00991243	0.1992	0.00614434	0.128214	0.012795	0.0843854	0.00455108	0.0785552	0.0115519
48.75	0.307107	0.0326064	0.322681	0.0344765	0.341564	0.0321327	0.255927	0.0229076	0.23324	0.0101186	0.199913	0.00645376	0.128284	0.0128742	0.0843944	0.00452001	0.0784195	0.011564
49	0.309848	0.0333963	0.324113	0.0337943	0.34403	0.031065	0.257678	0.024304	0.233065	0.00941689	0.200088	0.0068798	0.128622	0.0130582	0.0840507	0.00486616	0.0783019	0.0113217
49.25	0.310128	0.0336334	0.325406	0.0340835	0.342918	0.0307708	0.25804	0.0227156	0.234657	0.0100267	0.200091	0.00642505	0.129412	0.0135797	0.0845664	0.00483732	0.0778499	0.0112455
49.5	0.311775	0.0341068	0.327068	0.0361018	0.344537	0.0306289	0.258676	0.023708	0.235431	0.010477	0.199871	0.0071031	0.129295	0.0140829	0.0847352	0.00467401	0.078124	0.0113769
49.75	0.310834	0.0343423	0.32641	0.0345118	0.343602	0.0292848	0.25807	0.022941	0.2362	0.0105681	0.201037	0.00679366	0.129418	0.0134217	0.0844973	0.00486267	0.0777806	0.011752
50	0.309909	0.0344966	0.323432	0.0355893	0.343038	0.0278733	0.258266	0.023264	0.235941	0.0107778	0.200362	0.006414	0.13022	0.0134918	0.0839909	0.00459998	0.0773315	0.0111967
50.25	0.306234	0.0329494	0.322651	0.0352578	0.342128	0.0273431	0.260216	0.0231029	0.23708	0.0111282	0.200296	0.00668696	0.130453	0.0134844	0.0846813	0.0049607	0.0774638	0.0114788
50.5	0.304532	0.0327191	0.318195	0.0365534	0.339821	0.0271036	0.260195	0.0224556	0.235814	0.0108482	0.200293	0.00697287	0.131025	0.0138205	0.0849405	0.00516808	0.0770691	0.0114123
50.75	0.302522	0.0309566	0.316218	0.0373744	0.337117	0.0282398	0.261313	0.02367	0.237791	0.0109414	0.201709	0.00639735	0.132548	0.0133691	0.085658	0.00498318	0.0771987	0.0117271
51	0.300596	0.0304217	0.314376	0.0393767	0.333005	0.0286615	0.263598	0.0232678	0.239711	0.0117547	0.200932	0.00749359	0.131806	0.0144678	0.0854772	0.00496411	0.0770481	0.0114017
51.25	0.299245	0.0309497	0.313212	0.0396319	0.331073	0.0294604	0.263837	0.0230531	0.239467	0.0122979	0.202816	0.00758967	0.133326	0.0147005	0.0857366	0.00545645	0.0769756	0.0115392
51.5	0.297623	0.0291829	0.310662	0.0407076	0.328908	0.0296043	0.264785	0.0241209	0.238804	0.0117206	0.201878	0.00756348	0.133251	0.0146883	0.0859113	0.00536113	0.0776145	0.0115606
51.75	0.295576	0.0288975	0.309197	0.0415125	0.325282	0.0295522	0.26496	0.0247354	0.239145	0.0106594	0.202047	0.00800665	0.133419	0.0146142	0.0856009	0.00536296	0.0767796	0.0113943
52	0.294307	0.0293157	0.307047	0.0410717	0.323154	0.0290022	0.264548	0.0244877	0.240696	0.0113092	0.201329	0.00753942	0.133012	0.0148508	0.0858753	0.00548616	0.0765958	0.011348
52.25	0.292574	0.0308501	0.305775	0.0414729	0.321613	0.0284213	0.266223	0.0242165	0.241507	0.0127985	0.202291	0.007604	0.13423	0.0150946	0.0857638	0.00542735	0.0767404	0.0114777
52.5	0.291298	0.0312126	0.303258	0.0423316	0.320133	0.0292423	0.266284	0.0252029	0.242542	0.0124731	0.201576	0.00918041	0.133154	0.0149654	0.0859358	0.00518669	0.0763095	0.0114843
52.75	0.287103	0.03165	0.30062	0.0426754	0.316347	0.0284888	0.265829	0.0247976	0.242517	0.0126541	0.201495	0.00799752	0.133037	0.015409	0.0858635	0.0053059	0.0756945	0.0112991
53	0.286026	0.0318035	0.298998	0.0429871	0.315352	0.0284259	0.265638	0.0249935	0.244088	0.0132363	0.201841	0.00885674	0.133996	0.0154239	0.0859297	0.00535274	0.0762521	0.0112645
53.25	0.282695	0.0329416	0.296909	0.0430716	0.311626	0.029344	0.264013	0.02443	0.244401	0.0134345	0.200213	0.00929973	0.132944	0.0156182	0.0859118	0.00559503	0.0759388	0.0112266
53.5	0.281151	0.0324975	0.294853	0.0437131	0.31203	0.0275739	0.263796	0.0241175	0.245137	0.0132215	0.201877	0.00947361	0.133441	0.0162265	0.0868043	0.00593183	0.0759599	0.0113991
53.75	0.280639	0.0329092	0.29479	0.0445417	0.309284	0.0269627	0.260631	0.023534	0.246834	0.0146746	0.20201	0.00973659	0.13329	0.0157544	0.0865872	0.00542932	0.0758756	0.011333
54	0.277859	0.0333307	0.291507	0.0444194	0.307219	0.0280358	0.258249	0.0232205	0.247753	0.0146809	0.201184	0.00947562	0.133227	0.0163915	0.0867589	0.0056352	0.0759479	0.0116825
54.25	0.274073	0.0331881	0.289285	0.0454821	0.306293	0.0271557	0.255081	0.0227293	0.248235	0.0149403	0.201211	0.0100504	0.134897	0.015984	0.0868104	0.005629	0.0761497	0.0114729
54.5	0.273572	0.0329138	0.287611	0.0455624	0.305072	0.0281923	0.254171	0.0246205	0.249296	0.0160053	0.202067	0.0109882	0.13371	0.0170653	0.0875399	0.00590837	0.0764481	0.0114494
54.75	0.27243	0.0329865	0.285553	0.0455334	0.301364	0.028371	0.251756	0.022465	0.250412	0.0173269	0.200807	0.0108511	0.133933	0.0169213	0.0870818	0.00567664	0.07577	0.0113704
55	0.270666	0.0334699	0.285037	0.0454973	0.301403	0.0280349	0.249426	0.0246402	0.251153	0.0172889	0.200373	0.0112791	0.134054	0.0176507	0.0871634	0.0056672	0.0766683	0.0114013
55.25	0.268354	0.033506	0.28147	0.045862	0.299226	0.0288053	0.247138	0.0242968	0.250996	0.0173703	0.200445	0.01193	0.133906	0.0174682	0.0872626	0.00603008	0.0762252	0.0113384
55.5	0.265969	0.0340693	0.281175	0.0464945	0.298165	0.0276781	0.245495	0.0234532	0.252437	0.0183316	0.200761	0.0114304	0.133445	0.018066	0.0874285	0.00616637	0.0759961	0.0113271
55.75	0.26555	0.0342972	0.27996	0.047388	0.295919	0.0281618	0.244512	0.0241041	0.252871	0.0184679	0.200369	0.0118712	0.133975	0.0176689	0.0875946	0.00652344	0.0765025	0.0114706
56	0.262927	0.0337623	0.27762	0.0477448	0.294288	0.0283949	0.240177	0.0240356	0.253603	0.019291	0.199202	0.011445	0.13323	0.0176089	0.0870549	0.00611863	0.0761617	0.0112695
56.25	0.260437	0.0342737	0.276906	0.0471455	0.293595	0.0280252	0.240038	0.0237585	0.255101	0.0199558	0.200363	0.0123323	0.133288	0.0182572	0.0878324	0.00639759	0.0765385	0.0116849
56.5	0.258924	0.034598	0.275212	0.0479904	0.292395	0.0290521	0.237072	0.0243944	0.254974	0.0213574	0.200378	0.0120405	0.132724	0.0182634	0.0871543	0.00668219	0.076391	0.0114249
56.75	0.256901	0.0349869	0.272472	0.0482211	0.289854	0.0279384	0.234247	0.0240116	0.255165	0.0218644	0.198551	0.0130439	0.13258	0.018112	0.087058	0.00625633	0.0754596	0.011267
57	0.258135	0.0351854	0.274769	0.0484596	0.292172	0.0309413	0.238928	0.0246674	0.262203	0.0225713	0.203772	0.0134251	0.136375	0.0186848	0.0898883	0.00657037	0.0784827	0.0114572
57.25	0.260382	0.0376042	0.277439	0.0502297	0.29313	0.0298429	0.23598	0.0237281	0.26315	0.0242099	0.2036	0.0137599	0.136197	0.0195783	0.0908621	0.00712588	0.0788808	0.0113299
57.5	0.258235	0.0373168	0.275516	0.0508639	0.290975	0.0300336	0.234403	0.024459	0.262185	0.0233579	0.203531	0.0143117	0.13687	0.0198742	0.0906331	0.00641665	0.0786365	0.011793
57.75	0.254588	0.0377792	0.273143	0.0505829	0.291212	0.0312066	0.23185	0.0255506	0.261341	0.0250223	0.20328	0.0142652	0.135058	0.0194988	0.09044	0.00696364	0.0784587	0.0123174
58	0.253991	0.0374482	0.273071	0.0504996	0.286227	0.0300623	0.22889	0.0239246	0.265001	0.0254039	0.203259	0.0135676	0.134145	0.0192022	0.0901208	0.00736015	0.0777445	0.0116644
58.25	0.250566	0.0372466	0.26954	0.0498845	0.284466	0.0306458	0.224917	0.0237707	0.259442	0.024604	0.200992	0.0143189	0.13359	0.0196477	0.0889211	0.00707155	0.0776541	0.0119713
58.5	0.250352	0.0380734	0.270595	0.0506622	0.28537	0.0315521	0.223309	0.0243469	0.259058	0.0245525	0.200476	0.0150972	0.132375	0.0190832	0.0892134	0.00757808	0.0783259	0.0116294
58.75	0.248589	0.0373468	0.266664	0.0508428	0.28552	0.0307665	0.223731	0.0247469	0.258693	0.0243155	0.200569	0.0150923	0.133246	0.0196172	0.0892134	0.00701838	0.0779856	0.0115965
59	0.246843	0.038945	0.264401	0.0505296	0.282199	0.0303315	0.219309	0.0248891	0.257408	0.0243568	0.200964	0.0155031	0.132909	0.0201991	0.0891984	0.0074595	0.077392	0.0111313
59.25	0.243696	0.0388727	0.264536	0.0526377	0.279266	0.0307192	0.21589	0.0239257	0.253897	0.024239	0.199252	0.0153539	0.131045	0.0193816	0.0876852	0.00763616	0.0773376	0.0117276
59.5	0.244013	0.0400795	0.263689	0.0516659	0.278862	0.0298083	0.214329	0.0243794	0.252775	0.0247596	0.198661	0.0151137	0.131588	0.0199016	0.08827	0.00735909	0.0773707	0.0116899
59.75	0.240374	0.039505	0.261863	0.0514354	0.275857	0.0319105	0.213214	0.02372	0.249598	0.0255487	0.197603	0.0155423	0.130633	0.0189738	0.0875164	0.00766158	0.0771056	0.0112322
60	0.240148	0.039882	0.262399	0.0521425	0.275751	0.0320504	0.21048	0.0240406	0.247837	0.0258144	0.197958	0.0167157	0.130835	0.0201503	0.0884449	0.00776165	0.0772624	0.0113129
60.25	0.239328	0.0400042	0.260983	0.0521288	0.273651	0.0333927	0.209183	0.0254863	0.247774	0.0267497	0.199905	0.0164824	0.130898	0.0200847	0.0881524	0.00790322	0.0774011	0.0113096
60.5	0.236983	0.0393971	0.259773	0.0526718	0.271446	0.0328061	0.207338	0.024244	0.245672	0.0265748	0.198272	0.0174313	0.129982	0.0193979	0.088719	0.00816649	0.0777418	0.011629
60.75	0.234544	0.0403115	0.257992	0.0531326	0.269894	0.0337818	0.204709	0.024603	0.241868	0.0263291	0.197262	0.0176203	0.129171	0.0196639	0.0875103	0.00800193	0.077356	0.0116203
61	0.235087	0.0412339	0.259249	0.0530526	0.270252	0.0340941	0.203841	0.0242813	0.24034	0.0276382	0.198467	0.0183147	0.128926	0.0190656	0.0875887	0.00797674	0.0780735	0.0116836
61.25	0.231557	0.0415761	0.256998	0.0530175	0.269418	0.0345695	0.201622	0.0237964	0.238461	0.0277239	0.196237	0.0171705	0.128559	0.0195343	0.0884388	0.00836182	0.0783207	0.0116469
61.5	0.229652	0.0420428	0.254764	0.0529516	0.26634	0.0336876	0.199266	0.0240757	0.236041	0.026621	0.195344	0.0174301	0.127455	0.0197107	0.0868863	0.00870585	0.0778717	0.011574
61.75	0.22784	0.0417624	0.253281	0.0533122	0.264191	0.0338343	0.198265	0.024226	0.233859	0.0271484	0.197005	0.017815	0.127093	0.0202205	0.0876009	0.0089797	0.0780858	0.0119298
62	0.226842	0.0414842	0.255253	0.0539035	0.264336	0.0334252	0.19711	0.025296	0.233449	0.0284198	0.195812	0.0185335	0.127096	0.0200085	0.0872452	0.00882512	0.0786796	0.0118085
62.25	0.225669	0.0431892	0.254414	0.0542535	0.262503	0.033046	0.193963	0.0248173	0.231781	0.0271963	0.195446	0.0186724	0.126485	0.0202717	0.0871756	0.0095647	0.078565	0.0113959
62.5	0.223711	0.0413077	0.253242	0.0537168	0.262012	0.0350112	0.194258	0.0244071	0.232291	0.0291163	0.195256	0.019937	0.125405	0.0195641	0.087218	0.0091852	0.0788362	0.0121866
62.75	0.223321	0.0417553	0.252132	0.0542278	0.261484	0.033909	0.19248	0.0244499	0.229674	0.0284689	0.196179	0.0196802	0.125547	0.0202066	0.0878961	0.010183	0.0790652	0.012115
63	0.220186	0.0422179	0.250269	0.0534204	0.256089	0.0340042	0.189703	0.0231839	0.22513	0.0283587	0.192721	0.0197309	0.123651	0.0194208	0.0857437	0.0096313	0.0773864	0.0115412
63.25	0.219026	0.0423993	0.248455	0.0537523	0.255082	0.0341245	0.18775	0.0236735	0.223964	0.0289948	0.193622	0.0198986	0.122029	0.0190025	0.0861237	0.0101756	0.0774045	0.0119681
63.5	0.216825	0.0426265	0.247279	0.053557	0.253291	0.0331111	0.186279	0.0237447	0.222034	0.0290652	0.192519	0.0193346	0.122191	0.0190632	0.0854243	0.00971703	0.0774768	0.0114595
63.75	0.215173	0.0417439	0.246287	0.0537355	0.252031	0.0339994	0.185079	0.023052	0.220385	0.0281226	0.193142	0.0210633	0.121649	0.0186527	0.085204	0.0094456	0.0771301	0.0119152
64	0.214597	0.0423978	0.243532	0.0535243	0.250413	0.0335805	0.183355	0.0232679	0.217118	0.0293679	0.190975	0.0202296	0.12072	0.0195335	0.0851469	0.0102962	0.0766629	0.0117261
64.25	0.212258	0.0421343	0.241576	0.0526464	0.2493	0.0327303	0.182176	0.0234029	0.214621	0.0287311	0.191536	0.0208469	0.119195	0.0188285	0.0840556	0.00984581	0.0761659	0.0120085
64.5	0.210829	0.0425093	0.241558	0.053172	0.246198	0.0325712	0.180133	0.0223114	0.212372	0.0283388	0.191252	0.0202606	0.118716	0.0190404	0.0833804	0.00993003	0.0766869	0.0118756
64.75	0.207682	0.0421341	0.237133	0.0530502	0.243483	0.0322971	0.179572	0.023124	0.21048	0.0293745	0.188853	0.0206266	0.117	0.0181049	0.0830396	0.0103533	0.0757648	0.0116078
65	0.208002	0.0414744	0.236503	0.0522515	0.242349	0.0318869	0.178623	0.0224743	0.209503	0.0287949	0.189374	0.0213577	0.117253	0.017818	0.0830607	0.0100374	0.076027	0.0116409
65.25	0.20629	0.0417607	0.235538	0.0520251	0.242117	0.0326888	0.177107	0.0231158	0.207992	0.0299201	0.188183	0.0207349	0.116657	0.0184266	0.0827684	0.0102318	0.076051	0.0116485
65.5	0.203604	0.0415936	0.233943	0.0521088	0.239425	0.0308904	0.17534	0.022366	0.205813	0.0293262	0.186978	0.0203787	0.116135	0.017735	0.0823583	0.0106793	0.0757347	0.0117266
65.75	0.201988	0.0406923	0.232053	0.0518169	0.236613	0.0313186	0.174288	0.0221389	0.204279	0.0291096	0.186296	0.0209836	0.115146	0.0181036	0.0820208	0.0104326	0.0756561	0.0122106
66	0.201609	0.0412397	0.229892	0.0509622	0.236495	0.0314644	0.174397	0.0226788	0.202801	0.0293069	0.187071	0.0208356	0.11502	0.0178998	0.0822407	0.0106655	0.0759094	0.0117739
66.25	0.1998	0.0409849	0.228533	0.0507332	0.234693	0.0327141	0.172335	0.022612	0.200553	0.0293242	0.186959	0.0205121	0.114088	0.0176828	0.0817946	0.0101778	0.0755115	0.0115531
66.5	0.198262	0.0400219	0.226926	0.0508783	0.233162	0.0312215	0.171202	0.0222049	0.199352	0.029701	0.185358	0.0214219	0.112921	0.0171822	0.0806219	0.0107024	0.074779	0.0116108
66.75	0.196092	0.0400462	0.224237	0.0501603	0.23075	0.0300742	0.170092	0.0221611	0.197396	0.0302839	0.184713	0.0213004	0.11256	0.0175738	0.0802905	0.0106879	0.0746012	0.0117957
67	0.194386	0.0402861	0.222871	0.0502768	0.230897	0.0301673	0.169013	0.0230948	0.195952	0.0291123	0.18433	0.0211215	0.111616	0.0171498	0.0799196	0.0105784	0.074562	0.0115613
67.25	0.192707	0.039757	0.222621	0.0504578	0.229351	0.0301007	0.168513	0.0223491	0.194758	0.0289854	0.183019	0.0214613	0.110326	0.0163693	0.0794884	0.0110849	0.0742425	0.0115588
67.5	0.185077	0.0375427	0.213075	0.0469486	0.220348	0.0300441	0.164205	0.0216872	0.188765	0.0292987	0.178129	0.021115	0.107537	0.0154614	0.0786879	0.0111755	0.0736424	0.0120315
67.75	0.177448	0.0353931	0.20353	0.0435252	0.211344	0.0301382	0.159897	0.0210528	0.182772	0.0296665	0.173239	0.0207969	0.104748	0.0145822	0.0778874	0.0112851	0.0730424	0.0125218
68	0.1774	0.0387449	0.205119	0.0473313	0.211951	0.0296783	0.160909	0.0224284	0.183867	0.0293655	0.177557	0.020152	0.10842	0.016273	0.0802392	0.0112897	0.0743873	0.0123797
68.25	0.179449	0.0403186	0.206144	0.0486706	0.213871	0.0302669	0.160299	0.0231242	0.181501	0.027961	0.175108	0.0195598	0.103928	0.0145889	0.0769139	0.0110719	0.0729307	0.0127244
68.5	0.176679	0.0400845	0.202337	0.0475363	0.210618	0.0287493	0.158792	0.0228122	0.180575	0.0280667	0.172817	0.0178651	0.102415	0.0149359	0.0762113	0.0103753	0.071912	0.0124853
68.75	0.176861	0.0408429	0.203477	0.0480188	0.211369	0.0293303	0.159441	0.0225889	0.181438	0.0283957	0.173677	0.018858	0.103078	0.0153448	0.0755844	0.0103959	0.0721592	0.0122361
69	0.176963	0.0421858	0.203422	0.0481418	0.209919	0.0288754	0.158919	0.0230828	0.179726	0.0288066	0.175021	0.0184074	0.103946	0.015054	0.0770043	0.0108184	0.0720144	0.0119661
69.25	0.175947	0.0408832	0.201546	0.0483359	0.210835	0.0300556	0.157559	0.0231904	0.179095	0.0286894	0.171376	0.0170376	0.102505	0.0155289	0.0753127	0.0104182	0.0714414	0.0122226
69.5	0.172004	0.0419423	0.198508	0.0469362	0.207095	0.0293156	0.155176	0.0232971	0.17722	0.0290571	0.167922	0.0160913	0.100507	0.0144679	0.0743845	0.0101854	0.0711553	0.0124058
69.75	0.172456	0.0422188	0.199183	0.0482902	0.207544	0.0292827	0.155031	0.0238212	0.177027	0.0286693	0.168781	0.0155886	0.101206	0.0142074	0.0754335	0.0103046	0.0711252	0.0126782
70	0.171691	0.0425318	0.197592	0.0491524	0.20809	0.0298072	0.155486	0.0239477	0.176693	0.0283186	0.165866	0.0158798	0.0998644	0.0140896	0.0749572	0.0103214	0.0705945	0.0124558
70.25	0.168766	0.0420132	0.19471	0.0479207	0.205889	0.0303764	0.15415	0.0234991	0.173759	0.0275652	0.16308	0.0157817	0.0997167	0.0147278	0.0738749	0.0103104	0.070766	0.0128911
70.5	0.166898	0.0423343	0.192748	0.047292	0.201452	0.0293135	0.152872	0.0238241	0.171393	0.0271933	0.161621	0.0146976	0.0981608	0.0138287	0.0734136	0.0102791	0.0698829	0.0124003
70.75	0.16682	0.0438501	0.191536	0.0483644	0.202989	0.0301779	0.151019	0.0231395	0.170565	0.0270063	0.160188	0.0148965	0.0974072	0.0136839	0.072883	0.0101302	0.0694034	0.012364
71	0.165288	0.0440048	0.189474	0.047091	0.201874	0.0292428	0.150061	0.0237752	0.169525	0.0274328	0.157901	0.0146687	0.0972475	0.0133492	0.0730851	0.010025	0.0696866	0.0127676
71.25	0.165789	0.043793	0.19014	0.048087	0.197977	0.0291586	0.149262	0.0222698	0.168614	0.0275925	0.158145	0.0151031	0.0967411	0.0146405	0.0723134	0.00999944	0.0687373	0.0125717
71.5	0.163501	0.0441184	0.187521	0.047582	0.198993	0.029875	0.151185	0.0236548	0.171425	0.0278512	0.159185	0.016162	0.0995812	0.0132994	0.0745836	0.0107813	0.0701271	0.0127035
71.75	0.168936	0.046884	0.19477	0.0496215	0.208215	0.0315892	0.155049	0.0250829	0.176373	0.0287898	0.161885	0.0149515	0.101118	0.0141457	0.0767079	0.0102627	0.0734479	0.0129123
