# Supplementary material for: Spontaneously established syntrophic yeast communities improve bioproduction
Source: Nat Chem Biol. 2023 May 29;19(8):951–61. doi: 10.1038/s41589-023-01341-2 (PMC10374442; doi:10.1038/s41589-023-01341-2)
Supplement: Source Data Extended Data Fig. 7 — Fluorescence and OD data. [file 41589_2023_1341_MOESM19_ESM.xlsx]

## Sheet: Sheet1
Culture	Ratio	Time (h)	Total OD600	Red strain OD600	Blue strain OD600
trp2∆-trp4∆	1:1	0	0.10555	0.0588232	0.0467265
trp2∆-trp4∆	1:1	0.5	0.06445	0.0359476	0.0285025
trp2∆-trp4∆	1:1	1	0.065175	0.0363719	0.028803
trp2∆-trp4∆	1:1	1.5	0.066225	0.0371186	0.0291065
trp2∆-trp4∆	1:1	2	0.0662	0.0370779	0.0291218
trp2∆-trp4∆	1:1	2.5	0.0666	0.0372561	0.029344
trp2∆-trp4∆	1:1	3	0.067125	0.0376054	0.0295195
trp2∆-trp4∆	1:1	3.5	0.068	0.0382323	0.0297675
trp2∆-trp4∆	1:1	4	0.06815	0.0381917	0.0299582
trp2∆-trp4∆	1:1	4.5	0.06885	0.038621	0.030229
trp2∆-trp4∆	1:1	5	0.069775	0.0390883	0.0306867
trp2∆-trp4∆	1:1	5.5	0.070025	0.0392248	0.0308003
trp2∆-trp4∆	1:1	6	0.071125	0.0398714	0.0312538
trp2∆-trp4∆	1:1	6.5	0.0713	0.0396794	0.0316208
trp2∆-trp4∆	1:1	7	0.072225	0.0402678	0.031957
trp2∆-trp4∆	1:1	7.5	0.0731	0.0406833	0.0324168
trp2∆-trp4∆	1:1	8	0.073325	0.0408038	0.0325213
trp2∆-trp4∆	1:1	8.5	0.07355	0.0409708	0.0325792
trp2∆-trp4∆	1:1	9	0.07515	0.0419505	0.0331995
trp2∆-trp4∆	1:1	9.5	0.0749	0.0417272	0.033173
trp2∆-trp4∆	1:1	10	0.075875	0.0423913	0.0334837
trp2∆-trp4∆	1:1	10.5	0.076725	0.0429446	0.0337805
trp2∆-trp4∆	1:1	11	0.07725	0.0431964	0.0340538
trp2∆-trp4∆	1:1	11.5	0.078	0.0434034	0.0345968
trp2∆-trp4∆	1:1	12	0.07895	0.0438909	0.035059
trp2∆-trp4∆	1:1	12.5	0.079975	0.0441765	0.0357985
trp2∆-trp4∆	1:1	13	0.082175	0.0452077	0.0369675
trp2∆-trp4∆	1:1	13.5	0.082925	0.0455134	0.0374115
trp2∆-trp4∆	1:1	14	0.084425	0.0459776	0.0384475
trp2∆-trp4∆	1:1	14.5	0.085925	0.0464333	0.0394917
trp2∆-trp4∆	1:1	15	0.087775	0.0471025	0.0406725
trp2∆-trp4∆	1:1	15.5	0.090025	0.0480481	0.0419768
trp2∆-trp4∆	1:1	16	0.091525	0.0483082	0.0432167
trp2∆-trp4∆	1:1	16.5	0.0929	0.0487215	0.0441783
trp2∆-trp4∆	1:1	17	0.094925	0.0492906	0.0456343
trp2∆-trp4∆	1:1	17.5	0.097575	0.0505281	0.047047
trp2∆-trp4∆	1:1	18	0.0983	0.050741	0.047559
trp2∆-trp4∆	1:1	18.5	0.1001	0.0514947	0.0486053
trp2∆-trp4∆	1:1	19	0.102375	0.0523403	0.0500348
trp2∆-trp4∆	1:1	19.5	0.104	0.0531549	0.050845
trp2∆-trp4∆	1:1	20	0.105925	0.0539151	0.05201
trp2∆-trp4∆	1:1	20.5	0.10825	0.0550408	0.0532092
trp2∆-trp4∆	1:1	21	0.11015	0.0559305	0.0542195
trp2∆-trp4∆	1:1	21.5	0.111725	0.0569389	0.054786
trp2∆-trp4∆	1:1	22	0.11265	0.0572534	0.0553965
trp2∆-trp4∆	1:1	22.5	0.115475	0.058688	0.056787
trp2∆-trp4∆	1:1	23	0.11655	0.0593062	0.0572438
trp2∆-trp4∆	1:1	23.5	0.11955	0.0609149	0.0586352
trp2∆-trp4∆	1:1	24	0.12145	0.0621431	0.059307
trp2∆-trp4∆	1:1	24.5	0.123575	0.0632655	0.0603095
trp2∆-trp4∆	1:1	25	0.12695	0.0651045	0.0618455
trp2∆-trp4∆	1:1	25.5	0.129325	0.0669054	0.0624197
trp2∆-trp4∆	1:1	26	0.1303	0.0677545	0.0625452
trp2∆-trp4∆	1:1	26.5	0.134375	0.070098	0.0642768
trp2∆-trp4∆	1:1	27	0.137625	0.0721805	0.0654445
trp2∆-trp4∆	1:1	27.5	0.1407	0.074349	0.0663508
trp2∆-trp4∆	1:1	28	0.143925	0.0769944	0.0669305
trp2∆-trp4∆	1:1	28.5	0.1478	0.0794316	0.0683682
trp2∆-trp4∆	1:1	29	0.151325	0.0820332	0.0692917
trp2∆-trp4∆	1:1	29.5	0.15485	0.0847249	0.070125
trp2∆-trp4∆	1:1	30	0.15995	0.0881092	0.071841
trp2∆-trp4∆	1:1	30.5	0.16225	0.0901425	0.0721075
trp2∆-trp4∆	1:1	31	0.16765	0.0945785	0.0730715
trp2∆-trp4∆	1:1	31.5	0.17325	0.0984937	0.0747565
trp2∆-trp4∆	1:1	32	0.1775	0.101783	0.0757167
trp2∆-trp4∆	1:1	32.5	0.182575	0.105708	0.0768667
trp2∆-trp4∆	1:1	33	0.187275	0.109758	0.0775172
trp2∆-trp4∆	1:1	33.5	0.192025	0.113473	0.0785523
trp2∆-trp4∆	1:1	34	0.1962	0.116993	0.0792075
trp2∆-trp4∆	1:1	34.5	0.20355	0.122548	0.0810027
trp2∆-trp4∆	1:1	35	0.20925	0.126806	0.082444
trp2∆-trp4∆	1:1	35.5	0.216525	0.132197	0.0843282
trp2∆-trp4∆	1:1	36	0.22215	0.137173	0.084977
trp2∆-trp4∆	1:1	36.5	0.226275	0.141087	0.0851885
trp2∆-trp4∆	1:1	37	0.23305	0.145898	0.0871515
trp2∆-trp4∆	1:1	37.5	0.239275	0.151153	0.088122
trp2∆-trp4∆	1:1	38	0.245725	0.156487	0.0892378
trp2∆-trp4∆	1:1	38.5	0.253225	0.162359	0.0908665
trp2∆-trp4∆	1:1	39	0.259275	0.167301	0.0919737
trp2∆-trp4∆	1:1	39.5	0.2665	0.172905	0.0935955
trp2∆-trp4∆	1:1	40	0.27005	0.176352	0.0936977
trp2∆-trp4∆	1:1	40.5	0.277975	0.182621	0.0953538
trp2∆-trp4∆	1:1	41	0.2834	0.187396	0.0960032
trp2∆-trp4∆	1:1	41.5	0.28915	0.191547	0.0976033
trp2∆-trp4∆	1:1	42	0.295475	0.196876	0.0985987
trp2∆-trp4∆	1:1	42.5	0.299775	0.200864	0.098911
trp2∆-trp4∆	1:1	43	0.30535	0.205082	0.100268
trp2∆-trp4∆	1:1	43.5	0.31205	0.210594	0.101456
trp2∆-trp4∆	1:1	44	0.316625	0.214326	0.1023
trp2∆-trp4∆	1:1	44.5	0.32185	0.218812	0.103038
trp2∆-trp4∆	1:1	45	0.32765	0.22264	0.10501
trp2∆-trp4∆	1:1	45.5	0.334175	0.228482	0.105693
trp2∆-trp4∆	1:1	46	0.338525	0.231377	0.107148
trp2∆-trp4∆	1:1	46.5	0.344025	0.236331	0.107694
trp2∆-trp4∆	1:1	47	0.3491	0.240382	0.108718
trp2∆-trp4∆	1:1	47.5	0.204875	0.140046	0.0648286
trp2∆-trp4∆	1:1	48	0.04655	0.0292637	0.0172863
trp2∆-trp4∆	1:1	48.5	0.047825	0.0301247	0.0177003
trp2∆-trp4∆	1:1	49	0.049975	0.031614	0.018361
trp2∆-trp4∆	1:1	49.5	0.052875	0.0335543	0.0193207
trp2∆-trp4∆	1:1	50	0.056675	0.0362177	0.0204573
trp2∆-trp4∆	1:1	50.5	0.061625	0.0398051	0.0218199
trp2∆-trp4∆	1:1	51	0.06945	0.0455684	0.0238816
trp2∆-trp4∆	1:1	51.5	0.07655	0.0507622	0.0257878
trp2∆-trp4∆	1:1	52	0.08385	0.0568611	0.0269889
trp2∆-trp4∆	1:1	52.5	0.0909	0.0626242	0.0282758
trp2∆-trp4∆	1:1	53	0.098425	0.0692228	0.0292022
trp2∆-trp4∆	1:1	53.5	0.1086	0.0775034	0.0310966
trp2∆-trp4∆	1:1	54	0.11835	0.0855569	0.0327931
trp2∆-trp4∆	1:1	54.5	0.1305	0.0955016	0.0349984
trp2∆-trp4∆	1:1	55	0.1406	0.104086	0.036514
trp2∆-trp4∆	1:1	55.5	0.15195	0.113412	0.0385378
trp2∆-trp4∆	1:1	56	0.161825	0.122013	0.0398117
trp2∆-trp4∆	1:1	56.5	0.1733	0.132088	0.0412118
trp2∆-trp4∆	1:1	57	0.18455	0.141556	0.0429936
trp2∆-trp4∆	1:1	57.5	0.195075	0.151108	0.0439671
trp2∆-trp4∆	1:1	58	0.205925	0.161051	0.0448739
trp2∆-trp4∆	1:1	58.5	0.2177	0.171706	0.0459944
trp2∆-trp4∆	1:1	59	0.226775	0.180409	0.0463664
trp2∆-trp4∆	1:1	59.5	0.23935	0.191542	0.0478079
trp2∆-trp4∆	1:1	60	0.246725	0.198914	0.0478106
trp2∆-trp4∆	1:1	60.5	0.2547	0.20694	0.0477596
trp2∆-trp4∆	1:1	61	0.26655	0.217859	0.0486913
trp2∆-trp4∆	1:1	61.5	0.274775	0.22594	0.0488352
trp2∆-trp4∆	1:1	62	0.284775	0.235883	0.0488917
trp2∆-trp4∆	1:1	62.5	0.291525	0.24243	0.0490952
trp2∆-trp4∆	1:1	63	0.29925	0.250294	0.0489557
trp2∆-trp4∆	1:1	63.5	0.3064	0.257662	0.0487378
trp2∆-trp4∆	1:1	64	0.314825	0.265865	0.0489599
trp2∆-trp4∆	1:1	64.5	0.32255	0.273624	0.0489262
trp2∆-trp4∆	1:1	65	0.329525	0.280712	0.0488127
trp2∆-trp4∆	1:1	65.5	0.334375	0.285895	0.0484803
trp2∆-trp4∆	1:1	66	0.34215	0.293876	0.048274
trp2∆-trp4∆	1:1	66.5	0.3487	0.30067	0.04803
trp2∆-trp4∆	1:1	67	0.354625	0.306864	0.0477611
trp2∆-trp4∆	1:1	67.5	0.36045	0.312788	0.0476622
trp2∆-trp4∆	1:1	68	0.367175	0.319912	0.0472634
trp2∆-trp4∆	1:1	68.5	0.37035	0.323719	0.0466309
trp2∆-trp4∆	1:1	69	0.377575	0.330985	0.0465897
trp2∆-trp4∆	1:1	69.5	0.381975	0.33583	0.0461453
trp2∆-trp4∆	1:1	70	0.38925	0.343469	0.0457812
trp2∆-trp4∆	1:1	70.5	0.392575	0.347572	0.0450032
trp2∆-trp4∆	1:1	71	0.39655	0.35202	0.0445297
trp2∆-trp4∆	1:1	71.5	0.401	0.357031	0.0439691
trp2∆-trp4∆	1:1	72	0.40505	0.361089	0.0439612
trp2∆-trp4∆	1:1	72.5	0.4123	0.368433	0.0438669
trp2∆-trp4∆	1:1	73	0.41335	0.370341	0.0430087
trp2∆-trp4∆	1:1	73.5	0.419	0.375875	0.0431247
trp2∆-trp4∆	1:1	74	0.421275	0.378786	0.0424889
trp2∆-trp4∆	1:1	74.5	0.424475	0.38231	0.0421645
trp2∆-trp4∆	1:1	75	0.425425	0.383622	0.0418028
trp2∆-trp4∆	1:1	75.5	0.428	0.386788	0.0412124
trp2∆-trp4∆	1:1	76	0.430475	0.389378	0.0410967
trp2∆-trp4∆	1:1	76.5	0.4335	0.392959	0.0405411
trp2∆-trp4∆	1:1	77	0.436875	0.396647	0.0402276
trp2∆-trp4∆	1:1	77.5	0.437625	0.397842	0.039783
trp2∆-trp4∆	1:1	78	0.4375	0.398207	0.0392933
trp2∆-trp4∆	1:1	78.5	0.438725	0.399673	0.0390517
trp2∆-trp4∆	1:1	79	0.438125	0.399483	0.0386415
trp2∆-trp4∆	1:1	79.5	0.438525	0.400174	0.038351
trp2∆-trp4∆	1:1	80	0.43905	0.40111	0.0379396
trp2∆-trp4∆	1:1	80.5	0.4366	0.398928	0.0376721
trp2∆-trp4∆	1:1	81	0.435125	0.397969	0.0371555
trp2∆-trp4∆	1:1	81.5	0.433325	0.396169	0.0371558
trp2∆-trp4∆	1:1	82	0.43215	0.39515	0.0369997
trp2∆-trp4∆	1:1	82.5	0.428775	0.392099	0.0366759
trp2∆-trp4∆	1:1	83	0.42375	0.387132	0.0366182
trp2∆-trp4∆	1:1	83.5	0.4221	0.385831	0.0362693
trp2∆-trp4∆	1:1	84	0.418125	0.381948	0.0361772
trp2∆-trp4∆	1:1	84.5	0.414325	0.378309	0.0360159
trp2∆-trp4∆	1:1	85	0.411425	0.375509	0.035916
trp2∆-trp4∆	1:1	85.5	0.4103	0.374085	0.0362147
trp2∆-trp4∆	1:1	86	0.405925	0.369949	0.0359762
trp2∆-trp4∆	1:1	86.5	0.40385	0.367691	0.0361593
trp2∆-trp4∆	1:1	87	0.4012	0.365045	0.0361547
trp2∆-trp4∆	1:1	87.5	0.398475	0.362497	0.0359781
trp2∆-trp4∆	1:1	88	0.398225	0.361742	0.0364833
trp2∆-trp4∆	1:1	88.5	0.3933	0.357061	0.0362394
trp2∆-trp4∆	1:1	89	0.389275	0.353277	0.0359976
trp2∆-trp4∆	1:1	89.5	0.388675	0.35194	0.036735
trp2∆-trp4∆	1:1	90	0.3853	0.348778	0.0365225
trp2∆-trp4∆	1:1	90.5	0.382575	0.345491	0.0370841
trp2∆-trp4∆	1:1	91	0.381	0.343742	0.0372582
trp2∆-trp4∆	1:1	91.5	0.37705	0.339804	0.037246
trp2∆-trp4∆	1:1	92	0.376625	0.338981	0.0376443
trp2∆-trp4∆	1:1	92.5	0.37345	0.335442	0.0380077
trp2∆-trp4∆	1:1	93	0.370075	0.331888	0.0381874
trp2∆-trp4∆	1:1	93.5	0.369225	0.330758	0.0384671
trp2∆-trp4∆	1:1	94	0.365975	0.327823	0.038152
trp2∆-trp4∆	1:1	94.5	0.3659	0.326897	0.0390031
trp2∆-trp4∆	1:1	95	0.233437	0.200549	0.0302385
trp2∆-trp4∆	1:1	95.5	0.051025	0.0369698	0.0163802
trp2∆-trp4∆	1:1	96	0.052475	0.0373819	0.0164181
trp2∆-trp4∆	1:1	96.5	0.0537	0.037367	0.016433
trp2∆-trp4∆	1:1	97	0.0542	0.0377753	0.0164497
trp2∆-trp4∆	1:1	97.5	0.055775	0.0373145	0.0163355
trp2∆-trp4∆	1:1	98	0.05625	0.0376327	0.0163423
trp2∆-trp4∆	1:1	98.5	0.057525	0.0375202	0.0162548
trp2∆-trp4∆	1:1	99	0.058875	0.0376585	0.0163165
trp2∆-trp4∆	1:1	99.5	0.0598	0.0375378	0.0162872
trp2∆-trp4∆	1:1	100	0.06235	0.037572	0.016178
trp2∆-trp4∆	1:1	100.5	0.06305	0.0377331	0.0162169
trp2∆-trp4∆	1:1	101	0.06455	0.0372682	0.0159818
trp2∆-trp4∆	1:1	101.5	0.0663	0.037609	0.015991
trp2∆-trp4∆	1:1	102	0.06725	0.0373719	0.0158031
trp2∆-trp4∆	1:1	102.5	0.069975	0.0375924	0.0158326
trp2∆-trp4∆	1:1	103	0.0738	0.037419	0.015781
trp2∆-trp4∆	1:1	103.5	0.077225	0.0378893	0.0160107
trp2∆-trp4∆	1:1	104	0.081575	0.0377705	0.0158295
trp2∆-trp4∆	1:1	104.5	0.08605	0.0380938	0.0158062
trp2∆-trp4∆	1:1	105	0.09095	0.0383268	0.0158232
trp2∆-trp4∆	1:1	105.5	0.096925	0.0389175	0.0162075
trp2∆-trp4∆	1:1	106	0.102225	0.0386917	0.0158583
trp2∆-trp4∆	1:1	106.5	0.110225	0.0396023	0.0158727
trp2∆-trp4∆	1:1	107	0.118475	0.0401979	0.0162521
trp2∆-trp4∆	1:1	107.5	0.1275	0.0404991	0.0162009
trp2∆-trp4∆	1:1	108	0.139225	0.0415218	0.0164282
trp2∆-trp4∆	1:1	108.5	0.148925	0.0418495	0.0165255
trp2∆-trp4∆	1:1	109	0.15915	0.0419722	0.0163528
trp2∆-trp4∆	1:1	109.5	0.171575	0.042608	0.016492
trp2∆-trp4∆	1:1	110	0.182675	0.0429865	0.0165635
trp2∆-trp4∆	1:1	110.5	0.1949	0.0437358	0.0165392
trp2∆-trp4∆	1:1	111	0.208025	0.0446701	0.0167799
trp2∆-trp4∆	1:1	111.5	0.2184	0.0441908	0.0165592
trp2∆-trp4∆	1:1	112	0.232625	0.0456835	0.0168415
trp2∆-trp4∆	1:1	112.5	0.2452	0.0471406	0.0170844
trp2∆-trp4∆	1:1	113	0.25605	0.0474512	0.0169488
trp2∆-trp4∆	1:1	113.5	0.268725	0.0480322	0.0168928
trp2∆-trp4∆	1:1	114	0.281625	0.0497717	0.0172283
trp2∆-trp4∆	1:1	114.5	0.293875	0.0504481	0.0173269
trp2∆-trp4∆	1:1	115	0.30325	0.0524715	0.0174035
trp2∆-trp4∆	1:1	115.5	0.314775	0.053375	0.0173
trp2∆-trp4∆	1:1	116	0.326075	0.0561554	0.0177196
trp2∆-trp4∆	1:1	116.5	0.33785	0.0586714	0.0182786
trp2∆-trp4∆	1:1	117	0.349425	0.0609809	0.0182191
trp2∆-trp4∆	1:1	117.5	0.3589	0.0634215	0.0183535
trp2∆-trp4∆	1:1	118	0.3707	0.0659054	0.0186696
trp2∆-trp4∆	1:1	118.5	0.37495	0.0688478	0.0187522
trp2∆-trp4∆	1:1	119	0.38185	0.0718736	0.0191264
trp2∆-trp4∆	1:1	119.5	0.3849	0.0756382	0.0194368
trp2∆-trp4∆	1:1	120	0.389975	0.0803506	0.0195994
trp2∆-trp4∆	1:1	120.5	0.392575	0.0847056	0.0201194
trp2∆-trp4∆	1:1	121	0.39605	0.0904239	0.0205011
trp2∆-trp4∆	1:1	121.5	0.399025	0.0962622	0.0210128
trp2∆-trp4∆	1:1	122	0.40425	0.102395	0.0216052
trp2∆-trp4∆	1:1	122.5	0.410075	0.109028	0.0221466
trp2∆-trp4∆	1:1	123	0.41615	0.115194	0.0226061
trp2∆-trp4∆	1:1	123.5	0.41995	0.122284	0.0228664
trp2∆-trp4∆	1:1	124	0.42675	0.130089	0.0234865
trp2∆-trp4∆	1:1	124.5	0.43465	0.137242	0.0238582
trp2∆-trp4∆	1:1	125	0.440275	0.145535	0.0243146
trp2∆-trp4∆	1:1	125.5	0.448325	0.154575	0.0249996
trp2∆-trp4∆	1:1	126	0.45465	0.162415	0.0255096
trp2∆-trp4∆	1:1	126.5	0.4613	0.170432	0.0255425
trp2∆-trp4∆	1:1	127	0.468975	0.178618	0.0258824
trp2∆-trp4∆	1:1	127.5	0.4774	0.187297	0.0264035
trp2∆-trp4∆	1:1	128	0.484725	0.195539	0.0265357
trp2∆-trp4∆	1:1	128.5	0.49225	0.20442	0.0269547
trp2∆-trp4∆	1:1	129	0.4955	0.211531	0.0267945
trp2∆-trp4∆	1:1	129.5	0.50125	0.21751	0.0271903
trp2∆-trp4∆	1:1	130	0.5039	0.221529	0.0271711
trp2∆-trp4∆	1:1	130.5	0.5003	0.222853	0.0267715
trp2∆-trp4∆	1:1	131	0.504325	0.226911	0.0267145
trp2∆-trp4∆	1:1	131.5	0.502025	0.228906	0.0265688
trp2∆-trp4∆	1:1	132	0.504725	0.233718	0.0266817
trp2∆-trp4∆	1:1	132.5	0.50445	0.235445	0.0264549
trp2∆-trp4∆	1:1	133	0.50325	0.239339	0.0263362
trp2∆-trp4∆	1:1	133.5	0.5041	0.241897	0.0262275
trp2∆-trp4∆	1:1	134	0.5035	0.24713	0.0263453
trp2∆-trp4∆	1:1	134.5	0.505675	0.251614	0.0264861
trp2∆-trp4∆	1:1	135	0.506725	0.255313	0.026487
trp2∆-trp4∆	1:1	135.5	0.504725	0.257917	0.0264827
trp2∆-trp4∆	1:1	136	0.505425	0.263778	0.0267221
trp2∆-trp4∆	1:1	136.5	0.50825	0.268705	0.0265447
trp2∆-trp4∆	1:1	137	0.504925	0.27047	0.0267549
trp2∆-trp4∆	1:1	137.5	0.508475	0.275272	0.027128
trp2∆-trp4∆	1:1	138	0.510175	0.281532	0.0270933
trp2∆-trp4∆	1:1	138.5	0.509225	0.28345	0.0269002
trp2∆-trp4∆	1:1	139	0.50815	0.287634	0.0271906
trp2∆-trp4∆	1:1	139.5	0.50795	0.291708	0.027142
trp2∆-trp4∆	1:1	140	0.508725	0.293807	0.0271427
trp2∆-trp4∆	1:1	140.5	0.508375	0.298233	0.0270917
trp2∆-trp4∆	1:1	141	0.510575	0.301926	0.0272993
trp2∆-trp4∆	1:1	141.5	0.506375	0.303558	0.0270668
trp2∆-trp4∆	1:1	142	0.506725	0.307778	0.0270219
trp2∆-trp4∆	1:1	142.5	0.50905	0.310606	0.0274945
