# Supplementary material for: Spontaneously established syntrophic yeast communities improve bioproduction
Source: Nat Chem Biol. 2023 May 29;19(8):951–61. doi: 10.1038/s41589-023-01341-2 (PMC10374442; doi:10.1038/s41589-023-01341-2)
Supplement: Source Data Extended Data Fig. 8 — Metabolite quantification data. [file 41589_2023_1341_MOESM20_ESM.xlsx]

## Sheet: Sheet1
Strain	Media	Replicate	OD600	Anthranilate concentration (uM)	Anthranilate concentration normalized by OD600 (uM)
WT	SM+Trp	R1	1.402	0	0
WT	SM+Trp	R2	1.418	0	0
WT	SM+Trp	R3	1.5	0	0
TRP2	SM+Trp	R1	1.352	0	0
TRP2	SM+Trp	R2	1.36	0	0
TRP2	SM+Trp	R3	1.357	0	0
TRP4	SM+Trp	R1	1.541	1399.39	908.106
TRP4	SM+Trp	R2	1.546	1842.16	1191.56
TRP4	SM+Trp	R3	1.528	1496.07	979.101
