# Supplementary material for: Spontaneously established syntrophic yeast communities improve bioproduction
Source: Nat Chem Biol. 2023 May 29;19(8):951–61. doi: 10.1038/s41589-023-01341-2 (PMC10374442; doi:10.1038/s41589-023-01341-2)
Supplement: Source Data Extended Data Fig. 9 — OD and metabolite quantification data. [file 41589_2023_1341_MOESM21_ESM.xlsx]

## Sheet: Sheet1
Culture	Replicate	OD600	Glucose (mg/mL)	Beta alanine (mM)	Malonic semialdehyde (mM)
Wild-type coculture 1:1	rep1	1.073	0.0453006	1.92172	27.721
Wild-type coculture 1:1	rep2	1.391	0.0433824	1.35166	27.6504
Wild-type coculture 1:1	rep3	0.936	0.0648726	1.62562	27.53
Wild-type coculture 1:10	rep1	0.915	0.0756435	2.086	24.535
Wild-type coculture 1:10	rep2	1.36	0.0448047	1.51856	22.2505
Wild-type coculture 1:10	rep3	1.375	0.0452004	1.41324	23.5976
Wild-type coculture 10:1	rep1	1.109	0.0432459	2.72734	27.6307
Wild-type coculture 10:1	rep2	0.925	0.0666468	2.04864	23.0466
Wild-type coculture 10:1	rep3	0.954	0.0525777	2.76832	22.7284
Wild type monoculture	rep1	0.693	1.6997	1.07544	33.8566
Wild type monoculture	rep2	0.647	4.15542	0.94186	29.1443
Wild type monoculture	rep3	0.552	4.63484	0.88734	35.0982
