# Supplementary material for: Spontaneously established syntrophic yeast communities improve bioproduction
Source: Nat Chem Biol. 2023 May 29;19(8):951–61. doi: 10.1038/s41589-023-01341-2 (PMC10374442; doi:10.1038/s41589-023-01341-2)
Supplement: Source Data Extended Data Fig. 10 — OD and metabolite quantification data. [file 41589_2023_1341_MOESM22_ESM.xlsx]

## Sheet: Sheet1
Culture	Replicate	OD600	Beta alanine (mM)	Beta alanine normalized by OD600 (mM)	Malonic semialdehyde (mM)
△HIS2-△MET3 1:10	rep1	0.34	0.532925	1.56743	19.2096
△HIS2-△MET3 1:10	rep2	0.328	1.1578	3.52988	18.424
△HIS2-△MET3 1:10	rep3	0.325	0.6358	1.95631	20.3843
△HIS2-△MET3 20:1	rep1	0.814	2.2297	2.73919	53.5459
△HIS2-△MET3 20:1	rep2	0.824	5.98215	7.25989	52.2892
△HIS2-△MET3 20:1	rep3	0.82	1.70142	2.07491	51.7045
△HIS2-△MET3 5:1	rep1	0.882	3.0864	3.49932	51.0625
△HIS2-△MET3 5:1	rep2	0.925	5.40065	5.83854	51.5159
△HIS2-△MET3 5:1	rep3	0.925	2.31537	2.50311	37.2968
△MET14-△TRP4 1:10	rep1	0.967	2.11635	2.18857	39.2801
△MET14-△TRP4 1:10	rep2	1.016	2.09003	2.05711	41.7093
△MET14-△TRP4 1:10	rep3	0.824	4.2104	5.10971	45.9453
△MET14-△TRP4 1:2	rep1	1.236	1.8263	1.47759	49.8915
△MET14-△TRP4 1:2	rep2	1.17	4.32915	3.70013	43.1848
△MET14-△TRP4 1:2	rep3	1.183	2.91983	2.46815	43.4253
△MET14-△TRP4 10:1	rep1	0.198	0.25475	1.28662	10.3726
△MET14-△TRP4 10:1	rep2	0.197	0.367925	1.86764	9.94448
△MET14-△TRP4 10:1	rep3	0.2	0.8234	4.117	13.1673
△MET3-△HIS2 1:20	rep1	0.767	3.34205	4.3573	32.6013
△MET3-△HIS2 1:20	rep2	0.786	3.37423	4.29291	34.2063
△MET3-△HIS2 1:20	rep3	0.744	2.92302	3.9288	36.7959
△MET3-△HIS2 1:5	rep1	0.838	2.42778	2.89711	45.4664
△MET3-△HIS2 1:5	rep2	0.802	3.01928	3.76468	33.4063
△MET3-△HIS2 1:5	rep3	0.804	3.84293	4.77976	33.33
△MET3-△HIS2 10:1	rep1	0.292	0.58005	1.98647	13.0994
△MET3-△HIS2 10:1	rep2	0.323	0.590975	1.82964	14.859
△MET3-△HIS2 10:1	rep3	0.287	0.98325	3.42596	16.103
△TRP2-△TRP4 1:1	rep1	1.291	2.04062	1.58065	78.0744
△TRP2-△TRP4 1:1	rep2	1.262	2.50307	1.98342	66.8618
△TRP2-△TRP4 1:1	rep3	1.243	2.25753	1.81619	83.8984
△TRP2-△TRP4 1:10	rep1	1.363	2.44218	1.79176	54.3557
△TRP2-△TRP4 1:10	rep2	1.348	2.4253	1.79918	56.1238
△TRP2-△TRP4 1:10	rep3	1.348	2.8528	2.11632	40.8706
△TRP2-△TRP4 10:1	rep1	0.468	0.5055	1.08013	50.8435
△TRP2-△TRP4 10:1	rep2	0.431	0.766925	1.77941	48.3834
△TRP2-△TRP4 10:1	rep3	0.395	0.6486	1.64203	49.92
△TRP4-△MET14 1:10	rep1	0.215	0.39475	1.83605	6.2327
△TRP4-△MET14 1:10	rep2	0.191	0.3105	1.62565	5.20588
△TRP4-△MET14 1:10	rep3	0.21	0.32535	1.54929	5.09815
△TRP4-△MET14 10:1	rep1	0.825	1.99725	2.42091	32.9808
△TRP4-△MET14 10:1	rep2	0.928	2.3014	2.47996	39.4652
△TRP4-△MET14 10:1	rep3	0.841	5.5761	6.63032	45.8441
△TRP4-△MET14 2:1	rep1	1.135	1.75885	1.54965	35.3373
△TRP4-△MET14 2:1	rep2	1.102	1.99898	1.81395	32.7734
△TRP4-△MET14 2:1	rep3	1.147	2.88698	2.51698	38.1186
△TRP4-△TRP2 1:1	rep1	1.071	0.68055	0.635434	67.453
△TRP4-△TRP2 1:1	rep2	1.002	1.13865	1.13638	70.6272
△TRP4-△TRP2 1:1	rep3	1.052	0.597525	0.56799	74.3969
△TRP4-△TRP2 1:10	rep1	0.415	0.562425	1.35524	55.9611
△TRP4-△TRP2 1:10	rep2	0.333	0.6387	1.91802	55.5423
△TRP4-△TRP2 1:10	rep3	0.335	0.6553	1.95612	50.5557
△TRP4-△TRP2 10:1	rep1	1.306	0.910325	0.697033	79.2494
△TRP4-△TRP2 10:1	rep2	1.325	1.46808	1.10798	84.608
△TRP4-△TRP2 10:1	rep3	1.322	0.992825	0.751002	77.1022
Wild type	rep1	1.572	3.05797	1.94528	40.2795
Wild type	rep2	1.454	3.30233	2.2712	33.8213
Wild type	rep3	1.461	4.1261	2.82416	39.5572
